# Supplementary material for: Comparative transcriptome analysis reveals that tricarboxylic acid cycle-related genes are associated with maize CMS-C fertility restoration
Source: BMC Plant Biol. 2018 Sep 12;18:190. doi: 10.1186/s12870-018-1409-z (PMC6136215; doi:10.1186/s12870-018-1409-z)
Supplement: Supplementary file 1 — List of primers used for qPCR in this study. 18S RNA was used as an internal control. (XLSX 12 kb) [file 12870_2018_1409_MOESM1_ESM.xlsx]

## Sheet: Additional file 1
List of primers for qPCR in this study. 18S was used as the internal control.
Gene ID	Froward primer	Reverse primer	Product Length(bp)
GRMZM2G009808	AGAAGAGATAGCCGAGGTTGTC	GCCAGGAGGAGTCATTGTCA	196
GRMZM2G018566	CATCAGGTTGTGAGAGGTGTTG	GCCTTGTGAATCGCAGAGAC	131
GRMZM2G025366	CACTCGTCCACTGCTCCAA	ACGGCAAGACTCCAAGAACA	269
GRMZM2G063851	AGCACGGTATTACACTGTCTTG	GTAGTTCTCCAGCCACTCCAT	133
GRMZM2G064695	AACTGCTGGTCCGCTCATT	GCATCCTCATCTGTGATTCCTT	129
GRMZM2G079538	CCTCAGCACACCTATCATCAAC	ATGTCAAGCAGCAACCTCCT	219
GRMZM2G120857	GCTCTTATGCTGAGTGCTGTC	GGAGGATGGCGTTGTGGAT	82
GRMZM2G142863	AGACTGGAGAAGGCATTGATTG	TCCTGACCACTTAACCTGACAT	94
GRMZM2G151169	CCTTGTTGTTCTGTTGCCTCAT	CTGCTTGCGAAGTGTTGGTT	136
GRMZM2G176397	TATTGTTGCTGCTGCTGTGTT	CTCGGCTATCTCTTCTGTGGAT	220
GRMZM2G335657	CATTCCATCCAAGGCTCTTCTG	GCTACCACCATCAATCAAGTCA	256
GRMZM2G466833	GCAACCAACGCATTGTCTGA	TCACCTAATCCAAGCACTTCCT	281
GRMZM2G000376	TGAGTACGGGATGGACTCGT	CTGCACAGCACCTGAACAAC	90
GRMZM2G001332	CTCCTGCCTCCTGTTCGTTT	CCTCTTTGGCGAGAGGTGAG	111
GRMZM2G005036	CTGATGTGAAGCCTGCAACG	CCGCTGCGAAACTCAGAAAC	181
GRMZM2G072223	GATGTGCCATTCCGTGAT	CTGCTGAGTCTTGTCTTATTG	146
GRMZM2G074361	CACTCATCATTGGCATCTAC	AACCAGCAACATCATCAAC	143
GRMZM2G074908	TGAGAAGAAGGCGAGGAT	CTTGTTGCTTGAGGTAGATG	185
GRMZM2G082998	TAGACGCTTCCTGCCTGTTT	CTGCAACCAGTCATGCTCAAG	141
GRMZM2G091822	CTGGACCCTTCATCAAGAGCA	GATCTCGGGCCTTTCTGCTT	169
GRMZM2G139372	CTGGAGGTCACCAACGTCAA	AGCGAGTCCCTCAGTCTGTC	116
18S	CTGAGAAACGGCTACCACA	CCCAAGGTCCAACTACGAG	250
