# Supplementary material for: Comparative transcriptome analysis reveals that tricarboxylic acid cycle-related genes are associated with maize CMS-C fertility restoration
Source: BMC Plant Biol. 2018 Sep 12;18:190. doi: 10.1186/s12870-018-1409-z (PMC6136215; doi:10.1186/s12870-018-1409-z)
Supplement: Supplementary file 3 — Fertility segregations of the BC4 and BC5 populations. A chi-squared test was used to evaluate the fertility segregation ratios. (XLSX 11 kb) [file 12870_2018_1409_MOESM3_ESM.xlsx]

## Sheet: Additional file 3
Fertility segregations of BC4 and BC5 populations.
Population	Total plants	Fertile	Sterile	Ratio tested		P-value
BC4	107	54	53	1:1	0	1
BC5	52	26	26	1:1	0.02	0.89
