# Supplementary material for: Comparative transcriptome analysis reveals that tricarboxylic acid cycle-related genes are associated with maize CMS-C fertility restoration
Source: BMC Plant Biol. 2018 Sep 12;18:190. doi: 10.1186/s12870-018-1409-z (PMC6136215; doi:10.1186/s12870-018-1409-z)
Supplement: Supplementary file 6 — Coding sequences of novel genes. (TXT 1323 kb) [file 12870_2018_1409_MOESM6_ESM.txt]

>evm.model.Contig.11160.1  locus=Contig.11160:31:264:-
CTGGAGCCTGAGCAGCAGCTGGACCCGCGCGCGCAGCCGGCGCACGACGC
GGAGGAAACCGCGGCAGAGCCGCCGCCGGCCGCATCCAACGGAACCGCCG
ACGGCGGCAACAAGAGGAAGGCGGCGGCCATGGAGGAGGAGGGGATGCTG
GCCGTGATGACGGTGGCGGCGCCGGAGAGCAGCACCAAGCCGAGGCTGTC
CACCACCAGCAACAGCCTGGCGGTGGAGACCTGA
>evm.model.Contig.8569.1  locus=Contig.8569:31:240:+
ATGGGCGAAGCTCCTAGACATGGCGGTGGAGCGCTACGATATGCGGGGCT
TCGTGTCGCCGGAAGGTTCGACAGCGGCTCCTGGTACCTGATACAAGCGC
AAGGCCGGTTCGTTGGTTTCGTAGTCCTTCAACCCCGCGGTGTCGACCTC
GGTGACCGTCCAGGAGGGCCAGATCGAGGACAGCGCCGCGGCGTGGCGCT
TGGTGGCTGA
>evm.model.Contig.5771.1  locus=Contig.5771:30:363:+
ATGGCCTCGGGCACCACGGTGACGGCCAGGCCCGAGGTGGTCCTGGAGCA
CGGGAAGAAGCCCCCTGAACTCGGCGGCGCCCTACTCCTCGTCATCCTCC
AGGATTGGGTTGAAGCCATCGCTGTTGGCCGCGACCTTGGGCGCCAGCAG
CGTCTCGAGCAATGGAGGCGAGGAAGGGCGCCACGACGAGTCATTGACGG
GGCAAGACAAGATAGGACGTTGTTGATGGAGGAGGAGCGTAAGGGTTGA
>evm.model.Contig.5177.1  locus=Contig.5177:32:280:-
ATGCTGACATTGTTACTACAATATGTCGATGCCGTGAACGTGGACAACCT
TGACAACGCGCACCAGATGCTGCTGGAGATCACAGAGTTGGCCATGTCGT
TCGTCGCTTCCACACAGCGTGTGGCCACCTACTTCGTGGAGGCATTATCG
GTGCACCTCGTCGACTCCTACCTTAGCCTATACACTCCACTGCCGTTGGG
TTCCCCCGCCGCGACAAGCCTACATGGACGCATCACTACCACGTTCTAG
>evm.model.Contig.4273.1  locus=Contig.4273:40:267:-
ATGGCGGCCAGGGCTGAGCGTGTGGTGTTTGACGACATCCGCCCCAGGCG
GCGCTCCGGGTGCGGGATAGTGGTTAGGACGTGGGGAGGCTTATTGGCAG
CCACCTATGTACTCCGCAGAGAAGTCCAGATGTGTGCAGGATTGGTGAAC
ATCTCCTACATTTTCGCCATGGCGGTTCAGTGCATGGAGCCAGACGCGCT
TCGATTGCAAGCCCGACGGGAACGCTGA
>evm.model.Contig.3598.1  locus=Contig.3598:168:371:+
ATGGCCTTTTTCAGGAGTAGGAAGTGCAGGCAATGCGGCCCCACAGAGGT
GGAAGCAACGACAATCGGTGGTACCTGGGACTCGACAACTTCCACTAGTA
ACAACGCCGCCCTAGATTGGTTGCTCACCGCTGTAGAGCCCGAGGGCAAG
GAGGCCAGGGACGACAGCGATGACAGCTACCTCTGTCGCCGAGACCTCCT
CTAG
>evm.model.Contig.3143.1  locus=Contig.3143:34:240:-
ATGACCGTCGTCGTCGACGCCGTCGTCCCCATCGATGCCGCCGGCCCCCC
TGCTGCTGCTGCGGCCGCGGCACTGGCGGTGCGGCCGGGGAACGGGCAGA
CCGTGTGCGTCACCGGCGCGGCCGGCTACATCGCCTCGTGGCTGGTCAAG
CTGCTGCTCGAGAAGGGGTACACTGTCAAGGGCACCGTCAGGAACCCAGG
CACGTAG
>evm.model.Contig.2237.1  locus=Contig.2237:72:377:-
ATGGAACATTACGCCCGAGCGCCTTCTATCACCGGCCAGCGCCTGTCACT
AGCGCGCATCACAGCAGTCCAGTGCATCCCGGGGAACACGCCGGTGGCTC
GCGCCAGTGGCGCCCAGGTGCACAGCGCCACACGAGTTCTAGCGCTAACT
CACCCAAGAATGCAACCGGTCGATTGGAAGACACTCACCGGAGTTGAGAC
GAGGTGTTTTCCCACGGCGGTGCCGAGCCGCGACGGAGTTACTCCTGTGG
TTCCCGCCACGCGTCCGCGAACACCAAGACCAGGGCGACTCAGATCCCCG
GCGTAG
>evm.model.Contig.1889.1  locus=Contig.1889:118:366:+
ATGTACTCCCGCGCGGGTGCCGGCGAGTCGACGACGACGACCGCCCCAGA
CGAGGCGCCGCGGTGGTCGCTGATCGTGTCGTCAGACTCGGACGAAGGCG
TGGGCGACGGAAGCGGCGCGCCGACCTGGCCCATGGCGACCATCTTCCTG
CCGGTGAACGTGCTGCGGATGTGCGTACTCGCCCCCTGCGCCTCGCTCGC
AGAACGTCGAGGCGGTGTGCTCTGCTGGGGCTTGCGGTTGTGGGCGTAG
>evm.model.Contig.1656.1  locus=Contig.1656:271:519:+
ATGATTGTCGGCGTCGACGACGACACGGTTGAGATCAGCGACAACGACGA
GAGGCGGTTGTGCGGGTTGGATGGAGATGACGATGAGGATGACCTATGTG
AGGATGTTATGGAGCTATTCGACCATAACAACGAGGCTCTCGTCCATGTC
AGTGATGGTCAAGAAGGTTGTGGCGAGGAAGGTGCACAGGGCGACCAAAG
CGCCAAGTGCTCTTGTCCTTCTACATCAACAGTCTCGTTAGATTTCTAG
>evm.model.Contig.546.1  locus=Contig.546:23:247:-
ATGTGCAACAGCTCCGGTGGGACAGCTCCGTTCAGCGAGTTCCGAGAGAG
GTTGAGGAAGCGCAACATGTCCAGGCAGTCCAGCGTCCTCGGCGCGACGG
GGCCAGCAAGGTCTATGTCGGCGAGGTCTAGGCTAACAACTCGGAGTTGC
TGCTGTCGATGGTACGCTCCGACTCCGAACCATCGACAACGGACGCCGGT
CCACCGACAACAGTCGTCGGAGTAG
>evm.model.Contig.170.1  locus=Contig.170:68:304:-
ATGGGCGAGCCTAGCTGCTCGAGCTCCAAGGACCAGGGCGCTTGCTCCTG
CTGCTGGATCGATGGGAGTAGGGAACCGGCCATGGAGCAGAGTGGGAGAA
AGGGGGCATCGACTTCCATGGCTGATGGCATGAGGGAGAGAAGCCAAGGT
GGCTGGCTTGAGGTAGGGGAGGAGACGCCATGGGAGGAGCTATGCGCGCG
TACAGAAAACAGAGAAGGAGTGGCTGGTGGCCGCTAG
>evm.model.Contig.11619.1  locus=Contig.11619:67:270:+
ATGATTCACAGTCGGATTGAGGAGTGGGAAGTCGCGACGCCGCCGCAAAC
TGGAGTCGTGTTGGGCCATCGCATCACCGCATGCATCGAGGGATTCACCA
TTGCCGAGTGCTGGGTGAATGGCCTGCTGCCACCGCCATGGATCTCGTCC
GTGGGGCTGAGGTGTGTTTTGGCCTACGTCTTCCACTACTTCAACCGTCT
GTGA
>evm.model.Contig.11039.1  locus=Contig.11039:22:225:-
ATGAGAGGCGAGCAGGCGGGGAGGCAAGGCGGCGCGGCGCCTCGCGCCTC
GCGCGCATCCGCATTGGGGAAGATGGCGGTCGTGGGGCTGGGGTGGCCCG
CGCGCCAGCCAAAGAGGAGGGACCGGGGCAGTCCCACCGGTAAGAGAGAG
GAGGGGAGGGAGTGGGGAGTGGAGCAGCTGGTTGGGCCTAGTGGGCCGAA
ATGA
>evm.model.Contig.3126.1  locus=Contig.3126:19:321:+
ATGAGTTGTAGACCGATCCGCAACTCGCACTCGTACAATAGGCTCATTAG
CGACCAGGCATCTGCATCTGCATATGCAACGGTGGTCCTCATGGCCGGCC
CCAAGCGGTGTGCGTCTAATGGGCTTCAGCTGCGCCGCCCACCCTCGTTT
GGGCTTGCAGGCCTTAGGCTGTCTTCTGAGGCCGCGGCGGCGCCCACCAC
CGCCGCACCCACAGCACTACAGCAGACAGCACAGTGCACGCGCCCGGCCA
GACGTACGGAGACAGTGACGACGAGAAGAGATGCAAAGGTCCATTTCTTG
TGA
>evm.model.Contig.2240.1  locus=Contig.2240:52:297:+
ATGCAAGGGGCGGTTGCGAGCAAGGCAATCACCAATATCACGTGGGACGC
TCAAGAAAACACACCTCAGTGTGGATTGAATTTGCCAAGCGAAGGTGAAC
ATGCTATGCGTGAGTTTGACTCGCTCAGTTTCAAAGACGATGATTCTGTT
GAAGATTTTGGCATGTGCATTACCAACTTGGTCAACCAACCAGATGTCCT
CAACGTTGGGTACCAAGAGCTGAAGATCGTGCGCGAATTCCTATAG
>evm.model.Contig.1871.1  locus=Contig.1871:130:492:+
ATGCTTTCTTGGGCTGATGACGCCAAGAGGGCAGCCGAGGAGATGAAGAC
ATCGACTAAGTCCTGGGTGCGAGAGCTCTCTTTGCCTCGCAATGGCGCCG
TTGCTGCATCGGCCGAGGCATCCGCCACACTTTTTGAACGAAGCACCGAG
CTTCAAGGGTTCCACCTGGTCGTCGACCAGAGACCAACCATCGTGGAGGT
GAGTTCATAG
>evm.model.Contig.1635.1  locus=Contig.1635:130:483:-
ATGCAAGACGGCGCCGGCGCGGGAGCAGAAGGGGGCATCCTGCAGACGCT
GCTCGCCGCCTGCGAGGAGCAGGCGCGGCAGCTCGGGGAGATGATTGCCG
ACGACGACCCGTGGTCCCGGACCGAGCACTACAGGGGCGCGGCGCGGCGG
TTGCAGTGCACGCTCGGGAAAGCGTTGGCCGTCGCCAGGGCCGTCGAGGC
GGCCGCGCCGGCGTCGTCGTCGCGGGGCACCGACTCGCCGCGGTCGGCGG
GCGGGACGGTCGCGGCGGTGGAGCAGGCGCAGGAGCGCCAAAGCATGTGT
AATAAGAGAAGGTGTGTGCGTTCAATTCACTTCTCTCTTTTTTCACGTAC
TTGA
>evm.model.Contig.1249.1  locus=Contig.1249:119:490:+
ATGGGCAAGGTGCAGTTGGTGGTGACGAGGAAGAAACCAACAGAGACGGG
GCGGGTGAGGATGATGAATCTGAGGAAGAGGTGGAAGAAGATATGCATGA
GGAGGTTCCAGATGTCGAAGGAGAAGTTGAGGATGGTGGACGGAAAGGTA
CTGAGGCGGAAGCAGAAGGTGTGGCAGATGAAGGTGAGGTGTTGCCGAGC
ATTGTGCAGCAAATGCATAATGAAAGTATGGAGGCTGCACATATGGAGGA
GTATGAATATTCGTCAGATGAAGAGTATCCTATACCATCACAATGGAGCA
ATCCTGGATTTGGTAACCCTATGGTATCTGATGCAAGGCAACAAGAACAC
GAGTACAGAGAGAATGAGGTAG
>evm.model.Contig.539.1  locus=Contig.539:195:644:+
ATGCAGTTCAAGCTTTGCAAGGCCCCTTCTGTCCAATTTGGTCAGAAGGG
CATTCCGAATCTGAACACATACGATGGGCACACCATTCGCTATCCTGATC
CTCTTATTAAGGCGAGTGATACAACCAAGATTGATTTGGAGACAAATAAG
ATTGTTGATTTCGTCAAGTTTGACGTAGGCAATGTTGTTATGGTCACTGG
AGGGAGGAACACTGTTCGCGTTGGTGTGTTAAAGAACAGGGAGAAGCACA
AGGGAAGTTTTGAGACTGTTCATGTGGAGGACGCCCTGGGCCATGCCTTC
GCCACTCGAATGGGCAAAGTGTTCACAATTGGTAAGGGAAACAAACCATG
GGTGAGTCACCCTCACCCTAAGGGCAAGGGTATGAAGCTCAGCATCATTG
AGGAACAAAGAAAGCGGGATACTGCTGCTCAGGCTATTGCGAATGCTTAA
>evm.model.Contig.367.1  locus=Contig.367:331:681:+
ATGGCGCCCCAGCCGACCTCTCTACCCTCACCGTCGCTCTCAAGCCAGAG
GCCGGTGCCCCTCTCCTACTCATGGCGCCCTCCTCAAGCACCAGCAGTGG
GCTCGCCGTCGTTTCCCCCAGCGCCGAACCTCTGCATCTACCCCATCATC
ACCTGCTCGATGCTAGTGATGGCCGCCGTTGGTCTCTACGTCCTTCCCCG
ATTGTCGGTCGTGCGCGTGCTCCCCCTGCGTCGAGCACCCACTGCAGCTC
ACTGGTGCCGACCCTGCTCCAGCCTGGACGTCGTTGTCTCCGATCTCCGA
CCCTACTACCTCCAGCACCCAGCTCGCTCCCTCCCCAACCGAATCTCCTA
G
>evm.model.Contig.159.1  locus=Contig.159:474:855:+
ATGGCCTCCCTGGTCACGAAGCTCAACGCCATCCTCAAGCCCAAGTACGA
GCTCATGGCAGGCGCGAGGGCCGACGTCCTCTTCCTCCGGGCGGAGCTCG
AGAGCATGCACGCCTTCCTCGACAAGCTCTCGGCGGTGCGTGACCCGAGC
GCCCAGGTCAAGGCCTGGACCAAGGAAGTGAGGGAGCTGGCCTACGACAT
CGAGGACACCATGGACGAGTTCATGCGCCGCGTTGACTACGTCCACGGTT
CCGGGCCTTTCGGGCCCGCGCCGTCGAGGTGA
>evm.model.Contig.23.1  locus=Contig.23:761:1144:-
ATGGATTCGTCATCTGGAGCAAGACATGTGCGGTCTCCTTCGTCTCCAGC
GCGTAGCTCGCCGTCCCCAGCCATAGTTTCGTCGCCAGGTTCATCTCATC
GTCCACAGTCGCCGACGCGTGGCTCGCCTCACAGCGACGAGTCAGACCCG
ACGTGGTACTGGCGTAACCCAGCCAGGCGCGAAGAGCGTGTGGCGGCGCG
TCAGGCGCGCGCGGCGGCTTCTCGGCGCGTCCGACAGCGTCCATACCGGC
GTCCTTCACGTCAAAGAGGTGTAAGGCTGCGTATTCCATCTGACGAAGAT
GAAGAGGTGGCTAGGCCGACCAATGTTGAAGAACGGGTGACGGAAGTTGA
GAAGAAGGAGGAGGCGACAAAGGAGGAAGTTTGA
>evm.model.Contig.11466.1  locus=Contig.11466:23:256:+
ATGACCGGCACAGCGCACAGGCTCGCCAGCGTATGCCTCGGATTCGAGGC
GGAGCCGTCGAGCCGAGGGGAGCAGACAAGGGAGAGGCGGAGGCCGAGAC
CCGAGAGCACCAGTCACCAGATCGTCGGATCCGTCGACGAGGGGAGGCAC
AGTCTCGCCGGCGACCGGCGTATGCCTCGGATTGGGGGCAGACGACCAGA
GGGGAGCGGACTGCGGACGAGGAAGAGGCGGTAG
>evm.model.Contig.10188.1  locus=Contig.10188:37:276:-
ATGCTCTTCGCGACGCTCTACACAGCCGTGTTGCCGTCGTCGGAATGTCT
GCATGCCATCTCGACCGAACCCGAGCACCGCCCAGCACCCCGCTGCTGTT
TTCCCGCACCTTGCTGGCTCCTGCACGTCGTATCTCTGCTCGCGCTACTG
CTCGTCGTGCACCAGCACCTTGCTGACGATCCTAGCGCGCCATCTTCCAC
CGTCTGCGCCCGTCGGAGCTCGCCGAAGTCACTCGTCTGA
>evm.model.Contig.7454.1  locus=Contig.7454:49:312:-
ATGTCCGCCGCCGACATGCGCGGGGTCAAGCTCAAGATCGAGGTCATGGT
GCGTCTTGGCGTCCACCCCAACGTTGTTGCCTCAAAGTTGTGTACGAGGA
CCGCGATTCCATGCAACTCATCATGGAGCTCTGCGCCGGTGGGGAGCTCT
TCCATCGCCTCCAGGAGCGCGACTGCTTCTCCGAGCGCGAGGTTGTCTTA
CTGTTCCGCGACCTCATATATGTTGTGCATTCATGTTGTTTATTACTTCA
TTCGAAGTAATTGA
>evm.model.Contig.6639.1  locus=Contig.6639:18:275:-
ATGGCCGTCGACGAGCAGATCAATGACTACGATGTGATCTTCTACCTCCC
GACACAAGGGCACGATAGCGCAGGGGACTCCTCCCACGGCGGTGCCTTCG
CCGGCGATTGGCAAAGCCGACGCCCCGTGCCCAATCCCAAAATCGATAAA
GCAATAAGCACCCTACGGAAGATGGTGAATGTTAGGGATGAATTCATACC
GGAGTCGTCGTTGTGGTGGTCGTTGGCCACGGTGAGTTGCGGACGGCTGT
GGTGTTGA
>evm.model.Contig.4972.1  locus=Contig.4972:9:236:-
ATGAACGGCAACAGTGGCCCTGGAATCGCGAGCGCCGACCATGGCTCGGG
GACGATGACCCTGAAGGCGCGCGTAGTGACGATGGTGGCCCCGGAGGAAC
AAGCACCAACCGCAGCTAGAGGCTCGTGCGGCGGCGGCTCCGCACGCGCG
CACGACAGTGATGGCCACTTGGCGATTGTGCGAGGCACTGCCGTCTCTGG
TAGCGGTGACCATGCAAGGCACGGGTGA
>evm.model.Contig.4506.1  locus=Contig.4506:10:276:-
ATGACGGCTCGCCTGCTCCGGCATCCCCTGTGGCGTCGTCCGATGACTCA
GACAACTCCATGGGATTGTCGGCAGTGGAGTGAGCCTATATCTGATCCGT
TGACCACGCGGGGCTCGGAGGGTCGGATGACTTGGAGGGGGACTTCTCGG
AGGACTCCGAGGAGGGCGGCAGCAACGACGGTGAGGACGACAGCGACAGT
GGTGCTGGGCGGTGGTGGTGACGAAGGCGACAACGGTAACGTTGGTGGCA
AGGTGCCACCGGCGTAA
>evm.model.Contig.3942.1  locus=Contig.3942:95:406:+
ATGCCCGATGTCAAGCCTTTCCCTTCGACCCGCGACGCCGTCCTCCTCCA
CTTCTCGCTCCCCGGTGACCGTGAGCTCATTTGGCACTGTAGTTCAATTG
CTTTTGAGGGCACCACCTTCTCCTTTGAGTGCCTCGAAGAAACATCTAAC
CGCTTCTTTAGGGTTCCTGAGTGGCTGGCGCTGGTCTCCATCATCGACTT
CCCCCTAGAGCGGCGTAGGGCGAATGTCATCTATCGTGATTTTAGCGTTG
GTTGTGACATCCGTGAGATCACCCCTGTCGGCTTGTCTCCCAATTACTTC
AAGCTCATCTAG
>evm.model.Contig.3353.1  locus=Contig.3353:49:344:-
ATGGCGTACCCGGTGCTCGTGCCGGCAAGCTACACTGCGTGGGCGATCAA
GGTGGAGGCGAACCTTGATGCCCAAGGCCTCTGGGAGGCAGTAGCTCCGG
CGGCAGGCACGACGGTGGATGTGCAGAAGAGCAAGACGGCGAGGGCGGTG
CTGCTTCAAGCTCTGCCGGAGGACATCCTCTTGCAGGTGTCGTCGAAGCT
GACGGCGAAGGAGGTGTGGGACAGCCTCAAGTCGAGGCGAGTTTGA
>evm.model.Contig.2469.1  locus=Contig.2469:229:453:-
ATGCGTCACGCGCCACTGCAGCGAGCTGCGTGCCAGCAGCTGCAGCGCGA
AGAGGCCACTCAGGCTATGCGCCACAGTAACGTAGAGGTGCTGGATCGCG
GCCTTGGTCATCTGCACCTGCTTCGCTGCACCTCCACCAGATCGACGGTG
AGGTCTGAGCACGGCGTGATGAAGACCATGGTCGACGGCTCGTGGTGGTT
CGGCGAGGTGAGGTTGCATGGGTGA
>evm.model.Contig.2069.1  locus=Contig.2069:158:376:+
ATGTTGCCGGAGGCCATCACGGATGGACCTCAACCGCGTCGCCGGTTCAT
CCTTGGAGTCGAGCCTAAGGACTCCATCGAGCTGTGCGGATGGTGCACCA
GGGTGCCAGGGCGACGTTCACCGGCGGGGCGTCATGGCCAAATTGTGGGC
ATCGCCGCGTTTATGCGCGACTGGTTGGGTTGGGGGAAGAAGACAACCGG
TGGATCGTTGAACATGTGA
>evm.model.Contig.822.1  locus=Contig.822:116:412:+
ATGCATGATCTCCGGGAGCCCCACTTGACGCCTCTCAAGTGGGTCTTGGC
GCTATCTTCAGGGCACTCAATGTCATGGTCTTCTTTGCCGATCATCGCAG
AGCTCGTCATCTACACTGATGCCGACTGGGCTGGCTGTCCTGACATTCGT
CGCTCTACTTCAGGCTATGCAGTGTTCCTCGGTGATAGTCTGGTCTCATG
GCCATCCAAGCATCAGAACACGGTCTCTCGCTCGAGTGTCGAAGCAGAGT
ATCGCGCTGTTGCAAATGGCATGGGCGAGGCCTGCTGGTTGCGCTAG
>evm.model.Contig.612.1  locus=Contig.612:47:259:+
ATGGGGCGTCGGCCACCGACAGAGAGGGACTGGCGTCCAAGGAAGAAGGC
TCGGCCACCAGGGAAAAGGGGCGGCCATGGGAGCAGCCGTGAGGGAGACG
TCTCCCTAGTGGGCGACGAGCAGGGATTAGGGGATGGAGAGGAGTGGCGT
GCTCTGCTGCTGGAGGAGGAGGGCAGCTGGTTCTCCACGGAAGAGATAGT
GAATAAGGGATGA
>evm.model.Contig.459.1  locus=Contig.459:16:654:-
ATGGAAGAAGGAAAATGGCATCATCTTGCTGTCGTTCATAGTAAGCCAAA
TGCGCTAGCTGGCCTTTTCCAAGCAAGCGTGGCTAGCCTGTATCTTGATG
GAAAGCTGAGGCACACTGGCAAGCTTGGGTACTCGCCATCCCCGTTTGGT
AAATCTTTGCAAGTAACACTTGGTACACCTACTATCCGTGGGAAAGTTTC
TGATTTGTCATGGCGGCTCCGGTGTTGCTATCTTTTTGAGGAGGTATTGA
CAGCAGGGAGTGTTTGTTTCATGTACATTCTTGGACAAGGGTATCGAGGG
TTGTTCCAGGACACTGACCTCCTGAGATTTGTCCCAAACTGGGCCTGTGG
TGGGGAGGTAATGGCAATTCTGGATTCATTAGAAGTGGAAGTTCCTGCAT
CTTCAAGCAGCCAGCGTGTTGACAGTTCAATGAAACAAGGGAGCTCTAGA
ATTGAGAGCAGTGGAATTGTTTGGGACATGGAACGCTTAAGAAATCTCTC
CTTACAATTGTCTGGGAAGAAGCTTATATTTGCATTTGATGGAACTTCAT
CAGATGCTTTTCGAGCATCTGGGACTCTTTCGCTGCTGAACCTTGTCGAT
CCAACTTCTGCTGCTGCATCCCCTATAGGAGGTGTGTAA
>evm.model.Contig.258.1  locus=Contig.258:40:327:+
ATGATCAGGATCGACATGAGCAGGACCCACATCTTCATCGTCGCGGTGAT
ACTGGGGCTGTTGGGGACTCACGGCGACCTATCCAATCTCGCCTGGGGCC
GCGACTCCCCTTGGGCCGGGCGCACGACGCGCAGGGGACTCGGGCGGTGG
ACCCCCTGGCGCTTCGCGTTCTGGGAATTGAATGTAATACCGGCGCTGCT
GGGAGGCACGAGGCGATGCCGCTTCGAGATCCTGAAAATGGTGGAGTTGA
AAAGGCGGACGGGGGGCGCGACGGGCTTGAGGTGCTGA
>evm.model.Contig.98.1  locus=Contig.98:98:759:-
ATGGAGTACAACGAATCGAACCGCCAGGTGCTCGAGGAATTGCGGCTCAT
GGAAGCAAGGCTGTCTGAGAAGTTCGCTGGTCGTTGCGACAGCGTAGAGC
GGCGCGTGGAGGAGCGGTGCGAGGAACTCAACTCCCACTTCACGACGCGC
TGCGACAAGATCCAAGATCAAGTCGATGTTGCTGCACTCCGTGGCGAGGA
GCGTCTTATCGCCTTGGAGGAAATGCGCACCGACATCGAGCAGTGGCGCC
CCGATCTAATCAAGCGGATCGAGGACGTGGCGTTGGAGGTGGTGCGCGTC
AACAAGTTCTTCGAGCGGGAACGTCGAGCGGAGCCCGTCGACAAGCCCGG
CATCTTCGGCAGCTACACGGCGCCGCCCCTGCGTCCACCCGCAGGCGCAC
CTCCCGCTGCTGGGCCGTACGGCCACCGCTTCGAGACATTCAACCGGGAG
CGTGAATCGGGGTATGAATTTACCCCGACTCACGGCCCGGTCAAGGAGTG
A
>evm.model.Contig.13934.1  locus=Contig.13934:6:239:-
ATGGACGCGGTCACCGCGGCCTGCGCGTCCTCCCATCCTGGAGATCCAGG
CTCCAGCCCGCGTAGGTCCACCTTGGGGATCGCCGCCGCCGCCGCCTTCT
GCTGCTGCTGGTGGCCGTTGCCTTGGACACGGTCCGTGGTTGCGATCCTG
CCATTCGGATTTTCTTGGACACACTCCGTGGCTATGGCTATCGAGTTTGC
CCTGACGGATGGGTTGCGCTTGCACCTGACCTGA
>evm.model.Contig.11344.1  locus=Contig.11344:12:245:-
ATGGGAAGCCGTTGCCGCGGGGTAAGGAAGCAGGTGTGCAACCGCACCGT
GGTAGAGGTGGGAGAGAGGAGGCGCGTCTATGCCGTTCAGGGAGCTGGTG
GCGCCACTGTAGGTGAGGTGGGTGCGCACCCTAGTGGAGGCACCAGCGCT
GGGGAGGATGGCAGCACCGAAGGGGTGGCTGGTGGCCTTGGAGGTGGAGG
ACGGATCCACGCCTCTAGGGTGTGCTCTATGTGA
>evm.model.Contig.9109.1  locus=Contig.9109:58:285:-
ATGGGCGCCGCGCGCACCAAGGCGCCGGCGCGGTGGAGCGAGCGCAGGCA
GTGCCCGCCGTGGCGCGCCAACTCGCTGGAGAACATCGTGCCCGAGAACC
TGCCCCGCCCGCCCGCGCCCAGGAGGTTCGACAGCGTCTCGGTCTCGGCC
GCCGCGCCGGACTTGGTGGCGCCGCCGTCCTCTGTCCTCGCGGCGGTGCG
CCCCGGCACGGGCTGCTTCTCGCTCTGA
>evm.model.Contig.6586.1  locus=Contig.6586:99:320:-
ATGTCGAACGGAGCTGCTGCGCTCGCCATCCGGGCCAGGAACGGAAGGAG
GCCGTCCGCCACTTTACCGCGGCAGCAAGTGGCCATCGACGAGACCATCT
CTGGGTTGCTCAGGATGCCCTGGGTCTTGGCTCTCTGCCGGCGGCAGGCC
TCGCCGTCTACGGTCAAGAGCGTACCGCTCACGACGTCGAAGGCTTCGGC
GAACGCCTCTCCCTTGAGGTAG
>evm.model.Contig.5938.1  locus=Contig.5938:45:326:+
ATGAGAGGAGGGAGAAAACCTTACATCGTGCCATGGAAGACGACAGTGGA
GGATAGCAAACCGGATGGGGACAACGACAAAGGATGGCAAGCCAGAGAAG
GTGACAATGGTTCAATACCTCATGTCCCGCTCGCGATCGTGTCAAGGAAA
GGCGGTGGCAGCGGAGCGGACGGTGACATGGGTTTAGGGTTTAGGACGGT
GGAGCATCGCTTGCATCGTCTCCCTTTGCCCGCGGGGAAGGTTGCCCGAG
GTAATGTGTTGGGGGAGCGTTTTCCCTACTGA
>evm.model.Contig.4986.1  locus=Contig.4986:23:295:+
ATGGAAATATGGAAGGCGTGGCCCAAACCAGCATCAGGTTTGGTGTTCCC
CGTTCACATTCTTCGCAATCGCTTCAAAATCCTGGACCTGGAGGCCAGCC
AGGGCATCTGGCCATGGGCGCAGCGCAGGCAGCCACTTCCGATGCTCTGC
GTGCTGGTGCAATCCTCTTGCGTCCGGTGCTCAGCTGGTTGCTGGCCGCT
GACTGGGCTCTGGTCAAAGTCCCCCCGGCCGGCTCGCAGGAACGGAAAAG
GGTCAGGCAAGCTAGGCAGCTAG
>evm.model.Contig.4479.1  locus=Contig.4479:77:400:+
ATGTGGAGCTCGCGCAGCCCCGACTCGTCACGCCCGCCCTCCGCGGCAGC
GTCCGACAAGCCGGTGTCGTCCTTCCTCCGCCCCACCGTGAGCTCGTCGA
TGCACAACCCCTCGTCGTCCTCCTCTCTGGCATTGCACTCCGCCTCCTCC
TCGTCCGCCGTAGGCTCCAAGGGCGCCGCCGCCGCTACGACGAGGCGGTC
CACTGACAAGGCCCCGGCGCGGCCGGTGGGCGCTCCGCGACCGATCACGC
CCAAGGACGGGACCTCCGCGCAGCCTGTGGGCGCACCGAGGTCGATCACG
CCTAAGGATAGGGCCTCAGCGTAG
>evm.model.Contig.3860.1  locus=Contig.3860:52:384:+
ATGGACAGCTCCCGTCTTTCTTCCCATCCGCCCGACACCCGAGAGCAGAG
TCCAGCATGGGGGAAGCACGCCGGCGCCGTCGCTGCAGCCCCGGTGAACA
AGGAGACGCGCGGAGAGGCCAGCCTAAAGTCGGCCCTGGTGGACGCTGCC
AGCACCCCGCCCGCCGGTGAGCTTGTTAGCTCAGGCCCAGACGAGAAGTA
CCATGAAGATTCAACGGGTGGAAATAGGAGAGAGGAGGCGAGCTCCGTGT
TGCAAGGCACACGGCCGAGGTCTTTCCCCAGCCCCACTGGTGAATGTTTC
GCGCCACCCAACTCGCCCAGAACGGCGACATGA
>evm.model.Contig.2475.1  locus=Contig.2475:2:343:+
ATGTCAGTTCCCCAACAGTACAAGCCTCTAAAGCTTCAAGTGTTCGACGA
CGACATGCTGTCAAAGGATGACGAAATGGGCACCATATCCAAAAAGTTGT
GGTTTCTGAAACGCTGGATGAAACAGGTGAAACAATCACGTCGTAGTACA
GAAGGCAACTTCTCGGTGTTTCTTTGGGATCCGAGTGATCATGCGCAGAA
CAACTTGGGGACAAGCTGTATTTCAAGAGGTGGGAATGTGAGCACGGTGA
TGGAGACAATGATTGAGATCGAGCAGAGGAAGCTAGAGATCAAGCAAAGG
GAGATCAAGAAGATAGGCGACAGAGAAACGAGCCAAGCGTAG
>evm.model.Contig.609.1  locus=Contig.609:15:652:+
ATGAAGTTTGTCGATGGGCTCAAGGATGACATTAAGGCTGTAGTTATGCT
TCAGCGGCCCAAAGATTTCAATATTGCTGCTGTTCTAGCTCAATTGCAGG
AGGAGGCGGGAGAAATGGTGAAGAAACGTGATTACCGGAAGGCTTCCACT
GGATTCCTGTCTTCTACTTCTCCATTTGGTTTAGCAGTTCAGTCTCAGCA
ACAGGGGTCCAAGGATTACCAGTCTTCCTATCATATGAAGCCTGATGACA
AGAAGACACTGGGCTCATCCACCAATTCCTTGACATCTTTATATGCTTAT
CGCAAAGCACAAGTATTGTGCTACAAATGTGGTCTCGAATATACCAAAGG
CCATAAATGTGCTGATATGGTCCAGTTGCAGATGGTCGAGGAGTTATGGC
AAATGGTGACATTACCAGCAGAGCAAGAGACTGCATTATCTGTTGATGAA
GCATATACTGAATGCCACTCTATGCTGTTGTCTCAAGATGCAATTGAGGG
CTCCAGTCCTCCGTGTACTATGAGCACTTAG
>evm.model.Contig.238.1  locus=Contig.238:469:798:-
ATGTCGACGGATGATAGGAACCGTGGGGTGGAGCCAGTTTTGAAGGCTGA
GCCCTTGATGGCTCCTCTGAGGTCGATGTCCATGTATTCTGGCATTAATG
ACCTCGATCGCCACTCCACTGGGCCGCTCTCGCTGTCCGAGATCGAGGCG
AAGGTAAAGGTCATCACTGCATTGCCATCAGGGTTCTTCATGGATGAGGA
TTTCCCGCACACCCTTTTCTTGGGGCATACCGAGTGA
>evm.model.Contig.96.1  locus=Contig.96:129:680:-
ATGGGAGGTCCATCACATGGATGTCAAAAGAGCATTTCTGAAGGGGAGCT
TGTGGAGAAGGTGTATGTATCCCAGCCGGCTAGTTTCGTTGTCGATGGCA
CAGAGCATAAGGTGCTGCGATTGAATAAGGCATTGCATGGTCTTCGTCAA
GCACCCAGGGCCTGGAATGCCAAGCTCAACGACCTCTTGACGCTTGGTTT
CCAGAAGAGCGCCGGGGAGCACGGTGTGTATGTGAAAGGAGCAGGAAAGA
ATCGTCTCATAGTTGGAGTTTATGTGAATGATTTGGTGATCACAGGATAC
AACGGCCTCGGTCAGTTTAAAGCAGAAATGAAGAAGCTGTACAAGATGAC
AGATCTTGGACTGCTGTCCTACTACCTGGGTCTGGAAGTCAACCAGTCAA
GTGATGGGATCAGCATCAGCCAAGGAAGGTATGCAGCAAAGCTTCTGAGT
TCTGACCCGAAGCGGCATGGAGAACTGCAATCCTGCTGCAGTTCCTATGG
TGAAAAACAAGCTTGCAACTTCAGTCAAGGGACTTTTGAAGAATCCAACT
GA
>evm.model.Contig.13800.1  locus=Contig.13800:9:221:-
ATGTCCATGCTTGCCGTTGCCGATCGAACGCCGGCTGCAGGGGTGTCTGC
CGTGCCGAGCCGGCCACGGGATGGCGCACCTGAAACCAGCATGCAACGGG
AGCGCCCGGCGTTCGGCAGCCGTGTCTGTGTAACGCTCTCGGTTGTTCGG
AGCCCCAGCTCCCAACTGTCCGTCGCGCTGGTCAGCTGGTGCGCTCCTGC
CGCCGTGCCGTGA
>evm.model.Contig.10050.1  locus=Contig.10050:55:279:+
ATGGTCTTCATGGGGACATCGTTCACCCTGGACGGCTACACCTTGGGCAC
CTTCGCTGGTGCCTTGGTACGTGCTGTCGAGGGGTCATATCCCTTGCCAT
CTAGGCCTGCAACTTCTGTCATCAGAGCATGCAACTTTTCAATGGATACA
AGCACAGCGGTTCGGTCGCCCTGCACTACGAGGACACTAGCGGGGGACAG
CATCTTCAAGACCAAGTACCTGTAG
>evm.model.Contig.6622.1  locus=Contig.6622:49:315:-
ATGTCGGCCCAGACGAGTGAGGAAGGGGTGGTGGTGGTCGAAGGCGGTCG
TCTGAAGGAGAGGCGACGACAAGAGGGGGGCGGTGACCCAGCGGGAGCAC
AACCCAGGGAGGGTGATGAGGAGGCGGTGAACCAGGAGGCGTCGCGGCTG
CCTGACGGAGGTGAGACGACATGGCAGGGAGCCGCGACTAGAGGAGGCGC
GGCGGCCTGGCGGAAGCAGCAAGTTGAGTCGAGGCAACATGGAGGGGACG
GAGGTGGACAACGTTGA
>evm.model.Contig.4475.1  locus=Contig.4475:65:274:+
ATGACAAGGGTGAGATCTGACAGTGACTCCATGGGCAACGATAACCTAGA
TCGAGCAACGTTCAACATGTCGGCCCCCATGCAGGCGTTGTACCACCAGC
ACGAGATCCTGATCAACATGGCATCAACCCTGTCATACCTCCACCATGAG
TGCAAGTGGTTTGTGTGGACAAAAATGCACGCGCAAGGGAGAAACCTCGT
GCGAGGATGA
>evm.model.Contig.3316.1  locus=Contig.3316:60:406:+
ATGCCGCCGCTCGTGACTCGGTCACCTGCTTGGGAACTTCACCGTGCCGC
CAGGAAGGTGCCCGTGACCTCGCCGCGCGGGATTAGCGACCAAGGGCCCC
GGGATTTCTCACCATCGTTCGGCTACCACCGTCGAGCCGCTGTTCATCGT
GACCAGCACCGACCATCATCCCTAGTCACCGCGTATGTCTCCGGCGATGG
AGCCGCCGTGACCGGCGCGCGCCACCGCGTGCTCAGCCGTTGGAGGGGAG
GAGAATACTGCTAG
>evm.model.Contig.2864.1  locus=Contig.2864:27:371:+
ATGGCCGAATCCGGCGTGCCCAAGGCCAGATCTGGTGTGCCCCCAGGGAG
GTGGTCCCCAGCGAGCTCCATGGCGGCCTCTCGGGCTCGACGGCGGCGAC
AGACCAGCCTCCCTCCGGTGGAGGCCAAGGTGCATGCAGCGCTTGCACTA
TCGGGCCGACCTCTTCGTTTTGTGCTGGGTGGAGCACCTTGCCTCCCCCT
GCCAGATCCACGTCATGGCTCTTGCATGGCTGGAGTTCATGATGGGAGGC
CATGGAGCAGGCATGGCGTCGTCCACCGGCCTAACCTCTTTTCCTTGTGT
AGGGTGGAGCACTGGAGTGCTGGTTTTGTTGTCCACGAGTGCTAG
>evm.model.Contig.2386.1  locus=Contig.2386:24:254:-
ATGCCTAAAGCTACAGACTACTCGGCTCCGTGGATGATGTCCTCCGAGAC
CTCGTCAACCACGGCGTCCGCGGCTTCGGCAAAGTCGTCGATAAGCTCCT
CGAAGGCCTCGTCCCACATGCCTACCAAGATGTGGCGAAGCTCCTGCCCT
GAGCAGAGCTGCGCCGTGGCGAGACCGACAGCGGCGCCGCGGTGGACACC
GCGCTCCACGCAGGGTTTACCTTACTGGTAG
>evm.model.Contig.1746.1  locus=Contig.1746:62:316:+
ATGAAGGCGCCGACCCCGTGGCACCCTACCGCCGGCGTACTACGGACTGC
AGTCCTCGAACCACCTCCTCCTTATGCCTACTACTTCAAGCTCGTCCATT
GCTTTGTTGCGATCCACGTGCCACCCTACCGTGTGTGTATTCCTTCACGA
CCGGTGGCTTCTCCAAGGCACGTCCGTGGCATTTACCGGGCCATAAACCT
GGTTCTTTGTGACTGCGTCGAGCTCTGCCACCCTCTGGCCTCCAGTCACC
CTTAG
>evm.model.Contig.1418.1  locus=Contig.1418:92:436:-
ATGAAGGTGCTGGGGAAGTTCGTTAGCCATCAAATGATTGTTAAGAACAC
AAAGTATGTCGACATTGTCTCCGATGGGAGCCTCCCTTACATCGATCCAG
AACTCGTTGCTTTTAAGGTGACAAACGACAAGGAAGCGCTCCCAAGAAAG
GTGGCACAAGTTGAGGCGGCCGACCTCAACGAAGAGGAGATGGTGCTTTT
CATCAAGCGCTTCAAGACACTGTTGAAGGGGCACAAAGAATTCTCCAACA
AAGGCAAATCAAGGGGGAAGCGCTCCTGCTTCAAGTGTGCTAAGTTCAAT
CATTTTATTGATAACTATCCTGATAATAAGAATGATCCAGAATGA
>evm.model.Contig.1011.1  locus=Contig.1011:2:394:-
ATGGGTCCCGCCCGCCAGCACGACCCCGTGCTTCACCATGCCCACATCCA
CCCTGTATCGCTGATCAGCGGGACCGCCCGCGCCGAAGGCCCCCTGTCAG
CCATCACCCGCTCTCACCGCCTGCCCGAGCCACTGACCTATGGGCCCTAC
ACGTCAGTGCCGTGCGCACCATGCCCCGCCCCTCCCGTCCACGTGTCGAG
CACCGGGGAGCCCCACACGCACACCCGTGTGGGTTTTGGGCCGCATGGGA
TCGTCCCCGGGCCATTCGGGATCCCGCGGATCCCCTGCGCCCCTGCGTCC
TGTGACCACTGTGTGGCCGGCCTCGGCCTATGGCTGACTGCCACGTGTCC
CAGCCGTGCCGGTGCCCATGCGCTTTTGCGCCAAGGCCCCTGA
>evm.model.Contig.235.1  locus=Contig.235:42:284:+
ATGGCCAGGGCAGAGGCACTGCTGTCCGCTCAGTGGGAGGCGGAGCAGCT
TCGTGTGGAAGCCGCTCATTCTGAGGCGAAGCAACGTGAGCTTGCCGAAC
TCCGTTCCAAGATCGAGCGGCTTGATAGCGAGGCGGACCACCTACACTAC
GAGAGCGAGGGTGCTCGGGTTGAAGCCGACCGGCTCCGGGAGAAGGAGAC
CCAGCTCCAGGGGCCCCTCCGCGAGGCGAGTCTTCAAGCTTAG
>evm.model.Contig.235.2  locus=Contig.235:457:757:+
ATGTTTTCTCAAGCCGAGGAGGCCAAGAGATCGGTGGAGGAGGCGAAGGC
AGCGGCGGATGCCAGGATGCGAGAGCTTTCTCTTGCCCGCGAAGGTGCCA
TTACTGCGACGGACGAGGCGGCGGCTGTGCTCTCTGAGCGTAGCGCTGAG
CTCCAGGAGTTTCGCCTGGTGGTCGGCAAGAGGTTAGAAACCCTAACTCC
TTAA
>evm.model.Contig.15508.1  locus=Contig.15508:3:221:+
ATGGACCACTGTGCACAGGGAGGAACAGCTGGGCGCGGCAACAGAGCTGG
GCGAGCGCACAGCACGAGGAGCTTGCAGGGGACGCGCGGCGTGCCATGGC
GGGGAGGGACTGGGCTGGGCGAGCTGGAGCAGCGACCAGGGAACAGGGCG
CGGTCCCAGCTGAGGGAGAGGAAGGAGATGGGGAGGACGCTCGGCCATAG
GGAACGCGAGGGATCTTAG
>evm.model.Contig.9913.1  locus=Contig.9913:23:235:-
ATGCTCGCCGGGACTGTGGTTTGCTTCATCGCCGTGCAGGTTGCGCTGGT
GTGCGCGATGGAGTGGGGCGGCGCGCTGCGCGGCCTGAGCGCGGGGGAGA
AGGTGTCGAACGCGCTGTTCCTCGCCGTGAACTCTCGGCACACCGGCGAG
TCCACCCTCGACCTCTCCACACTGGCAGCGGCCATCCTCGTACTCTTCGT
CCTCATGATGTGA
>evm.model.Contig.6562.1  locus=Contig.6562:12:299:-
ATGCCGCGCTCCGGCCAGCAGCCCTGCGCGCGGGCAGAGAGGGTCGCAAC
CAAGGGGAGAGCAGGGGCCAGCCTGGTCGTCGTCAATGAAGAAGAAATCC
CCTGCGCGCTGGGGAGAAAAGCTCCCTGCTGCCGAACGCCGTGGAGAATG
GGGGGCGCCATGGGCGATGGCGAGCTCACCTGCTCGAGCTGGGGGCGTCG
ACAAAGGGGCTTCAACAGTGGAGCGCTCGGCCCTGGCCGAGCTCCGAGCG
ATGGGGCCCAGGGAGCTCCCTGCGCGCCATGGACCTAG
>evm.model.Contig.4442.1  locus=Contig.4442:157:387:+
ATGGTGTTCCAGCCGAGCTCGCTCCCGGGTCGCGCCCTCGACTTCGCCCC
AACGCCCAGCCCGTCTCCAGCTCTCAGCTCGGCGTTCCCACTTTCCAGCC
GAGCGGTTTCCCCGTGCGTCTCCTCTGCAAGCAGCCGCTCATTCTCCCAT
GGCAGCTCCCTAGCTCGGATTCCTCCCAACCACTCCCTGCTCTCAGCTCG
ACCCTGCCTTTCTCTCTCCCAGCTCGCCTGA
>evm.model.Contig.3257.1  locus=Contig.3257:16:306:-
ATGTCCCTGATTCGGAGGCGCCTGAGGGAGAGCCGGTGCGGGTCCTCGTA
CACAGCGGATGCGCCACCACCCAACCGAGACTTGCCGCGCCGGACGTTCT
TCTCTGCGCGAGTGTGGAGAATGCTGCAGCTGGCGGACATCTCAAACACC
CCCAGCACCGGGCGAGACCGCGGGCTCCGCATGGGCGCCACCTTCCGCCA
CGAGCCGGTGGGAGGGCTGAACACCAGCACTCCCTTGTGCGTCTTCACCT
TGCTGGCATCCGAGCCACCGGACCGGCCACCGACGACGTAG
>evm.model.Contig.2854.1  locus=Contig.2854:11:289:+
ATGACTTCCCCGTGTGAGGAGCTAGGCGAGAACTCGCCCGACATCATGGA
GCGCCACCGCGGTGTCCACCCCGCCTCCCCAGGAGCTGTCGTCGGGCTCG
AGCCTCTCACAGAGCGAGCAGCAGTGCAGCACCCTACGACGAAAAGACAA
GGAAGCCTACGGGGGGACAAGGCGAACACGCCATGCAGTGGGACGACAAC
ACGCCATGATGACAAAAGCCCGTCGTTGCCTGGTTTATGGCAGGGGCACA
ACGTCGTGTTTTTCCTGGGCGAACCATAA
>evm.model.Contig.2316.1  locus=Contig.2316:90:424:-
ATGTACTCGAGGAGCCACTTCGCCATGCTGCTGCTGCTACAGAGCTCGGT
GGCCAGTAGCAGCGTGATTGCCATGCCGTTGCTGCACGACCGACAACCTA
CTTGCGTGTCAATTGTCATACCAGGTCTGGCCAAGTCCGACATTGTCGCT
CATCACGGTTCCATCGACTCGAGCAGCTCCGTGTCGTCCCCGAGGCTTGG
GCAGGCCCTTCGGTTCTAG
>evm.model.Contig.1743.1  locus=Contig.1743:92:328:+
ATGCGAGCGGCGCGGACAGCTGGCACGACGAGGCGCAAGATGGCGATGTG
CGCTGCAGTGCTTCGCATCGAAGGGGAGAGGGGAGGCGCCGCCGCGCCGA
GCGCTGTAGTGCATGAATGGGGCGTGGGCGTAGAGGCAGTTACCGGGATT
TTATGCGCCATGGGCGCGGTTCCTTCGGCGCGTGCGAGTGGCAAGCGGGG
AGGCGGTGGTTGCGATGAAAGAGATGATGCTGACTGA
>evm.model.Contig.1018.1  locus=Contig.1018:283:534:-
ATGAGACAGGCGATGATGCCGACCGTCAGCTATGGCGCGGTGCGCCGGTG
CCTGAGCAACACTACCAATAGGGAATGTCGGAAGGGGCTAAGCAACTCAG
CAACAGAAGTGGAGGCTCAAGGCCAGCGTTTGGAGGCAGCTAGGCAACGC
CGCACTAGGGAAGGCCATAGAAGCACCGCAACCATGACAGGAGCAGCCAG
ATCAAACAAGCAGAAGCCAATTCTTAATGGGCCAAGACTAGGCTTGGGCT
AA
>evm.model.Contig.808.1  locus=Contig.808:246:485:-
ATGACTGTCCGAATAAATCGTCGTCGGATCCTTATCCTGACAAGGGGGTG
GGAGACCAATAGGCTCACAGGCCTCAGCGAGCGATGGAGCTCACCAACTG
TGGTCGGGGCTGGCTGGCCACACTGGTCCCTCGACCCCGACCTGCCCAGC
CCAACCTCGAATAGTGGTGGTGGTACCGGCACCGGCACCAGCAGTGCCAA
GTCGTCTTCGGCATTGCTTGCCATTGAGCTCGTGGAATAG
>evm.model.Contig.81.1  locus=Contig.81:71:733:-
ATGAAGAAGGTATCCCACAGTGACATCCTTAAAGCTACTAGCTGGCTCTC
TCCCGTCAACAAGCTCAGCTCAAGTTGCACCAGTTCTGTCTACATTGGAA
GGTTTGAGTTTGACACAGATACCGTGGCCATCAAAGTGTTCCATCTCGAC
GAGCATGGTGCACTGAATAGCTTTCTTATGGAATGCGAAGTGCTCAGAAA
CACCCGCCACCGCAATATTATGAAAGCTGTGACCTTGTGTTCAACGGTGG
ACTTGGAGAACAACGATTTCAAAGCTATAGTTTTCGATTTTATGGCCAAC
GGGAACTTGGATATGTGGGTGCACCCGAAGTCGTTGCAACAAAACAGCCG
CAAGAGAGGCCTAAGCTTGGGCCAGATAATAAGGATTGCTCTGGACGTGG
CTTCTGCTTTGGACTACATGCATAACCAACTGACACCACCTCTAGTTCAC
TGCGATTTGAAGCCAGCCAATGTTCTTTTGGATTATGATATGACGGCTCG
AGTTGGTGATTTTGGATCTGCAAAGTTTCTCTCTTCGGCCCTTGGCATTC
CTCAAGACTTCGTTGGCGTGGGAGGAACTATTGGATATATTGCACCTGGT
GAGCACCTTTGTTATTGGCTTCTTCTTATTACTAGTATCATTTTTCCCCT
CTTAATTAGCTAA
>evm.model.Contig.13568.1  locus=Contig.13568:16:246:+
ATGTGTGGCCTCGATACCTCCACTCGCACCTCTTCCCACGCCACGTGTGG
CCACGTCGACCCCGCCCGCGGCACGCGCGGCCACGTCGACCCCACCCGCG
GCACGCGTGGCCACGTCGACCCGCAGGGCCGCGGCAGTGGCGCATCAGTG
GGGGACTCCATCTGGCGCAGGGAGTGGCCGACAGAGGGGAAGCGGAGTCC
GACGCGCAGGGGACCAGCGACGGGGATGTAG
>evm.model.Contig.11964.1  locus=Contig.11964:3:254:+
ATGTACGTCTGCAACCGCTGCAACCGCAAGCACTTCTCCGTGCTCTCCGA
CCTCCGCACCCACGAGAAGCACTGCGGCGACCACCGCTGGCTCTGCTCCT
GCGGCACCTCCTTCTCCCGCAAGGACAAGCTCATCGGCCACCTCGCGCTC
TTCAGCGGACACCAGCCCGCAGTGCCGCTCGACAGGCAGGCCAACGGCGG
CGACAGGAGGTCGTCGTCGATGTCGACGTGGACGACGCAGCTCGGTACGT
AA
>evm.model.Contig.6559.1  locus=Contig.6559:86:313:-
ATGGGTCGGCAGTTGAACGAGGGCAGCAGGAGGGCGAGGCAAGGCGCGGT
GAGGTGGGCGCAGCGAGACGCGGGCGCGGTGCTCAGCGGCAATGGCGAGG
GCGTTGCTAGGAAGGGACTGGGCGAGAGAGACATGTGCGGGGGCGCCCAG
TGGCGATTTCTACCAAAGAAACCGCAACGTGGTGTGGTTTTGGCGGAGTT
GGGCACGAGCGGGTCGTCGGTTTCATGA
>evm.model.Contig.5834.1  locus=Contig.5834:22:330:-
ATGTCAACTACGGCGACAGCACTGAACTCAACTGTGGCCAGTGGAGCAGC
AAATTCAGGATTCAAGCTGCTTGTTACAAAAGGGGCTCATGTGCAGAAGG
CGGTCGGGATATGGCTCTTTGGTTGTGCTGCCTGGGTGTTCAGCTTGGTC
ATACTGGGAGGGATTACTCGGCTCACACGTTCTGGGCTGTCAATGACTGA
CTGGAAGTTCACAGGGGAAATACCTCCAATGACAGACGAAGCATGGCAGC
TGGAATTTGAGAAATACAAGCAGTCACCTGAGTACAAAAGGCAAGGCTGC
AACCGCTGA
>evm.model.Contig.3760.1  locus=Contig.3760:93:299:-
ATGCCCTCCGGTATCCTCAGTGTTTCCAAGAAATCGTGCAGGGAAAGAGC
CCGTGGGAACTCCCTCCTCTGCGGCAGAAGTGGCGTCTTGGACGACGCTT
CTTGCGGCGACGCCATCTTCGGCCCTTCGGTGGTTGCTCGGAAGAAGGTG
ACCACCAGGAAGCGCTCCTCGTGGTACGTTGGGTTATCTAGCTCCGCTTG
TCTTTGA
>evm.model.Contig.2322.1  locus=Contig.2322:168:383:+
ATGGAAACTCACCCCCTCCACCGTGATGCTCGCCCACGCTCTCGATGGAA
GGCGCGCCATTCCTATCGTGAATCCCGCTGGCGTGATGCCACGCTCGTCC
TCATCTCCTTCCTAGCTCGATTCCAGCACCCGCCCTCATCTCCTTCCTGC
CCCTGCCTCGTGTCCCCCCATGCCCGCTGTGTATCCCGCCGGTGCAATGC
CCACGCCTGCTCTTAA
>evm.model.Contig.2026.1  locus=Contig.2026:24:445:-
ATGTACGACAACCCTCGCAACGGCATCTCCTTCATCCCGTCGGTTCCCAT
CGACCACTCTCTGATCCAGGTCGTCGGCATCCCGTCGGCCAACGGGACCG
CCTCCTACCTCGAGGCGGCGTCGTACATCGTCCCGGTCGCTCCGGCGCTG
AGATCTTCCGTCCCTTTCCTTGGCTCGTCCTCCCCGCTCTACGTCACCGT
CGCGACCATCATGGAAAAGGTTCCCGGACCCTTATCCGAAGGTTCGCTGT
GGCTCTCGTCGACGAACCCGCTGGAGAGCCCCGCCCTGCGCTTCAACTAC
CTGAGCCGTCCCGAGGACCTGGCGCGCGTTGGACGGGTTCCGTTCGGCGG
TTGTTGGGTCGACGACGACGGGTAG
>evm.model.Contig.1699.1  locus=Contig.1699:45:410:-
ATGCTGTGGCTATCGCCGCGCCGTCGTGCGTCCACGCGCGTGGTCGCGTT
CCTGGGGACCTGGGTGAGCTCGCGAAGGCTCTGGCCAAGTCCTTATTTGC
TTCCTCGTCCTTATAGGTCGAAGCCGGCGTCGTTCTTTTTTCCTTCCTCA
CCGTCAGCGTCGATCCCTCTGTCACTGGTGAAATTCACCTTCACCGATCA
ACCGTCGTCCAAATTGAGTTGGCAGCAAGCGTTGCAACCCTCTTGCGCAT
CTGTTAGCCTAGCTCTTGACACATGCCATCGCCGGGGCTGCTCCCGCGTC
GCCGTCTTCCTCGCGGGCGACAACAGCGCCGCCGGAGCGCCGCCTCGCGT
GGCCAGCCCACTCTAG
>evm.model.Contig.1401.1  locus=Contig.1401:34:528:-
ATGGAGGCCGCGACACTGGGCATCAGGGAGAGCGCAGCAGCTCGAGCAGG
GAGGGCGCGACCGAGCAGATGGATAGGGGCGTGGCTGGGGAGAGCGCCAT
GGGAGCAGCCATGGACGGGACGCCGAGGGAACTGGGGACTGGGCGCAGGG
CCAGGATGCGCGCAGGGAGGAGCAGAGCGCGCGCGCCATGGCGAGGAGCA
ACAGAGAGAAACGCTGGGCGCCATGGGGGCTTCACGGCTGGGAAAAGGGG
CGACCACCAAGGAGCAGGACGCGACGGCGGATCCGAGCGTGAGGAGCACC
GAGCCAGAAGACGACGGCGCCATGGATGGGACCGAGCGGGAGCAAGGGGA
AGGAGGGGAAGCCGCTTGGCTGAGGAGAGCGAGCAGAGATATCCGGGCTG
TGCTGAACGCCGGCAGGGGAAGGGGGCGAGCAGGAAGACCACCGTGCGGC
AGCAGAAGACGTGCGCATATAAAAGAACAGGGGGCGGTGGCCTGA
>evm.model.Contig.598.1  locus=Contig.598:86:343:-
ATGCGACCGGGTCCGCCTTGCTGTGTCACCTGCACGCGGGGCCGGGATGG
CAGATCGCTCGCCAACAATATCACCGAGCTCCACGCGGGCGCCTGCGACC
CGTCCGGCCGATTTTGGCGGGCCACGATCGCCATAAGCCGGGGGCGCATC
AACCGCAACGTTCGGATCTCCCAGTACATGACCACCATCTCTTCTTTCCC
CTGCTACCTCTCGCAAGCGCCTCCGCAATCCGTGCGCCACCTCCGAGACC
CACTTTGA
>evm.model.Contig.226.1  locus=Contig.226:92:325:-
ATGGCGTCGTTCCCCTTCTGCACGATCCATGAGAGTCGTCTCCGCGGCCT
GGAAAAGAAGGGGTTTCTTCCTCCTAAAGACGTGTTGTGGTGGAGGCTGG
AAGGCGAGGGCGAGGTGCCTCGTCCTGGGGATGATGAAGTGGTCGTACTT
GCGTCCTTCTACGAGCGCGGGTTCGGCTTACCGCTTCACCCCTTCATGCG
CGGGCTCCTCCACCACTACCAGCTGGAGATCTAG
>evm.model.Contig.76.1  locus=Contig.76:34:747:+
ATGGTCATTACTAGCCATGGCCTCGCGAGGGGGGGAAGGGTGCTCGTAGA
CGCGGTCCGGCCCTGGCTCGCCGTCCGCCTTGCCCCAGTACCAAATGAAG
GGATGGCGCGCCGACGTGAACTGCGGAATAGCGGTTCCAATAAGGGGGGA
TGGCGCCGTCGTGTAGTCCTCCATCGAGTCCAAGTGCACCAGCACCTGGA
ACGCAGTGCCGAACTGCCATTTGGACGGAAGCTCGTCCATGACCTGCCAA
GAAGAAGAAGCATCTCCCACAGCACGGTTAGTGAAGATGAGCCCAATTCT
CTTAGGAATCTTGCATGGGTTGCGCGTCCACGCCCACAGGTTGATGCTGC
GGGTGTCCGACGGGTGCAGCAGGTCAGTTTCGATGTATTGCATGGAGCAG
GACCGGCCCACCAGCCTCTCTACCACGTCAGGGAGCCACGCGTGCCTCGG
CACTCCCTCGAGGCAGATGCGAACGCGGTAGAAGAAGTGCGCGCCAATAG
CATGCTCCAGGCTGCGATACGGCCGGAGACAAAGGACGACACCATTCCTC
TTGATGCAGCGTCTCCTGTGCGCCGCCTCGCAATGCTTCTGCTGCTCAAA
TTTGATCAAGAAAGCCTCAGGGGAGTGCTGGGAGACAGTTACCTCGCCGC
GCTTGAGGCGCAGCTCATAGAGAATCGTCTCTTCAACCTGCCGGACACCC
GCCCCCTGGGGTAG
>evm.model.Contig.11283.1  locus=Contig.11283:37:285:+
ATGAAAAAGAGAAAGTTTTACCTTGGTGTGCCTAGAGCAGAGAAGAGGGC
GTGGATCTGGGGGGTGATGTGGTGGTGTAGTGGTCGAAGTCGAGGATGGG
TGGGCGGGGTTGGCCGGAGGTGGCGGGGACAAGGGGCCAAGGCCACCGCC
GATGGGAACGAGTGGCCGATGGTGAACAAGGGCGAGGGGGGGCTGGTGGC
GCATGTCAGGGCGGCGATGAACAGGGGCAGGGGAGGGGGCGGTGACTAG
>evm.model.Contig.9996.1  locus=Contig.9996:30:254:+
ATGAGGTACCGGTTGTACTCCGCCGCCTCGGCGGTGCTCACGCCGATCTG
CCCGTCCTCCGCCTTGGTCGGCCACCCGGTCTCGCCCACCGCGATCTCCA
CGTCCTCGAACCCGAGCTTCTTCATCGCCGAGTACACCGAGTCCAGCTGC
GCCTCGAACATGCTGGTGTACGTGATGCCCGTGCCGGGGTCCGGCACGCC
CGGGTTGGGCCGCGCCAGCGCGTAG
>evm.model.Contig.7922.1  locus=Contig.7922:51:287:-
ATGTTTTTTCGATCCGAAGGCACAACGATGATGGCTCCCCCGATCCGGTG
GCACGACGACAATAGTTCCTCGATCTGGAGGCGCAACGACAGCGACTCTC
CGATCTATGCGCGCGACGTCGGTGTCTTCCCAGAGATGCGCGTGCGACAT
CGGCTCCTCGGAGGCGCGCGCTCCGGAGTGGCGCATGATGGCGTCCCACC
TCCCACGACCACGCCGACCTTCCCTATGCGAGAGTGA
>evm.model.Contig.5861.1  locus=Contig.5861:30:299:-
ATGGAGGGCCTTGTTCCAAAGAGAAGGCGGATGAAGCGGCGGGGCAACGG
GTTGTTGGATACGCCCAAGAGGAGGGCAACGGCGACGGCTAGGAGTGGCG
GCCCCAGGAGGAGGACGGGGCGGCGGGCGTTATGCTTGGGTTCTGGAGGG
GGTGTTTGGGTCGGAGCTGAGCCTGGCCCCGTCATGGTGGACGGAAGGAA
ACCTAGCCCGCGGCGAGCTCAACAATCCTTGGCCGGGCAGATCGGCGGTT
GGCAAGCCGCATCGAGGTGA
>evm.model.Contig.5280.1  locus=Contig.5280:67:336:+
ATGGCTGAGATGACTTCACCGGAAGCATTGGCCCTCAGTGCCCATAATAG
CCAGCAGGCGAAGAAGAACCAACACCACCCTCGTCTAGGCCCCGGTGGCT
ACGTTGGCAAGCAAGAGCAGTTTAGGAAGATGGACCAAGAGGCCAAAGCT
TCCAAGAATAAGAAAGTAGTGAGGTTGAAGCCACGCATCCGGCAATGGAT
ATATGCGAGGGGTGTGGATGGGTCTGGCAGTAGTCTCAAGTTTGCTAAGC
CAGAGACCGCGCAGAGGTAG
>evm.model.Contig.4812.1  locus=Contig.4812:46:345:-
ATGCAAATCACCGCCACCAGCACCACCATCTACCGCCGCCAAAAGTCGAA
CGCCCGTCGACCACGCCCCACAATTGAAGCGAGGGAGAGTCGGATTAGCA
CACCTATAGACAACGCACCTCGCCTCCCAAGTAGCGTTGTGCCGAAGATC
GGAGGCTCCGAATCGATGAAGTCGCATCCACTCCTCTGCTTCCCGATCGT
AGCCACTGATGCAGCGCACCCAAATGCCGTCGATGCACCCTTGTCGAGGA
TCACCGAGGTTTTGATACCAACTGTCACGCCTCGTGGCCAGCAACGGTGA
>evm.model.Contig.3758.1  locus=Contig.3758:123:383:+
ATGTCGTCTATCACCTCCACCACCTCGGTGACCAGTCCATCACAGACCAG
CGGCATCCTTACTGCTTGGCGTCCACCTTCTGCAGGTTTGCTCGGGCCTT
ATCCTCAGGCCAACACCGTCTTTGTTGGGTCCCAGACATCTCTGACAAGC
CAGCCATGGCTGCAGCAAGCTGGGGTTGGTCTCAGCCAGTCAGTCTGCCC
CTCAGGCACCCTCCCCCGGCTGGGACCCATCTGGTCTGGTAGCTGCCTTG
CATCAGCTTAA
>evm.model.Contig.3251.1  locus=Contig.3251:111:338:+
ATGTCCGTCGCATGCTCCGCCGGTAACTCTGACCCCTACAACGACACCAT
CGTCAACGCCACCGCGCCATGGGTCAGCATCGTCGCCACCACCGTATACG
GAGACTTTCCCAACATCCTCACCCTCGGTAACAGCATGCGCCTTAGGGGG
ACGAGCCTCGAGTCCACCACGCTACACTCCAGCGCTCTCTATCCGATGGT
CGACTCCACTCGCGTCACCTCCAACTAG
>evm.model.Contig.2805.1  locus=Contig.2805:142:372:+
ATGCACGTGACGGGGAGGAGGATGGCGACGGCCGCCGGTGCGAGGAGGAG
GAGCGCGACGACCACGACGAGGAGCACGCATAGGATCAGTGCGTGCAAGG
CCAGAGCAAACAACGATTTGGTGGTGGTAGTGAAAGTGCAGCTGGTGCTG
CCGATCGTCGCAGTGAAGGTGGTGAAGGCGTCCTCTGTTAGAAGAGAAGA
GGCATGGTCAGCTGTTAGCACTCAGCACTGA
>evm.model.Contig.1965.1  locus=Contig.1965:29:376:-
ATGGGTAATTATTTGGTCGTGCAAGAAGTGTGGATGCACCTCGACAATGC
AGTCCTCGAAGTCGTCGGGGTGAACGAGCGCCAGACGCGGATGATAGTGC
GGAGAGGCAGGGAGCTGGTGACCGACATCGTGAGGATGCGGTGGAGCGTG
CCCGCTGCATCGGTGGGGAAGTTGGAGACTGCAAGGAGGCCCGTGGCGAT
GGGGGTCCGGGACAAGGAGAGCGGAAGCGGGGCGCTGATGTCGACATGGT
CGGAGCCGATTTCCCCCATGAGGAGCAGCGCCAGGTCCTTGAACGACGCT
CTGGGCGCCCTCGAAGCGAAGAGCGTGGGCACGGCCTTGAACGCATGA
>evm.model.Contig.1006.1  locus=Contig.1006:164:424:-
ATGTGTTGTCGTGGTCGCCTTGGTCGTCTTAGGGTTTCACCGTGTGGTTG
TCCTGCTGGGTTGGTGCGTCGGTGGCCGGTAGAAGGTGGCAACTCGCGGC
GGCCTCGTGGGGTGGCATCAGTGGTGGCTGTCCCTGCAACCCTCTCCATG
GCGCTGGTGATCGCAGTTGTTCTACTGGGTCTTCAAAGGAAACTTTGTCT
AGATTCTTCTAGACGGGCGACGATGACATTTCAGCGTCGCTTCTCCTTCT
TGAAGGCGTAG
>evm.model.Contig.776.1  locus=Contig.776:86:580:-
ATGGGCATGGCCAAGCCGCCGGCCAACAACAACGACAGGACGGCGGCTGG
CTGGGGGGCGAGGCATTCGAGGGAGGCCATCAGCAGATTTGATGAACAGT
TCCCGGACCGACGGGAGGACGACCGACCAGATCGCGCTGCCGCGCTCGTC
CTCCCGCGCGGGCACAAGCCACTCCGGCCGGCACGCATGCGCTCATCATT
CATTTCCTCCCGTGTCTCTGCTACTCCACCTGGGGATTGGGGCACTCGCG
TCCGCCCCCTCGGGGTTCGTCCGATCCCATTACCAATCGTAGCCGTACTA
CACTACTACTATGTTTTGTTGGGCGGAGGAACCCGGCTTTTGCGCGAAAG
CTCTGGCGAGTCGTTTAGCGCGGCCCGCGGGGAGCGGGTCGGGGTCGGGG
TCGGGAGCCCAGTCGCTGTCAACTCCGTTCATCCTGCGAAGAATCCGCTT
CTGTCCAGTAGCGTTTACTTGGGTCATGGCCGCGGCCGGCGCTAG
>evm.model.Contig.8820.1  locus=Contig.8820:45:278:-
ATGAGGGCGCCCTTACCGGTTACTGAGACGGTAGCGACGGTGTCTACGGA
GAGTCGCGGACGGCGGCGCCTTCCCGACTCCGGCTACGAATTGCCCGAGG
TTTGGGGGTCTCCCCCGACAGTCGACGCGATTCAAGGCTTCGGCAGCGCC
GGGCGAACTCCCCCAGCCCTCCAATTTGATCTTGAATGGCGCGGTGTTGG
CGTCTGTCAGGGCACCATGGCGGGGCCGCCGTGA
>evm.model.Contig.7287.1  locus=Contig.7287:14:295:-
ATGAAGAACTGTCCGGATGGTAGCCGGCTTGATCACCGGCGAGAAGGTCT
GATGAAAATCGACCCCTGGTCGTTGCGAGAACCCGCGGACAACCCATCGG
GCTTTGCGGCGTTCAAGACTGCCATCAGAGTTGAACTTGTTCTTGAAAAT
CCATTTGCCGGTGATGATATTAGCGTGTGCCGGGCGAGGCACCAGTGTCC
AGGTGTCGTTGTTCGTGAGCGCGTCGAACTCATCTTGCATCGCGGCCTTC
CAGGCCGGGTCGCGCAGGGCAGCACGGACTGA
>evm.model.Contig.5866.1  locus=Contig.5866:34:282:-
ATGACGGGAGAAGGACGCCATAGCCTTGTGGTGTCGGCCGACGGAGGTGG
ACTCTACGACAAGCTTCACTCCATGGCCACAGCCCCCGAAGCACGAGGCT
TCACCGGCGGCGTTCGTGAGCTGAGAGTTAGTCGTGCTGGAGACAGAGAG
GTGGGAGGGTGGCACGACAAGCGCGAGTTGCCGGAGGAGGGCCACGCTGG
GGTCAAGCTTGCAGCTGTGTCCGCGAGCTCCAAGCAAGATGGAGGATGA
>evm.model.Contig.3687.1  locus=Contig.3687:164:364:-
ATGAGTGGGGCGGCGCTGTTGAGGGAAGAGCGACACACTTATGGTAGGGC
CGACGCGGAAGCAGATGCAAATAGCAGGGGAATTAGGGATAAGAGATTGT
GCCGTTGGGCTGGGGTGGCGCCGCGTAGTCACGGCGTCGCCTGGGCTAAC
TGGACGCCTTGGCGCCATGGCGATGCCAGACCTGCCCAGGCGCTCGCCTA
A
>evm.model.Contig.2795.1  locus=Contig.2795:125:457:+
ATGAGCGCGAGCTCCTCTGCAGGGCTCGCCAGCCGCCATTCCCTGGTCCG
TGCGCCTAGTCGCCTCACCTCAACTGTCTCTGGCTCCCATGCGCTCGCCC
CCTATGCACGAGTCACCGCGCCCTGGGAGCTGCTCTTGCCGCCATGGGGC
TTTGTTCTCTATGGAGTTTTGTTGTTCCATCCCGCCGGTGGCCAGCGCCT
CTCCCTGCCCCTTACACCGCCCCACCTTATCCCCCACCTCTCTATGCGCA
CGCCGGGCACCGAGACACCGCTGTGGAGCTCGCCCCGCGTTCACCCTCTG
TCCTGGTCGAGCTTGCCGCGTCCTTTATACTAG
>evm.model.Contig.1673.1  locus=Contig.1673:98:319:-
ATGGAAGAGGAGCCCTTGTTTGCCTCCATTCGGCCTAGTCGGGCGAAGGG
TAGCTGGAGAGTTCGCTATGCTCTAGAAGCGGCTTCGTCGTCCAGTCGAG
TCGGCCAAGGGGAAGCTGGTGCGAAGGCTTTTAAGGACACCGACGACAAC
CACGTGTCGTTCGGCTCGGCACGGTCCACCGGGAGACGCGCTCGAAGGCC
CACCTGCCAGTGTTACGCGTAG
>evm.model.Contig.1370.1  locus=Contig.1370:203:493:-
ATGGCCAACACCGCCCGCATCAACTCCATGATACGCCTCAAGGCCCCATC
GACCAGGCTGAGCCCCCGATATGGCCGACTCCCTCTCTCACTTGGCTGGA
ATGGTGCTCGGGGGAAAGAAGAAAAGGAATCTGGGCACTTCAAGTCAGCA
CGGACGTCTATGGGGAGAACAGAGGATGCGAGGGAGGAATTGGTGCGCGT
AAGGAAGAAGGAATTCATGTACCAAGACGCACGGCAAGAGGACAGGGAGG
CGCGAGCACCCGCGGCCGCGTCGATGTTGGGAGAGAGATGA
>evm.model.Contig.988.1  locus=Contig.988:319:555:+
ATGGCGAGGACGCAGCGAGGACCATGGTCGATGGTGGCGGAGTCACGGCT
GCGCGACGAGAAGTCCGGTGGGTGTCTTGTGTTGCTGGCGAGGAGGCCAA
GCTCACCGGGGAAATGGACGCGACAGGAGGTCGATGGCGGCCACGGAACG
AGCGGCGGACGATGGCGGTGCTCCACGGGTGTGCGTGCAATGCGAGATAG
GGGTGCGAGGGGGTCTGCTGGGGACACTACTGAGTGA
>evm.model.Contig.590.1  locus=Contig.590:113:493:-
ATGAATGATATGTGCATTCACCAGGCAGTGGCCTCTTTTGGCAAGCTTCT
TCGCTGGCATAACAGTCACAGAATTAAATCTTATGTTCTGGTCAAATGCA
TATACAAGTATGTTAATGATGTTCCTAGAAGCATCGTGCTCACTCAGGAT
GATGAATCCATGGGGTTAGGGTGTTCTTGGATAGTTCTTGTGTATGTTCC
TACACCAGAAGATGAATGGTGGTTGGGAAACATTGACACGGTTGCTAATC
AAGAAGATGATGTACCGCCTAATGGCAATCCCCACCCCCTCCCCGAGGAT
GATGAGGACGAAGAGTTTCTGCAAGCCGAAGGTGACTTCATGGAGAACCT
GGTGAATCAAAATGTGAACGGGCCCCATTGA
>evm.model.Contig.414.1  locus=Contig.414:50:502:+
ATGTCGCATGCCCTCACGACCGTGGAGGAGAGTGACCGCTCTACACATGT
CACTCACCCAACCTTGCGTCGCAACCAAGGGGAAGCAACCTCCAAGCATG
GCTCCTCCCTGCATTGGTCAACTCAACGGGCTCATCGATGCCTTGACTTT
GGTGTCAATGATGTCTTCAGAGCCCTCTTGACGCCATGGAGGCTCCTCCG
CAACCCATCAGCCCCGGATGCCAATGAAGCAGTTGTTGTGCAGTGGCGAC
AAGACGCCGCTAGGTTCATAACTGCAGTCAAGGTCAACCAAGAGAAGGTT
GTAACAAACTGGAGTGTGCCTTCTACGTGCTCCCGGGCCCCAATCGTGGT
CTCTGTGGCTCTGGTCGCCGTCTTGACATCAGCATCGAGCACCATGCCAA
CCACAGGAACAGCGCCACGAAGCATAGGGCATGCCCTAGGGTCTACACAA
TGA
>evm.model.Contig.207.1  locus=Contig.207:204:413:-
ATGAAGGGCAAGAAAGGGGTTAGCAAGTGTGAGTACCACTCTCTCCAGTG
TAAGGGCAAGTGTGAGTACTTTTACAGCAAGCACAACTCTAAGGAGAGGT
TCAACAAGGAGGCACTCAAGCAGAAGTATCTCAACAAGGCCAAGCTCAAG
GAGCATGCCTTCCTTGCCTCCGTTAGCAATCTTGACAACAACTCTGTCTT
AGTCTCTTAG
>evm.model.Contig.11177.1  locus=Contig.11177:50:271:+
ATGGCTGAGCACGGGCGTTTCTGTCGCGGGGCTTCCGGCGGAGTCGCGGC
TACTGCGCAGCGCGGGCGGTCGGCTGTGCGGGGCGGCTTGGAGCTCCTGG
AGGCGCTGCGGGCGCGGGCTCGGCGCAGACAGGCGTACGACGCGGACGTG
CGTTTTTCCTTTCCAGCTGCAAGCGCTCTGGTGGAGAAGAAATGTCTTAC
ACATGGGCCCCGCATGGCATAG
>evm.model.Contig.8803.1  locus=Contig.8803:49:288:+
ATGATCTTGGCCTCGGACGGCATCATCGACGCGAACAAGAAGCGGGTGAT
AACTGGCCTTGCTGCGGCCTTGGCCACGTCGCTAGTGCACGTGACGTGCG
ACGGGAGTGGCCTGGAGGCGAGGATCGATGTGGCTAGGCGGACAAAGTTG
TCACTCGCCAATGCGGTCGACGAGGCTAATGCGAAGGCGGTGACCGAGTT
TGGTACGCCTCGTGGGCACGGGGCACCGTCGACGAGATAG
>evm.model.Contig.5874.1  locus=Contig.5874:34:261:+
ATGGCCCCCAAATCACTAGACGCAGACGGAGACAACGAGAGGGTGAGACA
ACAGGCGGGCGAGTTGGTGACTGATGTGGCGGGGCCCACGGGGGAGGGGG
CGATGGGATTTTTAGCATACAGAGGAGGTGGGCTTAACTGTGCCTGGGAG
CTAATCAGGTCGTGCCCGTGTCGGCCCATCGTGCTCGGGACGCAGCCCAG
GCCCGGCAACGACCGTGTCGTGCTCTAG
>evm.model.Contig.5219.1  locus=Contig.5219:130:342:+
ATGGAAGAGGTAGAGAAGGGTGCAGAGGGGTTCCAATTTAACTCCCGCGG
ACCCGACACGGGGTGGGAGGAGGTTGCCCACGATCCTGGCCATGGCGGTG
AATTCCGAGCCACCGTTGCAAGAAAGGGGGAAGATGCGGTGTGCGGGTCC
GACAATGACGGGTGGGGTTACGAGCGCAGCGAGACGGCTGGGTCGCGACG
TGGGCGTGAGTAG
>evm.model.Contig.4377.1  locus=Contig.4377:106:345:+
ATGAGCCCCAGGTCCCTCAACGCCGAGGAGCCCTTCCTGTTCCTCGCCTC
AGTCGTGGGGTCCACTTCCTTGTCCTCCAACCTAAAGTCATCGAGCGTCG
TCACCGGGCATGCCGCCACTGTCGCCCTTCTTGAGGAGGCGCTTCTAGGA
CTTGGCGAAGGACCCACGCCTCGCTGTTGTTACCATGGACAGGGGTGGGG
AGCGGCTGCGGGTCCAATTGCCGCCGTCGCCGTGGATTGA
>evm.model.Contig.3681.1  locus=Contig.3681:76:330:-
ATGTCGCCTCAAGGAGAAAAGCTCCGCTATGCCATCCGCCTCCACCTCGA
CACCACCACCAACATGGCAGAATATGAGGCCCTTGTTAACGGGATTCAGA
TTGCCACGGAATTAGGAGCTCGCCGACTCCTCATGAGCGGCGACTCCGAG
TTGGCCGTCGACCAAGTCTTGAAGGCAATCGAGCCACGCGAGCCACGAAT
GTGTGTGTACTACAACGAAGTACACAAGTTAGAAGAGAGGTTTAGGGGCT
TCTAG
>evm.model.Contig.1667.1  locus=Contig.1667:18:356:+
ATGAAGGTGAAGAACGCAGGTCTAGGTGTGCCCTGGATTGCAACAGAGGT
GGTTGGACAACAGCAGAGCGTTCGGGAGGCCTGCAGAGAGCGTTCTGGAC
CGCAGATCCGAAAAGGGACCGGACAGGCGGCGGGATCCGAACAGGGGCGG
GCCTGGCGACGGAAGACAGGCAATGGACCTAGACAGGGGCTGGTGGGGCC
GGTCCTGACCGACATCGAGGCCTGGCGATGGATCCAAACGGCGGTGGGGC
TTGGCCTGGTGGCGGATCTGGACAGCCTGGACGCGCGATGGCTGGACGAA
GTCCACGACGACGCGAGCAGGGAAGGTTCGTCGGGCTAG
>evm.model.Contig.1361.1  locus=Contig.1361:288:533:-
ATGGTGACGAGGCACGACGATGATGGCACAATAAGAATCTCGGCGAGAAA
ACTCGGCGTCCGACGGCAAGCAGCGCTGAGTAGAGCAAACTGTGCACCAG
TGCTCGACGCTGAGGATGACACAGAGTGGGGGAAACGGAGAGGAGGCGAA
GGGGATCTCAGTGGGCTGCTTCGTCGGCGACGAGGGCGCTGGAAATGGTA
TGGTGGCAAGCAAACAGGGAACGGCGTGGTGTCTTCACATGGCTAG
>evm.model.Contig.585.1  locus=Contig.585:151:495:-
ATGGTCAGCAATGACAATGGCGCGGTCTGGATACCTGGAACTGCCATCCA
TTTCGGGAGTCTAGATTTTGTCGTCAACAACGAAGGAAAAATGACCAGGG
CCCGAGAAGGTTCGACCCCTTCGACAACTGACCTACCCAACATTGCTAGA
GCTCTCAGCAACCTCCAGCTTGGTCCCCCTAAGGAGGAGTGTGGGCCACA
AAGCTCATCGCGACTCGCTTGTACCGAGGTCGTAAGGGTATTGGACACCG
TTCGGTATTCATTCCTGGACATCCTCCTGTTAGGATCAGAGGACGGGCTC
TCCTCGCCGCCTAGCGAGGCAAGTTGCAACCATAGCCAGGAGTGA
>evm.model.Contig.399.1  locus=Contig.399:30:439:+
ATGCCTATCTCTGAAGCCATGATGGCTTTGTCATCATCACGGCCTGCTCA
GGGGCTGTCGAAGGATAGGCCGTCGAAGCCAAGCCATTTTGAGATCGACC
GCTCTATTTTGAAGGAGAAAGATCTGCAATCAATGAAGAAACTTGGTTAC
TTCAACAAGGTGAACATGCGCCTCCCTAGCGATGAGACAACCCTGAATCC
CAAGAAGGACGAAGTTATCGTCTATAAAAGCTTCTTCAAGGCTAGACTTT
GGCTCCCTATGTACCAATTGATTGCAAAGATATTACAGAGATATGAGGGA
GGTCGCACCGAGGTTGATGCTTTTTTGCAGGATTCATGA
>evm.model.Contig.6459.1  locus=Contig.6459:2:298:+
ATGTGTGTGAAGCTCAACATAGTCACGAAGGACAGGGCTCATGGCGCGAT
CAAAGGCCACGAAGATGCCCCAGACAAGCTAGTCGTCGTGGAGGAGGATG
TGCATAGCAATCCCGGGTGTTTGGGAGGCGATGACGGTGTCTGCGCTATG
TGCCACGCCTGTGGGGCAAGCAGACTGACGCCTGCAAGAAGGCCCGTGGC
CGCCGCGACAACAATTCACGCGCCCACAGCCAAGGATAGTAGAGCGGTGC
CGAGGAGGAAGCTCATGCACGGGTCATCCATGGAAGAAGATGAGTGA
>evm.model.Contig.5823.1  locus=Contig.5823:84:335:-
ATGTGGCGCCCGTACCACGCGCCGGAGAGGCCACGCACGGCCGCTCCCAG
GCGGCGCGACACGGCCTCCGCCGCCGGTGTCGTCATTGTTGCAGAGACGG
CGAGGAGGCGGGGCCGCAGTGTGGCAGGGGGCCTTCGACTGAGGGTGGTG
GTGGGCCAAGGTGCACAGGATGCAGCACGTAACCTGGGCCAGGATAACAG
GCAGGCTGCCGGCCCATGGATGGACGGTTTCGGTTTGGGACGTTCGTTTT
GA
>evm.model.Contig.3655.1  locus=Contig.3655:141:359:+
ATGAGTCGATGTAGATTGACACTTGGTCATGCCTGCTCGCTGCAGGAGGT
CAACGGTATACTGCCGTTGGGAGAGGAAGAGGCTGTCAATGGAGCACGTG
ATGGAGATGCTGAGGAAGTGGTGAAGAGCACCTTGGTCCGTCATGCGAAC
TCGTTGTGGAGACACAAGGTGAAGTACTACAACAACTGCGTCGAGGATGC
TGTCAATGTAGAGAAGTAG
>evm.model.Contig.2273.1  locus=Contig.2273:2:431:+
ATGGCCGCGGACGCGGGGGACCCCGCGCGGCTCGACCAGCTCTCGCCGCT
CGACCCCTACGTCGAGGACGACGAGGATGCTAATGCGAAGAAGTTGTTCG
ATGAAATGCCCACGAGCGACTGGAGATCAGCAGGCCGCGTCCTCAACATC
ACTATACGCCAGGATCCGTCGGTGGAGGCAGTTAGAGTCTGCGGCAACAA
GGTGATTGATGGCAGGCACCATTCGGTGGACATCCCCATCTCGAGGGCCA
TGATGGCCATCATGCGGGGCCTAGACACCAACTCGTTGGCCAAATGA
>evm.model.Contig.1910.1  locus=Contig.1910:67:279:+
ATGGAGCGCCGCGCCATGAAGTCGTTCCTCGTGCTGTCCTGCCTCCTCGT
CCTCCCCCTCGTCTCCTCCGTCGCCATGCCAAGTGAGTTTCGACCCGTCG
CCACTCGCCACCAGCTGCCATTCATGGCCCTCGCCGATTTTGCTGTGCGT
GCGTTCGCGCGATTGCAGGAAACCTGCGCCTGGGGAGCCAGCAGCAGCAC
CCGCCGGCTCTGA
>evm.model.Contig.943.1  locus=Contig.943:176:565:-
ATGGGACACTTTGCTCGAGATTGTCGGTTTCCAAGGAGGCATTTTGAAGG
AAATGTGGCTACCACCATTAAGGAGGAGAAAAAAGAAGAATGTTGCAACA
GTGAAGAAGAGTGGGATATTGAAGCAGGGGTTTCTCAAGAAGTTGAAGAA
AATGAGTTGGAGGAGGACATGGAGGCACCCGCTTTTGCAGCAACAGTTGA
TCCAAAAATCAACTACAAGGAGGACTGGATCATTGATTCTGGGTGCTCAA
ACCACATGACCAATGATGACAAGAAGTTGGAGGATATGACCGACTACAAG
GGAGCAAGAGAAGTATTGATGGCTAACAACTCAAGGTTAACCATCTCTCA
TGTTGGGAAGGTTGTCATTCCAAGGTATGGTCCTCAATAA
>evm.model.Contig.12963.1  locus=Contig.12963:66:266:+
ATGGGCTCGAGACGAAGCACAAGGACGGCGATGCCGCTGCTGCGCTGGGG
TCGCGCAAAGGCCGAGTCGGGCCTGCGCAGGCCACACCAACCGTGCTGCG
CGAGGCCGCGCCGGAGACACCTGCACGGCCACACCGGGGCACTGGTTGGG
TCGCCACGTCGTGCCTGTGCTAACCGCACTGCTGCGGACAAGCCGCACTG
A
>evm.model.Contig.6300.1  locus=Contig.6300:36:290:+
ATGCTCAAGCGTTCCTCGCATCCAGGCGACACTCCTGTCCCACAGACCAA
ACTCCGGCCGCCAGTGCAGACGAATGGCGACAGCGGCGGAAACCTTTCCC
TACGGGCACCCAAGGCGATGGTGGCTGAGGCATTGCGGCGAAGGAAAAAG
GGGAAGATATGGCTCGGCTATGATCCCTTTATCCACACGGGGAGGAAACA
CAAGGGGGGTTTGGAGCTGGTGCCACCCATTGCGCCGTGCATTACACGCA
GTTGA
>evm.model.Contig.5821.1  locus=Contig.5821:29:362:+
ATGATGTACTATAGGAGGGCTTTGAAGCTTCAAGCTTTCCTTGACATGGC
TTCTGAATCTGAGATACTGGAAGGATATAAAGCAGTTGCAGATCCAGCAG
AGGAGGAGAAGAAAAGCCAAAGATCTTTGTCCTCTCAACTCGAGGCTGTA
GCAGACATGAAATTTACATATGTTGCTACTTGCCAGATATATGGAAATCA
GAAACAATCTGGTGATCGACGTGCAACAGATATCTTGAACTTGATGGTGA
AGTAA
>evm.model.Contig.2720.1  locus=Contig.2720:94:408:-
ATGCAGATCATCTATGTGAATTTGGGGGTTGTGACATTGATGGACGACGA
CCGAGACAATAGCGACTGGGAAAAGACGACAAACCTCGGGAGCTTCATGG
CCAAAGAGGTTCTTGGCCACGAAGGAAGAACCGACTTGGGAAAAGAAGTC
GAGGAAGTTGTGGTGGTTGTCCATCTTGCGACGGCACACGATAGAGAAGA
AGGGATGGCACGACGTGGATCTGGACACGGGGAAGAAGGGCCAACACGAC
AGGAAAAGAACATGTGGTGTGGGGATGAAGAATTGAGGGTGGCAGAGGAA
CGGCGACAAAACTAA
>evm.model.Contig.2268.1  locus=Contig.2268:69:422:+
ATGAACACGGCGCTGGAGGGCGGCTTCACGGTGATGTGCTTGGCTGGCGG
TGGTCGGGTGGACAGGGGCTCCTCCGCTGCGGGTGGGCGGTGGTGTGGCG
CAGCCGTGCAGCCTGCCTGGGGTCTAGCTGCTGCGGGCTGCTGTCGTGGC
ACCGTGCGGTCGTGCCCGTGCTACGACCTACGAGTGCGAACTAGAGCCTG
GGCGGTTGGGCGGCCTACGGGCAGGCGACTGAGCGAGTCAGCGCTCAGCA
AGACCGTTCGAGCCAGACTGACGGCGGTGGATGGGCAGGTCACAGGTATG
GCCGATGGCCTAGGGTTAGAGGTGGAGTGCGGCGGTGCGGGCTCGGCTAG
TTGA
>evm.model.Contig.1664.1  locus=Contig.1664:77:313:+
GAAGCACTCAATGAGGGTGACAAGAAGCTCCAAGAACTAAAGGAGCTCGG
TGAGGAACCCTATGCTGCAGTAACAAAGGCGCTGACGGAGCTGAAGGACG
GCAATGGCGGCAGGAGGGATCCTTTCCCTGAGCTGTGGAACTACCACTTG
GATCGGAAAGCAAAGACGGTGGAAGCAGTTCGGCATGCTTTGGCGCTTTG
GAAAGCAAGCAAGACGAAGGGCAAGCGAAGCCGCTGA
>evm.model.Contig.942.1  locus=Contig.942:43:333:+
ATGGTCAGGTTTCCCCCAAGCCCCAAATTCCCGACCGAACTTCGATCCAA
ACACGGCAACACAAACCGAATCGCGACAGGGTTTCGTCGAGGGCTACTCA
CATTGATTCAAGAAGCGATGAACTCCACCCACGGCGCTCGGTGGATCTCG
TGTCCTGATGATGAAATTCCGGCCGACCCGCTAGTCGTCCCTTCCTTCCT
CGGCCACGAGCGCACTCAACGCAACGCCGCGAAGCACCCAGGCCCCCGTG
GAACCTCTGAACGCCAGATGAGGCCAAGGCGGCGTTGGTGA
>evm.model.Contig.725.1  locus=Contig.725:225:527:+
ATGGAGGAGACGATTGATGGAGCCAAACACAGAGGAGTTGGGCGCGCTGG
CAGAGGACGACCAGAGCTTAGGAGCAGGAACGAATTCGGCGAGGCTAGCC
ATGGCGAGCTGGAGTCCGGAGCTGACGGTGAGGTGGGTGGAGGCGAGGTA
GAAGATAACCAAGAACGCGAAGCGCTGTCACAGGGAAAGCTGAGCACGGT
GCCGACTGAGGAAGCAGGAGGCCGATGCGAGCTCCATGGCCGGGAGCTGA
GGACAAACTCGAGCAGGCAGTCGGCGAGGTGGAGCACTGGGTGCCGAGCA
TAG
>evm.model.Contig.380.1  locus=Contig.380:127:431:-
ATGGCCATGTTCAGCTTAGGTCTGTTCATGGCTCTGCAACCGAAGCTCAT
CTCCTGCGGTAAGAGGGTGGCCACGTTCGCCATGGCCGTGAGGTTTTTGA
CCGGCCCGGCGGTGATCGCCGCCACCTCCATCGCCATTGGGCTCCGGGGA
GTGCTCCTGCACGTCGCCATCGTTCAGGTTGGCATCGACACCGTACACAT
CGTGCTCTACTAA
>evm.model.Contig.16629.1  locus=Contig.16629:1:213:+
ATGGCGCTGAGCAGGAGCTTCTTGTTCCGCATGATGCCGAGGACGATGAG
GCGCATCTGCAGGGAGCTGGCCTTGGTGCCCACGGCGGTGGACCTGGCCT
TCACCGCCGCGACGATGGCGGAGAAGAGGTGCTTTAGGTACTTGGTCGCC
TTCTTCATCTTCCAAATGGATCGAATGGTCAAGAAAATAAATGAAGTAGC
TAGCAAGATATAA
>evm.model.Contig.12674.1  locus=Contig.12674:17:220:+
ATGTGCAGGGCCCCGTGGCAGCTGGGAGGAGCGACATCAGCGGCCCCTGC
CACCGTCGTCGACTTCAGCTCCGGCTCTTCGGGATCTGCGGACACCAGCA
GAGGCTCGTCGTCGTCGGCCTCGGTGTTGCAGGGAGGCTGGTTGCTGTCG
GCTTCGTCCGAGGTTGCCTCGATGTTGTGGAAGCTCGAGAACCTCCAGAT
CTAG
>evm.model.Contig.9607.1  locus=Contig.9607:34:240:+
ATGGCGGCGTCCTTAACCGTCTCAGGGGCGGCAATTAGCAGGCGGTTGGG
CGGCCACGTCGCCAGCTGGACGCCGGCCGGGGAGTCGGTCTCCGGTGACG
ACGACGGCGTGGTTCAGTTCCTCCGCCAAATCTACCTGCAGAAGCTCGGT
GCCGGGCCCTCGTGCGGCACCAACAGCGCAAATGGTGGGTGCCCACGGCG
CCCATGA
>evm.model.Contig.7583.1  locus=Contig.7583:71:283:-
ATGCACACCTCGAGGCCCGAGGGAGCCCCACCTTACCGTTGCAAAACAGA
TTCTCGCTATTTCAACGACACCCTCGACTACGACCTTCTTCTTTGGTCCT
CTCCGACTTCTGAGCTAATCGTCTACATCGACACTGATTGGGCCGGCTAC
CCTGACACACGCTGGTCCACCTCTGGCTACATTGTGTTCCTGGGTGCCAA
CCTCGTCTCCTAG
>evm.model.Contig.6248.1  locus=Contig.6248:89:337:-
ATGGTCAGTCAGTGTAGGCTGCTGCCGATGGTGGTGGCCAGTTTGAGGAC
CCAAAGCTTAGTGGATGGGTGCAAGGGTTCTCCGACAGCTTTATTCAGGC
AGGAGGATCATAAGCACTCCAAGCACCTGCGGGGGCTGAGGCCGGGCGCG
GGCGTGGCCCAGACGACGGTGGTCGGGGCCTTGTGGCAGCAGGGGTCAGG
TGTGGGCGACGGCGCTGGCCGAGGGCGGGCGCGGGCGAACCGACAGTGA
>evm.model.Contig.1869.1  locus=Contig.1869:141:350:-
ATGGCCAGCGTGCGGCCCACTTACGGTCCTGACCTCCAACCTTTATTCCT
GATAATGCTACGCGAAGAAGGGGCTAAGGTGGACTCATTTGAGGATTTCC
TACCAATGGTTGAGATGCAGATGGTGTTGTCCATGCTGCACCCTGGATCC
GAGGCGGAACCTGGCCGACGACAAGGAAGTCCTGTGCCCGGGCAGCACCA
TAGTGCCTAG
>evm.model.Contig.1227.1  locus=Contig.1227:226:444:+
ATGCGGCGCGCCAGCAATGCTCATGGCGGAGATGTCGTGAACGGGGATGA
TGCGACCGTCTGGATTTTATGTAGAGCACGAGATGGGAAACGAGTTCTAG
GTTTTGGGATGAAGTCCTTGCCCGAGAGTATGGGACGCATCCAGCCAACT
GCTACGGCGAGCTCCCAGGCGGTTGAGCTCAACAGCGGGTACAACAATGT
CGTTGGCCAGATCCATTGA
>evm.model.Contig.686.1  locus=Contig.686:72:332:-
ATGTGTACTATGCAGGGTGTGCAGGGCCACTACGACGTGTGGTTCTGGTT
GGTGCAGTCGTGCAGGACTGCATGGAGCACATGCCCGAGCAATGACTGCT
GCGAGCTGGACGGCGAGGCTACTTCTGTGGTGGTTGTGGCGTACAGCTGC
TATGCATGCCCGTACCGCCTTCGTCAGCGGCGAGGCGGTGGCTGTGCGCG
TGCCCGCGTGCTCGTACGGCGAGACGGCGACTACGACTCTTCCTGCGCGT
CCTCGTTCTAG
>evm.model.Contig.533.1  locus=Contig.533:190:447:+
ATGGAGAATTCAGACTTGGCGGTTGCCGAGGAACTGAGCCTCAATAGCAG
CAACCCAGGCAAAGCGAGTGGTGCCCCTTGCTCGCGGACGACGTCTTACA
TCTCGACCGTGAGAGTCAAGGATCTAGAAGAGGACCATGTTGTCCATCCG
ATACCATGCATGCGTCGACACGGTCGTGTCAATGAGGACGTGGTCGTCGA
GGGTGTAGCCGTGAAGAGTCAGCAGGACCTGATCACGCCAGCGAGAATAC
TATGCTGA
>evm.model.Contig.160.1  locus=Contig.160:451:657:-
ATGAGTGGGAGGCGGACTGGTGCCTCCACCGTGGCTTGGCTCCAGGCGCA
GTTAGTGCGGCCGGTCACTTATGACTGGTCGGTCTCGGACCAGGCGAGAG
ATCCACTCAAGTGGTTTCCCTTTAGCACGCCTGACCCCCTGTTTGGCTCC
GCCACGCCCGACACCGGGCTCGGTGCCGTAGGGTCGTTCGAGGGCGGGTG
CCTCTAG
>evm.model.Contig.22.1  locus=Contig.22:57:586:-
ATGACTGTGCCTTGTGCAGTGGACCCATTGCTGGTGATTAGGGAAGCGCT
GCTGTCACAGCTTCAGAAGGATCGTCTTCGCCAGGAGATCATCCAGGTTG
AGTTGGCTAAGATAGAGCGTGCCATGGTCCTGTGCAAGTGCAACAGCTCA
CATCATGGTATTGCCGCTGATGATGTGGAATGGACTAGGCCTGCTCCCTT
CACCTTCAGGGAGCAGTCCATGCGACCTTGGCGATGGTCAGTCAGTCAAG
AATGTTATGTCGATGTGGATGAGGTCCATGATCGAAAGCAAAAGGAGGGA
AGGCACAGGAGTGTAGTGTTGAAGTCTGAGAAGCCTGCCATGGAAGATGG
TGAATGCTTGAGACCTTGTTGTAATGGTAAGGCAAGTCAGGAGAATTCAA
AAGTCGAAGATCAGAAATCACAAGAATCCAGTGAGAACGATGTTAAGCTG
TGA
>evm.model.Contig.16447.1  locus=Contig.16447:37:243:+
CTGCTGCTGCAGGTAGCTGAGCCGAAGCACGGCGGCGGGAGCACGGGCTC
CGGCGACGAGTTGCAGCCGCAGGAGCAGGTGGCGGATGGCTGCCTTGATC
AGGTACTGCTCCGTGATTGCCGTCCAATTCCAATGGTTGGTCGCTGCGTG
CACGCACAACCTCTCCGTCTCTCCGGTCCCTTGTCCATCGACCCAGCTCC
GTTGTAG
>evm.model.Contig.10909.1  locus=Contig.10909:58:261:-
ATGTATGGCTCCGGCCCTGTGACATCATCTTCGGCTCCAGCGTGCTCTAT
GGAACCGGAGGCGGGGAGCTCACGGTCCTTACGGCCTTACGACATCAGCT
CCGACGCACTCTATGGCACCGGAGGTGAGGAGCTAGCAGTCTGCCAGGCC
TACGCGATGTCGCTGGACGCTTCCACGATCCTCATCGCCAACAGCAATGA
GTGA
>evm.model.Contig.7144.1  locus=Contig.7144:35:301:+
ATGTACATGCATACCAATAATCAAGATGAAACCTCGTCAAACAAGAAGAA
AGACTTTGCTCTTAAGGCCGACAATGAGAAGAACATAAAAGATAAAACCA
AGGAAAATCTTGAGAGCTCAAGTGGTGATCAAAATGATGAAGTGAAGCTT
GCTCTCATGGTGAAGAAGACAACAAAGATGCTAAAGAAGCTCAACAAAGA
AGGCATCAATATCAATTCAAGAAACAAAATATTCTTCACTAGTACCAAGA
GGAAGCCCATCTCATAA
>evm.model.Contig.5643.1  locus=Contig.5643:112:330:-
ATGTCGCACTTGGGCGGCGACACGGCGGCGGCGCCTTGGCCGCCGGGGGC
GAGGAGAGGCAGGCGCTGGTGTTTGCCTGCCAATCGGTTCGCCGCGTGGA
CCTCTCGGTCGCAGCGCGCGCAGAGTGCGGCGTCGTCGGCGCAGCAGAGG
ACGCTCGCCTCCGCCGCCTCGCATGCACTGCACAGCACCTTCATGAACTT
CTTCGCCGCCGGAGGTTAG
>evm.model.Contig.5143.1  locus=Contig.5143:11:226:+
ATGCTGTCCACTAATGCGCTGCTGGTCGCAGCCCAGCGAAGGGACGTCGC
CGGAAACCCCGCCCTGCAGGGGCTGCTCGAGATGCTCGGCAAGAAGGCCA
AGGACGCTGAGAACACCTTACACGAGCTAGCTCCACCACTTCATGACCCA
GGACAAGCTCGACGGGACTCGATACGCCGCTCCGGAACTGGGCGATGGCC
TCGGTGCCAAAGCTGA
>evm.model.Contig.3100.1  locus=Contig.3100:78:374:-
ATGGAGGTTGAGCAGCCTGAGAACACGCATCGTTGGGATTGGGTTGTTGA
GCTTCAGCAGGAGGCTCAAACTGAGTTACCTGCCAAACCAGTGGACCCGA
GAGTTGTGGTCCTAGATGATGATGATGACGACGACGACGACTCGGAGTAC
CAGCTATCTGATGAGGACCCGGATGATAAAGATATCGAGGATGCTGAGCC
AGAAGAAGAAGATCTAGAGGAGTTTATCAACATCGATGGGATGGGAACAC
TAGAGCCATTGTTCATGGAGTCCCCGATCTGGAGACCCCTACACTAG
>evm.model.Contig.685.1  locus=Contig.685:226:480:-
ATGGCGACCACGATGGCGACCGCGTGGACCGACGACTTCTCCGAGGCCGG
CCAACGGATCGACGTGCAGTGGCTGCGCGTGTGGATCCAGGTCATCGCCA
CCATGTTCAACATGGGACTGGTCGAGGCCGAGATGAGCAGCTACTCGGCA
TGGCCGAGATGGGAACGATTCCTGTCATCTTCGCTCGCAGGTTCAAATAC
AGGACGCCGATGTTCAGCATCTGGCGGCGGTGCCTGTGGACGAGCAGGGA
AGTAG
>evm.model.Contig.333.1  locus=Contig.333:276:575:-
ATGGTGCGTGGGATGCCACGAATTGATCACATAGATCAAATTTGTGACAG
TTGCCTTGCTGGGAAGCAACGCCGACTACCATTCCCGAACGAGGCCAAGT
ACCGCGTGTCGCACAAGCTGGAACTGATCCATGGCGACCTCTGTGGACCG
GTAGCGCCAACAACACCGAGTGGGAACCGTTTCTTCTTTCTCCTTGTGGA
TGATATCAGCAGGTATATGTGGGTGGCCCTCCTGAGCTCCAAGGATGGGG
CCATGGCGGCTTTCCTCAACTTCCAGGCGAGGGTGGAGGCGGAAACATGA
>evm.model.Contig.161.1  locus=Contig.161:298:836:-
ATGCAGCAGCAGGGGCCCTACCTGCCACCGCAAGGGGCGCTCGGTGCTCC
TCCCGGTTTTGGCTACGGGGGTGTGCCATCCTCATCGACGACGTATGTTG
CTTCCAACCAGCAGCAGCCCCCCTGGACTCCCATGGCTGGCGGGTCCTGG
AATCAAGGCTCCTTGATCGACAACTTCAGCACTATGTCGCTCAACGTGGC
TTCCCCTGCGGCTGAGTGGTACCTCGACTCGGGGGCTGGCTCTCACATGA
CTCACAACGCTGGTATACTCAACTCCTCCTATCCCCCAACCTCCTATCCT
TCATCCATCATTGTCGGATCTTCAAACCAGGAGCGTGATCGCCAGGTGCA
ATAG
>evm.model.Contig.8384.1  locus=Contig.8384:78:299:-
CTGCCGTGTCATGCCCACGAGTGCAAGGCCGGCGCGGGCGCCGAGTGCGC
GGTGTGCCTGGAGGCGTTCCAGGCGGGGGACCGCTGCCGGGTGCTGCCGC
GGTGCGACCACGGCTTCCACGCGCAGTGCGTCGACCAGTGGCTACGCAAA
AGCCGCGTGTGCCCCGTCTGCCGCGCCGAGGTCGGCGGCGGCGGAGACAG
GGAGAGAAATGCGGATCGGTAG
>evm.model.Contig.7158.1  locus=Contig.7158:35:244:+
ATGCATCACTTTGCTAGAGACGGCCATGACCCCATTCTAAGGGACATCAT
GAAGCCCCAGCAGACCAGCGCTCGCCCTAAACGCCAACGTAGAAGGGTGC
CTTCGATGGCGCACGAGTTCGCGGCCATGCCTTGGCCCGACGAGCAATTT
GGTGGCGCAAAGGTGGTTCCTGCTCCAACAACTGCCGCCACCACCTCCGT
GACACCCTGA
>evm.model.Contig.5054.1  locus=Contig.5054:135:347:-
ATGTCCATGTGCAATGGCCAGGAGGAGTTTGCCAATAGCTGCTTCAGCAT
CGACCTGGGTGGATTCGACCTCATCCTGAGCGTCGACTATCAACTGACCT
TGGGGCCTATCTTGTGGGACTTTGAGGCCCTCTACATGGCATTCAGGAGG
AGCAATCGTTGTGTCCTATGGAAGGGCATGGGATTACCTCGTGACAACAC
GCTCCATCGCTAG
>evm.model.Contig.3063.1  locus=Contig.3063:41:424:+
ATGCGGGAGCTGCTGACCAAGTACGAGCTGGTGGTAGAGGAGGAGGACCC
GGACTGGCCCGAGGACGCCGAGGATGGGATGGGCTTCAGCCTCGGCCAGT
TCTTCGACAAGATCACCATCAAGGCCGAGAAGAAGGACGACACCGAGGAG
GATGACGTCTCGGGGTATCAGAGCGACAAGGAGATTGTTTGGGAGGATGA
CAATTACATCAGGCCGGTGAGGGATGTTAGGACACAGGACTGGGATGCGT
CCGTGTTCACCGATTTCGGGCCGATGGTTGTGCTTGTGCATAACAGATAT
AAGAGGTATAATTCATTCCTTGCTCTTGCTGAGTGCTTCTTGTTTCTCAA
CTCATTTATCTCTATGGGTAGAAGATATGCATGA
>evm.model.Contig.2622.1  locus=Contig.2622:58:297:-
ATGAGGAGGACGGTGGTGGAGGTATGGATGTCCCTACTCCCGGTCAGGGA
AGCAGGAGTGGCCTCGCTCCCTTGGCTGGGAGAAATGATAGTCAGCATCA
GATGGATGTTTAGGCAGGAGGAGCACCATGTTGTAGCCGAAGTCGGGGAA
CTCGAGACTCATGAACTAGATCACCGTGCCGAGCTGCAAAGGGTGTTCAG
GATTGGCCATCTAGAGTCTAGGTGGAAACGTGGTGTTTAG
>evm.model.Contig.2183.1  locus=Contig.2183:148:470:-
TTGAGGACGACGAGCTCCTCCACGCCCTTTTCGGCCATGGTCAGGAGCCA
GTCCCTGAGAGAACTCGCCGGAGACGAGGTATTCGGCAGCTTCCGTGTCC
TCATCCTCGTCCTCGTCCTCGTCGAGCTCGTACGCTCCGGCGGGCCGGAG
CTGGGCATCGTCCAGGACGAGCGGGATCGAGGACCAGATCCAGCGCCACC
TAGAGGAAAGCACGGCGGTAGCCACTCCGTCTTTAACTGGTAG
>evm.model.Contig.1557.1  locus=Contig.1557:213:476:-
ATGCCCCCAGTGTCCCAACCATGCCCGGCCCTGGCGCTCTGCCCCAACCG
GCTAGCAGCACTACAGCAAGCCTCCAGCCATCCAGCAACAAACCACGTCG
AGGAGCAAGCAGCAAGCCAGCCAACAACCGCGTCGAGGAGCAAGCAAGCA
GGCCAGCAGCAAGCCAATACCGAACCGCCGCTGGGACTTGTGTTGGTCTT
GGCCTCTTGGGGTTGGGGAGCCGGCCGCAGCCGGGACGAGTCGAGGGTCT
CGAGGAGATCATGA
>evm.model.Contig.520.1  locus=Contig.520:87:622:+
ATGGAGGTCCTCTACGTGGGCTCCCTCCGCGCCGACGTGCCGGCCGCCGA
GCAGGACGACGTCGCGCAGGCCCTCCTCGAGCGGTTCCGCTGCGTCCCGG
CCTTCCTCCCCAAGGACCTCTCCGACCGGTTCTACCACGGCTTCTGTAAA
CAGACGCTCTGGCCGCTCTTCCACTACATGCTCCCATTCTCCCTAGACCA
CGGCGGACGCTTCGACCGCTCCCACTGGGAGGCCTACGTCCTCGCCAACA
AGCTCTTCTCCCAGCGCGTCATCGAGGTCCTCAACCCGGAGGACGACTAC
GTCTGGATCCACGACTACCACCTCCTAGCCTTCCCGTCCTTCCTGCGCCG
TCGATTCAACCGCCTCCGCATCGGCTTCTTCCTCCACAGCCCCTTCCCTT
CGTCCGAGCTCTACCGTTCTCTCCCCCCGCATGCTCGGGCTTGA
>evm.model.Contig.5.1  locus=Contig.5:1070:1375:+
ATGGACCGCCGTTGCACCTTGCTTCTCGGGCCATCAGGGCACAAGCGGCC
AACGGCCGAGCTGGGAACTCCCACGCTGGACCAGCACTGCGCCATCGCCT
TGGGTTGCCGGCTCGCCGCTACGCCTAGCCTGGAGCTCCACAGGCCGTGT
GCTTCTGCATGGTGGTGGTGGTGGACTGGTGGGAGCAGCCAGCACCCACC
CACGCAAGGCTACCAGGCCACTCAGCCGCGTGAACGTCCATGGCTAACAC
AGAAGAAACAATTTTGCTTCCGCATGCATAGCAATGTAGCATGTCTCTAC
GTGTGA
>evm.model.Contig.12338.1  locus=Contig.12338:2:238:-
ATGGGAGCCTCATCGGAGAGCAAGCAGCAGGGGCTCAGGGCCAGCAGCAA
GCTGATTGGTTTGGGGCACATGGCGCCGGTGATCGTGGACAATTGCTCCT
TTGGCCGTGGGTACTTCTCGTCGTCCGAGATCGAGTACTCTGCCACTTCC
GCACCTCTGGCGGCGACGAGCTGGCCTCGGTGGCTCTCACGGAGAAGCAA
CAGTCGGCCCCGCCTAGTTAGAGATGACAACGAATAG
>evm.model.Contig.9515.1  locus=Contig.9515:10:219:+
ATGAACCACCGACCGCACCAGCACCCCATGCGCCCGAAGCCCCTGCTTCA
CGGATCCAAGCGCCTGCAACTCGACGCGCTAGCCCTCCCCCACACGGGTG
CCGCCGCAAGGAGCTCCCGCACCCGCCCGCACCCGCTCCTGGCGCATCCC
GACCCGACTCCGACCGTCGACGCCGCGCCCGACCCGACTCCGGCTGTCGA
TGCCCTCTAG
>evm.model.Contig.8349.1  locus=Contig.8349:57:257:-
ATGGGACGTCGCGAGCTGGGGAGCAGCCATGGCAAGGGAGGAGCGGCCGA
GCTCGGCGAGGACGAAGGTGGAGGCACGCCGGCGCAGAACCAGGCGGTGT
TGTGGTGCACAGCAGCGGAGCTCGCGCGTGCGGCAGTGAGCAGGGGGGTT
CGACGAGCTGTAGCTAGGGACTGCTGGGGAGGGAGCTCGGTGAGGCCCTG
A
>evm.model.Contig.7040.1  locus=Contig.7040:25:240:+
ATGAACTCGGCGATGAGCGCGCGGTACAGGGACCACTTCTTCAGCTCGCT
CGTGTCCAGCAGCGGGGCCGGCGGAGGGTCCCAGTACGGCGCCTTCGCGG
TGGCCTCCGCCTCCGCCGCCGTCTCGATGACCACGTCCCCCTTCGACATG
GTTTTGAGGATTTCAGTCCAGTGTCACAGGACGCGCGTATGGAAGAGGAG
CAAGTGGATTAAGTAA
>evm.model.Contig.6175.1  locus=Contig.6175:134:334:-
ATGCTTGAGCTGAAGGCTACTGAATATGAAGATGCCCTAGAGGAGAGTGG
CTCCTATGCTAAATCTAGTGATGATGAAGAAGACAACAGCGTGCTTTGGC
CCAGCAAGCCAAGCCACATTGAGTTTGTACAATCCACTATGAAGCCTGAA
GATCTTGATGTCCTAGGCTTGGATATTTTGGTGAGAAAGAAGATGACATG
A
>evm.model.Contig.3454.1  locus=Contig.3454:123:332:-
ATGATAGTGGTAGCTTCCCCCACCATGGGTGAGGCTCCCACCGCCTTCCG
CTTGATGGCAGATGCATGCCTGCTGAGACGTCGTTTGAGATTGATGTCGA
GCCTCTTGAGGCGCTGCTTCTCCGTCTTGCGCCAAATGTCGGCTAGTTCG
CCCTGGCCGAGCCTGCTGGTGGCTGAATGGGATGTCACATCGAACAAGGG
CCAGGCTTAG
>evm.model.Contig.1537.1  locus=Contig.1537:82:354:-
ATGGACACAAGCGGCACGACGGTGCTTTCCACCGAGCAGATCGACGCGAG
CATCGAAACGGCGTTGGTCAAGAGTTGGTGCGGTTGGGGTACTGCAAGCA
AGCAAGCAGACGACGGGTCTGCTGGTAGGAGGATGAACATTGGTGAAATG
GCTGACGAGTGGGACCTACAGTTAGAGAAAAGTGGAGGGGAGAATGACGT
GTGGGCTCATGTGGCTGAAGTAGTGAACGAATTAAAAATAAAGAAAAGTG
TGTGGGTGTGGCTTCGTGGCTAG
>evm.model.Contig.661.1  locus=Contig.661:308:550:-
ATGGCCGCCACGGGTCAAACCTACACGAAGAGGCATAAGTGGTCAACAAA
CATGGGGACGAGGAACCACTGGGTTGGAGATGAACTCATGAACTACCGTG
CAATGGGGGAGTTGGAATCCATGGCGTTCATCTTGCCGACAGCCTACTGG
TCCTCTCCCATGATGGCTAGTGTTTCAGACAAGAGGTCCTGGCTATGGGA
GGCGGTGGCTATGTTAGTTGGGTCAGGCGGGGTGCAGGGATGA
>evm.model.Contig.314.1  locus=Contig.314:395:619:-
ATGCACGACATCGATGACGACGATGCCCTTCCCACACCCGACATGTCGGT
CATCGTCAGTCTTCATGCCCAGGCGATGGGGCTCCCCAGCATATGGGCCC
TCGTCTTCGTCGTCCTCACCCTGAACTCGATCCAGTACACCCACTATAGA
GACCTAGTCCTGTTAACTCTTCACTGCTACACCCTCGATGACCACATCTT
CACCGAAGTTGTTGTGTCGACGTAG
>evm.model.Contig.4.1  locus=Contig.4:973:1576:-
ATGCACCAGTACTCCGGAGTCGATAATCCTGACCGCCATTCCTCCGTGCC
TCTTGCGCTGATGGAGATTGAAGCCAGAGTCAGGGGGATTGGTCCCCTGG
CGCCGTGTCTCCCGCCCCTCCCCGAGGTCATCGTAGTTGAGGCGAAGCGG
AAACGAAAGAGGGGGGAGACCTTGGCGGAGCGCTCGAGGCGCGTTTGGGC
GAAGGAGGGGAAGAAGGTCTCCCAGCCAACTTGCGAAGAACCGGGGAGGG
GCGAGTTGGCCGGCGACCCTGCGGCGCTGGCGGCGCCCTTGGAGATCCGC
GCGGAGATTGCTGGAGCCGGGTGA
>evm.model.Contig.7535.1  locus=Contig.7535:15:299:+
ATGGACTATGGGTGCCATTATCAAAGGAAGGAAGGAGGAGCTGCTCTTCT
TGGTTATAGTGACAGTGATCATGGAGCAGATGTTGATGGCCGGAAAAGCA
CCACCGGAGTCCTGTTCTTCTTTGGTAAGAGTGCAGTCACCTGGCAGTCA
CAGAAGCAGAAAGTTGTGGCGTTGTCCAGCTGTGAAGCTGAGTACGTCGC
AGCTGCAACAGCCTCTTGCCAAGGAGTTTGGTTGGCCTGGCTCCTGGCAG
AACTGAAGGGAGGTAGGCTAGTACTGTTGTTTTGA
>evm.model.Contig.3466.1  locus=Contig.3466:56:283:+
ATGCGGCGGCGCATCCACCAGCGGCCAGAGCTGGCCTTTCAGAAGCTCCG
GACTAGCGAGCCTGTGCGGGCCAAGCTCGACGCAATAGGTGTCCCATACA
GGTGGCTCGTCGCCCAGATCGATGTCGTGGCCACCTTTGGTGGCGCTGTG
GCCGAGCCCATCATCGCACTCTGGGCCGACATGGACGTACTTCTCGTGCA
GGTGTGTGCCCGTCTCTTTTTGTCATGA
>evm.model.Contig.3036.1  locus=Contig.3036:134:385:-
ATGTCCGGCGGTGCCGTATCATCGGGCGTCGTCATGTGCCCTTGCCGGCA
GGAGGCGGCGGCGGCGGCCCGCCGGCCCGTTGCCATGCCAAGTTGCCAAC
CACCAGGAACCGAACTGCAAGGTCCCAAGAACGTGGGAACTCCGCAGCAT
CCAAATCGGCTGTCTTTTGTTTTGGCGGAGCCTGGGCTGGACAGGTCGAC
GCCTCCAATCGTTCAACAACCGAGGCTGAGCCATCGGGCTGTAAGCCTGT
AA
>evm.model.Contig.2143.1  locus=Contig.2143:24:344:-
ATGCAGAACACGTCGAAGCTATACAACTACACCAGCCAGGCTTGGGGCCA
TCTCAACTCCACAGTCGAGGCGCTCGACTCCGAAGCCGTGGAGATCCAGG
CGAAGGCGGAGACGAACATGCGCTTGGTTAGCGAGGGAATCAGGACTCTG
GAACTTGTGACGATTTCATGTGTGACGCTGAATCTTGTCGCACTACTGGT
GTTGCTGGGTAAGTGA
>evm.model.Contig.1533.1  locus=Contig.1533:222:506:-
ATGGGGGAAGACAAGGGGTCTAGGCACGTGACAGCCGGCCTGTGGGTGGA
GTTCGACGCAGTTACAGAGAATATGGTTCATGGCCAGGTCGAAGGATACA
GAAATACCTCGAACAAGTTGGCCATCATGAAAGAGGACACACACAATGAT
CACGGCAGAACTGGACCGAGCTGGAGGCACCGAGGGTGGTGTAATAATGT
AGGAAGTGTCGAGAGGGGTGGTGTAGGGTGGAAGAGCAGCGGGAAAGGGA
TCCGTATGGGGAGGAGACCAGACGGCAGGGAGTAG
>evm.model.Contig.645.1  locus=Contig.645:21:661:+
ATGCGGCTCTGGCAGGAGTTCCAGGGCGTTGGCCAAGTGGTGGAGAAGGC
GCTCGAAGCGGCGACGTTTGCCCTTACCAAGGAAATGGCGTCGATCTCCC
AGGGACTCATAAAGAAGACCGCGGCTAAGTCCGCGTTCCTTCGTCGTGAA
AGCGGCCTCTGTGAGTCGCTGCGGCGCCAGAAGGGCTTGCTCGCCCAAGC
CAACGAGCGCCTGTCCCAGCAGGAGGCCGAGCTGGCGGAACTCCGGGGGA
AGGTGCAGCAGCTGGAGGGCGACCTCGGTAGGGTGACCGGCGAGCGGGAC
CTACTCCGGGAGCAGGCCACCAAAGCCTCCAGCCGGGCCGACTCCCTTTC
CGTGGAGCTGGAGGCACAGCGGACCGCGCTGGCCCAAAAGGAGGAGGCAC
GGGCTGAGGCCTCGGAGGCGTCTATCGCGGCGTGGGCCGAGGCCTCGCGG
TGGAAGGAACAGGCAGAGGGTATGTTTTGTTTTGCCAGCATTTTGGCCTT
CAGAAGGATCTAG
>evm.model.Contig.282.1  locus=Contig.282:313:756:-
CTGGCCGTAGAAGATGTGCTGGCGGAGGACGCGGACGTGTTGCGCGTTCT
CGAGCGAGGAGGAGACGACGAGGTACCGGCCATAGGCCGCGCTCTGGAGG
CTGAGGTAGGTGGCGGGGAGGTCGCGCAGGTGTACTGCCTCCAGCGCCCA
CGCCGTGTTCAGCGATGCGCGGTGCGGGCTCAGGGAGATGCTCGCCCCGT
CCTCGTCGGCGTGGAGGTACGTGCCCAGCAAGCGGCTCCGCAGCCGCACG
TGCGTCCCGTACGGGGGAGGAACGTCATCGCCGGCTCTGGACTCTGGTGC
GGGGCGGAGGCTGACTGCGGCGAGAGTGGTGCGAGCGGGGAAAGGGTGGA
AGACAGGACAGAGGAGAGCAGGCGTCCGATGCGGCGGTTACGTTTCGGCG
CCCAGCCGGTCATTTCAAGCGAAGGCCTTCCCTTCCAAGCGTAG
>evm.model.Contig.14310.1  locus=Contig.14310:30:239:-
ATGGCGGCACTGACCGTGACCGTTGGAGGAGCTTGCGGTGGGCCGACGCG
GTGGTGGAGATGTGGCGGCTGCAGTGGTGGGGTCCCGGCGGTGGGCGACG
ACGGGCGGCGTGGGGAGGTCCGGCGGTGGGGACGACAGCGTGGGCGAAAG
GTGGAGGCGGTCGACGTCGGCGGGAGGCGGCCGACGGGCAGCAGGAGGCT
TCAGCGGTAG
>evm.model.Contig.12285.1  locus=Contig.12285:12:239:-
ATGGTGCGCTGGCCACCCAGCAGCTCGTGCTGGTGGCCGTGGCAGCTCCC
TAGCGCTCGGTTCCTCCACCAGTCATTCCTCTTCTTCAATCGTGAAGTGC
CGCTAACTGGTGTTCGCCTTGGACGTCGCGCCATTGGGCCACCTGTCTCT
TTTTCCCTGGCCATGGAGTTCGTCGTCGTCACCCGGTCGCGCGATAGGTT
GACAGTCCCGGCCATCGTTTGCCGCTGA
>evm.model.Contig.10795.1  locus=Contig.10795:29:274:+
ATGAGCGGTGTGCAAGGAGGACGTGCTCACCATCTCGTCAAGCAACTGCT
AATCGCCAGGGAACAGGCTGGTCGCCGTCGTCGAGAAGTTGTGGTGGAAG
TGAAAGAGGCAGACAAGAAGCCAACGTCATTGAGGCCCGCACATGGAGGA
GGAGACTATGGTCCCGGTAGAGAAGGCACCATGGGGAAGAAGCAAGCCGA
CATAGACAAGTCGAAGAAACTGAAGAAGGTTGGCCGCCTGCTCTAG
>evm.model.Contig.6080.1  locus=Contig.6080:64:324:-
ATGACGGCGGCGTGCCAGCGCGGGGGAGGGGGTGCAGATGCTGAGGAGGG
CGCGATCGCGCCACCGTTGAGCAGGGGAGGGGTGGCGTCCCGACCAGGCA
GAGGAGAGGGGCGTGCGCGAGGGGTGGCGGTGTGCCAGCGCCGAGGAGGA
CCGGGGCCCGCCGCGGCGGCCAAAGGTGGGGTTGGCCGCCTGTCGGCCTG
GAGGGGAGGACCGCGTGCGCAGAAGCTGCAGGCGCGGCCATGGAGGTGGA
GCTCCGGCTGA
>evm.model.Contig.5538.1  locus=Contig.5538:57:371:+
ATGCATGGAAAGCTCCATCATCGGCTGGCCGGGCCGCGGTGGCTGGCCCG
GAGGCCGGAGCTGGAACAGCGGACGAACGTAAAAGCTGGCCTGGCCGTCT
CGTCTGGCCGGGTGCCGGCGGCCGAGCGGCCGGTGCGTGCATGTCTGCCT
GTGCATGTTGCGCCGCTGGACGGGGCCGGGGCGGTGTCTGTTCTGCAGAT
TCACGGCTCTGGCCTCCTGCCCTCTGTGGCTGGCAGGCTCTGGGCGTGCA
CTGGGCTCGAGCGAGGCAGAGGCGCAGCGCAGCGCAGAGCAGGCGCCCGT
CAGCTCGTCACATGA
>evm.model.Contig.4555.1  locus=Contig.4555:124:378:+
ATGGAGGTGCAGGACTGCGGACACCAGATGTGCGTCGTGTGCATGCTTGC
GCTGCGCCGCGTCCATGCTTGCGCCACAACAAGTCCAACCTCAAGCTCAA
CAGTGCATCGTGCATCGTCCAACCTAGTGCTCAAGAGCATGGTCGCCGGT
AAGGAGTCCTATAGCACCAAGACGTTCAGTGCATGGATGCTGCTAACCGA
AACATTTTCAGATGATGAATCCTACAATTTGGTTGTAGTTCTACTTATTG
GATAG
>evm.model.Contig.3017.1  locus=Contig.3017:207:419:+
ATGGGTCAGCCGGACACGGCGGCGCTGCTCTCCGGCGAGGCCACGGCCGA
TGATCCGCTGCCCAGTCTGCAACCCGACGGGTTCGATCGCAATAAGAAGG
ACAAAGCGGAGGTTGCAGAGAGGGTCTTACCGGCCTCGGAGTTGCGAAGC
CGTTCGCCACGCAGTGCAGCGGCGCCAATCCACGGTCAGGTGGGGATCCA
CGGCGGTGGATGA
>evm.model.Contig.2502.1  locus=Contig.2502:74:364:+
ATGTTAAGGACGACACATCGACCACACAGTAGACAACAGCGCCACCCAAA
AGGGACCAGGCGGGCATTGAGATCCGATGTCGCAGACGCGCTGTTAACGT
CCTTCGTCACGCTCACCGTCATCGCTATCGACGACTGCGAACAAGCGCAT
GGCGCGACACAGTCTGTTCATGCTGCGCAGTGCTTCTTGCTGGCGGGCTT
CTTCTTCGGTGGCCTGTTAGTGTCTGTGACGCACACCACGGGCATAGGTC
CCCCTCGGCCACCGTCGGCGCCAGCGCGGCGTACCCCTTAG
>evm.model.Contig.1532.1  locus=Contig.1532:304:513:-
ATGCACTTGCTTCAACCGTGGCTTATCGGGAGGAACCAGCCATGCCTCTC
CCTCTCCGTCTACAAGAGCAGCAGGGGTGGGGGACTGGAGGAGCACCTGG
AGGAGGACGAGGAGATGATTTGGTGCTGCGAGGGTTCAGGCCACATCACC
AAGAAATGGACCACACCCGCCCGACGCCACCACTTGCAGGTGGAGCACCT
ATTCAAGTGA
>evm.model.Contig.1050.1  locus=Contig.1050:366:566:-
ATGCTCACCAAGATCTCGAAGAGATTCAGCCAAGCCCTTCATCTTGCAAC
AGTACTCGATGACCGAGAGGTCACCCTGCAAGAAGAGTCGGAAGGAGGCG
TTGAGGTGGAGGGCACAGGCCTCCCGATTGTCGAGGAACTAGGCCTCAAG
GGCAACCTAGGCCTAGTGAGCAGTGCCCTCCGCTCGCGAACGATGTCCTA
G
>evm.model.Contig.860.1  locus=Contig.860:356:589:+
ATGCTAAAAGCGGACCTCCCCTCCTTCCGCAACCCCCTCACCCATACTCG
CATGCGCCTGTCCCGAATTTCTCGCCAAGAGCAGCCTTGGTGGAAGGTTA
CCACCTCCGTCGTTCTGCGGGATCACTCGGCGCCCAACATTGGTCCTCGG
GGCTTCACGGTGCTGTGGTGTAGACCTTCGCTTCGCGCCTCGCAGGATCG
GCGAGCCGGAGGCCGGAATTTCTCTTCGGTGTGA
>evm.model.Contig.484.1  locus=Contig.484:358:591:-
ATGGAGAATAAGAAATTATTTTATAAGAAGGGCGGCAAGGCACATGTTGG
AAAAGAATTGGACTCCGACGAGAGCTCCTCTGACTCCTTCGACAAGAACA
CCACAAACATCGTTATCAACAAGGACATCCTCTTCCCCAACGCCCACCAC
AAGTGCCTCATGGCAAAAGAGGGCAAAATGAAGGTACAATCTACAGACAC
CCTCAAATATACTACTTCTGACGATGTGGGGTGA
>evm.model.Contig.128.1  locus=Contig.128:32:590:+
ATGCTGATGGAGACAATGGTTGTGGATGAGGGTAAACTGCAAACTTTGAA
GTTTCTATTTTCTTTTGTGGAGGCAGTGTTCGGTGATACTGGACTAAATA
GAAGTGAGCTTAAGAGACTGTCATCAAAAACTTCTGGAAGCAGTTTTGGG
TCAGGATCTCTGATCCCCAAACTGTTGAAAAATTCAGAAAACCTTGTCAT
TCGCACGAATCAATTAAGTAATACTGCTGATGATTGTGATGGTAGCTCTG
GTGAGGAAGATGAAGATGATGGTACATCTGATGGAGAATTAGGGAGCATT
GATAGAGATGAGGATGAAGATGGAAACAGTGAGAAAGCTCTAGCATCAAA
ATTTCCAAAGGCTGCTGTTCAGTCTGTGCTAAGGTGTGCCATCGAGGGCA
TCGTGTTGTTTACTCCAGATCAAGCCGTTTCTTCTGCGATTGTGGGGCTG
GAGGTGTTAGAGGTAGCAGCTGTCAGTGTCTGA
>evm.model.Contig.15990.1  locus=Contig.15990:43:246:+
ATGTGGAACGGCGACGAGCCGGTCCGCCGATCGACTCGGGGCGTGGACCA
GCGTGGATTGGGGGGGCGGCCAAAGCCCGGGCTCTCGATACGCCCGTGGA
ACGCCGTCTCCCCGATTGTGGAAGGCAGCGCGCGCCTCCGGCGTGCTTCG
GCATCTGCGCGCTCCGGACGCTGGCCTGTGGGCTCCCCATTCGACCCGTC
TTGA
>evm.model.Contig.10576.1  locus=Contig.10576:43:270:-
ATGGACACCAGGCTGGGCGGACAGTACCCCAAGAAGCAGGCGCAGGAGGT
GGCAGCGCTCGCGCTGCGCTGCCTCCAGACCGACCCCAAGAACCGACCCG
CGATGGCCGACGAAGTCCTGCCGGTGCTCGAGCAGCTGCAGCATCACAAC
CACCACAAGTCCTCCTCGTCCAGGCCGCTGCACGGACGACCAGGACCACA
ATGCCGCCACTCCAAGTCCAAGACCTAG
>evm.model.Contig.9200.1  locus=Contig.9200:42:287:+
ATGGCTAGGGACTCGCTAAGGCACCGAGAAGAGGCCAAGAAGCAGCAGGC
CGAGCTTGCGGAATTGGAGAACGAGGCCAATGAGCTGAGGCAGAAGAACG
AAGAGGAGCGGGTGGCCATCCAGGGCTTGGAGGCCCTCCTAATCAAGAGG
AGGCGGCGAGTTGAGAAATGCCGTCGCTTGGCTGAGGCTCAGTCTAACTA
CAAGGCAGTGCTGGAGAAGATGATCAGAGATGCCATGCACCAGTAA
>evm.model.Contig.5498.1  locus=Contig.5498:101:310:-
ATGATGAACCGACGATGGGTCAGCGTCGGCCGCCGGTGGGGTGTCGTCGT
CTCCGTCGTCGATGCCGCCATGGGCGCATGCGAGCTCGAAGCACAGCAGT
CCGGAGAGAAGGAGCAGAGTGCAAAGGAGCGTGGAGGCCCTGCTTATCTT
CCTCATCATTATCGTCACCACCATACCAGAGGTTTTGTTGTTAAATATGA
GAGCTTTTGA
>evm.model.Contig.1493.1  locus=Contig.1493:117:506:+
ATGGATGGCATTGGACAGCCTGCGAACTCCCTAGATCAGGACAGTGATAG
GGTTCGATATAATAGACTGCTGGAGAAGGAACATACTAAAGTCGCCAACA
AAACCAAGAACAACACTCAGGGTGCCCTGGAGAAGATCTCCAAAGATAGC
TCAATTGCTGCCGGCCATGCTGCATCCAAAAAGGCAGTGGAAGGGATGAC
CGGTGCTGCTGGTGTGAAGCCCAACATTAAGATAGGAGTTAACAGTGACG
AGGCTAAACAGCAAAACAGCAAGCAGAAAAGGAAAAGGTCCAAGTCCAAA
TCCGCGAAGATGGCCGATATTGCAGCTGCTAAAGTTGGGGGTGCACTCGC
TAAGCAAAGGACACTGGATGCCACATCAGTCTCAAACTAA
>evm.model.Contig.1047.1  locus=Contig.1047:196:578:+
ATGTCGAAGCTTCAACTTACGACAAGGAAGACGACACGAGGCTTAGCTTG
GTCGGAGGCGGATGGTAAGGCCGCGGCCACGGTCGTGGAGCTCCGCACGG
TGGCAATGCCGCCGTTCACGGCGAGCTCTTCGATGAGGACAACCAAGCTA
TATGAGAGGGCGAGGAAGGACGAACGCAACAGAGGCATAGGGAGAGCTCC
AAAGAGTCGTCCACTTTAG
>evm.model.Contig.856.1  locus=Contig.856:25:336:+
ATGATGAGGAGGATGGGCCTGGCCGCCATGGTCATCGGCGCGCTGTCGGC
TGGCCACAAGGCTCTGCGTGGACGCGCACACGTTCCAGGTCCCCAAGACG
TAGGGAGTTCGGCCGTTCCAGTCACGGCGGCGGCGACGGCCGTCGACACC
AACAGCTGCACGTCCCTGCCGGGTTCGAGCTCAAACTCCCATCTTTGGAG
GAGCTCAGGGCTCGGGACAATGTGGGGCTGCAGAAGATGTTCGCCACTGA
AGCTGCTACCCTGCGCACCGACCTCAGCCACCTTCTTGAGGATCAGGTGC
AGCGCCCAGTAG
>evm.model.Contig.274.1  locus=Contig.274:278:769:-
ATGCCAAAATGCCTGAAGTCCAGTGTCAAGTACCCACAGTCAGTGATGGT
CTGGGGTGCCATGTCAGCTGCTGGTGTTGGTCCACTGTGTTTTATCAAGG
GCAGGGTCAATGCAGCTAGCTATCAGGAGATTTTGGAGCACTTCATGCTT
CCATCTGCTGAAAAGCTTTATGGAGATGAAGATTTCGTTTTTCAGCACGA
CCTGGCACCTGCTCACAGTGCCAAAACCACTGGTAAATGGTTTACTGACC
ATGGTATTACTGTGCTCAATTGGCCTGCCAACTCTCCTGACCTGAACCCC
ATAGAGAATCTGTGGGATATTGTGAAGAGAAAGTTGAGAGACGCAAGACC
CAACACTCTGGATGAGCTTAAGGCCGCTATCGAAGCATCCTGGGCCTCCA
TAACACCTCAGCAGTGCCACAGGCTGATTGCCTCCATGCCACGCCGCATT
GAAGCAGTCATTTCTGCAAAAGGATTCCCGACCAAGTATTGA
>evm.model.Contig.12188.1  locus=Contig.12188:25:228:-
ATGGCACGGCGACGCGGAACAAGGAACGACAATGGTGTTTTGTGCAACGA
GTTGGACGCAGGGATGCACGACGATGTGGTTACTGGCAGTGGTGCTGGTC
AGAGAAGCCAGATTCACGACGGTGGCAAGCTGTGGCACAAGTATGACACG
TGTAGCGGCATAGGGGCACGGGGGAGTGAGGAGGAAGGGTTCAACACGGT
GTAG
>evm.model.Contig.10266.1  locus=Contig.10266:49:282:+
ATGTACCAGGACCTTCGCGACCTGGTGGAGAGGGTCATCTTACAAAAGGC
CAAGATTGACCGGCAGACGCCTACCGACAGGGACAGTTTCGGCACCTGCT
CCACATCAACTTGGAGCATGGAGGCTCTACCCTCCAAATCCATGGAGTCG
TGGGTTCCCATGAAAAATCGGCTCGGAAACATCTGTGATGCCCGCAAATT
CTCAACAACCATTGAGGGGCATGATGTTGTGTAG
>evm.model.Contig.8212.1  locus=Contig.8212:62:298:-
ATGGAGCATGGTATGTTGTCTCCTGAGAGAGCAAGGAAGGCATATGAAAG
GAAGCAAAAGCGGCAGCAGCAAGTGAGGATGGGTACCCCAATCAAGTCTT
GTGCAGTGAGAAAAGATAATAAACCTGAAAGTTCCAAGAAGCCAGGCATT
ATGGATTCCAAGGCAAAGAGAAGAGTTGATTACAGTGACGACGACGACGA
TGACTTCATTGTGAAAATGAAGAGATCCAGGGGATGA
>evm.model.Contig.5492.1  locus=Contig.5492:2:346:-
ATGAGACAACAAGGCCTCATCCGCAACAGCACTTCGACGTTCTCGTCACC
TGTGCTATTGGTGAAGAAGTCCGATGGATCATGGCGCTTCTGTGTCGACT
ATCGGGCCCTCAGCAAGCGCACCATCAAAGACTCCTTCTCCATCCCGTGG
TCGACGAACTACTCGACGAACTCCACGGGGCAAAGATCTTCACCAAGCTC
GACCTCCGTTCTTGCTACCACCAGGCACTCATGA
>evm.model.Contig.4463.1  locus=Contig.4463:95:319:+
ATGGAGTCGTCTGGTAGCTTCAGCGTCTGCAGCCTAGCACACATGACGCG
CGTCTCATCATTCACCTCAACGTTGAAACAGTGGCGGATGTCGAGGGACT
CCAGATGCGCGCAGCCTGCGAGGATAGCCGCGAGGCCGGCGTTGCCGAGG
CTGTTGCCGAAGAGTTGCAGGCACCGGAGGCCGCGCATCTTGGCGATCTC
CATGGCTTCGCTGTCGCCGTCGTAG
>evm.model.Contig.3965.1  locus=Contig.3965:175:387:+
ATGACAGGGTTGGTGTCTTATGCCTCCCTTGTCACATGTGAAGGCACCGC
GAACCCCCTGTCCCGTGAAGGGTGTCGCCATTTTGAGGTCTTTGAACGGA
GGAATGAAGACTTCGACCTGGAGGTTTTCCAGGTTGATGATGTGCCCTTG
AAGCAATCTATTGGTGCACTTTTTGACCGGATGTGGGGTAGTCACGACCG
CTCCCATGGTTAG
>evm.model.Contig.2084.1  locus=Contig.2084:14:316:-
ATGGCGCCGCCAAACTGCGCTCCACCATGGCTGGCATCGTCTGCTACCCC
AATCTGTGGTATGAACCCTCCACTGTGCCCAAATCTAACTCCTCCTTGCG
TTTCACCAGTTAACCGTGAGTTCTGGGGCCCGGTGCTCAGACGGGGTTGC
GTCACGAATGGCACCACCGTCCCTGGTGGGCGGCGCCGCCTGGTCTGGAA
TGTGGGTGTAGAAGAAAGATGTTGGCCATTGGATGGTGATCCAATGGATC
GTTGTCAGGATGGAGGGGAGGCGTCAGATACGGGATCCAACGGCTCTGTG
TGA
>evm.model.Contig.1777.1  locus=Contig.1777:192:401:+
ATGTGGCATGATTACCCGATTGCTTTCTTGAGCAATGGAGGGTGGAGCTT
CCGCTTCGCCGAATCGCGGTGCGTCGGCCGCTCCACCTGTCGGCGCCGGC
GGTCGGCGCGCCCCGCAGATGACCGCCGTCTCCTGCTGGCTGGCACGCAC
GGCGTGCCTGCCCGAGAGACCGCGACCAGCAAGCCGCAGGCGTTCACGTG
GCGCGCCTGA
>evm.model.Contig.1036.1  locus=Contig.1036:201:473:+
ATGGAGGAGGAGATCAAGGCACTAAATGAAAACCAAACCTGGGATTTGGT
GCCAAGGCCTCAAGATGTGAAGCCAATCTCCTGCAAGTGGGTTTACAAGG
TAAAAACCCGTCCTGATGGCACAATTGAGAGGTATAAGGCTCGACTTGTT
GCTCGGAGTTTCTCTCAGCAATATGGGCTGGACTATGAAGAAACATTTAG
TCCAGTTGCCAAGATTACAACTGTTCGGATCTTACTTGCATTGGCTGCAC
ACAAGTCTTGGAGACTATGGTAG
>evm.model.Contig.841.1  locus=Contig.841:51:479:-
ATGGAAAGTGGGGAAGGGCACGATCTGCTTTATGAGAGCCTACAGGGGGT
CGTAGTGGGGGATGAGGTCACACAAAAGGTTCAGCACCAGGAGGTGGAGC
ACCCGAGCCTCCCGGTTCCTAAGGAACTGCTCCTCGAGGGCGATCCAAGC
CTTGCAACCGGTGCCCTCCAGGTCGCGAACAATGTCCTAGAGCTGGACAG
TGATGGTGTCGTTGTTCCACGGGAGGACCATGATGTCCATTTGGTACCAG
GATGGGGACATCGGGCTGACAGCATCGTCAAGGACGTGGTCGGTGAGGTC
AAATCGCTATAG
>evm.model.Contig.471.1  locus=Contig.471:314:592:-
ATGCCCTATACCGTCCGCGCCGCCAAGCTCGTGTTGCTGGAGGAGGACAG
AGTCTCATCGGAGTGGGTCGCTTCACCGACGTGGCAACTGCGGTATCATA
AAACACGTCGTCGGCCGGGTGCGCGCACCGGGAGCCTGGGGCGGGCCGAA
TTGGTAGCTGGGACGTCAGTGAAGAGCTCATCGGCGACAAGAGTCATCGT
GCGTCCGCTCGGTGCCGTGGACGACCACCTACTGTGCGTCCTCTTCGGTA
TGTACCTACTCGTGCCCTCGCCCTGGTAA
>evm.model.Contig.263.1  locus=Contig.263:332:665:+
ATGAGGAATAGTAGAATACAAAGAAGAGTTTATGAATTGTTGTCGAAAAC
TGCGCATGGGGGCAACAATTACAATGGCCAAAAGGAGCTTCATTTTGTGT
TTTTCAGGAAACCTATCAGGTTCATCCCTGCAGAAAATGGTTCCACGGTT
GGTGCTGTTCAACTTGAGAAGACAGTATTAAAAGGTGATGAAGTAACTGG
GAAGCAGGTCGCTGCTGGAACTGGTGAGTTTGAAGACCTAAAATGTGGGT
AA
>evm.model.Contig.109.1  locus=Contig.109:190:556:+
ATGCTCAATGACATGAAAGAGCTCTCAAGAATTCAAGCTAAAGTTGGTCT
ACAGATGCCACTGATGTCTCCGCTTGATTCTGATGAAGAAAAGTATTCTG
TGGCTTCTGATTCTGTTTCTTCAGCTGATCATGAGAAGGTTCAACATGGT
GGAAACTCATCTGACTCAGAGAATATTGATTGTGATCATACCACTGAAGA
TTTTGAATCCAGTGGGTCGCACCACTATCCTCCTTAG
>evm.model.Contig.24091.1  locus=Contig.24091:1:255:+
ATGCCGCGGAGGATGTCCTGCAGCTGGCCGCCGCGCAGGCGTGCGTTCGC
GAGCAGGTCCGCGCGCTCGATCTCGTCGATTACCGCCCCGGCGACGGCCG
TCGCGAACGGGTTGCCGCCAAAGGTGCTGCCGTGGTCGCCGCGCTTGAGC
AGCTCGCTTGCGGCGCCGAAGGTCACGAGCGCTCCGATTGGGATGCCGCC
GGCGATGCCCTTGGCGATCGTGACGGCGTCCGGCACGATGTCGTCGAGCT
CGTAG
>evm.model.Contig.22713.1  locus=Contig.22713:23:247:-
ATGGTCCGCATGGAACCCGCGCTCGCCGCTGCGGGCCTGGGCCATGTGCG
GATGCTGCTCCAGGTGCACGACGAACTGGTGTTCGAGGCGCCCGAAGCCG
ACGCGGAAGCGGCAGGCAAGGTCATCCGCGCGGTGATGGCGGGCGCGGCC
GAACCGGCGGTGTCGCTGTCGGTGCCGCTGGGCGTCGAGATCGGCTTCGG
CAAGAGCTGGGGCGCGGCGCATTGA
>evm.model.Contig.21768.1  locus=Contig.21768:15:218:+
ATGCCCAGCGCGATCGCGCCGCTATTGGCACTCGACGAGACATTGGCCGT
GACGCCGATCGCGATGCCGGAATTCGACGATGCTCTGGCGGATTTGCCGA
TCGCGATCGTGTCGTTGACCTGGATGCCGCTTACGGAATCTGTCGGCATC
ACCCCGACGCTGGAGCCGGCGCCAATGCCCATGGCCAGGTTGCCGCTGCC
ATAG
>evm.model.Contig.20825.1  locus=Contig.20825:28:267:-
ATGAAGCGGCGGGGCAACGGGTTGTTGGATACGCCCAAGAGGAGGGCAAC
GGCGACGGCTAGGAGTGGCGGCCCCAGGAGGAGGACGGGGCGGCGGGCGT
TATGCTTGGGTTCTGGAGGGGGTGTTTGGGTCGGAGCTGAGCCTGGCCCC
GTCATGGTGGACGGAAGGAAACCTAGCCCGCGGCGAGCTCAACAATCCTT
GGCCGGGCAGATCGGCGGTTGGCAAGCCGCATCGAGGTGA
>evm.model.Contig.20129.1  locus=Contig.20129:22:231:+
ATGGTAAATCGAGCTGTGTCAGCGTGCAGGGAGCCGGTGCGCACAGCAGG
GAGGAGCGCCAGGGAACAGGCGCGCCATGACGAGCTGCACGGCCGCGAGC
TGAAGAGGGTGCGGTGCAGGGAAGCCGCGCGCGGCATAAGAGCTCGAACC
AGGGGCACACGCGAGATCCGGGCAGGGGCACCATGGAAGGGCGACGGCGG
CCATGGCTAG
>evm.model.Contig.16287.1  locus=Contig.16287:75:302:+
ATGAACGTGGTGGCTGCCGACAGCGTCGGGGTGTCCACGTCGAAGGCGAC
CGTGAACAGGTCGATTCCGTGCCGGCGGGCGACTGCCACCGCGCCCTCTT
GGAACCCAGCCACCGTCACGAACACAGCCTTGTTCGCCTGCTGGTCACGC
GCCTTGGTTACGAAAGCCTCGACATCCTGCGCGCTGGCCCGCCGTGTCCG
GTTCTTCACCTCGACGAGGACGAGGTAG
>evm.model.Contig.15550.1  locus=Contig.15550:2:229:+
ATGCAACACCGCCCCGTCCTGGATATTCGTCCGCGCGCCCACATGGATGA
CGCCGTTGTCGGCGCGCAGGACCGCGCCGAACCACAGGCTTACCTGCTCG
CCCAGCACAGCGCGGCCGATCACATCGGCGGACGGGGCGATCCAGGTAGA
GTCGTGGACTTCGGGATGCTCGTCCCCGATGCTATAAAGGGGCATCATGC
CGTCTCCGTCTTGGCGGCCCGCCGGTAA
>evm.model.Contig.15441.1  locus=Contig.15441:73:315:+
ATGCAGGTGGCGGACGACCAGCTGATCGGCGCCGTCGTCGTGGGCTCGGC
CGGGGTGGCGTCGTCGGCGCCGGACCGTGCAGCAGGCACACTTCTTGGTG
GTGGCGTGGCAAGCGGCGGCGGAGGCGCAGCCGCCGCCGGCAGTTTCCCG
CCTTCTCCCAACAGCCTCGACTTCGTGGTCGGATCGCTCGGGAGCATAGG
CGGCGGTGAGGACGACGAGGACATGTTTAGACTGGATCCATAG
>evm.model.Contig.14696.1  locus=Contig.14696:26:328:+
ATGGCCATTCGTCTGCACGCCAGCCACCATATCCATCCCGGCCGCTGGCT
GGCGATCGAGATCGTCGAGGCGCATGGCCTGTCGGTCAGCGACGCGGCGT
CGCGGCTGCACGTCACCCGGCAGGCGCTCAGCGCGTTGCTCAACGGTCGG
GCAGACCTGTCGCCGACCATGGCGATCCGGTTCGAGAAGGTGTTCGGCAT
CGATGCCGAGACGATCCTGCGGATGCAACTGGCCTGGGATATCCGCCAGG
CCCGCGCGCAGCAGGACGCCATCGTCGTGGAGCGCAGCCTGGTCGCGGCC
TGA
>evm.model.Contig.14200.1  locus=Contig.14200:31:347:+
ATGCTGGACGAATGGCACCAGGATGCCGGCGACCTGGTGGTCATGGTCGG
TCGCGACCTGGTCCATGACAAGATCCTTCCCATCATCAACAAGGCGGGCA
ACACCGCGACCGAGATGTTGGCGCGCGACGCCATCCTGCGCGCCCAGGCG
CAGCTGGGCGGCTACGAGGCCGACCGCGTCCCCGACTTCCCGACCGGCTC
GCTGCTCATCACCAGCTACAAGAATCTGGCGATCTACGAGCAGGAAGACA
CCCTCGGTCAATGA
>evm.model.Contig.13938.1  locus=Contig.13938:29:262:-
ATGAATGGGCAGCAACTCACCATCCAGTTCCAGCACCGATTCGACCGGCA
TTGCGGTGCTGCTCTGGTCGATCAGCGACTGGAGGAAGGGCAGAGGAAAG
AATGCGCGGGCCTGGGCGCGGCCGTCCTGGCTCGACGCGGCCAGGACCAG
TCCCTTGCCGGGCAGGACGTCCGCGCTGAACGGCGAGCCGTCGACCGGTG
TCGGCAGCGCGGCGGGCAGCGGATCGCCGCATAA
>evm.model.Contig.13609.1  locus=Contig.13609:7:267:+
ATGGTCGGGACGGGGGTCAGGATCGAGCTGGTCGGCTTGAAGGCGACGCG
CAGGCGGATCGGTTGGCCGGTGGCGATGCCGCCCGCGATGCCGCCGGCAT
GGTTGGCCAGGAAGGCGGGACCGGCCGCACCGGGGCGCATCGGGTCGGCA
TTCGCCTCGCCCGACAGGGCCGCCGCCGCGAAGCCGTCGCCGATCTCGAT
GCCCTTGACCGCGTTGATGCTCATGCACGCCGCCGCCAGCTCCGAATCGA
GCTTGACATAG
>evm.model.Contig.12864.1  locus=Contig.12864:20:313:-
ATGACGCGCCACGCCGCCTCGCGCACCGTGGCGAAGGCCTCCGGCAACAG
CTGGTCGAGCGTCTCGCCATTCGCCAGCCGCTCGCGGAAGCGGACGGTCT
GCTGCGCCAGTTCGGCATCGTCCATCGCCTTCACGGCGGTTTCGAAGCCG
GCGATCTTGGCGATCATCGGGTTGAGCGACTTGACGCGGCCGATCGGCGC
CGCGGCGGGATAG
>evm.model.Contig.12463.1  locus=Contig.12463:1:347:+
ATGGAAATCGGCTATGCGCGCGTGTCCCGTGGTGACAACCAAGACCTCGC
ACCGCAGCTTCGCGCGCTGACAGATGCGGGGTGCGACCCGATCTATCGGG
AGGAGGCATCAGGCGGCCAAGCAGATCGCCGCGAGCTGGCGCGCGCGATC
GACGCGCTGACGCCGGGCGACGTGCTGGTCGTGTGGAAGCTCGACAGGCT
GTCCCGATCCCTGCGCGATCTTCTATTCACGCTGGAGGCGATCACAGCGG
TCGTTTGA
>evm.model.Contig.12089.1  locus=Contig.12089:106:339:-
ATGGCTGCCTGGACGGTGGCGATGGCCACGACCAATGACGAGGAAGCAGG
GGAGCCGACAACGTCGGTCCAGGCGGGTGCAACGAAGGCGGGGAAGCCCG
GCGGCAGGGAGCCTCAGCGCTGTTGCTGTGCTGCGAAGGATGTAGGAGAG
TCGCCGGGAGGGACCCCTCCAACAGCGAGCTCGTCGCGGGGGCCGTGGGG
AAAGAGGCCGACGGGGAGGCGCTGGTCGGAGTAG
>evm.model.Contig.11522.1  locus=Contig.11522:88:324:+
ATGCCGACGACCTTGTGGGCGGGCAGGCCGGAGAATTCGCGCAGCGCCCA
GACCATCGCGTCGAGCGGGTTGGTGATGCAGATCACGAAGGCGTCGGGGG
CGTTGGCCTTGATGCCCTCGCCCACCGCCTTCATCACCTTCAGGTTGATG
CCGAGCAGGTCGTCACGGCTCATGCCGGGCTTGCGCGCGACACCGGCGGT
GACGATGATCACGTCCGCACCGGCGATGTCGGCATAG
>evm.model.Contig.11319.1  locus=Contig.11319:121:366:+
ATGTTGTGGACCTCGGCATGGGTCGCGGTGCGGGCGGCGAAGCCGTCGCT
GTCGATGCGATGGACCGTGTCCAGCGGCATGGTCTTGGTCGGCGTCTCGA
AGATCGCCGGCTCGTTCATGTCGTTCCACACGCCGGCGATGCCCCAGTCG
ACCTGCTGGCGGAACAGCGTGCCATACCAGTCGCGCGTCGACTTGCGGGT
GAAGTCGGGAAAGACCGACGGGCCTGGCCAGACCGGCGCGACATAG
>evm.model.Contig.11173.1  locus=Contig.11173:98:298:-
ATGACCGATGTCGGCCGGCTCGCCCATCTGCTCGATCGCGCGGCGGAGAC
GATGGTGCATGTCGATCTGGAACGGGTGTCGCCGCTCGCGGTGCCGGTGC
TGGTCCTGATCGGCCGCGAGCGGGTGTCGACCAATGCCGGCGACGACGCG
CTGCTGATCGAGGCGGAGGCGCTGGCGGCCGAGGCGATGGCGGCGACCTG
A
>evm.model.Contig.10679.1  locus=Contig.10679:81:302:+
ATGGAGGCACCCGCTTTTGCAGCAACAGTTGATCCAAAAATCAACTACAA
GGAGGACTGGATCATTGATTCTGGGTGCTCAAACCACATGACCAATGATG
ACAAGAAGTTGGAGGATATGACCGACTACAAGGGAGCAAGAGAAGTATTG
ATGGCTAACAACTCAAGGTTAACCATCTCTCATGTTGGGAAGGTTGTCAT
TCCAAGGTATGGTCCTCAATAA
>evm.model.Contig.10266.1  locus=Contig.10266:35:373:-
ATGGTCGAGCCCGGCTGCCGCATCGCCTGCACCGCGCGGTTGAACGCCTG
GAGCCGCGCGTCGAACCCGCCCTGCATCGCCAGCACCCGGCCGGTCGCCG
GCTCCTCGACCACGAAGCCGCCCGACACGCGCGGCACCGAGCGCAGCGCG
AAATCACTGCCCGAGGGGGCGACCGCGATGATGTCGCCGGGCTTGAGCGT
CCCGAAGGCCGGCGTCGCCGTGCCCCGCTTGGGCGTCTGCGCGGCCCAGC
GCGGCAACAGGCCGGTCGCGCCGTTGGCGAAGCCCAGCCGCCACGCATCG
CCCTCGCGCGCCACCACGATTCCGGCACGCCAGTCCTGA
>evm.model.Contig.10126.1  locus=Contig.10126:4:372:+
ATGCGCGAGCGGGCGGCCGAGGATGCGGCGCATGTCGAGCGGCTGTGGCA
GGCGGCGCGCGCGATCCTGTCGCCGGAGCGGGGCTGGACGCTGAACGGCG
ATGCGGAGCGGCGCTATCGCGGCAATGTCAATGTGCGGCGGCCCGGCCTG
GATGTCGCGCGGCTGATGAGCGACTGCCGCGACCTGGCCTTTTCCGCCGG
ATCGGCCTGCGCCAGCGGGTCGGGACGCTCCAGCCATGTGCTGCGCGCGA
TCGGCCTGTCCGAGGCGGAGGCGCGGTCGTCGATCCGCATCGGCTTCGGC
CGCGACACGCAGGAAGCCGCGCTGGTCGCCGCGCTGGAGCGGATCGCCGA
GGCGGCGGCGGCGCAATGA
>evm.model.Contig.9654.1  locus=Contig.9654:57:326:-
ATGGGCAGCATGTCGTCGCACCGGGATATAATCGGGAGCGTGGCCCCGCG
GATATCCTTGCCGTTCGTCTTCATGGCGGATTCTGAGCCAATTATTGGAC
GGGCGACTATCCGATCCTTCGGGCAGGGACGGGACAGGGGCGCACGCGGC
GATGGTCGCGAGCGCCCCTTCGCTTATTTGGGCAGCGGGGCGGAGGCCTT
GGCGTCGAAGGTCGCCGACCGGACGGGAACGCCGGTGCCTGGCTGGCCCG
ATCCGACGCTGACCGTGTAG
>evm.model.Contig.9380.1  locus=Contig.9380:113:373:-
ATGGACAACCTGTCGAGCCACAAGACACCTGCCGTGCGCGCCGCCATCGA
AAGCATCGGCGCGACGCTTCTGTTCCTCCCGCCCTACAGCCCGGATTTCA
ACCCGATCGAGCAGGCCTTCTCCAAGCTCAAGGCGCACCTGCGCAAAGCC
GCAGAGCGCACCATCCATGGCCTATGGAACGCCATCGGCCGCATCCTCGA
CCTCTACTCACCACAGGAATGTGCCAACTACTTCGCCGCGTGCGGATATG
ATGCAGACTGA
>evm.model.Contig.9260.1  locus=Contig.9260:87:380:+
ATGCGCATGCAACGAGGAGGCGCTCATCCCCGCCTCGGCGGCGACCTCGT
CGATGCGGATCGGCGCGTCGAACCGGCGACGGATCACGGCGATGGCGCGG
CTGATCTGGTTGAGGTGACTACCTGCTGTCACGAGGTGGCGAAGCATCGG
TCCGTGCGGCCCAGTGAGCAGCCGGTAGAGGATTTCCCGCTCGATCAGGG
GCGCCAGAACGCGGATTGTGTCCGGCCGGTCGAGCAGTCCGACCAGCCGG
CATACGGCGTCGATCAGGTCGGGGTCGCTGGGATAGACGCCTAG
>evm.model.Contig.8954.1  locus=Contig.8954:9:373:-
ATGCCGAGCGTGCGCGCCGGGTGTGGCGGCATCGACATCTTCACCGGCTC
CTTCTCGTTCATCAACGGCGCCGAGATGGTCGCTATGCTGAAGGCGACCG
CGAACAACGCGCTCGGCTTCGCGTTCCAGCTCGCGATCGACAGCGTCTCG
CCCGAAATCGGCAAGGTCATGGACGGCATGGCCAACAAAGCGCAGCAGAT
GAACCAGATGAACATCTCGTCGTGCGAGGCAGCGCAGGGCCTGCCAAGGC
ATCTTCTCCGACTGGGCGCGGTCCCGTCAGGAGTGCGGACCGGGAAATAA
>evm.model.Contig.8674.1  locus=Contig.8674:186:401:-
ATGTCGGCCGCGCTGGCAGCGTGCAGCCACGCCGTGCGCGCCAACTCGGC
TGCGACAGAGCTGGTTGGGCATGGAGCGAGGGCATCCAGGCGGGCTGCTC
ACGCGAGGAGGCCCCTGTCGCGCGTTGACAGGAAAGAGAAGCCAGCTGAG
AGGGACAGAAGAGGGGACTCACCCCGCGCTCGCGGCGACGGCCGGAGGTG
CTGCGAATTGGCATGA
>evm.model.Contig.8496.1  locus=Contig.8496:89:364:+
ATGACCTCCCTCGCCGCCTCCGGGGAGGAGACGACCACCGTGGGGACGTG
GCCGAGTCGGAGGAGCACGACGTCGCCGTACCTCCGCGCCAGCGCCCGCA
TCGCGTGGTGTGGCAGCGCGCCCAGCAGGCAGTGCAGGTTCCCGATGACC
GGCAGCGGCCGTGGGCCAGGAGGCAGCAGGTTCAAGGCGCTGGCGCCGGC
GCCGTGGCGGGAGGGGCTGGGCTTGTTGAGCCTGAGGAGCACGGCGACGA
CGGCGAGGACGCAGAGCATGGTGTAG
>evm.model.Contig.8438.1  locus=Contig.8438:75:413:+
ATGATGACCGCCCGCGCCGGTCAGGCGGTGGCGACCGGCGTCCGCATCAC
CCGGGCGGAGCGGACCAAGGTGTTCCGTCCGTCGCGAGTCGCGCTGAACG
GGGTCGAGCGCGACGTCCGCATCCGCGACATCTCCTCCGGCGGCGCGATG
ATCGACGGGCTGACGATCGACCAGGCCGCGGTCGGCGTCGAGTTGCTGAT
CGAGCTGGTCGAGAACCAGATGTTCGCGGCGCGCATCCGCTGGGCGGCGG
ACGGCCGCGCCGGGCTCCAGTTCGCGCAGCCGCTCGACCTGCAACGCCTG
TTGTCGACACCGGCCCGCCCGCTGCGCCGCGCGATCTGA
>evm.model.Contig.8092.1  locus=Contig.8092:100:348:+
ATGTCGTTGACGCGCGGATCGCCGAGCTGGCCGTCGCGCAGCCGCGCCAC
CGCGTCATATTCGTACAGGCCCTGCTGCGCCTTGGTGGTGGACTTCACCG
CCCATTCAATCAGCGGCGCGCCGATCGCCGCCGCGATCTCCTGCGCCAGC
ACCGTCTTGCCGGTGCCGGGCTCTCCCTTGACCAGCAGCGGCCGGCGCAG
GGTGACGGCGGCGTTGACCGCGACCCGGAGGTCGTCGGTCGCGACATAG
>evm.model.Contig.7930.1  locus=Contig.7930:85:415:-
ATGATGCACATACTGGAAGGGGAGTCGTTGCTGAACGACGCGTCCGGCCT
GGTCTGCCTGCGCTTCGCGATCGCGGCGGCGCTGACCGGGTCCTTCTCCA
TCTGGACGGCGGCGACGACCTTCGCCTGGATGGCGGTGGCGGGCGTGGCG
ATCGGCGCCGGGCTGGCCTGGGGCATCGTCAGCGCCAAGAGCGCCTTTTC
GCGCCGCTTCGGCGACGATGTCGGGTCGAACATCCTGCCGCGGCGGCGGG
CATCACCATGA
>evm.model.Contig.7648.1  locus=Contig.7648:39:372:+
ATGCAGTTCGGCGCGCAGGGCGACGCGCCGTCCGACGCGCCGATCGCCAC
CGACAATCCCAATAGCTGGCTCGACTTCACCGACCTGGTCTTCATCGATC
CGATCGGCACCGGCTTCAGCCGCAGCCTGGTCGACGAGGAGAAGACCAAG
AAGGCGTTCTACGCCAACGATCCCGACATCAAATCGGCGTCGGGGTCAAT
GGCCTGA
>evm.model.Contig.7339.1  locus=Contig.7339:30:236:-
ATGCCGCCCGGCCGCAGGGCGGAGGCGATGCGCGCGAACAGCAGCAATCG
GTCGTTCGCCTGCCAGGCCAGCGCCGCGCTGGGGCTGCCCCGCAGGGACG
CGCGATCGGCGGCGGCGTCGCTCGCCACTTCGCGTCGTTCATCGGCCACG
GCGGAGCGGAACAGCCGCAGGCCGAGCGTGCCGCGCAGGCTGTGGCTGAT
CCGGTAG
>evm.model.Contig.7266.1  locus=Contig.7266:190:417:-
ATGATCGACGTGCCGTCGGCCGACAGCTGGAAGGGGATGCTTTGTCCCTT
AAGCTTTTCCGCGATGCCCTGGGCCGATGACGGGTCCAGGTCGGTATACA
GGAATCCCATGCGCTCGTCGCCGCCACGCAGTGCGACCATGGCCAGCACC
GCAAGCATCGCTGCGGCGACCCCTCCCATCATCAGGAGGCGCTGGCGTCC
GATCTGGGTCCAAAATGTTCTGACTTGA
>evm.model.Contig.7090.1  locus=Contig.7090:58:342:-
ATGGGCGGTGCCGAGTTGTTCCTGCTGCCAGGCGATGGCGACGCCGCGAT
CCTGGACCGCCGCCTCGACCTGCTCGCCCGATGCGCCGACGATCACCACC
TGCCGCGCGACGCCCGCCGTCGACAGGCTGTCGAGCAGATGCATCAGCAT
CGGCCGGCCGGCCAGCGGGTGCAGCACCTTGTGCAGGTCGGACTTCATCC
GCGTGCCCTTGCCGGCGGCCAGGATGATCGCGGCAAGCGGAGCGGGAGCG
GCGGTCTGGTCAGTCATGCGGGTCCGGTGCCATGA
>evm.model.Contig.7033.1  locus=Contig.7033:5:407:+
ATGGTGATCGTGCCCGAATCGACCATCATCGCCAAGGGCCGGCTGGGGCC
GGGCCAGATGATCGCCGTCGACCTGCAGGAAGGCGTCGTGCTGGAGGACC
GCGCGGTCAAGGACCGGATCGCGGGCGAGCAGGATTATGCCGCGATGACC
GGCGAGTTCCTGACGATGACGGACCTGGGCGAGGTCGCCGACGATGCGAC
GGTCCGCTATCCGCGCGCCGAACTCGCGCGCCGCCAGGTCGCCGCCGGGC
AGACGCTGGAGGATATGGAACTGATCCTCGCGCCGATGGTCGAAAGCGGC
AAGGAGGCGATCGGGTGA
>evm.model.Contig.6926.1  locus=Contig.6926:60:437:+
ATGCACGTCGACCGCGACCACACCGATGTCGATGGGCAAGGGACGGGCGA
ACAGCCGTTCGATCGCCCCGATTCGCTCGTCCAGGGCGGCGCGGTCGTCA
CCGACGAAGATCAGCTCGATCAGGTCGCGCCCGGTGGCCGTGATCGCCGC
TGCGGGCCCCAGCGCGGCTATCCGCCGAACCAGCAGATCGGCCAGCGAAT
CGGCGACTGCGAGGCCGAGGTGCCGGCGCAACAGGCCATAATTCGCCACC
GACACCAGAACCACGAACCGCCATCCTCCCCGCACTGTGCGGGAAGGCGA
TGCCGCTTCGTCGGGGCGCGGCGGCCGGGCCCGTTGGCTGTTCGTCATCG
GATGCTGATCCATCATTCCGCCGAATAA
>evm.model.Contig.6824.1  locus=Contig.6824:35:374:+
ATGACCGCGGCGATGGCGATGAAGGTCGGCATGGCGGCGGGCAGCCATTT
CCTGCGCGGCGGCCACAAGCACCGGGTCGTGATCGGCAAGGACACGCGCC
TGTCCGGCTATATGCTGGAATCGGCTCTGGTCGCGGGCTTCACGGCGGTC
GGCATGGACGTGGTGATGACCGGGCCGCTGCCCACCCCCGCCATCGCGAT
GCTGACCCAGACGATGCGCGCCGACCTGGGCGTGATGATCTCCGCCAGCC
ACAATCCGCGATCGAGGCGCTGA
>evm.model.Contig.6755.1  locus=Contig.6755:73:426:-
ATGTTCCGCTTCGGCACCGCGACGCTCAACCCGTTCGGGCTGGAACTGCT
CGGCCGCGTCGCCGCCAAGCTGGCGACATCCGGCGCGCAGATCGCGATCG
AGGGGCATACCGACGGCTCCGGCATCGGCGCATCGGATGCGGCCTGGACG
CTGTCGGGCGCGCGCGCCATCGCCGCGCGCCGCGCGATGATCCAGGCCGG
GCTGCCCGCCTCGCGCTTTGCGGAGATGGTGGCGATGGCCGATACGCGGC
CGGTCTATCCCGACCAGCCCGACCGGCCGGAGAACCGCCGCATCACCATC
GTCGCGCTGGGCGCGGCGCCGTCGCTGCCGTCCGACGCCAGCTTCCGCTT
CTAG
>evm.model.Contig.6647.1  locus=Contig.6647:206:418:+
ATGGGTCAGCCGGACACGGCGGCGCTGCTCTCCGGCGAGGCCACGGCCGA
TGATCCGCTGCCCAGTCTGCAACCCGACGGGTTCGATCGCAATAAGAAGG
ACAAAGCGGAGGTTGCAGAGAGGGTCTTACCGGCCTCGGAGTTGCGAAGC
CGTTCGCCACGCAGTGCAGCGGCGCCAATCCACGGTCAGGTGGGGATCCA
CGGCGGTGGATGA
>evm.model.Contig.6621.1  locus=Contig.6621:15:420:-
ATGGTCGGGGTGCGGCCGGCGGGCGGCCATCACCTGAGCTTCGTCGCCTT
CGACCTGGCGCGGGGGCCGGGCGGCGAGTGGCGCGTCCTGGCCGATCATC
TGCGCACCCCGGCGGGCGCGGGCTATGCGCTGGAGAACCGGCTGGCGGTC
AGCCGCACCCTGGGCGGCCTGCAGAACCGGTTGAACGTGCAGCGGCACGC
ACCCTTCTTCGCCGCCTTCCGCGCCGGGCTGGCCGCGCAGTGCCGCCGCG
CCGATCCGCGCATCGGTCTGCTGACGCCGGGGCGGGCGCCGACCTCGCCG
CGATCGAGGGGCAGGTCTATGTCCGCACCGTCGCCGGGCTGA
>evm.model.Contig.6516.1  locus=Contig.6516:28:276:-
ATGCCGCGCGTCCATGGCTCAGTAGTCAGTTCCCTGGCCTCGCTCCCCGC
GTCTCCTCCATTCTGCTCGACGTCCGCCGTCCCCCGCGTCGGTCCTCTGT
TCGTCGCCGGCGGGGCGGCCGGAGGTCCCCGGCTTTTCCCTGCCGACGCC
CGACCTCGCCCTCTCCGTCGTCGCCTGCCAGCCTTCCTTACTCGCCTCGA
CGTCGCTAGCCGTGCCCCCTCAGCCTCTGCTCAAGTAATAGCAACGTGA
>evm.model.Contig.6432.1  locus=Contig.6432:137:478:+
ATGTCCCGCTCCCGGGCGGTGCGCGTGTCGAGCCAGCGATTGCCGGTCTC
GATCGTCAGCCGGCCGCCATCGGGCATCGCGTCGCGCGCATTGATGCACA
GGTTGAGCAGCGCATTCTCGAGCTGGTTGGGATCGACCAGGGTCGGCCAC
AGCCCGGCCGCCGTCACCGCCTCCACCTCGATCGCGGGGCCGACAGTGCG
GCGGACCAGTTCCTCCATGCCCGAGATCAGGCGGTTGATGTCGGTCGGCT
TCGGGTCGAGCGTCTGCCGGCGGGAAAAGGCCAGCAACCGATGGGTCAGC
GCCGCCGCCCGCTTCGCCGCGCCCTGCGCCGCCAGCGAATAG
>evm.model.Contig.6079.1  locus=Contig.6079:25:288:+
ATGCCCGGTCCGAATGAAATCATCACTGTGAGCACCTCCTTCAAGGCGAC
CTACAACTGCGAGCACGCCAATTGCGAGCACACATCACTAGTGGCAACAA
AGGAGTTAGCCAACCTCCAGAAGGACATGTCCCAAGACGCCCCTGATGAC
CCCAAGATCAACACTAGCACCTTTAAGTCCACTGAGGGCACGAAGGAGGT
CCCGGTCGACCCCTTTGACCCAGCCAAACGGGTCTGCATTGGGGTAGTAC
TCTGCAACAAATAG
>evm.model.Contig.5939.1  locus=Contig.5939:88:321:-
ATGAAGATCTGGTCGTTGTCGCGGATCAGCTTGTCCCACAGCATCTTGCC
ATATTCGGTCTCGAGCGGGCTGACGCCGTCGCTGTCGATGTTGAGCAGCT
GGTGGTTGGACAGGATGACCGGCAGCGTCGGGTTGCGGCGGATCACGTCG
CGGGCCCAGGCGATGCCGGCGTCGGAGATGCGCCACGACAGCGACAGCAC
CATGAACCGGACGCCGAACGCTTCGAACACATGA
>evm.model.Contig.5869.1  locus=Contig.5869:144:467:-
CTGGCCATCACCGCGCTGCCCGTCTTCGTGCACTCCTCCTCCGGCGTCGG
CGTCGGCGGGCTGGCGGCCGAGTGCGCGATCTGCATCGCGGAGTTCGCGG
ACGGCGACCAGGGCCGCCTGCTGCCGCGCTGCCGGCACCGCTTCCACGCG
CGCTGCGTCGACACGTGGTTCCGCTCCCATACCACCTGCCCGCTCTGCCG
CACCACTGTCCTCGCCGACGCCGCGCCGGCGCCGGCGGAAACTGCCAACC
AAAACCAACCACCGCATCATCGTCATACGGATACGCCGAATGGTACGGAC
TCCAGTACAGAATCTCCGGTGTGA
>evm.model.Contig.5693.1  locus=Contig.5693:68:460:+
ATGACCGACGATCCTGTCCCCACGCCGCGCGAGGTCGGCGCACCGACCAT
CGTCCAGGCGGGCATGAAGGGCCTGTGCCCGCGCTGCGGCGAGCCGAGCC
TCTATGCCGGATTGCTGCGCTTCCGGGACCGTTGCGGACGCTGCGGGCTG
GACTTCACCCGCTTCAATGTCGGCGATGGTCCGGCCGCCTTCCTGACGCT
GATCCTGGGCGCGCTGGTCGTGGGGCTGGCGATCTGGTTGCAGGTGAAGG
TCGAGCCGCCCTGGTGGGTGCATGTCCTGCTCTGGGTGCCGTTCATGACG
GTCGCGACCATCCTGTCGCTGCGGGTCGCCAAGGCGATGCTGCTCTGGGC
CGAATTCCGCAATGCCGCGCGCGAGGGGCGGATCGACCCGTGA
>evm.model.Contig.5597.1  locus=Contig.5597:193:498:+
ATGGCGACCGTCACGCTCAATATCGGCGGCCGCCCCTTCCCCGTCGCCTG
CCGCGATGGCGAGGAGGCACGGCTCCAGTCGCTCGGCCGGATGGTCGCCG
AACGCTGGCCCGCCGCCGACCGCGCCGCCAACGGCCAGCCGGAACGCGCG
ATGCTCTATGTCGCGCTGATGCTCGCCGATGCGCTCGACGAATCGGAGAG
CCGGCCGCCGCCGGGCTCGGCGGTCAGCGAACCGGCGCTGCTGCGGATCG
CCGATCGGCTGGAAGCGCTGGCGGATGCCCTTGAGCAATCGCCCCCGAGC
GCCTAG
>evm.model.Contig.5460.1  locus=Contig.5460:50:385:-
ATGCAGCATGAATGGTCGAAGCACGGCACCTGCATGGCGGGCGAGACGCC
GAAGAGCTATTTCAACCGCTCCGCCGCGCTCTATCGCAAGCTGCGCTATC
CTGACATGGAGGCGCTGTCGCGCGAGCCCCTGACCGCCGGGCAGTTCGCC
CAGGCGATGGCGCGCGCCAATCCGGGGCTGACCCCGGACATGATGCGCGT
GACGGCGGACCGGCAGGGCTGGCTGGACGAAGTGTGGCTGTGTCTCGACA
AGGGCTTCCGCTACCAGCGTTGCCCCGCGCATCAGGGTGGGCTGTCGCCC
AACGCCTCGGTCAAAATCTGGCGCGGGCGGCGGTAA
>evm.model.Contig.5137.1  locus=Contig.5137:2:514:+
ATGATCCACAAGAACCTGCTGTCCTCGGGACTGGCGGCGATGCCGATCGA
TTCGGACGGCGTGCCGTTCAACATGAGCCACATCTATGCCAGCAGCAACA
TCGCCGCCGACATGTACTGCAACGTCGCGGCGGAGAGCACCGGCCGCGTG
CTGGCGGTGCGCCTGTTCAACGCGACCCAGGACGAGGGCATGAAAAAGAT
GCTCCACTACATGATCGCGCGCGACACGATGCACCAGGAGCAATGGCTGG
CGGTGCTGGAGGAACTGGGCGGGCCATCCGCCAATCTGCCGGTCCCCAAC
AGCTTCCCGCAGGAGATGGAGGATCAGCAGAACAACTATAATTTCTACGC
GACCTCGGTCGACGGATCGGTGCCGGAGGGGCGCTGGACGAGCGGACCGT
CGATCGACGGCCGCGGCGAATTCACCGTGTTCCGCAACGAGCCCCTGGGC
GAGAAGCCGATCCTGGGTCCGGCGCGACCGGACAGCGGCGCACAGTCGCA
GCAGATCGGCTGA
>evm.model.Contig.5070.1  locus=Contig.5070:152:499:-
ATGCCATCGTGGAATCCACGCGCCACCGCGACATTCCCCATTCCAGACCG
TCACACAATGGCCAACACCGCCCGCATCAACTCCATGATACGCCTCAAGG
CCCCATCGACCAGGCTGAGCCCCCGATATGGCCGACTCCCTCTCTCACTT
GGCTGGAATGGTGCTCGGGGGAAAGAAGAAAAGGAATCTGGGCACTTCAA
GTCAGCACGGACGTCTATGGGGAGAACAGAGGATGCGAGGGAGGAATTGG
TGCGCGTAAGGAAGAAGGAATTCATGTACCAAGACGCACGGCAAGAGGAC
AGGGAGGCGCGAGCACCCGCGGCCGCGTCGATGTTGGGAGAGAGATGA
>evm.model.Contig.5023.1  locus=Contig.5023:171:485:-
ATGTCCTTATGGGGCCGCAGCAGCTGCAGCCGGCGACGTGCCCCCGGAGT
TCGCGCAGCAGTGGAGGCGGCGGAGGGTGCTTCGCGGGCGACGGAGCCCG
TGGAGGTGGTCGGCGTAGGCAGCCGGAAGGACGCCGTCATCGACTTCTGC
CTGGGCTCACGCACGCTGTCCTCCACCCCCATCCGCTTCTGGTACGGAAC
CGACATCGAATTTCTAACTCGAACACTGCACTGTCTTGTGGTGTACGCGA
CATGGACCTCCTTTTTGACCTTCAGACCACCTTGGCGTGCTCAGTGTTGT
TCAGGGGACTCGTGA
>evm.model.Contig.4949.1  locus=Contig.4949:83:364:+
ATGCCGGGATCGCCGCCGATCAGCGTCGCCGACGCCTCGACGAAGCCGCC
GCCCAGCGCCCGGTCGAACTCGGCGATGCCGGTCGTCATCCGATCAGGCA
GCGCGACCTCCGCGTCCAGCCCGCTCATCAGGATCATGCGACCACCGCCC
TGCAGGTTATGCTTGGCGGCAAAGGGGGTCGCACTCGCCCCCGCTTCCTC
GACCAGCGTATTCCAGGCCGAACAATCGGCGCATTGCCCCTGCCACCGGT
GCGACACCGACCCGCAGGACTGGCAGACATAG
>evm.model.Contig.4887.1  locus=Contig.4887:264:467:+
ATGGCGAGGCGGCCATGGCTAGGTTCGCGCCATCGCAGTGATGCGATCGG
CCTTGATCCTGTCACGCTCGGCATCCGTGCGATCGGCCCGTTCGGCGAGC
GCGTCCCAGTTCAAGGCGGACGATTCCCAGCGCAGGCGGACATTTTCCAA
GATGGCGGCGCCAGCCGTGCGTCGGCAATCTGCCGCGCGCGAGCGATAAT
CTAA
>evm.model.Contig.4612.1  locus=Contig.4612:36:458:-
ATGGGCCTTGGCGAGGGCGGCCGCGACACGCTGGTCGCCGATTCGCTGGC
GACGATCGGGACGGATGCGACCGGCCGCCTCGCCGATCCGCTGCTGCGCA
GCGACATGGCCCGGTTTCAGATACGCGCTCGCGCCTTCGCCGCCATGTCG
GAACGCTTCCTAGACGAACTGAAGGCGGGACGCGCGCACCCCGCCCAGCC
ATCGATGATGAAATATTACGGCACCGAGCTCAACAAGGACCGCCACGAAC
TGCACATGGCCGCCGGCGGTTCGGACGCGCTGGAATGGGAGAGCGAGGCG
TCGCGCGGCGGCGCATCCGCTCGCGCCTGGTTGCGGACCAAGGCCAACTC
GATCGAGGGCGGCACGTCCGAAATCCAGCTCAACATCATCGCCAAGCGCA
TTCTCGACCTGCCCGGCGCCTGA
>evm.model.Contig.4552.1  locus=Contig.4552:53:313:+
ATGGCGACTGGCCTCGGCGGCGACCTCCGCGACGGCGGCGGACAGGTTTG
GGCGGTGCCGCAGGACGATGCGCTGCCAGGCGGTGGAGGGCAGCATCACC
AGCACCGGTCCCGCCGCATGACCGGGAAGACAGACATAGCCATCTTCCGT
CCAACCCTGGCGAAGATGAAGGGTCAGCCCGCCCAGACCGGGCCGCTTCG
GCGGCGGCTCGGACGGTGTATCGAACAGCAGGGACGCAATACTGGCCATC
AGCGCCAATAA
>evm.model.Contig.4505.1  locus=Contig.4505:158:536:-
ATGCCCCGCCAGGTCGAGGCGACCAAGCTGCTGCTGGAGGGCGCCACGCC
CGAGCAGATCGACCGCGTCCATGTCGAGTTCGGGATGCCGATGGGGCCGT
TCCAGATGGCCGATCTGGCCGGCGTCGATATCGGCTGGCACCGCGATCCC
AGCCGGATCGAAAGCATTCGCGACGCACTGGCCGCCGAGAATCGCTGGGG
CCAGAAGACCAAGGCCGGCTTTTACGATTATGACGACCAGCGTCGACCGT
CGAACAGTCCGCGCGTCGCGGCGATCATCGACGACTTCCGCCGCCAGGCG
CGCTGA
>evm.model.Contig.4319.1  locus=Contig.4319:18:532:-
ATGATCAATGCCGTCGCGAGCGACCAGCTCACCGCCGATCTGACCGGGGC
ATTGGGCGGCATGGACCTGACGCTGGGCGGCGGGCATGCCGATAACCGTC
AGGTCGAATATCTTCCGAGCCAGTTGCTGTCGAACCAGCGCTTCCGCAGT
GACAATATACATGGCTCCATGGCTCGCGACACGAGCTGGGGCGGGCTGAC
GCTGGGCGGCTACGTCAACTGGCTGGACGCGGACTATGGCGTCGGCGCCA
TGGCGGATGCGACGGCACCGATCACGTTCAAGAACCGCATCATCGTCGCC
CAGGCCTCGTCCCTGGTCCGCCAATGCGATGCTCGATCTGCACCCGACGG
AGGTGATCTCGCTGACGGCGGCCGGACGTCTCGACAGGCTCTGGCTGCAC
CAGTCGGGTGA
>evm.model.Contig.4231.1  locus=Contig.4231:11:229:+
ATGGCGGTCGGCGGCGCGGCCTATCTGGTCGCGCGGGCGATCAAGGGCAG
CAAGGTCGTCGGCTTCGAGGATCTGGGGATGGAGGCGATCTACGAATTCG
AGGTCAGCGATTTCCCGGTGACCGTCGCGGTCGATGCCGAGGGGCAGAAT
GTCCACCACCTCGCCCCGCTGGTATGGCGCGAGAAGATCGCGCGCGAGAA
ATTGCTGACCCCGGCCTGA
>evm.model.Contig.4110.1  locus=Contig.4110:16:387:+
ATGACCGAGCCCTGCCCGCCCAGCCACGCCCAGTCGGCGCGGTACAGGCC
GGCGGCATCGACCGCGAACACCGGATCGATGCCGAACTGCTTGCAGAGCA
GGAAATCGTCCTCGCCATGGTCCGGGGCCATATGGACCAGGCCGGTGCCG
GCATCGGTGGTGACGAAATCGCCCGGCAGCACCGGCCGCGCCTTGGCGAA
GAAGCCGCCCAGCGCATGCATCGGATGGCGCACGACCGCGCCGTCCAGCT
GCGCGCCCTTGCCCGTCCAGCCGGTGCGGGTCGGCGCGATGCCGGTGCGG
GCCGCGAAGGATTCGACCAGCGCGTCGGCGACCAGGAAGCGGCGGCCCGC
CTCGTCGGCGACCAGCACGTAA
>evm.model.Contig.4030.1  locus=Contig.4030:131:421:+
ATGTCCCTGATTCGGAGGCGCCTGAGGGAGAGCCGGTGCGGGTCCTCGTA
CACAGCGGATGCGCCACCACCCAACCGAGACTTGCCGCGCCGGACGTTCT
TCTCTGCGCGAGTGTGGAGAATGCTGCAGCTGGCGGACATCTCAAACACC
CCCAGCACCGGGCGAGACCGCGGGCTCCGCATGGGCGCCACCTTCCGCCA
CGAGCCGGTGGGAGGGCTGAACACCAGCACTCCCTTGTGCGTCTTCACCT
TGCTGGCATCCGAGCCACCGGACCGGCCACCGACGACGTAG
>evm.model.Contig.3870.1  locus=Contig.3870:132:377:-
ATGTGGGGGAGGTGCCAGGGGGTGGAGGGAGGTGCGGGGGCTGCGCCTCG
AGGCGCGCAGCGGCATGCCGAGATGTGCGACGGGGACGGTGGTGCAGGGG
GAGGAAGGTGCGGTGGCGGCGCCTCCGGGTGCGCGGCAGGGATCACGGTG
GAGGCGGCGCAGTGGGGTAGGGCGAGGATGGTGCGGACGGTAGTGGGCAC
TGTGGCGGGGGCACGGCTGGTGGACGCCCTCAATAGCATCATATAG
>evm.model.Contig.3825.1  locus=Contig.3825:143:513:-
ATGCGCTTCCCCGTTTCCGTCACCATCGCGGCATTCGCGCTCGCTGGCCT
TTCGCCCGCCGTCGCCGCCCCATGCAAGGATGCGAAGACGGGCAAGTTCA
TCAAGTGCCCCGACAAGGCTCCCGCCAAGTCGGTTCGGTGCAAGGACGCC
AAGAGCAGCGACCCTCGTCGTTCCTTCCGGTACCGTCTTCGCCTGCACCC
CCGTAAGGATATGGGATGGCGATGGACCGCTCTGGTGCGCTGA
>evm.model.Contig.3730.1  locus=Contig.3730:76:582:+
ATGGCGGGGTCGAGGCCGGCCTGTTCCAGGCCGGGCGCATACAGGTCGAA
CCGGGTCAGGGCCCATAGCACGCGCCGGCCTTTGAGCGCGGCGGCGCGAG
CGGCGATGCCGACCGTGAACAGCGTCGCGGCGGCATCGTCGTTCAGCGTC
GGCGCAGCGGCGGCGACCTCGTGCAGCCCGCCCATCGCCAGCCCGCCATC
GGCCAGCCGCCCGTCCATGGCGTCCACCCCGAACGGCAGCACGCCCGCCC
CGCGCGGCCGCACCCCCTGGTCGAGCGCGGTGCGGAGCGCGGCGATCCGT
TTGGCGGGGGGATCGTCCGGCGGATCGTCAGGGGCAAAGTGGGACATGGC
TGTAGCGACTCATTTGTTCGCTATATGTTCCAGATTTACCGGCCAATGGT
CAAGGCGTTACGGCACCGAAAGGATGATGCCCTATCCGGGGGCCGGCACC
GCATCGGCCTGGATCATCGCTAAAGGGCTACAGCTGGAACATCGACACAC
CCCATGA
>evm.model.Contig.3688.1  locus=Contig.3688:98:340:-
ATGAATGGGGACAGGACATCACACGGCTGGCGGCGCGGCTGCCGGCTGGC
CGGCCGGAGCATCCAAACGACGCGGCTGGCAGACCGGCCGGCGAGCAGCG
GCATTCAATGCGCGCAGTGGCCGGCGCGAGGAGGCGACATCGATCCCCAA
GTCGGAGCAACATCGATCGAGAGCTGGACGGAGCTAGCTCATGTGCATGG
GATCGTCGTCGTCGGAGCAGAAACAGGGCTGCATCCTGCATGA
>evm.model.Contig.3650.1  locus=Contig.3650:180:505:-
ATGCCTCGACTTCGCACGCCTTTCACCGGGGCGCAGCAGCTGCGCGCCCT
CGCCATCGATCTGCTGGAAATGGCGGACGTGCTGGAGGTGCCGCCTGCCG
ACACCATGGCCGTCGAGCAGCGCGTCGCGTGCATCGAGGAGCTGGGCGAG
AAGGCCGAGAGCCCGACCGCGCAGGTGCAGGCCGTCCTCTCCGTGCCGCC
CAATGGTCGTTGA
>evm.model.Contig.3577.1  locus=Contig.3577:170:469:-
ATGATCGTCATCACCCTCACCTATGTCGTACCGATCGAGCGGATCGACGA
ACTGCGCGCGCCACATCTCGACTGGCTGCGCGAGGCGGCGGCCTCGGGCC
GGCTGCTGGTCGCGGGGCGACAGGTGCCGCCGGCCGGCGGGCCGGTGAAC
GGCGGCATGATCATCGCGCGCGGCAGCCGCGACGAGGTCAAGGCCTGGGC
CGCCACCGATCCCTTCGCCATCCACGGCGTGGCCGAATATAGCTTCGTCG
AGGTCGCCCCGTCGGTCATGGCGCCGGGGCTCGAAGCCCTTAGCGCATGA
>evm.model.Contig.3472.1  locus=Contig.3472:80:490:-
ATGATAGCGGCTGGTGCAGCAGATGACGCGCCGGCAGTCGCCGCGATCCT
GCAGGATGCGGTGGCAGAGCCGCACCGATTCCAGCGTGTCGCGACCATGA
CGCTCGACGATGATCCGCGACGCGGCGATCCCGGCATCGACCAGCACGCG
CTTCATCACCACCGCCTCGGCCGGGCCATGCGCGCCGACCCCGCCGGTCG
GCAGCAGCATCGCGCCGGGATGATCGCGCGCCCAGGCGAGCGCGCCGTCG
ATCCGTTGCCGCAACGCCGGGCTTGGCCGCCCGCCGGGCCGGACCGCCGC
GCCGAAGATGACGATATAGTCGCGCCGGCCGGTCTTCACCGGTTGGCCCC
GGCGCGGCGGCAGGGGACGGGGGCGGGGGCGGTCGCTCGGCTGGGCGGTC
ATGCGATCTGA
>evm.model.Contig.3418.1  locus=Contig.3418:346:549:-
ATGCCGGTGATGAGCGGCATGGATTTCCTGCGCGCGTTGCGCGATTCCGA
TCTGCCGCGCCGGCCCAAGGTGGTGTTCTGCACCACGGAGAACGGCATGG
CCTATATCCGCGCGGCGATCGAGGCGGGGGCGGACGAATATGTCATGAAG
CCGTTCGATCGCGAGACGCTGGAAAGCAAGCTGCAGATCGTCGGGCTGGC
CTGA
>evm.model.Contig.3372.1  locus=Contig.3372:76:598:+
ATGGCTGACCCTTCCGTCTCCGGCGGCACCGCGCTGCTGATCCTCGACAT
GATGAACACGCTCGCCTTTCCGGGGGCGGAGCGGCTGCGACCGGCGGCAG
AGGCGGCCGCCAAGGCGATCCGAAGCCTGCGCGACCAGGCGGACGCGGCA
GAGGTGCCGGTCCTCTACGTCAACGACAATCATGGCGACTGGCATGACAG
CCGCGAAGATCTGATCGCGCGCTGCCTGGAGCCGGCTTGCGCGGGCCGCA
CCATCGCCGAGATGCTGCGGCCGCGCGACCAGGACCTGTTCGTCATCAAG
CCGCAATTCTCCGGCTTCTATGCGACCAACCTGCCGGTGATCCTGCCGCA
ATTGGGGATCGGTCGATTGATCGTGACCGGCGTCGCCGCCGATATCTGCG
TCCTGTTCACCGCGGCGGACGCCCATATGCGCGACTATGCATTGGCAGCA
TGA
>evm.model.Contig.3297.1  locus=Contig.3297:146:580:-
ATGGCCGAAATGGACCTGCCCGCATTGTCCAGGAAAATGGCCAAGCTGGA
TTTCGCCATGTTGGCGACGCAAGCCGCCGATGGTACGATGACGGCGCGCC
CGATGAGCAACAATGGCGATGTCGAATATCATGGCGACAGCTATTTCTTC
GCCTATCGGAACTCGCGCAAGGCGGACGATATCGCGGCACGGCCCAGGGT
CGTGCTGAGCTACACCGGTGCGGCGGGAATGCTGGGCGGTCCGCCGCTCT
TCGTTTCGGTCGACGGACGCGCCGTGCTGATCGACGACAAGGCGCAGTTC
GAGGCGCATTGGACCAAGGATCTCGATCGCTACTTCCCCGAGGGGATCGA
CACGCCGGGCGTGGTGATGATCAAGGTCGAGGCCGAGCGGATACGCTATT
GGGACGGCGGCGACGAAGGCGAGATCCGCGCTTGA
>evm.model.Contig.3185.1  locus=Contig.3185:224:553:+
ATGCTGGCCTTGCGGCTCTGGCATGAGCGTCGGTGGCGGGATCGACACTT
CCGAGCGTTTCGCGACCTGTTCGCCGATCCGGCCTGGGATCTTCTGCTCG
ATCTGCTGGTCTCGGAGTCGGAGGAGCGATCGGTATCGACCACCGCCGCC
TGCATGGCGTCCGGCGTCGCCGCGTCGACAGCCCTGCGATACATCAACCT
GCTTGAGGAGCGCGATCTGGTGATGCGGGTACCCGATCCCAGCGACGCCC
GCCGCATGTTCGTGAAACTCTCGCCGGTCGGGCGACGAGAGATGATCGCC
TATCTGCGATTGATCGAGGGCCAGCGCTGA
>evm.model.Contig.2994.1  locus=Contig.2994:3:209:+
ATGGTCTATGCCAACGTCATCGGCTGCGATCTCGGCCCGAAGCTGACGCC
GATCGGATCGCTCGCGACCCTGCTGTGGCTGCACGTCCTCGGGCAAAAGG
GCCTGCGAATCGGATGGGGGTACTATTTCCGCGTCGGTGTCACGCTCACC
GTGCCGATCCTGCTCATCACGCTCGCCGCGCTGGCATTGAGGATCACGAT
TGGATGA
>evm.model.Contig.2913.1  locus=Contig.2913:170:613:-
ATGGTCGTGCCGATCGACATGGTCCGCCGCACCGTCGACGGCATGGCCGC
GCGCGGCTGGGGACGCATCCTGTGCATCACCTCCGCTTCGGTGAAGCAGC
CGCTCGCCGGGCTCGACCTGTCGAGCGGCGCGCGGATTGGGCTGACCGGC
TTCCTGGCGGGCGTGGCGCGACAGGTGGCGGGATCGGGCGTGACGATCAA
CTTCCTGCTGCCCGGTGCCTTCGCGACGCGGCGGATCGACACGCTCAATC
GCGCCGCCGCCGACGCCGCCGGCATCTCGCCCGAGGAAGCGCTGGAGCGC
CGCCGCCGCGCCATCCCGGCCGGGCGGCTGGGGGAGCCGGACGAGTTCGG
CGCGACCTGCGCGTTCCTCTGCTCGGATCAGGCGGGCTATATCACCGGAC
AGTCGATCCTGATCGATGGCGGCGCCTATCCGGGCGTGCTGTAG
>evm.model.Contig.2708.1  locus=Contig.2708:54:458:+
ATGACCGCGCTCGCCTCCGTCCTGCCCGCGGGGCTCGCCGGGCCGCTCAA
CAAGGGACCGCACGGCTTCTCGGAGATCCTCTACGCCTTCACCTCGGCGG
TGGCGAACAACGGCTCCGCCTTTGCCGGGCTGACCGCGAGCACGCCCTTC
TATGACGGGCTGCTGGGCGTGGCGATGTGGATCGGCCGCTTCTTCGTGAT
CGTGCCGATGCTGGCGATCGCCGGATCGCTCGCCGCCAAGCGCCAGGTGC
CCGAAAGCGCCGGCTCCTTCCCGACCACGGGCGGGCTGTGGGTCGGGCTG
CTGGTCGGGATCATCCTGATCCTGGGCGGCCTCACCTTCCTGCCGAGCCT
CGCGCTCGGTCCCATCGCCGACCATCTCGCGATGCTCGGCGGGCATACAT
TCTGA
>evm.model.Contig.2617.1  locus=Contig.2617:93:437:+
ATGGTGCCGCCGAACGGCGTCTCGGCCGCGCGGACCGGATCGACATGGAT
GAACTGGTCGTCGCCGGTCGCCTCGGCGAACCGGTCGATCATCGCCTGGG
TGACCTCCACCCAGTCGGAGACATGCTCCGTGCCGATGCTCTCCTTCATC
TGCGCGGGGGTGACCGTCGCCATGGCTCGTCCTGTCGTTGGGCGCTGGAC
TGCGCGCCGCCTTTCTAGGACGGGGTTGGCCCATGCCGCAAGCCTTACCA
GACTTGATATTCGACAGAGGGGGCTGGCCATCGCCTCTGAGGGTGCGCAA
GCTGCGATTTTGAGCGAACCGGATATTCAAAATGCAGAAGGCTGA
>evm.model.Contig.2503.1  locus=Contig.2503:77:641:-
CTGATCGGCACCGGCGAGCCGGGCGCGATCGTCACCATTGCCGGCGCCGG
CGGGCTGACGCTCGGCACCGCGACCGTGGGCGGCGACGGACGCTTCGTCG
CGACGCTGGGCATCCCCCAGGCCAATGGCCAGCTGCTGACACTGACCCAG
GCGGATGCGGCGGGCAACATCTCGCCCGCCACCCAGGCGGTCGCGCCGGA
CATCACCGCGCCGATCGGCCTGAACGCGGTGGTCAATGGCAGCGGCACGC
TCGTCTCCGGCACCGGCGAGGCGGGTGCGTCCGTCACCGTGCGCGATCCG
GGCGGGGCGGTGATCGGCACCGCGACGGTGGCGCCGAACGGCAGCTATAC
GGCGCTGCTCACCACCGCTCAGGCCAATGGGCAGCTCCTGCAAGTCACCC
AGGGCGATGCGGCGGGCAATGTCTCCCTCCCCCTGCCGTCGACGGCACCG
GCACGAGCGTCACCGGCAGTGGCGAGGCCGGCGCGACCGTGCGGATCACC
GATCCCGCCGGCGCGGTGA
>evm.model.Contig.2457.1  locus=Contig.2457:203:650:-
ATGCGCGACGGGGTGAAGCTGCACACCGTCATCGTCATCCCCAAGGGCGC
GACCGACGCGCCGATCCTGCTGACCCGTACCCCCTATAATGCCAGCGGCC
GCGCCTCGCGCGCCGACAGCCCGTCGATGCTCGCCACGTTGCCGCAGGGC
GACGAGGTCTTCGTCCGCCACGGCTATATCCGCGTGTTCCAGGACATTCG
CGGCAAATACGGGTCGGAGGGCGAATATGTCGTCACCCGGCCGGTGGTCG
GCCCGCTCAACCCGACCAAGGTGGATCACACCACCGATGCCTATGACACG
ATCGACTGGCTGGTGAACAAGGCCAACCTACCCGAATCGAACGGGCGCGT
CGGCATGGTCGGCTCCTCCTATGAGGGGCCGCCGCGCCCGAAAGCCCGAT
GA
>evm.model.Contig.2389.1  locus=Contig.2389:138:494:+
ATGAGCTACATAGACCCAATATACATAAAGTCTGGCCGTTTCACAGAGAA
GAGCGATGTCTACAGCTTTGGTGTGGTGCTCTTGGAACTAGTCACGAGGA
AGCCTGCCAGATATGGGGACAATAGCCTCTACATAGACTTCATCAAGTCC
TGCAAGGAGGAGGGCAATGGAAGGAAATTGTACGACAAAGAAATCATGTC
TGGTATTGATTCTCAGTCTCACTGTCACTTGCAGTGCCTGGACAGAATCA
GTGGACTCGCTGTTCAAAGTCTCAAGGAAGACGTGGATGAGAGACCAACC
ATGGCTGAGGTGGTGGAGGAGCTGAGGAGAGTGAAGGTAATAGCCACCGG
AGGCTAA
>evm.model.Contig.2346.1  locus=Contig.2346:173:621:+
ATGCTGGCCGGCCGCTTGCCCATTGCCGGCCGCCCGGCGCATAGCGCCGC
CGAACGACAGGAAAGGCGCGCGATGGACGTCACCCTCTACGGCATCCCGA
ACTGCGAGCAATCTGTTAGGGTTGCACGCAGAAGTCATGCCGAGCCATGG
AGAACTGTTTCAAACGAAGCTATCCTTGAGGTGTCGGCGAAGGCTGCGCT
GTGGCTTCGAGACTTGCCATGCGCCGATGCTGCACAAAAGGAACCGGGTG
TGTGA
>evm.model.Contig.2296.1  locus=Contig.2296:178:658:-
TTGCGGCTGCCCTATACGCCGACTGGGGCGCAGAGCCGCGCGGTGGCGGA
GATCGAGGGCGATTTGCGGCAGGAGGCGCCGATGCTCCGCCTGCTCCAGG
GCGATGTCGGATCGGGCAAGACGCTGGTGGCCGCGATGGCGCTGCTGGTC
GCGGTGGAGGCGGGGGCGCAGGGCGCGATGCTCGCCCCGACCGAGATCCT
GGCGCGCCAGCATTACGAGAGGCGGTCGCCTATCGCGATCTCGCGCTGGT
GGTGGTGGACGAACAGCATCGCTTCGGCGTGGCGCAGCGGCTTCTGCTCC
AGGAAAAGGGGCGCAGCCCGCATCTGCTGGCGATGA
>evm.model.Contig.2255.1  locus=Contig.2255:23:651:+
ATGGACGATATGGCTGCCGTGGAGGGTGGACCGGTGCCGGCGCGGCCGAA
GGGGATCGAGGCGTTCAGTTTCGGCGATCCGGAGGCGGTGCTCGACCGCC
GCCAGATCATGGACATGCTGGAGGTGTGGCATAACGGCCGCTGGTACGAA
CCGCCGGTGTCGATGGACGGGCTGGCGCGGGCGTATCGTGTGTCGCCGCA
TCATAGCTCGGCGATGATTCTGAAGCGGCGGCTGCTGGTGGCGAGCTTCG
AGCCGACGCCGTGGCTGTCGCGGGCGGTGTTCGAGAAGGCGGTGCAGGAC
TATCTGGTGTTCGGGAACGCCTATCTCGAATGCCGGTACAATCTGCTCGG
CCGGCCGTTGCGGCTCGACCATGCGCTGGCGAAATATGTGCGGCGCGGGC
TGGAGGCGGGGCGGTTCTTCTTCGTACCGGGCGCGACGCCGGAGACGGCG
TTCAAGCCGGGAAGCGTGGTGCACGTCCTGCAACCGGACGTGAACCAGGA
GATTTACGGGCCATGCCGGCTACATCCTCTACGCCACCGGTGA
>evm.model.Contig.2198.1  locus=Contig.2198:404:613:-
ATGTGGAGGATCTTCGTCGTGCACGCTAAACGTTGGCTGCGTCCACTTCC
TCATGTGACCGACGACCTCGACAACCTCTCGTTGGCCACCGCCTCCATCG
GTCACTCCGTCTTCGCCACCTTTGCGTTCGGCTTCCTCCTCGACATGGCC
AGCATGCTCAAGATGTGCTGGTGGCCACGCTGGCAGCCTACGGCGGCGCG
CACCCAATGA
>evm.model.Contig.2149.1  locus=Contig.2149:31:688:-
ATGAAGGAGGCCTGGGCCAAGCTGCCGATCACCGTCCATATCGCCACCAA
GCTCAATAAGAGCCAGCTCGTGCCGGGGCAGGAAAGCTGGATCCTGCCCT
GCCTGGGCCGCTCCGAACAGGATATGCAGGCGACCGGCCGGCAGGCGGTG
TCGATGGAGGATTCGTTCAGCCACATCTATGGCTCGGTCGGCAAGGTGAA
GCCGGCGTCCGACACGCTGTTGTCCGAACCGGCGATCGTCGCCGGCATCG
CCAAGGCGGTGCTGCCGCCCAACCCCAATGTCCCCTGGGACGCCTGGGTC
GGCGATTACGGCCTGGTCCGCACCGCGATCGAGAATTGCTATCCGGACAA
GTTCGCCAATTTCAACGAGCGTTTGTTCGAACCTGGCGGCTTCTGGAAGG
GCAATCCCGCATCGCATCGGAAATGGGAGACGGAAAGCGGCAAGGCGGAA
TTCAACGTGCCGCGCGCGCTCAACGCCTCCGGCTTCGAGGACAAGGACGG
GCGGTTCCGGTTGATCACGCTGCGCTCTAACGACCAGTTCAACACCACCA
TCTATGGCTATGACGACCGCTTCCGCGGCATCCGGGGCACGCGCATGGTG
GCGACAAGGTGA
>evm.model.Contig.2115.1  locus=Contig.2115:55:519:+
ATGTCCGCAACGCGCAGCCGCGAGATAGTCCTGCAGCCGGTCCTCGGATC
GCCGGTGACGGTCTCCAGCTCCGGCGTATCGCGCGAGTATCTCGAGCTCG
TCACCCGCGACACGGCGGTGCTGACGCTCAATCGGTCGCCCGGCAGCCTC
GACTATTGGATGAAGTCGGTCCTCGCGATCGTCTCCCCAAAAGCGCAGGG
CACGATCAAGGCGGACCTGCTCAAGATCGTCAACGAACAGCGCAATTCGA
GCATGAGCCAGTTCTTCACGCTCGAGGGCATGGAGATCGACGCCAAGCAT
CTGCAGTCGACCGTGACCGGCAAGCTCAGCACGGTGGTCGGCCAGAAGAT
CGTGTCGAGCGAGCCCCGCACCTTCATCTACGACTGGGAATATTCGGGCA
TGAGCCTGAAGCTGGTCGGCTTCAGCATGGCGCAGCCGAAGGGCCGCCTG
GGAGGGTCGCTGTGA
>evm.model.Contig.2032.1  locus=Contig.2032:189:695:-
ATGATTCGCCACCGCCTGCTTCGACTGGCGCTCGCCGCGGCGCTGGTCGG
TCCCGCCGCCTGCCGGGGAACGTCGGGCGCGCAGGACGAAGCGGCGGTCG
CGACCATCCCCGTCACGATCACGGGCGCCGGCGGACGCCATGTCTTCCAG
GCCGAGCTCGCGCGGACGGCGGCGCAGCAGGAAAAGGGGCTGATGTACCG
CACTGGCCTGGGCCCGGATTTCGCGATGCTGTTTGCGCCCTATCCGCCAG
ATGGCGGCCCGCCGGTCGCGACCAGCTTCTGGATGAGGAACACCCCGTCT
TCGCTGGATATCGTGTTCATCCGGCCGGACGGCACCATCGCCCGGATCGC
GGAAAACACGGTGCCGCTCGATGAGACGCCGCTCGCCTCGGGCGAGCCGG
TGGCGGCGGTGCTGGAGGTGCGCGGTGGCCGCATGGCCGAGCTTGGCCTG
GGTGAGGGCGACCGGGTACAGTGGACGTTGCCCGGCGGCCCCCATGCTGG
TGGTTGA
>evm.model.Contig.1985.1  locus=Contig.1985:36:565:+
ATGGTGTTCAACCATAGCGGCGAGAGCGATCTCGCCGGCCCGACCCTGTC
GCTGCGCGGCCTCGATCCCCTATCCTATGCCCATGCGCCGGACGGCAGCC
TGATCAACGATGCCGGCACCGGCAACACGCTGGATTTCGGACGGCCCCAT
GTCCGCACGCTGGCCCTGGACAGCTTGCGCCACTTCGCGCGCATGGGGGT
GGAGGGATTCCGCTTCGATCTCGCCCCCGTCCTCGCACGCTCGCCCGGCT
TCGACCCGCAGGCGCCGATCTTCGCCGCCATCGCGGCGGACCCGGTGCTG
TCGACGCGGATCATGATCGCCGAACCCTGGGACATCGGCCCCGGCGGCTA
TCGGCTGGGTGCGTTCCCCGACACCTGGCTGGAATGGAACGACCGGTATC
GCGACGATGTCCGCCGCTTCTGGCGCGGCGACCTGGGCGCGGGCGCGCTC
GCCACGCGGCGTCAACTTCATCAGCGCGCATGA
>evm.model.Contig.1883.1  locus=Contig.1883:270:470:-
ATGAGGAAGAAGGTGGACGAGCGCATCCGCACGATGATCGAGAACGGCGT
GCGGCAGCGGCAGCGCTCCATGTTCGTCATCGTCGGCGACAAGTCGCGCG
ATCAGATCGTCAATCTCAACTACATGCTCACCAAGTCCCGCGTCAAGTCG
CGCCCCTCCGTCCTCTGGTGCTACCGCGACAAGCTCGAAATCAGCAGGTG
A
>evm.model.Contig.1841.1  locus=Contig.1841:221:517:+
ATGCATAGCTCGGCTAGGTCAAAAGCGAGCACATCTGGTGTGACTAGTAC
TGGTGGTAGAACTCAAAAAGTCCTTGAAACTGGTGTAGGTGTTGGTGGTT
CAGATGATAGCAGCACATCCACACAGGAACCTGATTTTAGTGAGCTGCCA
GGTGCTGTTGTGGATTGGAGTACATTAACAATTTTACCCGACGAGGGGGC
AGATGGAGAAGCAACTGTGCTGATTGATGAGGACAGGGCGTTTGAGGCCA
TGGGGTTTAGTGCAGCTGATGAGATGGTAGAACAAAGGTCAACTTAG
>evm.model.Contig.1798.1  locus=Contig.1798:293:724:-
ATGAACCCCATGTCGAGCATCCGGTCCGCCTCGTCGATCACCAGCATCGA
ACAGCCGGTCAGCAGGATGTTGCCGCGCTGGAACAGGTCCATCAGCCGGC
CCGGCGTCGCGATCAGCACGTCGACGCCCTTTTCCAGCGCCTTGATCTGG
TCGCCCATCGACACGCCGCCGATCAGCAGCGCCATCGACAGCTTGTGGCC
GAGGCCATATTTCTCGAAATTCTCGGCGACCTGGGCCGCGAGCTCGCGCG
TCGGCTCCAGGATCAGGCTGCGCGGCATCCGCGCGCGGCTGCGGCCATGC
GCCAGGATATCGATCATCGGCAGCACGAAGGCGGCGGTCTTGCCGGTGCC
GGTCTGGGCGATGCCGATCAGGTCGCGCATCATCAATACGGAGGGGATGG
CGGCCGCCTGGATCGGCGTCGGCTCGGTATAG
>evm.model.Contig.1767.1  locus=Contig.1767:69:543:-
ATGGACAGCGCGCGCACGCTGGAAAGCGACACGGAACACGGCATCGGCGG
CGAGCATCTCGCCGGGCGGCGCGGCGCGGGTGCGCCCGAGGAGCGCATGT
TCGACCTGGGCGGCGACGAGCGGCGGATGCATGTCCGCGCCTATAATCAC
TGGGTATCACTGCTGAAGGGGCGCGCCTTTCCGTCGATCGCCGATCTGGA
GCCGGCGACGATCGCCGATTTCGGCGCGCATAGCGTGCTGATCGACTTCA
CCTCCGGGCTGGACGACCCGCGAATCGCCTATCTGGGCCGGGCGCTGCGC
GACGAATGCGGCCTGCGCGGCGAGATCGCGCGGATCGCCGATGTGCCGCC
CCGGCGGAGTTCATCGGCGCGCGCGGACGGACGACGCTCTATCGCGGCAT
CCTGA
>evm.model.Contig.1708.1  locus=Contig.1708:250:728:-
ATGCCGACCCGACGATCGCGCTGCTGCGATGCCCTGGCGCTGGCGCTCGC
GCAGCCGGCGTCGCTCATGCGCAGCGAGGCTGGCGAGAATGTCCGCGATC
AACCGGCCATCGTTGGTCGCAATGTCGAGCGAGGGAAGGGCGAGAACGCG
GAGCTGCACGCCGCGCTTGATAAGCTCGTCCATCAACAGCACGGCTTCGC
CGGTGCTGCGTCCAAGCCTGTCCAACTCGGCGACGATCAGCTCGTCACCG
CCCTGCAACCGCTCAAGCAGCGCATCGAGGCGACGACGCGCTTTCACCCC
GCTCTCAACCTCTTCGACAACCTGGTCGCAGCCGGCGAGGGCGAGCGAGG
CACGCTGGCGAGCGAGCTTGTGGCCGATCGCATGGAAGAAAGGTAG
>evm.model.Contig.1675.1  locus=Contig.1675:23:310:-
ATGGCGGCCAGGTTGAGCAGCAGGAAGGCGAGCTGGAACGGCCGCCAGGC
CGGGGCGGTGTCGGTGGGCCGGCGCGCGCGGGTGGCATCGGCGACCGCGC
GATTGGCGATGGCGAAGGCGGTGCGGACGCGCGCGTCGCTCGCCAGCAGG
GCCAGCCCCTCGGCGATGCGGGCGCGCGCCTCGTCCTGCGCGGCGAGCAG
GGCGGCGGCGGTGCGGACCCGCTGCGCCGCCCCGGCGATGTCGGGCGCGG
CGGCGGCGGCGTGCTGCGCGACCGACCAGTCCGCATAG
>evm.model.Contig.1641.1  locus=Contig.1641:90:401:+
ATGCCGGACAGCACGCCCTCGCCCGCCGCCATCGCCTCCTGCTCGCCCGA
CAGCACCTCGGGCTTGAGGCCGAGCGTGGCCGCCGCCTCGATCAGCCCCG
CGCCGTTCGCGGCATCGCGCACGGCGGCGGTGGCGACGGTGCGGATCTCC
GTCACCTCCATCTCGCGCAGCACGGCGGCGAAGCGGTTCAGCGCGCCATG
CGCCTGCGCCAGCCCCGCCGGCTCGATCCGCCCAGTTTCCGCCAGGCCAC
GACCCAGCCCGGCCATCACCTTCTCGTTGAACAGGATCGCCGGACAGCGC
GGCTGGCCCTGA
>evm.model.Contig.1641.2  locus=Contig.1641:484:729:-
ATGCTGCCGATCACCAATGCGACCGTGCACGACCAGATCCTGGACCAGGT
GATGGTCGCCAATCTGATCGATGACGAGCAGAGCTGGGTGCTCCAGTCCG
ACGGATCGTACATCCGCACCGAGCCGGGCGACAAGCCGTTCAACCTGCAC
CGCTATTTCATGACCAACCCGTCGCTGTCCGGGCGCGGTGCGGCGATCGA
GGCGGGACGCGGCGTGCCGACCCTCGCCTGGCCGCGCAAGCGTTGA
>evm.model.Contig.1604.1  locus=Contig.1604:129:653:+
ATGGAACACGATGTCGCCCGCTGCGAAGGCGATCGGCATCCGGCCGCCGA
GCGTCATCCGCGTCTCCCGCTCGATCCGGTCGAGGATCGTCGGGGCATCG
TCGGGATCGATCCGCTCCGGTTCCCAGCCCGCCAGCCCCAGGATCGTGGC
GGTGTCGGTCGCATGGCCGCGCCCGGTCAGCGCCAGCGAGCCGTAAAGGT
CGCAGGTGACGCGCACCGGCGGCGAATCCTGCCCCAGCGCACGCTGCGCG
AAGTCGAAGCCGGCACGCATCGGGCCGACCGTATGCGAGCTCGACGGGCC
GATGCCGATGGTGAACAGTTCGGCGACGCTGATCGGCCGATGGATGTCGC
GGTCGAGCGGGGCGGCAGTGGTGACGTCGGCGTGCATGGCATCCTCTCGC
CGGGGTTCCGGCCTTCCATGCCCCTTCTGTCCCTTGCGCCTGAGATCGCT
ATCCCGTCGGCGGACACGGGGAACGCCCCATGCCTCTCTCCAGATGTCCG
TCGTCCATGTGGTCCTTTTGCCTGA
>evm.model.Contig.1549.1  locus=Contig.1549:31:720:+
ATGTGGGACAAGCTGTCCAACGTCAGCGAGACGGTGCTCGCCGGCTATCT
GAAGAACGAATATCCGCAGACCGTCGCGGTCATCCTGTCCAAGCTCAAGG
CGGATCACGCCGCGCGCGTGCTGAGCAAGCTGCCGCGCGACAATGCGGTC
GACGTGGTGCAGCGGATGCTGCGCATGGAGACGGTGCAGAAGGACGTGCT
GCTCCAGGTCGAGCATACGCTGCGCAGCGAGTTCATGAACAACCTGTCCC
GCGCCCAGCGCCGCGACCCGCACGAGGCGATGGCCGAAGTGTTCAACGCG
ATGGACCGCTCGACCGAGGAGGCGATGCTCGGCGCGCTCGACAATGCCTC
GCCCGACAGCGCCGAGCGGATCCGCTCGCTGATGTTCACCTTCGAGGATC
TGGGCAAGCTGATGCCGTCCGCGATCGCCGCGATCGTCCGCGTCGCCGAC
AAGCGGCAGATGGCGCTGGCGCTGAAGGGCGCGCCGACCGCGATCCGCGA
CCTGTTCATGGGCACGATGACCGAACGCTCGGCCAAGCTGATGCGCGAGG
ACATGGCCGGCATGGGCCCGGTGCGCGCGCGCGATTGCGAGGAAGCGCAG
AACGCCTTGGTCCGCCTCGCCAAGCAGCTCGCCGATTCGGGCGAGATCAT
GCTGAACGATCCCAAGAACGACGATGCGATGATCGCCTGA
>evm.model.Contig.1507.1  locus=Contig.1507:79:668:-
ATGTACGAAGCCAAGCGAAGTCCGGGGCGCGGCGTATGCCTGTTCGCGCC
GTGGATGGAGCAGCAGCGGCTTGAACAGCGGCAGCTGGAGGACGAGCTGC
GTGTCGGGATCGCGAACGGCGAGTTGCGCCCCTATTATCAGCCGATTGTC
CGACTGATTGATCAAACGCTCTGCGGCTTCGAGGTGCTGGCACGGTGGCA
GCATCCGCGGCTAGGATTGCTGACGCCGGATCGCTTCCTCCGCATCGCCG
AGAGGAGTGGGCAAATTACTGACATGACCCGAGCGCTACTTGGTCAGGCA
TGTTCAGACGCCTTGATGATGCCAGAACATCTGCGACTGGCGATCAACAT
ATCGCCGACACAGCTGGAGGAACCCGGGCTTGCTGAGACGCTCATCGAGA
TCATCAGGGTTGCTGGCGTTCGACCGAGCCGTATAGAGATCGAGATCACA
GAGGATGCGCCTCTCCAACCTACGCCGGCTGAAGTTCGATAA
>evm.model.Contig.1455.1  locus=Contig.1455:500:772:+
ATGATGGTTCCTCCGACGGCTGTTAGGGTGTTCCCAACACTTCCTCTTCT
CGTCGCTTGGTTCGCCGACGTCGTGCGGGCTCTTTCCCTTGCGAAAAATT
TCCCCTACAGCAACATCCTCGTCGGTGAACTTGGTCGCTATGTCAAGGAG
GTCGGCAGTTGTTCTTGGTCGCCCTCACCCAAGCTCGTGGATGAGTGCTT
CGCCGGTCATGCCGTAGATGAAGGCGCACACCACATCGACGTCAGTGGCG
TTAGGGAGTTCTTTCCTTTTTGA
>evm.model.Contig.1371.1  locus=Contig.1371:269:772:-
ATGCTGGAGAAGATGAGGATGACCGATCTGCCGACCCGGGTGACGCTCGA
CAATGACGGCACCGACGCCGATCGGCCACCGCTTATGCCCTTTCTGCATA
TGTGGACCGCGGCAGACGGCGGCAGCCGGATCGACCTGTCGAGGATGACC
GGCTTTGGCCAAAAGAGCGTGGGCAGCGGCGCGGCCCCACAATGGATGCG
ACCTTTCCCTGGCGAGGTGAGTGCGATCAATTTTGCGATCCTGCCGCTAG
GCTGGGTCGGCGACTGGCATGAAAGCCCCAAACCGCAATGGGTAATCCCG
CTGCGCGGCCGCTGGTTCATCGAGACGATGGACGGCAATCGCGTCGAAAT
GGGGCCGGGCGACATCCACTTTGGCCAGGATCAGGAAACGACCAACGGCA
AGGGGCACCGATCCGGTCAAATCGGTGACGAACCTTGTTTCCAGATCATC
ATCCAGTTCGCCACCTCCCCTGCGGCACAGACGCGCGATCCATTCGGGGC
ATGA
>evm.model.Contig.1316.1  locus=Contig.1316:92:721:-
ATGGGTCGCGCCCGCCGTCGACTGGCCCGACCGCCCCGCCGGGTCGGCGC
CGGCGACGTTGAAATAGCGCAGCGCGCAATAGTTGATCGGATGCGCCGCC
GCGACATCGGCCAGCATCGTCTCGGTCATCAGCTTCGACATGCCATAGGG
GTTGATCGGCCGCTTGGGATCGTCCTCGCCGATCGGCATCCGCTCGGGCG
TGCCATAGGTGGCGGCGGTCGAGGAGAAGATGAAATGCGGCACCCCCTCC
TCGACCGCGCTCTCGATCAGCGCGCGCGAGGCGGCGGTGTTGTTGCGGTA
ATATTTGAGCGGGTTGCTGACCGACTCCGGCACGATGATCGATCCGGCGA
AATGCATGATCGCGCGCACCCGGTGGTCGCGGATCGCGGCGCGCACCGCC
GCCTCGTCCGCCACATCGGCCCGGACGAAGGCCGCGCGCGGATCGACCGC
CCAGTCGAAGCCGGTGACGAGGTTGTCGAGCACCACCACGTCATAGCCAG
CGTCGAGCAGCGCCAGCACCGCATGGCTGCCGATATAGCCGGCCCCGCCG
GTCACCATCACCTTGCCGTCGATCGTCATCGCTTCGCTCCAGGGCCCTTA
TGGGCACGCAGCCCTTTGCGGTGGCGTTAG
>evm.model.Contig.1285.1  locus=Contig.1285:92:781:-
ATGACGATCGACAAGTCGAAGATCCGCGACGTGATCGGCACCGGCGGCAA
GGTGATCCGCGAGATCGTCGCCACCACCGGTGCCAAGGTCGACATCGACG
ACGAGGGCGTCATCAAGGTGTCGTCGTCCGACCAGAGCCAGATCGAGGCG
GCGATCAACTGGATCAAGGGCCTGGTCGAAGAGGCCGAGGTCGGCAAGAT
CTATGACGGCAAGGTCGTCAACCTGGTCGATTTCGGCGCGTTCGTGAACT
TCATGGGCGGCAAGGACGGTCTCGTCCACGTCTCGGAGATCAAGAACGAG
CGGGTCGAGAAGGTGTCGGACGCGTTGTCCGAGGGCCAGGCCGTCAAGGT
CAAGGTGCTGGAAATCGATCCGCGCGGCAAGGTGCGCCTGTCGATGCGCG
TCGTCGACCAGGAGACCGGCGCCGAGCTGGAGGACACCCGTCCGGCGCGC
GAACCGCGCGGCGACCGGGGTGATCGCGGCGACCGCGGCCCGCGGGCTGG
CGGCGGCGATCGTGGTCCGCGTCGCGAGGGTGGCGGCGAAGGCCGTGGCC
CGCGTCGCGATCGCGGCGACCGGGGCGGCGAGCGGTCCGGCGAGCGGGGC
GAGGGTCGTGGCCCCCGTCGCGAGCGCGAGGGCGGCGAGGACGGCCCGGC
GCCGTTCGCGCCAGCCTTCCTGACCGGTGATCGCGACTGA
>evm.model.Contig.1246.1  locus=Contig.1246:277:746:+
ATGAGTAAGCCGAAACAGCAAGGTGCCTTCGCAGGCAAGCAGATCCGCCA
TGTGATTCCTAGAATCCCGAAGCTGCCGCTCACCGGAATGGATCATCAAG
CCTTCGAGGAGATGGTGGCAGCGTTGCTGCGCGCTGAAATCTCGGCTGGG
CGTGTTGAGGGCGACAAAGTGGTCCACCTACCGGAGGGACGTGACGGCGG
CAGGGATATCGTGATCTACGCCGACGGTCAGATCATCAAGGTCATACAGT
GGCCGTCCGCAGGCGATCGCTACCGGAGTGGCCTATCAGCTCTGGACCGC
GACAAACATCTCGGCGCCCGCCATGGAGTTCATAGCGTCGCCCGCAAACC
TTTTCGCCACGCATATTCCGGCAGCGATCCAAGCAATTAG
>evm.model.Contig.1152.1  locus=Contig.1152:139:665:-
ATGTTGGCGGTCAGGGTGCCCAGATACTGGTCATGCCAGGTGCGTGATGG
CCTCACCACCGCGCAGGGGCGTGATCTCGGCCGCGACGGTGTCGACATCG
GTCCATTTCGGACCGCCAACCGGCACGCGCCGGCCGCCGGCACCGTTGTC
GACCTCGTTCTTGCGCTGGATCGTCACTCGGTCGCGAAGCCGGCCGGCAG
CAAGCGCCATCAGTCCGTGCTCCACTTCACCAACGGCTTCAGCAGCCATT
CGACGGCGATCGGCAACGCGGTCGCGGTCGAGCCGACGACCACGGCTTCC
CGATTGGCGTACCAGTGGCCGACGATCAGCAGCAGCGCCTGGCAGGCGGC
CCGCAGGTCGTCGGGCTGCATCTCGCCAGCCGTCATCATCGATCGATTGA
TATGCAGTTCGACCGAGCGGCGCGCGGCCGTGATCAGGGCAAGGAGATAA
>evm.model.Contig.1119.1  locus=Contig.1119:19:468:+
ATGCCGGCGGACGCGCCGCTGTCGGTCGCGATGATCGACATCGACGATTT
CAAGCGACTGAACGACAGCCTGGGCCATGCGGCCGGCGACCAGGCGCTGC
GGACGATGGGCGCGCTGTTGCAGGATCTGGCCGCCGCGCACCGCACGGTC
TGCGGCCGGATCGGCGGTGAGGAGTTCCTGATCCTGCTGCCCCACACCGA
TCAGGCCGGAGCCCGCCAGTGCGTGGCGACGCTGATGCAGGCGCTGGCCG
ACCGCGCCATCCCCAATCCCGAATCGCGGATCGCTCCGCAGGTCACGGTG
AGCGCCGGCATCGTCTCGACGACCACAGGCGAAGGCCATGGACTGGAGGC
GCTGATGCGCGCGGCGGATCAGGCGCTCTATGCCGCCAAGCGGGCGGGGC
GGAACCGGATCACGGCGGCGGACATGCCGCCATCGTCCATCCTGGTCTGA
>evm.model.Contig.1049.1  locus=Contig.1049:42:341:+
ATGCTGCTGGCGGAGCCGGCGCGGCCGGTGATCGATGCGGTGATCGTGCC
GATGGGCGCGGCGGCGGAGACGCGCGCGCTGGGGCTGCTCGCCGAGCTGC
GCCGCGCCGGCCTCGCGGTCGACATGGCCTATAAGGGCAAGATGAAGCAG
CGCATGGCCAAGGCCGATGCGCAGGGCGCGCGCGCCGCGATCATCATCGG
CGACGACGAGATCGCAGCCGGGGCGGCGGCGGTGAAATCGCTGGCCGACG
GTACGCAGCGCGCGGTCGCGTTCGACGCGCTGGCCGAGGCCTTGCGGTGA
>evm.model.Contig.1049.2  locus=Contig.1049:376:823:+
ATGACCCCCATCTCCCCCGACCGCATCCGCCAGATCGAGGCCAAGCGCGA
CGAGCTGGCGGCGCAGATGGCGACCGGCGACCTGCCGGGCGACCGTTTCG
TCGCGGTGTCGAAGGAATATGCCGAGCTGGAACCCGTTGCCCAGGCGGCG
AGCGAGGTGCGCCGGTTGCGCCAGGAGGCCGAGAGCCTGGCCTATATGGC
CGAGGATACGAGCGACGACGAACTGCGCCAGATGGCGGCGGAGGAACTGC
GCGAGAATCGCCAGGCGCTGGAGGCGGCGGACCGCCGGCTGGCCCTGGCC
TTGCTGCCGCGCGACGCCGCCGACGAACGCGCGGCGATGCTGGAAATCCG
CGCCGGCACCGGTGGCGACGAAGCGGCGCTGGCTGGCGGGTCGAGGTGA
>evm.model.Contig.1010.1  locus=Contig.1010:43:802:-
ATGACCGAGCTTCCCAAGACCTTCGACCCCGCCGACATGGAATCCCGCTG
GTATCGGCATTGGGAGGAGAATGGCCTGTTCCGCCCCGACCGGCCGGGCG
CGGAGCCCTGGACGATCGTCAACCCGCCGCCCAACGTCACCGGCAGCCTG
CATATCGGCCATGCGCTGGACAATACGTTGCAGGACATCCTGACCCGTCA
CGCCCGGATGAAGGGCAAGGACGCGATGTGGGTGGTCGGCACCGACCATG
CCGGCATCGCGACGCAGATGGTCGTCGAGCGCAACCTGGCCAAGGAGGGG
CAGAAGCGCACCGCCATGGGCCGCCAGCGCTTCGTCGAGAAGGTGTGGGA
GTGGAAGGCGGAAAGCGGCGGCGCGATCACGCGCCAGCTCCGCCGGCTCG
GCTGCTCGATGGACTGGGCGAACGAGCGGTTCACGATGGACGAGGGCTTC
TCGGCCGCCGTGCTCAAGGTGTTCGTGGAACTGCACCGCCAGGGCCTGCT
CTATCGCGACAAGCGGCTGGTCAACTGGGACCCGGGCTTGGGCACCGCGA
TCAGCGACCTGGAGGTCGAGACGCGCGAGGTGCAGGGCAACGCTACACTG
CGCTGGTTGGGCGGATGGTGCGCCTGCCGATCACCGGCCGGCTGA
>evm.model.Contig.972.1  locus=Contig.972:17:614:+
ATGGAGAAAAGTGTGGCGGATCTGACGGCATTACTTCAATCGTTGCAACT
CCAAAACGACTCCATCAAGCAAGCTTTAGAAGCCAACACGGCAGCAGTTC
GTGATTTCTCGGTTTGGAAACCGCAGATCGAGACTGAAGTTCTGAATCTG
CGTCAAGACGTGGGTGCCATTTCAGACAAACTGGAAGAGCTGGTGGCTGG
ACGTGACCAGCTGCGTCATGCATCCAAGGTGCTCGATGCAGATCCTCTGG
AACCTGGACTTCATACCACGACGATCTCGGGAATGCCTCCTTCGTCCACG
ACCCCAGGATACTTTGATCTTCGCGCTGCACATCATAACCGGAGCAACGG
TTTTGGGGTGGTCACCACCTTGACACCGTCTCCGGTCGCAGTCACCATCC
CAAGATGTGGAAGGCCAAGTGTGAGTCGTACTTTGAGGTCTTTGGAATTC
CGGGTGAATTATGGGTGA
>evm.model.Contig.867.1  locus=Contig.867:139:633:-
ATGGATGCCTCCACCGTGCTGCTGCTCGCCCTTCTGATGATGGCGGGTGC
GGCACTCTACACCTCAGTCGGCCATGCCGCTGCCCGCCGAGACGATGCGC
CCGTGCGGCTGACCCGCGACAGCGCGGCGATGCTGCTGCCCCGTCTGGTG
CCGATCGGGGTGGGGGGCGGACTTGCCGCCGGCTTCTTCGGGATCGGGGG
CGGTTTCCTGATCGTTCCGGGGCTAATTCTCGCAACAGCAATGCCGCTGC
CGTTCGCAATCGGCACGTCGCTGGTCGTTGTCAGCGCGCTGGGACTAACC
ACTGCCACCTCCTACTCCCTGTCGGGACTGGTCGATTGGGGCGTGACCGG
GCTGTTGGTCGCCGGCGGAGTTGTGGGGACGATCGGCGGTATTGCGCTGG
GCAATGTTCTCGGCACCCGCAAGGCAATGCTCGAACGTGGATTTGCCGCC
ATGGTGATCGCTATCGGGGCCTACATTACCGCGTCATCGATCTAA
>evm.model.Contig.867.2  locus=Contig.867:692:898:-
ATGCACGGCGCCAAGACCATCGTTTATGGCGCGACGATCGATCTTGGACC
GGCTTTCTGGCCCCTTGCGATTGCGATGAGCCTCGCGATGATCGCCGGCA
CCTGGGCCGGGCGCTCGCTTATCAAGCGACTGCCCGTCGACCGCTTTCGC
CAATTCGTGATGGTCCTGCTCGCACTGATCGCGGTGCAGATGATCGTCAT
AGGCTGA
>evm.model.Contig.806.1  locus=Contig.806:26:325:-
ATGATCGCCGACCGGATCGACGCTCTGCTTGCGGATAAAGGCTATGACAG
CGACGCGGTACGCGACACCCTGACCAGCATGAACGTTGAGGCCGTGATCC
CGGCTCGGCGCAACCGTCGCAACCCGGCTGCGTATGATCGGGGCAAGTAC
CGCTGGCGCAACCAGATCGAGCGACTGTTCAACAAACTCAAGAATTGGCG
ACGGGTCGCAACCCGATACGACAAAACCGCCGAGTCCTACATCGGCTTCG
TCAGCCTCGCATCAGTCCTGCTCTGGCTGCCCTTTGTCCACGATGCCTAG
>evm.model.Contig.806.2  locus=Contig.806:373:693:-
ATGATGTGGATCGCGCGGACGGGTGCGCAGTGGCGGCATCTGCCGGATGA
ATATGGCAAGTGGAACAGCGTGTTTCGCCGCTACCGTCGCTGGGCAACGA
CGGGTGTGTTCGACGCCATGCTGGAGACGCTGGCCGGTGCGGTGGAACGC
GATGGTCGCGCCGACATGATCGACAGCACCATTGTCCGGGCACACCATTG
TGCCGTGGGCATAAAAAAGGGACTGGCGCGACCGAGGCGCTTGGCCGATC
GCGCGGCGGCTTTACCACCAAACTCCACGCCCGCTGCGATGTCAGAGGTC
GCCCGCTCGCCTTTGTCCTGA
>evm.model.Contig.770.1  locus=Contig.770:20:367:+
ATGACCCAGGTCGAGTTCGATCGCGCGATCCAGGGCGGCATCCGCTCGCT
CAGCGGCAATTTCGAAACCTCGGGCGCGGTGCTGTCGGCGATGCAGGCGA
ACGACCTGTTCAAGCGGCCGGACAATTATTATTCCACGATCACCGCGCGT
TACCGGGCGCTGACGCTGCCCGAGCTGAACCAGGCGATCAGCAGGGCGAT
CGATCCGTCCAAGGCGATCTGGGTCGTGGTCGGCAATGCCGCGACGGTGA
AGCCGCAGCTTGACGCCATCGGCCTGCCGGTGGAGGTGGTGCCGGCGGCG
TCGGTCGCTTCGTCCCCGGAGGCCGGCGCGGCACCCAAGGCGAAGTGA
>evm.model.Contig.770.2  locus=Contig.770:403:708:+
ATGCACATGGCCAATGTCGACGGCACCTATGATTGCACCGTCAAGTCGCC
GCTGGGTGACCAGAACATGACGCTGACCGTGCGCAGCGACGGCGCGACCT
TCACCGGCGACGTGTCCGGCGCGATGGGCGGCATGGACGTCAACGGCACG
GTCGATGGCGACACCATCGCCTGGAAGCAGAGCATGACCGTGCCGATGCC
GATGACGCTCGACTGCGAAGCCACGATTGATGGCGACACGGTCACCGGCT
CGGTCGGCGCGGGCGCGTTCGGCAGCTTCCCCCTGTCGGGCCGCCGCACC
GGCTGA
>evm.model.Contig.735.1  locus=Contig.735:95:799:+
ATGCCTGACGTCGCGAAGGGAAAGGGCAGAGCGTACGAGGCATGGGTCAT
GCTCGCGTTGGCGCACAGGCTGGTCGCCAAGGGCTTCACCGTCGACGCTG
TCGACAGCGCTGGAAGGCCTGTACGGAAGCTGCACCTTAGGAAGAATCCA
GCCCCAATGCCCTCCGATGCGTCGCCGAAATCGTCGCCGGGGCATCTCGT
GATCTCGCGAGAGCCCTACTGGAGACACGAGTTACACCTCGGCATGCAGC
ATCAAGGAGAGAGCGGTTCGCTCCACGAGATCGACCTGTCCATCATACCC
GCGCGTCCGGCGGAGAGGCTTCGTTCGGAGGGCGGCGGTCCGTGGGCTGG
TTCCATCTGCTTCGCCTTCGAACTGAAGGCGTATGACGAGGCTACAAAGC
TCGATCTGGGGATCGGGCGGGCGCTGGTCGGCGTCGCGCACGACCTCGAT
CCGGGGCGTATCGAGGTGGAGGTGAGCGTTGGGCGAAGAGGTAGGCATAT
AGGTGCAGCGACGTTCGGCAATCACGCAGCCCGATTATACCTCGTCACTA
CTGCCGGATTGTATCCGGACACGACAAAGCTGCTGGATTGGCATGGCGGC
GCGACATATCCTTCTGTGGTGCCAAAGACGAATGAGGCACCGCTCGACGA
TCTCGTCAAGGACATGGGCGAACATCACCGGCATCATTATTGGTGTTGCT
GGTGA
>evm.model.Contig.706.1  locus=Contig.706:55:962:-
ATGCTCCATAACTACCGGGTCAATGCCGGGCTGAAGCCACGGGCGCCGGT
CTATGGCGGTTGGGAATCGGAGCCGATCTGGGCCGACATCCATTGTCAGG
GGCACACGCTCGGCCATTATCTGTCCGCCTGTGCGCTCGCCTATCGGTCG
ACCGGCGACGCGCGCTATCGCAGCCGGATCGCGCACATCGCCGTGGAACT
GGCGGAATGCCAAGCGTCATCGCGGTCCGGCCTGGTCTGCGCCTTCCCCA
AGGGGGCCGCCGTAGTCACCGCGCATTTGCGGGGCGAGCCGATCACGGGG
GTTCCCTGGTACACGCTGCACAAGCTTTATGCGGGATTGCGGGACGCGGT
ACTGCTGGCGGACGACGCGACTGCACGGACGGTGCTGCTCCGTTTCGCCG
ATTGGGCGGTCGCGGCGACCGCGCCGCTCAGCGATGCGCAGTTCGAGACC
ATGTTGGAAACCGAACATGGCGGCATGAGCGAGATTTTCGCCGACATGTA
CGACATGACCGGCAAGGCGGAGTATCGCGATCTCGCCGGCCGGTTCGCGC
AAAAGGCGGTGCTGACGCCGCTGGCCCGACAACGCGACCTGCTCGACGGG
CAACATGCCAATACGCAACTGCCCAAGATCATCGGCTTCCAGCGAATTTG
GGAGGAGACGGGGCAGCAGGAGTATCGCACCGCCGCGCAATTCTTCTGGA
AGACGGTGGCCACGACCCGCTCCTTCGCCACGGGAGGGCATGGCGATAAC
GAGCATTTCTTCGCGCCCGCGACCTTCGCGGACCATGTCTTCTCCGCCAA
GGCGGACGCTCTATAA
>evm.model.Contig.679.1  locus=Contig.679:39:239:-
ATGTACCTGTCCTATATCGACCAGATCCGCCTCAACCTCGCCGGCGACAA
GGGGTCGGTCCTGCAACCCCTCGCCGCCGTCGTGAACTGTTCGCTCTGGG
TTGCTTACGGCCTGCTACGCGAGAAGCGGGACTGGCCGATCGTCTTCGCC
AATGCCCCCGGCGTCCTGCTCGGCGCGATCACACTGGCGACCGCGCTCTA
G
>evm.model.Contig.679.2  locus=Contig.679:339:984:+
ATGCCCCCAACGTGCCGGACCATGAGTGGAACGGATGGGCGGACGATGGC
ACGACATGGTAATCGCGTGGCGCTGGCCGCACTGGCGGTGTTGACGATGG
GAGCGACCGCGCCGACCGCGGTCCGGGTCGAGCCGGTCTCCACGGGAGCG
CCACCGCAAGGACCTTCCGTGCCCCTGCACATTGGCGGGCGGGGCATGGT
CGAGGGCGATGCCCTTCGCCGGCAATGGCCGGGCAGCTATACCGAGGCCG
GCTTTGCCGACGACAGCGCCGATCTCCGCATCGGTTCGGGCGATGTCCGC
CTCCACATCCTGGTCGACGGCCGGCCGGTGGCGACGCTCGTCAAGCCGAA
GCCGGGCCTCTACCGTCTGACTGGTCTAGGCAAGGGGCCGCACCGCCTGC
GCGTCGAGGTGGCGAGCGAGAGCCAGGCGGGTGCCACCGTGCTGGGCGGC
ATCTATGCCCGCCACCCGCTGCCGGTCCGGCCGCGCGCGCGCAGGATCGA
GGGATCGCGGGGCAGCTCGGCCGCCGCTATGATGCCGATTACCGGGTGA
>evm.model.Contig.651.1  locus=Contig.651:166:715:-
ATGACCGCCCTGCCGATTGAGGCGGTGCTGCCTGACCTGCTCCAGGCCCT
GCGCGATGGCCCCAACGCGGTGCTGGTCGCCCCGCCCGGCGCGGGCAAGA
CCACGGCGGTCGCGCCCGCCCTGCTAGCCGAGCCATGGTGCACGGGCGAG
ATCCTGCTGCTGTCGCCGCGTCGCCTGGCGGCGCGGGCGGCGGCGGAGCG
GATGGCGGATCTGGCGGGCGAGCCGGTCGGGCAGCGTTTCGGCTATGCGA
CGCGGATGGACAGCCGCCGCTCCGCCGCGACGCGCGTGACGGTGGTGACG
GAGGGGATCTTCGTCGCCCGCATCCAGGCCGATCCCGAACTGGCCGGCAT
CTCGGCGGTGCTGTTCGACGAGGTGCACGAACGCAATCTGGACGGCGATT
TCGGCCTGGCGCTGGCGCTCGATGCGCAGGCGGGCCTGCGGCCGGACCTG
CGCATCCTCGCCATGGGCGCAGCCATCCGCTGA
>evm.model.Contig.624.1  locus=Contig.624:145:402:+
ATGAGGAACGTGCACGCCCGCAAAGCCCGCATCGCGATAGGCTTTGCTGA
TCGTGCTGTCGCTGATCGGCCGGCGTGGATGTCGTACGCTGCGGAAGATC
AGCGGTGCTCTGCCCGAGAACGCCATGGCGACCTTCACCGTCGCGACGGC
TTGCAGGGAAAGGGGAACGACAAAGGCGAAGTCTTGATCGCGCTTTCGCT
CGACTGCGAGCTTCATTTTGTCGGCCGGGATGCGCCAGATCGGGTTGGCG
CCGTCTAG
>evm.model.Contig.599.1  locus=Contig.599:248:859:-
ATGACCGACGACACCGCCCGCAACGACCTGCACCGCGCCAAGATGCAGCG
CATCCAGGCCGCGCGCCGCGACATGATGGAGAGCCGCACCGGCGAGAAGG
GCCTGCTGATAGTCCATACCGGCCCCGGCAAGGGCAAGTCGACCGCCGCC
TTCGGCATGGCGGTGCGCGCCATGGGCCATGGGATGAAGGTCGGCATCGT
CCAGTTCGTCAAGGGCGCGATGGCGACCGGCGAGCGCGCGATCTTCGACG
CCTTTCCCGACCTGGTCAGCTTCCGCCCGATGGGCGAGGGCTTCACCTGG
GACACGCAGGACCGCGCCCGCGACATCGCCACCGCGCGCACCGCCTGGGA
CGAAGTCGTCCGGCTGATCGCCGATCCGGACATCGCGCTGGTGGTCGCGG
ACGAACTGAACATCGTGCTGCGCTACGACTATCTGCCGCTGGACGAGGTG
CTGGCGGTGCTGACCGCGCGTGCCCCCATGAAACATGTCGTCGTCACCGG
CCGCAACGCGCCCCCCGCCCTGATCGAGGCCGCCGACCTGGTCACCGAGA
TGACCGCGGTGAAGCATCCGTTCCGCGGCGGTATCAAGGCGCAGCAAGGA
ATCGAATTCTGA
>evm.model.Contig.546.1  locus=Contig.546:47:886:+
ATGGCCAAATACACCGGCGACCAGCTCGACACCGCGCTGCCGGTGCTGTC
GGCCGAGGGCGATCTCGACGCGCTGATCGCGAAGATCGACGACGACACCT
CCTGCGTCGTCGTCCAATATCCCGACATCCTCGGTCGCATCGCCGACCTG
ACGCCGCTGGCCCAGGCCTGCCATGCGAAGAAGGCGCTGCTGATCGCCGT
CGTCACCGAGCCGGTGGCGCTGGGCGCGATCCGCAGCCCCGGCGAGATGG
ACGCCGATATCGTCGTCGGCGAGGGCCAGTCGCTGGGCGTCGGCCTGCAA
TTCGGCGGCCCCTATGTCGGGCTGTTCGGCTGCAAGGACAAATATGTCCG
CCAGATGCCGGGCCGGTTGTGCGGCGAGACGGTGGATGCCGATGGCCGTC
GCGGCTTCGTGCTGACGCTGTCGACGCGCGAGCAGCATATCCGCCGCGAA
AAGGCGACGTCGAACATCTGCACCAATTCGGGGCTGTGCGCGCTTGCCTT
CTCGATCCACATGACGCTGCTCGGCGAAGCGGGCCTGCGCCGGCTCGCCG
CGATCAACCATGCGGGCGCGGTCGCCGCGGCCGACCGGCTGGCGCAGGTG
CCGGGCGTCGAGCTGGTCACCGACCGCTTCTTCAACGAGTTCACGCTGAA
GCTGTCGAAGGAGGCCCGTCCCGTCGTCCGCACGCTGGCCGATCGCGGCA
TCCTGGCGGGCGTGTCGCTCGGCCGCCTCTATCCGGGCGAGGGTGACCTG
GCGAACGGCCTGGTCGTCGCCGTCACCGAAACCACCACGGCGGAGGATGT
AGAAACCCTGGCCGCCGCGCTCCAGGAGGTACTGGCATGA
>evm.model.Contig.515.1  locus=Contig.515:29:857:-
ATGAGCGAGGCGTCCCCCCGCCGATCCCGCGCCGGCCTGGGCCGGGGTCT
CGACGCCCTGCTGGGCGAGATGGCCCGCGAGGTGCCGGTATCGGACGATG
CGTCCGAAAAGAACAACGGCATCCGGACGCTGCCGATCAGCGCCCTGGCT
CCGCATCCGCAACAGCCGCGCCGTCGCTTCGACGATGCGTTGCTGGAGGA
GCTCGCCGCATCGATCGCGGCGCGCGGCGTCATCCAGCCGATCGTGGTCC
GGCCGCACGGCCATCAGTTCCAGATCGTCGCCGGCGAGCGGCGGTGGCGC
GCGGCGCAGCGTGCCCGCTTGCACGAAGTGCCGGTGGTGGTGCGCGACTT
CGACGATCTCGAGACGATGGAGATCGCCCTTGTCGAGAATATCCAGCGCC
AGGACCTGAACGCCATCGAAGAGGCGCAGGCCTATCAGCGGCTGGCCGGC
GAATATGGTCATACTCAGGATGCGCTGGCGAAGATCGTTCACAAGTCGCG
CAGCCACGTCGCCAATCTGTTGCGGCTGCTCGAACTGCCCGACCAAGTAC
AGGCCAGGGTGGTCGACGGTACGCTGACGATGGGCCATGCCCGTGCCTTG
CTCGGCGCGCCCGATGTCGAGCGGCTGGCGGAGCAGGTGGTGGTGCGCGG
CCTATCGGTGCGCGATACCGAGAAGCTGACCCGCGACAAGAAGCCGCGCA
AATCGCGCACGGGCCCAAGGGCGGCACGCTGA
>evm.model.Contig.485.1  locus=Contig.485:468:686:+
ATGGCTGTGGGGCAGATGGTCTCCCAATTTGACGAGATCAATGCCACCGT
GATCGCGAAAGGCTTTGCCGCCGTCCGGAGTGACGAGGAGCTAGATAGAA
TTGAAGATCAGGTTTGTCCCCATGCCCAATCGCTCATGGGTCAAGTTGAT
GTGAAGACCCTTCTGGCTGGTCCTTGGAGTCTTGCGTCGTCCTCTGACGA
TCCACATGTTGATGCTTGA
>evm.model.Contig.453.1  locus=Contig.453:179:981:+
ATGGCAAGCTTCTTCATGATCCTGCTATTTCCATCACTGCTTCCCCTCCA
CTCGAGCGCCGCGCCTCGCGACACTCTACCGCTGGGATCCTCGCTCTCTG
TCGAGGAGCACCAGACAGACGTTCTGCGATCGCCGGAAGGTACTTTCTCC
AGCGGTTTCCACAGCATCTATCACAATGCCTTCACCTTCTCGATATGGTA
CGCCAACTCGGCCAACAAGACGGTCGTCTGGACCGCGAACCGTGGCCGCC
CCGTGCACGCCAGGGGGTCGGTGGTCACCCTGCGGAAGGACGGTGCCATG
GTCCTCGTGGACTACGACAGCGCGGTGGTGTGGCAAGCGGAAGGAGACCT
GGCCGGCGTGCAGTACGCCAAGCTCCTGGACACTGGGAACCTGGTCATGT
TGAACTCCAGCGGCACAGTTGTGTGGCAGAGCTTCGATTCGCCAACAGAC
ACCCTGCTGCCGACCCAATGCATCACTTCAACTACAACGCTGGTTTCCAC
CACTCGTCTGCACGTTCCAGGTCCTTACATGTTCCATTTCACGGATTCAT
CGATACTGTCGCTCATTAACGATGATGCTGGTGTCCATGAAATATATTGG
CCGGACCCTGACAAGGGAGAATACCAGAACGACAGGAACCGGTACAACAG
CACAAGGCTTGGGGTTGTAGACGATGCTGGCAGGTTTTTCTCAAGTGATT
TCGCCAACCAGCAGCCACTTCTTGAATGA
>evm.model.Contig.427.1  locus=Contig.427:10:300:+
ATGGCCGATGGGCGCGACGATGCCGACCGCTTCGTCGATGTCGCCGGCCG
GCTGATGGACCAATATCGCGAGCGCCTCGACGCGCTGGCGGATGACGACG
ACAGCAAGATCGCCGCCAAGGCCGACGAACGGCTGGAGCGCGAGATGCGG
CTGGCGGCAATCCGCGCGGAGCGGCGCGCGATCTTCAACCTGGCGCATCG
TCGCGAGATCACCACCGGCGTCGCGGAACAGCTGGGTCGCGAACTCGACC
TGGTGGATGCTCGGTTGACCCGGTTCGGGACGAGCGGCTAG
>evm.model.Contig.427.2  locus=Contig.427:364:1057:+
ATGACTGGCCGCCAGACTCGCAACGTTTCGCTCAGCCCCGAGCTCGAAAC
CTTCATCGGTGACTGCATCGCTTCGGGCAATTACTGCAATGCCAGCGAGG
TGGTGCGCGCCGCGCTGCGTTCGCTGCGCGACACGCCGGCATCCTCCCCG
CCGGCCGACGTACCCGCCGGGGACTGGCTGAAGGGGGGCGGCCATTGCGG
CGCGTTGATCCGGCAGCGGAACTGGTCGGCAACGCCCCTGGGTCCGATCG
AACGCTGGTCGCCGACCTTGCGCACCACGATCGGAAACGTCGTCAACTCG
CCCGTGGCCAAGGCACTGATGTGGGGACCGGAGCATATCCTGCTCTACAA
CGATGCCTATGGCGCCATCGCCGGCGGCAAGCATCCCGAGGCGCTGGGCG
GTCGCACAGCGCAGGTATGGCCGGAAATCTGGGATTGGAACCGCGAGATG
CTGGCCTCGGCGATGCGGGGCGAGCTTCTCTCCTATCGCGACCAGCCGCT
GACGCTCCACCGGAACGGGCAGGCGGAGACCATCATTCTCGACCTGTTCT
ACACGCCCGTCTATGACGACGACGGAGATGTCGGCGGGGTCATGTGCACC
TGTGTCGATAACAGCGCCCGCGTTGCCGCCGAACGGCGCAGCGCGTGCTG
A
>evm.model.Contig.394.1  locus=Contig.394:14:1079:+
ATGTGCACGCGTTACTATGACGAGGGGCAGCAATTCCCCCAGTCGCTGCG
CGACGAGGTGGCCGAGGGTATCGCGCATATCGAGGGGATCACGGGCAAGG
TCTTCGGCGATCACGACAATCCGCTGCTCGTCTCGGTCCGCTCGGGCGCG
CGCGTGTCGATGCCCGGGATGATGGACACGGTGCTGAACCTCGGCCTCAA
CGACCAGACGGTCGAGGGGCTGGCCCGCGCCGCCGGGGACGAGCGTTTTG
CCTGGGACAGCTATCGCCGCTTCATCCAGATGTATGCCGATGTCGTGCTG
GAACTGGATCACGGCGCGTTCGAGGAAGCGCTGGAGATCGCCAAGGAGGA
TCAGGGCTTCACGCTCGATACCGAACTGAGCGCCGGCGATCTGAAGGCGC
TGGTCGTCGAATATAAGAAGCTGGTCCGCGCGCAATGGGGCAAGGATTTC
CCCCAGGACGTGCACGACCAGCTCTGGGGCGCGGTCGGCGCGGTATTCGG
CTCGTGGCAGTCGGAGCGCGCCAAGGTCTATCGTCGGCTGAACGACATTC
CGGCCAGCTGGGGCACCGCCGTCAACGTGCAGGCCATGGTGTTCGGCAAT
ATGGGCGACACCTCGGCCACCGGCGTCGCCTTCACGCGCGATCCGTCCAA
GGGCGACCGCGCCTATTATGGCGAATTCCTGATCAACGCGCAGGGTGAGG
ATGTCGTCGCCGGCATCCGCACGCCGCAGTACCTGACCCGCGCGGCGCGC
GAGGAGGCGGGGGCCAAGCCGCTGTCGATGGAAGAGGCGATGCCGGAGGT
CTATGGCGAACTCGCCCGCGTCTTCGACACGCTGGAGACGCATTATCGCG
ACATGCAGGACATCGAGTTCACGAGGAAGCGGTGGCGCGCGTCGATCCCG
CCGCGCTCGACCAGCTGCTCCATCCGACGCTCGACCCGCAGGCGAAGCGC
GACGTGA
>evm.model.Contig.368.1  locus=Contig.368:36:236:+
ATGCTGATGTCCAACGCCGATCGTCCCGCCCGCCTGCACTATATGGCGAA
CGGCTTTCGCGTGCTGGTGCCGGGCGACCATGTCGTCTGCGCGGTCACCG
GCGCGCGCATCGCACTGGAGGATCTGCGCTACTGGAGCGTGCGCGACCAG
CAGCCCTATGCCACCGCCCAGGTGTCGAGCGAGGCGCTGGCCCCGCGATG
A
>evm.model.Contig.340.1  locus=Contig.340:17:616:-
ATGAACCGCGGCTATCCCTCTTCGCTGATCACCGAGGATACGATACGCCC
CGCCGATGCCGATTTCGTCGGCGGCTACCTGATCCAGAGCCTCGGCGTGC
TCCCGGTCAACCTCGCCAACGGACTGGCGCGCAGTGCGGGCATGTGGGGT
CGGCGACTGCAAGAATTGCTGTGCGGCTACAACAGCATGGCCGGGATCGG
GATCAACGGCGACTGCCTGCCGCACCCCGACAATCGCCTGACGCTGTCGG
ACGAAGTCGATAGCTTCGGGCATCGTAAAGCGCGCATCGACTTCAGCTAT
CACGCCAACGAACGCGCGATCGATCGTCATGCGCGCCGGGCAATGACCGC
GATCTGGGAAGCGGCGGGTGCCCACGACATCTTCGCGGTCGATCGTTCCG
CGCATACGATCGGCACCTGCCGAATGGGCGACTCCGGCGACCAGGCGGTG
GTCGACCGCGACGGACGCAGCTTCGACATTCCCAACCTGCTGATCTGCGA
CAATTCGGTGTTCCCCAGCGCACTGGCCGCTAATCCGGCACTGACCATCA
TGGCCTTGTCTCTCAGAACGGCGGACCGGTTTCTTCAGGCATCACGGTAG
>evm.model.Contig.340.2  locus=Contig.340:659:1006:+
ATGGGCCATGAAGTTGCGCCCGACCTGCCCGCTGGAATTGGCCAGGCCAA
GATTCAAGAGAAGGCGCGGCGTCTCCACACCGCCAGCACACAGGAATACC
GCGCGACAGCGCTGACGGCAGTTTTCACCATTCTGGTGATAGACTACCCC
GGAGATCTGGCCGGCATCGTCGAACTCGAAAGACAGGACGCGCGCCTGGG
CGCGTACCTCCGCGCCGTGTGCCATCGCGCGCGGCAAGTAGGTGGTATCC
ATGCTGGTCTTGGCGGCATTACGACATCCTTGGTGGCAAGTACCGCAATT
GACACACGCCTGCCGCTGTCCCCAGTGCGGCTGATCGCGGTCGCGTGA
>evm.model.Contig.311.1  locus=Contig.311:37:651:+
TTGAGCGCCTGGCCACCGACGCCCGCGGCGAAGGCGTCACGTCCGTTGAA
CTCGGACCGGACGAAGTTCAGGCCGCGCACCACGACGCCCGAACCCTCGA
CCGAGAAGTGGTCCGGGTCGTTCGAGCCGGCGAAGCGGTTGATCGACACG
CCGGGCACGCGCTGCAGCGCTTCCGTCACCGAGCGGTCGGGCAGCGCGCC
GATGTCCGACGCGGTGATCGCGTCGACGACGGTGTCGGAGTTGCGCTTGA
TGTTCTGGGCGTTGGCCAGGCTCTGGCGGATGCCGGTGACGACGATCTCG
CCTTCGCCCGACTCGGTCGGCGGCGTGGTGCCGGCCTGCGGGGGCAGCGT
GTCGCCGCGTGCGACCTCGGGCGAGGGCGCGGTGCTGGTGTTGTTGGTCG
CGCCGGGATCGGTCGCCGTGCTGGTCGGGCTGGCGGTGCCGGCCGTCCCC
TGGCCCGCGACCGCGCCGGTCTGCGCCTGGGCCGGCGCGGCGAGCGCGAC
GACGCACAAGGCTGTTGCCGATACGCCGCAGTGCAGCAGTCTGGCGATGT
TGAATGCAGTGGCGCCGGCCATCGGCGCGGCAGATCGATACCCCATTACC
CTCTTCCCTGGTTAG
>evm.model.Contig.311.2  locus=Contig.311:799:1116:-
ATGCCCAGTTTGAAGGTCGCGCGCGTCCAGGCCATGAAGTCGGCCTCGCG
GATGCCGAGTCGCTCGTTGAAGGCGCGGATATGCGGCAGCGTCGCCTCGC
CGACGCCGACGATTCCGATCGCTTCCGACTCGACCAGGTGGACGGTGCAG
CGGCGCGGCAACAGCTTGGCGAGCGCCGCCGCCGCCATCCAGCCCGACGT
GCCGCCGCCGACGATCACGACCCGGATAGGGGGTGTCTCGGTCATCCTTT
CATCCGCTCCATTTCGATCCGACCGGCTGAAACCGGTTCCAATGATAAGA
TTTAAAGACACGCCATGA
>evm.model.Contig.286.1  locus=Contig.286:110:845:-
ATGGCCTACGCACCAGAAGCCGCCGATCCGGGCGGCGTTCCGCCAGCCAC
CGCCTCCGCCTCCGCGCCGCGCTACGCCTGGTATGTGCTGTTCATCCTGT
TCCTGGTCTATGTGCTGAATTTCGTCGACCGGCAGATCATCTCGATCCTG
GCGGAGGACATCAAGCGCGACCTGGGGCTGCGCGACGAGGATCTGGGCTT
CCTCTACGGCACCGCCTTTGGCGTCTTCTATTCGCTGTTCGGTATCCCGC
TTGGCCGGCTGGCGGACAATTGGCATCGGGGCCGGCTGATGGTGATCGGC
CTGGCGCTCTGGTCGACGATGACCGCACTGTCCGGCCTGTCGCGGAGCGG
CGGGCATCTGGCGGCGGCGCGGATCGGCGTCGGCATCGGCGAGGCGACGG
CCAGCCCCTCCGCCTATTCGCTGATCTCCGACTGGTTCCCGAAGCGGCTG
CGCGCCACGGCGCTGTCGATCTATTCGGCGGGCCTCTATGTCGGTGGTGG
CTGTTCGCTCTTCATCGGCGGGCTGATCGTGCAGGGCTGGAACCGCGCCT
ATCCGGGCGGCGGCCCCTGGGGACTGGTCGGCTGGCAGGCCGCGGGCTGC
CGCCGCCCGCGCCGCACCCCGCGCCCTTGCGCGCCTTCCTGTCCGAACTG
GTGA
>evm.model.Contig.264.1  locus=Contig.264:116:983:+
ATGCGCCAGGCGGCGCAAGGTCCGGCGATGTTCGAGGCGGCCGCCAAGCG
CGCCTGGGCTGCGGCTCGCGAGCTGGAAGCCGAGCAGGCAAAGGTCGAGC
GCGCGATGGCCCAGGCCGATGCGCAGCACTATGCCAAGGGTCCGACCATT
TTCGAGGCGGCTGCCAAGCGGGCCGCGCAGGCGGCGCGCGAGCTGGAGCA
GGCCGAGGCCGCGACCGCGCGCGCACGCCAAAGCACGATGGCGGCGGCCG
ACAGCTATGCCGCCAAGCTGGAGGGCGAGGCCGCCGCGATCGGCAAGACC
ACCGCCGAGCTGCGCGAGATGGAAGTCGCGCAGCGTGCCGCCGCTGCGGA
GGCGGCGGGGATGCCCGACCAGGCCGCCCGCATCCGCGAGGCTGGCGCTG
CCTATGCGCGCGCCCAGGCACAGGCCGAAGCCCTGGCGGCCGAGGAGCGT
GCGCTTGCCCAGGCCAGCCATGAGGCGGCGGAAGCCGCCCGCCAGGCTGC
CGCTGCGCAAGCCGCGCAGGATGCCTCGCTCAACTCGCTCCGGTCGTCCG
TCGACCCGCTCTATGGTTCGCAGCAGCGCCTGAGCCGCGAGCTGGAGAAT
GCCGTGCGCCTCTACCGCGCCGGCGCGATCGGGCAGGACGAATACGAGCG
CAGCACGCAGTCACTCGGCGAGCGGCTGGACGAGGTGCAGCGGGCGCAGG
CCCGGGCGGCGGAGGGTGCCGGCGACGCAGCGAAGAGTGCCAAGCTCGGC
GCCTCCGACCTGACCAACATCGCCTTCCAAATTCAGGACATCATCGTCAG
GGCTCGCAGCTCGGCGGCATCATGA
>evm.model.Contig.240.1  locus=Contig.240:151:862:-
ATGAAGGGTGTGGCCACCGATATCGGCACGATCCATTTCGTCGGCATCGG
CGGGATCGGCATGTCGGGCATCGCCGAGGTGATGAAGAATCTGGGATACC
GGGTGCAGGGCTCCGACGTGGCGGAGGGCTATGTCGTGCAGGGTCTGCGC
GACAAGGGCATCCCGGTCGCGATCGGCCATGCGGCGGCCAATATCGGCGA
CGCGGCGGTGGTCGTCGTCTCGACCGCGATCACCCGCACCAATCCGGAGG
TCGAGGCGGCGCTGGAACGGCGTGTGCCGGTGGTGCGCCGGGCCGAGATG
CTCGCGGAGCTGATGCGGCTGAAATCGACCGTCGCGGTGGCGGGCACGCA
TGGCAAGACGACGACGACCTCGATGGTCGCGGCGCTGCTGGATGCCGGCG
GGGTCGACCCCACCGTCATCAATGGCGGCATCATCAACAGCTATGGCTCC
AATGCGCGGCTGGGGGCCAGCGACTGGATGGTCGTGGAGGCCGATGAGAG
CGACGGCAGCTTCCTGCGGCTGGACGGGACGATCGCGGTCGTCACCAATA
TCGATCCCGAACATCTCGACCATTATGGATCGTTCGAGGCGGTGAAGGAT
GCGTTCGTCGAGTTCGTCGAGAATAGGTGCAGAATATCCTGCCGCGTGTG
CGTGACCGGCGCGTCGTGA
>evm.model.Contig.240.2  locus=Contig.240:885:1271:-
ATGCCCGAGCAACTCGCCTGGGCGCATTTGGTGATCGGCCGGGCAGGGGC
CTCGACCATCGCCGAGCTGACCGCCGCCGGCCGTCCGGCGATCCTGGTGC
CGCTGCCCAGCGCGACCGACGATCACCAGACGGCGAACGCGCGCGAGATG
ACCCGGGCGGGCGGTGCGCGGACCATCGCGCAGGCGGATTTCACCGCGGT
CGAACTCGCCAAGCAGATGCAGAAGCTGGGCCTGGACCCGGCGGCGATGG
AGAATGCGGCGGGCCGCGCGCGCAGCGTCGGCCGGCCCAACGCGGTCAGC
GATCTCGCCGATCTGGTCGAGAGTCTGGATGCGCCGCGCGTCCGCCTGCC
CAAGGTGCAGAAGGCGCACAAACCGGCATTCGCATGA
>evm.model.Contig.212.1  locus=Contig.212:79:1054:-
ATGCTGAAAACAGCGATCGACCTAACCGCCTACCAGCTTGCCGCCGGCGA
GCCGTTCCTCCTGGAGATCCAGCTTCAGGAGTCGACCGGCGCAGTCATGA
ACCTGGCGGCGCGCGCTTTCGTGCTGGCGTTCTATGGCGCTGGTCGCACG
CAGGTCGCCGCGATCGACGGCCAGAAGCTGACCGACGCGACCGGGCTCTT
CCTGCGCTTCGCGCGCGACGGCCTATTCAGCGATAGCCTGTTCGGCCAGG
ATCTGACGGTCGAGTTTGCCGAGCGGTACAAGAATGGCCGCAACGTCATC
ACGACGGGCAAGCTCACCATCCTGGCATCGGCTGGCGGCGTGCAGTCGCT
GGATGATGGCGTGGTCGGGCAGTTCGTCGTCCGCATCACCATGCGGGCCA
ATGCCTCTTCCCCGGGCACGCTGACGCCATCGCAGCAGATCCTCCCTTAC
CAGCCGAGCCTTGGGACGCCGGCCCCGACCTTCACCACCGCACCGTCGAT
CTCGCGCAGCGGGTCGCGCCTGACCGGCAGTGACGGCGTGATCGCCAATG
GCACCGCCAAGACGCGCGAATGGCTCCTGGATGGCACGGTGATCGCCAGC
GGCGGCACCTATGACCTGGTCGGCACCGAGGCGGGCCAGATCACCTATCG
CGTCCTGGCGGAGGGCGCGGGCGGCACGGTGCGCGTCAGCTCGGCCCCGA
TCAGCGTCACGGCAACGGTGACGAAGGTCACCATCACCGGCACCCCGGCC
ACGTCTGGACAGGTCGGCACCGCCTACAACTTCACGCCGGCGACGGCGAA
CGGGTCCGGCACCAAGACCTTTGCCTTGTCCGGAGGCTCGCTCCTGGCGG
GCCTGGCCTTCAGCACGTCGACCGCACCGGCAGCGCCGCACTGCCCGCCT
TCAGCGTGA
>evm.model.Contig.189.1  locus=Contig.189:41:967:+
ATGAACGACATCTACAAGGAAATTCAGGGCGACAAGGCTAGGCCGATCCG
GCTCGAGCTGCCGAGGGAGGACGATACTAATCAGCAGCGCATGCAGCTGG
TCATCGACTTCGCCGACAATCGTCAGGGCGTTGCGCCGGGCGGCTATCTG
AGCGACTCCCAAATTCACTCGGTGGCGCTGGCGCTCCGCCTTGCGGCGAT
CAAGAAGTTCAACAGCGCCGCCCCGGTGATCGCGCTCGACGATGTCGTTA
CCTCCTATGACGCCGACCATCGCCGCGCGATCGGTGCGCTGCTCGCCAAA
ATGTTCACCGACTGCCAGATCATCCTCGTCACCCATGATGAACGGTTCTT
CAATCATTTAAAGGATCAGCTCACCGCGAAGGACTGGCAGTTCACGCGCA
TCATCGGGCTAGACCCGGCATACGGTCCGCGCTTCGCCGATCATAAGGTG
ACAGACGAGATGATCGCCGATCGCTGGGACAAAGGCGAATCCGCTGCCAA
CGAGATGCGTCAGGCCGAGGAGGAATGGCTGCTCGGCATCGCTCGAGGCT
TCGGCGTCAACGTCCGCATCCGTCAGCTCGAGAAAGCCTATTCCTACGAG
CGATCCGAATTGGCCTCTGCGATCGGCGGCTTTCTTAGCGACATTAAATT
GACGCCGGCTGACGTACCTGGCGTCAACAATCGCTTCATCGCCAGCTTGG
TGAAGGGCGATATCGAGAATTTCGGCAGCCATTTTCAGGACGCCCCCTAT
GGCGATGGCTCGATAGGCGACGAGAAGACTCGCTGGGACGAATTCAAGGC
ATTCCGGAGGCAGTTCGAATGCGTGTGTGGCCGAACGAAGTATCAAAGGC
CATTCGGCCTTAGCAAGCCGCTTTGCGCTCACAATAAATGCGAGAAACAA
TTCAATTTCAAACCGCTCGTCGTGTGA
>evm.model.Contig.164.1  locus=Contig.164:146:1333:+
ATGGAGTTGTTAAAGGCTGAGCCATCAAGTGCTCTGGAGGGCATGCCACC
CAATGCTCAAACTCTATCTCCAGCTCCTAGCCAAGGGTTGAGGAGCCCAG
TTGCCCTTACTGCTGAGATGGCCAAAGACTTGGCAGAAAGGCTAAGTTCG
GATGCCGAGGCTAGGGACTCGGCTCTAGCCGAGAAGTCCAAGTTGAGTCA
GCATAATGACGAGATAAAGAAAAGCCTGGCTGAGTTCAAGAGGGACCTCA
ACAAGGAGAAGACCACCAATGAAATAATGTTCGAGAGAGAGCCAAGAATA
TTTGAAATTGTCCAAAGCTCGCTTGAAGGCAATGTTGGATCGACTGTACA
ACTCTGA
>evm.model.Contig.141.1  locus=Contig.141:339:1449:+
ATGAAAACGCTGATACCGGTGCTGGGCGACCAACTGTCCCTGTCATTGTC
CGCCCTGCGCGACCAGGACCGGGACGCCTGTGTGGTGCTGATGATGGAGG
TGGTCGAGGAGACGGGCTATGTCCGCCATCACCAGCAGAAGATCGCCTAT
ATCCTGTCGGCGATGCGCCATCATGCCGACGCCTTGCGCGCCGCCGGCTG
GACGGTGGACTATCAGCGCCTGGACGATGCCGACGCCGCCGACAGCTTCA
CCGGCGCGGTCGCCGCCGGGATCGCGCGGCATGCTCCCGACCGGATCGTC
GTGACCGAGGCGGGCGAGTGGCGGGTCCGCGCGATGCTGGAAAGCTGGGA
GACGCTGTTCGGCCTGCCTGTCGAGATTCGCGCCGACGACCGATTCGTCG
CCGATCACCGCGATTTCGAGCGATGGGCCGAGGGGCGGCGCGAGCTGACC
ATGGAATATTTCTACCGCGACATGCGCCGCCGCACCGGCCTGTTGATGGA
CGGCGACAAGCCCGAGGGCGGCCGGTGGAATTTCGACAAGGAGAATCGCA
AGCCCGCGGAGCGCGACCTGCTGATGCCCCGCCCCCTGGCCTTCGCGCCC
GACGCGATCACCGACGAGGTGCTGGCGCTGGTGCGGCAGCGCTTCGCCAA
CCATCCCGGCCGGCTCGACGGCTTCGACTGGGCGGTGACCGCCGCCGATG
CCGAGCGCCAGGCCGATGCCTTCTTCGCCAACGCCCTGCCCCGCTTCGGC
GATTACGAGGATGCGATGCTGACCGGCGAGCGGCATCTCTGGCACTCGAT
CCTCAGCCCCTATATCAATTCCGGGCTGCTCGACCCGCTCGACCTGTGCC
GCCGGGCGGAGGCGGAATATCGCGCCGGCCGCGCCCCGCTCAACAGCGTC
GAGGGCTATGTCCGCCAGATCATCGGCTGGCGCGAATATATGCGCGGCAT
CTACTGGCGCGAGGGGCCGGGCTATGTCGAGCGCAACCATCTCGACCATC
ACCGGCCGCTGCCCGGCTGCGGCTGA
>evm.model.Contig.120.1  locus=Contig.120:195:683:+
ATGAGTGGCAGTCTGATGCCGATCCGCCCCGAACATATCTTTCTGTACCC
GATCGACTGGCAGCATATCTCGCGCTTCATCCGCTTCAAACGGGCAGGGG
GCGTTTGCGAGCATTGTCGGCGACCGCATGGCAAGCGTGTCTTCCATCTC
GGAGATGGACGGTGGTGGGATGCAGAGCGCCTCTACTGGCGGTGTGCGAA
GGGGCGGCGCGTACGTCGCCCAACCGAGGATATCCTCACACGTGGCAAGT
GGACCAAGGTTGTGCTGGCCTGCGCGCACCTCCACCACAATCCAAGCGAC
AGCGCTTTCGACAAGCTGGCGGCCTTGTGCCAGCGCTGCCACATGATCCA
CGATGCGCCCGAGCATCGCCGTCGTCGCTGGTTGAACGCGCATTGTCGGC
GGGCGCTGGGCGATCTCTTCCATGGCCCATACCCTCAGCGGGGTGCCGAC
TGGATCACGCCAACCCCCATCAGCATGCTGGAGAGCTGA
>evm.model.Contig.120.2  locus=Contig.120:786:1193:+
ATGAGCGTGGGACTGGTGGAAATGGGTAAAGCATCGCTGACGATATCGGC
GGTTGCCGTCTCTCCCGGCAAGCGGCATCAGGAGCGTCGATTATCAGGGG
AAGCGACGATGGTGACGAAGAAGGCCGGTGCTGAGAAAGCGGCAGAGACG
CAGACCAAGGCAGGTACGGGTATCCATGCAGCCGTACGGCCCTCCAAGGA
GCTCGGTGTGATCGTGGGCAACGATGCCCTGCCGCGCAGTGAGGTCATCA
GCAAGGTCTGGGATTACATCAAGTCCAAGAACCTGCAGAACCCTGAGAAC
AAGCGCGAAATCCTGGCCGATGCCGACCTCCAGAAGGTGTTCGGCCGTGA
CAAGTGCACCATGTTTGAGATGAACAAGTACATCTCGCAGCATCTCACCA
AGGCCTGA
>evm.model.Contig.120.3  locus=Contig.120:1297:1515:-
ATGAAATTCGATGGTCCGATCCTGGACAACCTGAAGAACGCGATTGCCAG
TGCTCGTCGCTTGCGCGGCCATCCCGTTTACAAAGACACTGTCGCCTACT
GGAACGAACTGATCCAGGAAGCGAGGCGGATCCAGCGTGACCCGACCTAC
GAACAGGCTGACGTGCTCGAGGCTGCCATCGTCAGCCTGGAATTGGAACT
GGCAGAGCGGGGCCGCTGA
>evm.model.Contig.72.1  locus=Contig.72:370:1086:-
ATGAAAGGCGTGGTGACGATGATGTCGGTATCGACGCCGGAACAGAGGCC
GGAGGATCAGGCCGGTGCAGATCGAACCGGCCGCGCAACGACATCGAAGA
ATGATACCTATACCCGCCATCGATTGATGAATCTGATCGCGATCGTGCGT
TCGATCCTGCGGCGTACGCAGGACAACAGCCATTCGCTCGATGATTTCAT
CGCGCATTTCGAAGGACGCTTCACCGCGATCGCCCGCTATCAGGGGGTGA
TGTCGCAGGGCCGGGGGCGATCGGTCGATCTGGAGGAGATCGTCCGCGAC
GAACTGGTGACCAGCCAATGCCTCGACACCGGCCGCTGTACGATCGTCGG
GCCGCCCTGCTACATATGCGACAACAGCATCGAGGTGGTGGCGCTGGCCG
TACACGAGCTTGCCACCAATGCGGTCAAATATGGCGCGCTCAGCCAGTCG
CGCGGCACGCTCCAGGTGCGCTGGACACGGGGCGAGGACGGCGCGCTCCA
CTTCGTTTGGAGCGAGGGCGGCGTGTCGATGGTCGCGGGCGCGCAACAGG
TCCGCGGCTTCGGTCGCCACTATGTCGAGGAAGGCCTGGCTTATCAGCTC
GGCGCGACGACCGCCTTCACCTATCGGCCAGGCGGCATATTGTGCGAGAT
GCACTTGCCCGCACCCTGTTTCCGTATCGCTTCGTCGGCTGCGGAACAGG
ACGATGCTGCGGACTGA
>evm.model.Contig.72.2  locus=Contig.72:1211:1600:+
ATGATTGATCCATCTTTATCGGGTCTGCACATCCTGGTGGTGGAGGACGA
GTATCTGCTCGCCGACGATTTGCACGCCCAGCTGGGCCAGGCCGGAGCCG
AAGTCGCCGGGCCCTTCGCGACAGTCGCGGAGGCGGCGGCATGGCTGGCC
CGGGGCGGTACGGTCGACTTCGCCCTGCTGGACATCAATCTGGGCGGAAC
CCTGATCTTCGATCTGGTCGATGCGTTGCGAGCCCGCGCGACACCGATCG
CCTTCCTGACCGGCTATAGCGAGAGCGCCATCCCAGCGGCTTATGCCGGC
ATTCCGGTGCTCGACAAGGCGGTGATGTTCGGCATGTCGGACCGACTGAT
AGTGCGGATCGCCGGTGAGATTGGTAAGGTGCCGGCCTGA
>evm.model.Contig.50.1  locus=Contig.50:269:604:-
ATGCCCGACCTTTTCACCGTTCAGCACCGCGAAGTCGGGATGCTGCGCAT
CTATCTGAAGCCGTCCGACAAGATCGGCCCGCGTCGCTTCTGGGGGGCAA
AGCCGCTCTATCGCGAGCTGATTCGCACCGCGAAGGCGGACGGCATCATC
AACGCCGTCGCGCAAAATACCCATTACGGCTTCAGCAATCACGAACCGAT
CCGGGAGAACGGCTCGGAAATTGCCGATCCGCATCTGACGATCTGTGTTG
AACTGGTCGGTGATCGCGATCAGCTCGACCTTTTCTGTCGCCGTCATGGC
GATCTGCTCGGCGACAAGGTGATCGTCTACAACTAA
>evm.model.Contig.50.2  locus=Contig.50:631:1914:-
ATGTCGGTGCTGCGGTGGACTTTGATTTTGGTACCGATGGCCGCAGCGGT
GGGAACGCTATGCGCGACCTTCTTGTGGAGCCTCGATGCCGTAACCCGGC
TTCGCTTTGCCTTTCCCTGGCTGCTCTACCTGCTGCCGATCGGCGGGTTC
ATGGTCGGACTGCTCTATCATCTGACGGGGCGATCGGTCGAAGGCGGTAA
CAACCTCATCGTCGAGCAAATCCACGAGCCGGGGGGCGGTGTGCCGCTGC
GCATGGCCCCGCTCATCTTCTTCGGCACGGTCGTGACACATCTGTTCGGG
GGATCGGCGGGGCGTGAAGGCACCGCCGTGCAGTTGGGCGGCAGTCTCGC
CAGCGGGTTCGGCCGCGCACTCAAGCTGGATGCGGAAGCGACACGCACCC
TCCTTATGACCGGGATTGCGGCGGGGTTCGGCGCGGTGTTCGGGACGCCG
ATCGCGGGCGCAGTCTTTGCACTGGAGGTGCTGGCGATTGGCCGGGTCGA
GTATCGCGCGCTAGTACCATGCCTGGTCGCGGCACTGGTCGGTGACTGGA
CCTGTCTTGCCTGGGGCATTCACCACGGCGTCTACCATGTCGATGCGATA
ATACCGGTCGACGCGCCGGTCGTCGCCAAGGCCGGTGTTGCCGGCATTGC
CTTCGGACTGACCGGGCTGACCTTTGCCGAGGCCAATCACGCGCTAGGTG
GATGGCTGAAGCGTCTCGTTCCCTATGGCCCACTACGACCCGTTATTGGC
GGGCTGGCCGTGATTGCGCTGGTCTGGCTGCTCGGAACCCGCGACTATCT
TGGCCTGGGTACGCTCGCCGCGACACCGGACAGCCTGACCATCGCCAGCT
TCTTTGGTCCCGATACGCACTCGTGGAGCTGGGCGCTGAAGCTGCTCTTT
ACCGTCGTGACCCTGAGCGCGGGCTTCAAGGGGGGCGAGGTCACGCCGCT
GTTCTTTATCGGCGCGGCGCTCGGCAATGCGCTCGCGCCGATGTTCGGAG
TACCGTCGGGGCTATTCGCAGCGATCGGCTTCGTCGCGCTGTTCGCGGGC
GCGGCCAACACGCCACTGGCTTGCACGTTCATGGGGATCGAGTTGTTCGG
CGCGGCCTATGCGGTGCCGATCGCAGTCGCGTGCTTCGTCTCCTACCTCT
GCTCAGGCCACAACGGCATCTACCTGTCGCAGCGCGTCGCCGTGCCTAAG
GTGCCTGCCGCACACCTCACACCCGACGCCACCCTGCGCGATGCCCGCAC
GCACCGCGCTTCTCGCCGGCGCACGCGCGCCTGA
>evm.model.Contig.27.1  locus=Contig.27:740:2065:-
ATGGCAACACAGACAGCTACCATCGCGCTGAATAGCGGAACCCTCGTGCA
AGAGGTCGCGAAGGTCGGGCGCGTTCCTCGCCGACCCGTCCATGACTTCA
ACCTTCGCATCCCCCCGTGGGGTATTCAGCCGTTCATGATCGCGCCGGTC
CTTCCGGGCGAAACCATGAAGAACGCGCTCATTCAGGCCAAGGTCGTTAC
CGACGCCCTGAAGTCGCCGCTCATCGGCTGGCACGCGGAATTTTACCTGT
TCTACGTGAAGCTGCGCGACCTCCCGATCCGGGATGAACTGGTGGAAATG
CTCATGGACCCGTCGAAGCGCGCACCGCGCTGGCAGGTCCGCGACGGCCA
GAACGGCGGCGTCGATACGAACGTCGCACATCATGACGGCCCCAACTACG
CCCGCCGCTGCCTCGACCGTGTGGTCGAGTGCTATTTCCGTGCGGAAGGC
GATAACCCCGCCAACCTGTTCCGGGACAAGACCGATCTGTCTGTCACCCC
CGGACTGCCGCCGGCCACGGTCCAGACGCGCGACTATTGGCACGACAGCG
CCAAGCTCGCGTCGGCCATGCCGCACAACGACACGGAAATTCCCGGCGAC
AAGCTGCACCAGCCCGACATCGCGCCGGGTTTCGAGCAGCATTACCAGCA
ATGGGAAGCGATGCGGGCCCTTCGGCTCGTCGATGCCACCTTCGACGACT
GGTTGAAGCAATTCGGCGTTCGCGTCCCGAAAGCGGAACAGGAGGAGGAA
TACAAGCCGGAACTGCTGCGGTACGTCCGGGATTGGACGTATCCGACGAA
CGCTTTCGATCCGGCGCTCAAGACGGCTGCGCCGTCCTGTCAATGGTCCA
TTGCTGAGCGCGCGGACAAGGATCGGTTCTTCAAGGAACCGGGCTTCGTC
TTCGGCGTCACGGTCTGCCGGCCCAAGATTTATCTCGGCCGCCAGCACAA
TAGGGCGGTGGATATGCTGAGCGACGCATATTCCTGGCTGCCTGCGATCC
TGAGCAGCGATCCGTACACCAGCCTGAAACGGTTCGGAACGAACGAAGGG
CCGCTCGGCCATACCGTCAACGGTGACCACCGGATCGGGGAGGACTACTG
GGTCGATGCGCGCGACCTGTTCCTCTATGGCGACAGCATGGCGTCCCAGC
CGTTCGATCAGACGGACGGCGCGAATGTCATCCAGCTGCCGGCGCGCGAT
ATGCAGAAGCGCTACCCGGATGACGCCATGTGCAACTCCGTGTTCGCCGA
CGCCACCCGGAACAAAATCCGCATGGATGGCGTCGTGAACTTGGATATTC
TGGGCGCTCAGCGCGACACCACCTGA
>evm.model.Contig.27598.1  locus=Contig.27598:1:201:+
ATGGACTGCACGGCCAAAAGCAACATGGACCCGCTGGTGGAGATCGGGAA
GAAGGTGCTCAAGGAGCCGGTGGCCAGGGTCAACATCGACACGGGCGTGT
ACGAGCCCGTCGCCGGCGGCGCAACCAACGAGGAGGCGCTCGTGAAGTTG
GCCGGGAAGCTCTGCGAGGAGCACAGGCTGCGAAAGACGGTCAGCAAGTG
A
>evm.model.Contig.25919.1  locus=Contig.25919:21:230:-
ATGCGGCCTCCCGCGAACACGAGGATGCGATCGAGCGCCCGCACGGTCGA
GAGCCGATGCGCGATGACGATCGCGGTGCGGCCCACCATCAGCCGCTCCA
TCGCCTGCTGGATCGCGGCCTCGCTCTCGGAATCGAGGCTGGAGGTGGCC
TCGTCCAGGATCAGGATCGGGGCATCCGCCAGGAAGGCGCGGGCAATCGC
GACCCGCTGA
>evm.model.Contig.24124.1  locus=Contig.24124:6:242:+
ATGTCCTCCAGGTTGATGCCGCCGAAAGTCGGCTCCATCAGCTCGACCGC
GTCGATGATCCGGTCGACATCCTCGGTCTTCAGTTCGATATCGATCGAGT
CCACATCGGCGAAGCGCTTGAAGAGGACGGCCTTGCCCTCCATCACCGGC
TTGGAGGCGAGCGCGCCCAGATTGCCCATGCCCAGGATCGCGGTGCCGTT
GGAGATGACGGCGACCAGATTGCCCTTGGCGGTATAG
>evm.model.Contig.20640.1  locus=Contig.20640:8:265:-
ATGCCGTCGGTCACCACGCCCCAGACGGTGTACTGGCCGTCGAGGAAGCG
CGCATCGTCGAAGCAGATGAAGAACTGCGAATTGGCCGAGTTCGGATCGT
TGGTCCGCGCCATCGAGCAGACGCCGCGCACATGCGGCTCCTTCGAGAAT
TCCTGGCGCAGGTTGGGCTTGTCCGAACCGTGCATCCCGGTGCCGGTCGG
ATCGCCGCCCTGCGCCATGAAGCCGGGAATGACGCGGTGGAACACGACGC
CGTCGTAA
>evm.model.Contig.20044.1  locus=Contig.20044:56:268:+
ATGGCCCCGCCGCGATGGGCTTCGACCCGGCGAAGCTGCTGGTCGATCCC
TATGCGCTCGAACTCGACCGCCCCTTCGCCTATGACCCCCGGCTCGGCCA
GCGCGGCGTCGACACCGCCGATCTGGTGCCTCGCGCGATCGTGCCGGTTC
CCTGGACCGACGATCCGCTGCCGCCGCGCCGCTTCTGCCCAGGCGGCTTC
ATCTATGAGCTGA
>evm.model.Contig.19394.1  locus=Contig.19394:13:243:+
ATGCGCCCGTCTGGGATCGGGTCAGATCGCCTCCGTCAGGCCGGACGGCA
GGGCGGGTTCGGCTTTGGCGGCGATCGGGGAAGGGCGGGCTATCGCTACC
ATGTCACTGATGGGCTGGGGCGGTGTCGGTTCGGCACGCGCGACATGGGC
GCGGATGCCGCCACCCGCCCGCTTGACCGCATAGGACTGGGCATCGGCGC
GCTGGCTCAGTTCGTCGAGCGCGGTGGCTGA
>evm.model.Contig.18044.1  locus=Contig.18044:35:271:-
ATGGACCCTGACTCCGAGCTCAAGCACGTCGACTGCATCGAGACCATCCT
GCCGTCCCTCGACGGTGATCCTGCCAACGGCGTCGCGTCCAAGGACATTG
TCCTGGACTCTACCGTAGGCATCTCCGCCCGCTTCTACTACCTGCGGGAG
TGGATCCCGGGAAGAAGCTCTCTGTTGTTGTGTCCTTCCACGGCGCGCGT
TCATGGTCCACTTTTAGTAATAATAACAAAAGTATAA
>evm.model.Contig.15901.1  locus=Contig.15901:34:288:-
CTGGAACAGCAGGCCCGGCGAGAGCACCACGAAGAGGATCACCGCCACGA
TGATGGGGCCCCAGTCCGTGCCCGGCCGCGGCGAGATGCTGGTGCCCGCG
TTCATGCCTCCGGTTCCGGTCCTCGCTCCTCCTTCCTTTCGACCCCGGCC
TTGCTGAATGCTGCTGAGGCCTGCTGCCTGCGCTGCACCACGTACGCCCA
CCTCGGCTGCTCTAGCTCCTCGACCGGCCGGAAGCTCCCGGGTATCAGTA
GCTGA
>evm.model.Contig.15574.1  locus=Contig.15574:128:328:+
ATGGACGGGCTTGTGGTGGTGCCTCGTCGATGGCCACGGGAGCTGGGGAA
GACGACGCACGGGGGCGCTGGGACTTTGGACGTGGGGCGTGGTCCGGCGT
CAGTGAGGGTTGCGCTCATGGCTGAGGGACGGAGCACGCTAGGACCGGGA
GGTGCCGGCGAGCGCAACAGGGGCGCGCGGCCGGACGGAGCTAGGGGGTG
A
>evm.model.Contig.15375.1  locus=Contig.15375:51:299:-
ATGCGTCCGCGCCTTGGTCTGCTGGTGAGGTTCGGGTGCGCCGATCCGCT
CGAAGGCGAGGTGGTAGCAGGAATTGGCGTCTGTGAAGACAGCGCCGATC
TGGCCCACGGCAGGCTTGGCCAAGGCGTCCATGGCGGTCGCGCTTGTGAC
GCCGTTATCGCCCACATGGTATGCGACGACATGCCGATGCCGGCGGCTGT
ACGCCGTCCAGATTACCGCTCGCTGCCGTTTTTTTGGACGCAGGTGTAG
>evm.model.Contig.14718.1  locus=Contig.14718:1:204:+
ATGGAGTTCGTCGTTCTCTGCCTGCAACGCTTCTTCCGCATGGACATGGA
ACAGGCGACGCGCGTCATGCTCCACGTCCACCAGCGCGGGGTCGGGGTCT
GCGGCATCTTCTCCTATGAAGTGGCGGAGACCAAGGTCGGGCAGGTGATC
GACTTCGCCCGCCAGAACCAGCATCCGCTGCAATGCACGCTGGAAAAGGC
CTGA
>evm.model.Contig.14424.1  locus=Contig.14424:73:315:-
ATGCGCGCGATCAGCCAGCGGCTCGGCCGGCCCGTTGGCGGGTCGACCGG
CACCAACATCCATGCCTGCCTGATGCTGATCGAGGAGATGGCGGCACGCG
GCGAACGGGGCGCGGTCGTCACCATCCTGTGCGACAGCGGGCAGCGTTAT
GCCGACAGTTGCTATGACGACGACTGGCTGGGTGCCCGCGCCGTCCAGTG
GCAGGCGGAGGAACGCCGCATCGCGGCGCTGCTGGGACGATGA
>evm.model.Contig.13125.1  locus=Contig.13125:64:318:-
ATGCGCTTGATCGAGTTGGAGATCGTCTTCCAGTTGGTGAGCATGCCGCC
CAGCCAGCGGTGGTTGACGAAATGCTGGCCGGCGCGACGCGCGGCGTCGG
CGACGGGCTCCTGCGCCTGGCGCTTGGTGCCGACGAACAGCACCTTGCCG
CCCTGCGCCACGGTCTGCGACACGAATTCGAGCGCGCGCGCGAAGAGCGG
CACGGTCTGCGACAGGTCGAGGATGTGGACGCCGTTGCGGTCGCCGAAGA
TGTAG
>evm.model.Contig.12458.1  locus=Contig.12458:125:358:+
ATGAAGACCAGCCGCAGCAGCACGGTCAGCACACCTTCGTACAGATGCTG
CGGATCGCGTGCGGCCAGCGCTCGGATGCGGGGCCGGTCGGCCGCGTCCA
GTCCGCGCAGCAATTCGTGCAGGCTGGCCAGCACCTGCCCCGCCAGACGG
CTCGACACGTCCGCCTGTGCGGCGCGGCTTTCCGCCAGCATGGTGGGCAG
GCGGTGCGAGGGCGGGCCGGTGAACAGCGCGTGA
>evm.model.Contig.11760.1  locus=Contig.11760:39:329:+
ATGGAAAAGGCCGATCGCGTCGCGGTGGTCCCGGTCGCGATGGGCTGGTC
GGACGTCGGCAGCTGGGACGCGCTGCATGCGATCAGCGACCGCGACGGCG
ACGGCAACAGCCACCGGGGCGAGGTGATCGCGCTCGATACCAACAACTGC
CTGCTGCGCTCCGACGGCGTGCGGATCGCAGCGGTCGGCGTCAGCGACCT
GGTCGTGGTGGCGAGCGGTAACGACGTGCTGATCCTGCCGCGCGGCCGCA
GCCAGGAGATCAAGAAGCTGATCGAGGCGATGAAGCCCTGA
>evm.model.Contig.10878.1  locus=Contig.10878:27:344:+
ATGAGTCGTCCTGTCCCCCTGGCTCCAGCTGCTGCTCATCCACCTCGGAG
TCTCGGGCTGTCTGCTCCTGTCCTCCGTTCGTCGCCCTGCCAAGTGCCCT
GTGCGGCTGGGTGGGCTGCGGCTGCTCCGCGCACGTCCCTCAGGCCTCAG
CAGAATGGAGCTAAGCAGAGCCATTGTCTGTGCCTCGCTCCGGCAGGTTT
ACTCCCTCCACGGCCGCTGCGGTCCTCCCACCGGAGCGTTCTTAACGCCG
CGATCGTCTCCTACCGTGGTGGGTGTTCTCGTGCCCTTCGCTTGGTCCTC
TTGCCTCCGACGGGGTGA
>evm.model.Contig.10124.1  locus=Contig.10124:74:277:+
ATGTGCAGGGCCCCGTGGCAGCTGGGAGGAGCGACATCAGCGGCCCCTGC
CACCGTCGTCGACTTCAGCTCCGGCTCTTCGGGATCTGCGGACACCAGCA
GAGGCTCGTCGTCGTCGGCCTCGGTGTTGCAGGGAGGCTGGTTGCTGTCG
GCTTCGTCCGAGGTTGCCTCGATGTTGTGGAAGCTCGAGAACCTCCAGAT
CTAG
>evm.model.Contig.9623.1  locus=Contig.9623:120:329:-
ATGACAAGGGTGAGATCTGACAGTGACTCCATGGGCAACGATAACCTAGA
TCGAGCAACGTTCAACATGTCGGCCCCCATGCAGGCGTTGTACCACCAGC
ACGAGATCCTGATCAACATGGCATCAACCCTGTCATACCTCCACCATGAG
TGCAAGTGGTTTGTGTGGACAAAAATGCACGCGCAAGGGAGAAACCTCGT
GCGAGGATGA
>evm.model.Contig.9537.1  locus=Contig.9537:54:387:-
ATGATCGTCGGCAGCCGGGTCAGCCAGGTGCAGGAAAGCTATCGGCGCGG
CCATCGCTTCGGCAATGTGCTGCTCACGGGGATGCTGGCGCGGCTGTTCG
GGCGCAGCTTCACCGATATCCTGTCCGGCTATCGCGTCTTCTCGCGGCGC
TTCGTGAAGAGCTTCCCGTCGCTGTCGGCGGGGTTCGAGATCGAGACGGA
GATTTCGAGGGCTCCACCTCCAAGCTGTCGACCTATGGCGATGGCTGGCG
AATCCTGTCGACCATCCTGA
>evm.model.Contig.9378.1  locus=Contig.9378:40:357:+
ATGGGCATGGTCCGCCAGTGGCAGGAGCTGACCTATGAGAGCCGCTATGC
CGAAAGCTATTCGGACGCGCTGCCCGATTTCGTGAAGCTGGGCGAGGCCT
ATGGCTGGAAGGGCATCCGCATCGAGCAGCCGGACGATCTGGACTCGAGC
ATCGCCGCGATGCTGGACCATGACGGCCCGGTGATCGTCGACTGCCGGGT
GGCGAAGCTCGCCAACTGCTTCCCGATGATCCCCAGCGGGGCGGCGCATA
CCGACATGATCCTGCAGGCGAACGAGGTGTCGGGCACGATGGACGACGAG
GCCAAGGCGCTGGTCTGA
>evm.model.Contig.9070.1  locus=Contig.9070:39:269:+
ATGGCGACCGTCGATGTCGAGAAGGTCGTGACCGCGGGCGAAGCGCCGAC
CAAGCGCTACGACCCCGCCAATCCGATGGCCGACAAGGACGGCAACGTCT
TCGACGCGGCGGTCGATGAATCGCGCGAACTGGTCGACATGATGGAGACC
GCGCGCAGCTACCAGAACAATGTCGAGGTGATGCAGACCGCCAAGTCGCT
GATCATCGACACCCTCAAGCTCGGGCGCTGA
>evm.model.Contig.8985.1  locus=Contig.8985:18:281:+
CTGGTCTGCGTGCCCGTCGACCAGGTCTTCCCCTATTACTCGAACGTCGG
CGGTCGCGACGACGTGCCGGAGATCGTCTTCCAGCAGATCGAGCACTTCT
TCACCCACTATAAGGACCTGGAGAAGAAGAAGTGGGTGCGCATCGGCACC
TGGGGCGACGCCGAGGAAGCGCGCCGCATCGTCCGCGAGGCGATCGAGCG
CTATGACGACGCCAAGGCCGCCGGCGAGGAGCCGCACGACCACGACGTTC
CGGGTCGCGAGTAA
>evm.model.Contig.8687.1  locus=Contig.8687:82:342:+
ATGGACAACCTGTCCAGCCATAAGCGCGCCAGCGTCCGCGACCTGATCGA
GGCGGCTGGTGCACGGCTCATGTTCCTTCCGCCCTACAGCCCCGACTTCA
ACCCCATCGAAAAGGCGTTCGCTCGCCTCAAAGCTATGCTTCGCAAAGCT
GGAGAGCGTACCGTCTCCGGCCTGTGGTCTCTCATCGGGAGGTTGGTCGA
CCTATTCCAGCCGCAGGAATGCGCCAACTACTTCAGCTCCTGCGGCTATG
ACCCAGACTGA
>evm.model.Contig.8629.1  locus=Contig.8629:117:317:-
ATGGAACGTTTTAATCAGATCTGCCCATTAAGCATCCAACGGCTGTGGCC
GAACCACCCCCCGACCCCGAGCCCAGCGGCGCTGCCCGATGTCCACAACG
GGGCCATGGCCGGCGAAGGCCCAGTTAGCATAGGGGCCATGGTCAGCAAA
GACCCCGCCCACGGCGAGGTGCAGACCGCGGCAAACACTGGGCTCCAGTG
A
>evm.model.Contig.8491.1  locus=Contig.8491:4:399:+
ATGTTCATGCTCGTCTTCCTGTGGACGCCGCCGCATTTCTGGGCGCTCGC
GCTGTTCGTGAAGACCGATTACGCCAATGCCGGCGTGCCGATGCTGCCGG
TCGTGGCGGGCGAGCGGGTGACGCGGACCCAGATCGGCCTCTACACCATT
CCGATGGCGGTGGCGGCGGTGCTGCCCTGGCCGCTGGGGCTGACCGGCGC
GGTCTATGGCTGGACCGCCAGCATCACCACCGCCGTGTTCGCGCTGTTCG
CCGCCCAAGTGGCGCTGCGCCAGACGGGCGCGGAGGACCGGATGACGCCG
GAGAAGCGGCTGTTCAGCTATTCGATCCTCTATCTCTTCGTGATCTTCGG
CGCGCTGGTCGCCGATCGCTGGCTGCTGGCAGGAGGAAGCGCATGA
>evm.model.Contig.8408.1  locus=Contig.8408:1:310:+
ATGAAGAAGGCGGTGGCGCATCTGCTGCCCTTCATCGAGGCGGCCAAGGA
GCCCGGCGCCAAGGGCAAGGGCCGGATCGTGCTGGCGACCGTCAAGGGCG
ACGTCCATGATATCGGCAAGAACATCGTCGGCGTCGTGCTCCAGTGCAAC
GGCTTCGAAGTGGTCGATCTGGGCGTGATGGTGCCCTGCGCGCCGGCATG
A
>evm.model.Contig.8231.1  locus=Contig.8231:54:395:+
ATGGCATTCCACCCGATCGAGGCGCTGACCGGCGCTGTGATAATTCCGCT
ACTCGTGTTCGTGATTCCGATCTCGACCACCGCATTGGGCTTCGTGCTGG
CTATAATGACGATTATGGGCGTCACCAACCATATGGGGTGGGAGATTTTC
CCCCGGTTCATGTGGAAGGGGCCATTGGGAAACTGGCTCATCACCGCGAG
CCATCATCAGCGGCATCATGAGCTGTACGGGTGTAATTATGGGTTGTACT
TCCGCCATTGGGATCGTCTCTGCGGCACCGACCGCGGCATCGGCGATTTC
GCCCGCGACCATGCCCGTGCCGCCAAGCGCGCCGCGCGTTGA
>evm.model.Contig.7895.1  locus=Contig.7895:59:412:+
ATGAACACGGCGCTGGAGGGCGGCTTCACGGTGATGTGCTTGGCTGGCGG
TGGTCGGGTGGACAGGGGCTCCTCCGCTGCGGGTGGGCGGTGGTGTGGCG
CAGCCGTGCAGCCTGCCTGGGGTCTAGCTGCTGCGGGCTGCTGTCGTGGC
ACCGTGCGGTCGTGCCCGTGCTACGACCTACGAGTGCGAACTAGAGCCTG
GGCGGTTGGGCGGCCTACGGGCAGGCGACTGAGCGAGTCAGCGCTCAGCA
AGACCGTTCGAGCCAGACTGACGGCGGTGGATGGGCAGGTCACAGGTATG
GCCGATGGCCTAGGGTTAGAGGTGGAGTGCGGCGGTGCGGGCTCGGCTAG
TTGA
>evm.model.Contig.7826.1  locus=Contig.7826:61:417:+
ATGCCGTTGACGACGAACGCGGCCAGCACCTTCAGCAGGATGTGTCCGGC
GGTCATCGCGACGAACAGTCGCAGGCCCAGGCTGAACGGGCGGACCAGGA
AGCTCATCAGCTCGACCACGAAGATCAGCGGGATCATCAGCGGCGGCGTG
CCGTGCGGCACGAAGAGCGAGAAGAAGTGGAAGCCGTGGCGGCCGAAGCC
GACGATCAGCACGATCGCGAAGGAGATGATCGCCAGCACGCCGGTGACCG
TCAGGTGGCTGGTCACGGTGAAGGGGTGCACGCCCGGCACGATGCCGAAG
GGCAGCAGGCCCAGGATGTTGGCGAACAGGATGAACATGAACAGCGAGAA
GACATAG
>evm.model.Contig.7715.1  locus=Contig.7715:54:423:+
ATGGCCTTCGGCATCGGGACGCTGGTCAGCTTGACCGGGTCGGTCACCTA
TCTGGCGCGCTATGCCGACTGGTCGGTGACGACGCCGATCCTGCTTGCCG
GGCTGGTGCTGCTCGCCTTCCACGAGCGCGGCCGCACGGGCGAGGTCGGC
GGCTACCTGACCGCGATCATCGTGCTCGACGTATTGATGATCGTCGCCGG
GCTGGTGTCGTCGCTGGTCGAGGTGCCGGTCGTGAAGTGGATATGGCCGT
GGCGAACGAGCGGGGCGGGGCGCTGGCCAGCGCGTATTCGAAGAACCTCG
TCTTCCTGA
>evm.model.Contig.7345.1  locus=Contig.7345:36:308:+
ATGCCGCGCCATGTCGTGGCGGCGCTGGGCTGCTGGATCGCCTTCCTGAT
CACCCGCGCCAGGGCCGGAACGCCGATCGTCGATCCGGCCGGCGAAAGGT
TGGCGGCGATCGGGAAGGGGGGCGATCCGCTGGCGGTGACCAGCCGGCTG
GCGGAGGCGGCGATCGGCTTCCACCCCGGCCTGTTCGAGGATGCCGCCTT
GATCGAGGCGATCGCAACGGCGGCCGGGGATGCGCTGGCCGGGCGGTGGG
ACAGGCTGCTCGGCGCGGCCTGA
>evm.model.Contig.6961.1  locus=Contig.6961:73:441:-
ATGATGGACGGCCGGGGCGACGACAACGCCGACTTCTTCAGCGACTTCAT
GGTGCTGCGCCCGGACAAGGGCGGCGTCCGCAGCCTGCTGCACCTGCTGT
GCTCCTGCGAGGTCGCCGACAACGACGCCGTCGACTGCCCCGCCGGCACC
GAGGTCGCCGAGCGCTGGCGCCGGTGGGCCATCTTCGTCTCCCTCGCCGC
GCAGATGCTGCTGCTGGCCGTCAAGCGGCCCTTGGCGGCGCTCGGGAGCG
CCGTCGAGTACTGGATGAACCTGCTCACGGACAATGGCGGCGGCGTCGTC
GGGCTCGTCAGGAACGCTGTGCGAGGTACGTACTACGTACATGTACATCA
TCGGTTCTTCTTCTTTTAG
>evm.model.Contig.6723.1  locus=Contig.6723:21:416:+
ATGCTGGAGCCCAGGGTCGGCAGCGCGAACAGCAGCAACGTCCGCCCGAT
CGGCCCGGTGGTGAGATCCCGTTGCGGCGGTCGCGCCATCGTTCCTGTTC
CCCCTCGGTCGGGCGTTGCGTCAGCGCACAACCCGCCGACGCTCTACCGC
GATCCCTCGGGCTCCGACAATCCTCGCTCATCACGGGTGGAATCGCGGGG
CCCCTGTTCGGCCGACTCCGTCCGCGCCTCCAGCGCGTGCAGCGCCCGGC
GCATCCGCCGCCACATCACCACGTTCAGCCAGATTACGCCGGCGAAGACG
ATGGCGATGATCAGCATCGCCTTGGTCAGGCCGGTCATGCCCGGGCTTCG
GCGATCCCCGTGCTGTTGTGGCGCAGCGCGGTCAGCACGGTGGTGA
>evm.model.Contig.6640.1  locus=Contig.6640:3:405:+
ATGACGGCGCGCGACGTGTGCGTGGCCTATGGCGACAAGACCGCGATCGA
CCATGTCTCGATCGATATCGAGCAGGACCGGGTGATCGCCTTCATCGGCC
CGTCCGGCTGCGGCAAGTCGACCTTCCTGCGCACGCTCAACCGGATGAAC
GACACCATCCCGTCCGCCCGCGTCTCGGGCGACATCCGGCTGGACGGGCA
GGACATCTACGCGCCCGAGATGGACGTGGTGCAGCTGCGCGCGCGGGTCG
GCATGGTGTTCCAGAAGCCCAATCCCTTCCCCAAGTGA
>evm.model.Contig.6615.1  locus=Contig.6615:122:397:+
ATGCGGGGCATTCGAGGCTGCCGTCGGCGACCGCCTATCGTGCATGGATC
GTGCTCCGGTCGCGGGAGACGGGTGCGATACCCGCCGCATCATCCCGGCC
GCCGGCCAGACCTGTGCAACCGTCGACGTTCGACGCCACTCATCCTCCAC
CCCGGCCGAGGCCGGGGCCCAGTGACGGAGCATTTGGAACGAATTGCCAG
GGTCGCCCAACTGGATCCCGGCCTCCGCCGGGATGGTCCGGTGGGGTTCG
CAAAGGCCGTGCTTCCACCGCAGTGA
>evm.model.Contig.6458.1  locus=Contig.6458:153:428:-
ATGCTGTCCATCGGCACCTGTTCGGGCGCCAGCGTCACCATCACCACGCC
GCGACGGGGGCGGGTCAGCAGTTCGAGCAGGTCGTCGTCCAGCAGGCGGA
AGCGTCCGGCATCATGGATGCCCTTGCGCGCGGTGTTGATCACCGGCCCC
TCGACATGGATGCCGACCACGCCGGGCACCCCGGCCTCGATCGCGGCATC
GGTCGCGTCGAGCGCCACCGCGATCACATCGGCGGTGTCGCTGATCAGCG
TCGGCATCATCGCGGTGGTGCCATAG
>evm.model.Contig.6326.1  locus=Contig.6326:49:344:+
ATGCACCGCGCCGCCGCGCGCGACATGGCGGTGCAGCCCGTCGCGGAACC
GGTCGGCGGCGGCGAGACGGCCGGCATGAAGCTCGGGATAGCCGCCGGGC
AGCCAGACCATCTCCGCATCCCCGTCCGGCGCTTCGTCGGCGAGCGGCGA
GAAGGGCCGGATCTCCGCCCCCGCGCCATGCCAGTCGCGCACCAGATGCG
GATAGGCCGGTCGGACGGACGGCGGTGA
>evm.model.Contig.6214.1  locus=Contig.6214:151:459:-
ATGGGCATTGGTGGAATCTCGGGCTCACCCATGGCCTGTGCCTGTGGAAT
CGACACAGGCCATGCCGGGCTGATCGCACAGGAGCAGACCGAAACCGCCA
GATCATCGGTTGGCACGGTCGGCAAGAGGCAGGTTCGGGCCAGCACGGCG
GGTATCAATCCCCTGGCGCGAGTGAACAGCCGGATCACGAACAGGATCCG
CTTTCGCATCCAGAACCGGATCGACCCATCCTATAGCCCGACCGCCGATG
CGGCTGCGGGCATTGATGCCGCAGTTGATCGGGCGAGGAATGCCACCGGA
CGGCGATAG
>evm.model.Contig.6002.1  locus=Contig.6002:18:498:+
ATGTGCGAATATGCCCCGACGCCGACGAACGCGTCCCTGATGACGATCTG
TCTGGCATTGACGGCTTTCCGCATGCCGGTGCTCTTCCTGATTTCCGGCT
TCCTGTCCGCCGGCATCGTCAACAAGCCGAAGCGGCAGGCCTTGTCGCGC
GTGACCAACCTGGCATGGCTGTACGTGCTGTGGCTGCCGGTGATGCTGTT
GGCATCACCCGAAAAGGTGCGGGCGGATGCGGTCTATATCCTGGACAATG
TCTGGCGGCCCGCGACCGAATTATGGTTCATCTGGGCCTTGATGATCCTG
ATCGCGTCGCTGTTCATCGTGGTCAAGATCCCACGCCGCACCGTGCTGCT
TGCCTCGCTGCTCTGGCAGGCCTGA
>evm.model.Contig.5933.1  locus=Contig.5933:124:462:-
ATGATCGAGACGCATATGCGCGAGGAGGAGGACGACCTGTTCCCCCGGAT
GCGCGAGCGGCTGACCGGCGACCAGAACCGCCATCTCACCCGGCTAATGC
ACCCCCTGCGCCGGCTCCGCCCCCAGGGCGGCGCGCCGTTCGGCATAGCT
GGCGGCGAGCCGCTCATGCGCCGCCTGCGCGACCGCCGTCGTCGCGCGCC
GCGCCAGTCGTCGCTCCTGTGCGATGCGACGCTCCAGATAGATCCTCTCC
ATGCCCGTCTCCTGTCCGTCGCCGGGATTAGGTAA
>evm.model.Contig.5875.1  locus=Contig.5875:34:471:-
ATGGCCCGCCGCGCCAAGATGGCCGAGGACAAGATCGCCGCCGCCGAGCG
CGCTGCGATCGCCGAGGTCCGGGCGCGGGCGGCGGATGCGGCGGCGAAGG
CGGCCGGCGTGCTGATCGCGGAGCATCACGGCGTCGAGGGCGGCCTTCGG
GTCGCCCTTTTTCGTTTCTCGCGCCCTGTCGACGCGGCGGGTAGCGCGCT
TGCCATGGCGCTGATCGCCTGTGCCCTCCCGAACGCGGCGGCGTGTGGGG
CTTGGGATCGTCAAGTTGGCGGAGCGGGACGGATCGCCGCACCGGGCGTT
GAAGGTGAGGGCATGCCGCTCGCCCTTCACCCATGA
>evm.model.Contig.5604.1  locus=Contig.5604:49:309:+
ATGCGTCGCTTCAGCGTTGCTTGGTGGGCCTACTCCTTCCCGCTGACGCT
GCTAGCGCTGGCGTCGGCGGAGTACGCGCGGGAGGTGCGGCAGGCGGCGG
CCAACGCGCTCATGCTGGCGCTCGCCGTTCTGTCCGTGGCCGTCACCCTC
GCGCTCATGCTCTTCACCGCCCTGCGCACCGCCGACCTGTTGCCGCGCGA
CGACCCTTTCGACTGCCCGCCCCAGCTAGTTCCTCGTCCTCCTCGTACCA
TCTATGCCTAG
>evm.model.Contig.5520.1  locus=Contig.5520:72:437:+
ATGTCCACGTCACTCTTTAGTTTTTCAGCCGTTGGATTGGTGAGCAACGG
AGATGCGAGCGCGCCGTACAAACAACGCTTCTTCCTCCCGCTTCTGTTCT
CGGTCAACACGAACACGATGCTTCCAGATGGCGCCAGGAGAAAAAAAATA
AGAATAACACTTCTTCCTCCTATAGCCTCGCTTCTGGCAGCGGTGACGTC
GGATCCAGTCTATCTGCCCACCGCCACAACGTTCACGTGGGCCATCGCCA
GGAGCACGACCAACACCCGACCTGGTCGGACAGGACCTATAGAGGTGAGA
GAGAAGGTGCCAGAGGCGGAGGATCTTGAATCTCGCTGGTCGCTGGTGTG
GTATCCCGATGGGTGA
>evm.model.Contig.5480.1  locus=Contig.5480:256:468:-
ATGCGGGAGATCAGCCGGTCGATCGCCGCCAAGTCGCTGGCGGAGCGCGC
CCAGATCCCCTGTATCGGCAATGAGCGCGCCGATCTGGTCGTCGCGGGCT
GCGCGATCCTCGAAACGATCCTCGACCTTTGGCCCGCCGAGCGGCTAGGC
ATCGCCGACCGGGGGATCCGCGAGGGCATCCTCCGCCGATTGATGGGGGA
GACGACACCATGA
>evm.model.Contig.5308.1  locus=Contig.5308:115:420:-
ATGACATGGCCGGCGGTCGGCTCGTCGATCCCCAGATCGCGCGCCATCAT
CGGCAACAGGCTCATCGTCGCGAATTCGGTCGTGCCGATCGCGAAGCCGC
CCACCGCCAGGGCGAGATGGACGATGGCGGGACGCGCGGGGGCGCGCCCG
TCCGGGGACAGGGCAATGCTGGTCATCGCGTCGAGGTCGGTGCGCGACCG
GACAAGGTCAACCGCATGGAATGCGATCGGCATTGCAGCGAACGCATGTG
GGCATGGCCGGAAGGCTCCCCTCCGGGAAACCGGAGCGCCGGCCCGTCGA
TCCTGA
>evm.model.Contig.4983.1  locus=Contig.4983:5:482:-
ATGGTCAACGGCCCGGTCTTCGCCGCGCCGGACGCCAAGGCCTTCGCTAA
GAACCTGAAGCTGCTCGCCGCGACGACCGACAAGGCGGAGGGGGCGAAGA
AGGTCTTCTCGCACCTCCTGCGCGCGGTCGAAGCCCCGCTGGAGGCGATC
GGCCTGCCCTCGACGACGCTCAAGCAGATGGGCGGCGCACCGAACACGCA
TCCGCTGGGCGAAACCTATTTCTCGGCGACGCCGTACCGGTTCGGCGATT
ACATCGCGAAGCTGGCGCTGTTCCCGTGCTGGCCGGGCAGGGCGGCCGCT
GGGAATTGCGCGTCCAGCTCAACCGCGACCTGGAGACGATGCCGATCGAG
GACGCCACGGTCGAGTGGAAGGAGGCGGACAGCCCGTTCCTGA
>evm.model.Contig.4900.1  locus=Contig.4900:4:456:+
ATGGCGGGGCGCGACCATCCGCTGCTCGCCGGCCGCCCCGCCTGCTGGGA
CGCGCCCGCCATCCATGGCGACGAGGTCGAGTCGCTGCCCGAGGGCGCGC
TGCTGCTCGCCAGCAACGGCGTCAGCGCGGTGCAGGCGGCGGAGATCCGG
CATGACGGCGGCCTCTTCTGGGGCGTGCAATATCATCCCGAACTGTCGCC
CGAAGAGATCGCTAGCGCATTGCGGGGCCAGGCGGACGACCTGGTCGAGC
AGGGGCTGGCCCTGGACGAGGCGGCGGTGGAGCGGCACGCGGATCTGCTG
GCGGCGTTGCAGGACGATCCCGACTCGCCGGCGCTCCGCTGGCATTTGGG
GGTGGACGGGGAGTTCGCCGACATGGCCTGTCGCCGCCGCGAATTGCGCA
ACTTCCTCGACACGCTGGTGGCCGCGCGTCACGCGCAGCGACAGCAGGGC
TGA
>evm.model.Contig.4889.1  locus=Contig.4889:45:439:+
ATGCGGATTGGCGAGAACAGCCGCACCGTATCGACGGGCGTGGCCGAGCG
GCTGACGCAGATCGGTCGTTCGCTGCCGGTCGACGTGGTGGTGAAGCCGG
TCATGAACCGGACCGAGCTGGTGAACTCGACCATTTCGACGGTCGCCCGT
AACCTCGCCGAAGGCGCGGTGCTGGTCATCGTCGTCCTGTTCGCGCTGCT
CGGCAATTTCCGGGCGGCGCTGATCGCCGCGTTCGTCATCCCCATCACGA
TGCTGCTCACCAGCATCGGCATGTTGGAAGCCGGCGTGTCCGCCAACCTG
ATGAGTCTCGGCGCGCTCGACTTCGGCCTGATCGTCGACGCATGA
>evm.model.Contig.4804.1  locus=Contig.4804:195:446:-
ATGCTGGTCGGCAGGTTGGCGGCCACCCCCGGCACCCAGGCCATCTTGGG
ATCGGTGAACGCCTTCAGGGCGTGGAATTTCTTCGTGGCGAAGAAGGGTG
CGACCTTGGCCGGGTCCATGTCCTGGCTGAGCGGGATCACCGTCAGCTTG
CCCGCCTCGCGCGCCGCCAGCGCGTCGAGCGTCGGCAGCTCCTTCACGCA
CGGCCCGCACCAGGTCGCCCACAGGTTGAGCAGCACCGGTTTGCCGCGAT
AA
>evm.model.Contig.4368.1  locus=Contig.4368:1:300:+
ATGTGCCCGCCCGGCGCGCTCAACGACCGCTGGTCGCGGCGGCTGCCCGA
TCCGATCACCGCGATGGCCAGCGGCTGGATGCGGGTCCGCCAGCGCGCGC
GGCAGAAGAATATCGAACTGCCGCTGATCCTATCGGACCATGCCGATTGG
GACGAACTGACCCAGACGCTGACCGAGATCGCGCCAAAGGAGGTGTGGGT
AACGCATGGCCGGGAGGACGCGCTGGTCCATTGGTGCATGACCCGCCAGA
TCCGCGCCCGCGCGCTGGCGCTCGTCGGCTTCGAGGATGAGGACGACTGA
>evm.model.Contig.4330.1  locus=Contig.4330:4:276:+
ATGGTCGAGGCCGCCGTGATCCGGGTCGCACCGGCATTGGCCAGCGTCCC
GATCGTGTCATCGGTGCCGATCATCAGTGCGGCCGGCGCGTCGACCGTCA
CCACCAGGCTGTCGGCGAAGGTGCCGCCACCGGTCGTGTCAATCGTGCCG
CCCGACACCTTCAACGTGCCGGTAAAGCCGTTCTTCCCGGTCAGGGTCAG
CGCGCCCGCACTGGTCTTGATCAGATTGCCGGCCCCTTGGAACGTGCCAG
CATACAGCCCCGCGTCGGACTGA
>evm.model.Contig.4219.1  locus=Contig.4219:129:428:-
CTGAGGTCGGAGCCGAAGCCGCCCAGCCGGGTCTGCCCCGCGCCGGACAG
GCCCGATGCGTCGGCGCGGCTGCCCGACACGGCATATTGGGACACGAGCG
TCGCCGCGCCCGCCGGAGCGGCGGCGGCGAGCAGGACGGCGAGGATCGCG
GCGGGCGCGAGCGAAGGACGGCGCAATGTCTATCTCCCTGTTAACCATAC
GGATAAACAGGAGCGCCGTGACGCGGCCGTGACGCTTTGGCGACCGATCC
GCGACAGTGGCGCGGATCAGCGCGTCGGCACCGGCTCCGCGCCCGAATAA
>evm.model.Contig.4169.1  locus=Contig.4169:17:515:-
ATGACGCTGACGGTGAACGCGCAGCCCTGGCCCAAGGCACCGACACAGAT
GCAGCGCTATTTCGCTTCGGCGCTGCCGCCGGTGTCGATCCGCGTCGGCG
ATGCGCGCGGCACGACCGTGGCGGAGATGACCGGCTGGGAGATGTCGCCC
CACGTCGTCAACGGCGAGAAGACGTTCCGGGTCGGCGCCAGCTTCGCCGT
CCAGCCGGGCGAACATTATTACGGCCTGGGCCAGAACCAGGAGGGGCAGC
TCGACCTGAAGGGCCGCACCATCGACTGCCGCCACAATTACGATGCCCCG
GCCGGCGAGACGGTGTGCGTGCCCTTCATGGTCACCAACAAGGGCTATGG
CATCGTCTGGGACAATGCTCCGAGGTCGGCGAGCGGGTCTCCTTCTTCGT
CATCACCGGCGCGACGGCCGACGACCTTTATGCCGGCTATGCGCGGCTGA
>evm.model.Contig.4126.1  locus=Contig.4126:19:381:+
ATGCCTTGCGCTGGATTGCCGGTAATCCACTCTGCATCCTTGGCCACGCT
CAGGATCGCTCGGAGGGCGGTCAACTGCTTGCCGACGGTCGGTGGCGACA
GCGTCGGCAACGCTTTTGCATGCGCCAATGCGATCTGCTCGGTCAGCGGC
AGCGCGCTGACGGCTCTCTTCGGGCGGAACGGCAGTTGCTCGACCAGCGA
GATGAACGTGCGCACCATCGCTGGCGTGATCGCTTCGACCATGCTGGTGC
CGGTGAGTTCCTCGAAGCGTGCGATCGCCTTGGCGAACTCGTCGGCGGTC
TTGTCCTTGCCGGTGATCCGCTTGCGCTTGCGCCAGAGACTGAAGGCTTC
GGACAGCGTGTGA
>evm.model.Contig.4023.1  locus=Contig.4023:43:528:-
ATGCGGAGGCAGGTTGCCGGTCGCCAGCACCACCATGTCCGCCGCGATCG
CGCGTCCATCGGCCAGCCGGACGCCCGCGTCGCTCACCGCCCGCACATCG
CCGGTGCACAGCATCAGCCGGTCGTCGCGCACGGCGGCGAGCGTCTCCGC
CAGATATTCGCCGTAGAGCAGGCGCGGCACGAAGCTGGCCGCCGCCCCGC
CATGCCGCGCCGCCAGCCAGCGGACGAAATGATCGGCATCGTCGGGAAAG
GCGCTCATGCCGGCGGCCCGGACATTGAGCAGATGCGCGGGATCGGTCGC
GCTATAGGCGACGCCGCGCGCGATCCGCTCGGCCGAACGGTCGATCAGCG
TCGCCGTGGGTCCGCCGAAGCGCAGCAGGTTGATCGCGAGCAGCGTACCG
CTGAACCCGCCGCCGACGATCGCGACATGCTCTGTCATGCCCCGGCGTCT
AGGCGATCATCGGATAGGTGTCGAACGAAGCGGTAA
>evm.model.Contig.3888.1  locus=Contig.3888:226:444:+
ATGCGGCGCGCCAGCAATGCTCATGGCGGAGATGTCGTGAACGGGGATGA
TGCGACCGTCTGGATTTTATGTAGAGCACGAGATGGGAAACGAGTTCTAG
GTTTTGGGATGAAGTCCTTGCCCGAGAGTATGGGACGCATCCAGCCAACT
GCTACGGCGAGCTCCCAGGCGGTTGAGCTCAACAGCGGGTACAACAATGT
CGTTGGCCAGATCCATTGA
>evm.model.Contig.3762.1  locus=Contig.3762:55:273:+
ATGCGAGCGCAGCCGAGCGGAAGCGGGAGAAGGCTGAAGAGATGGATCCT
GCACCGCATCCACCCGGGCGCCAACGCAGCGGTCAGCTGTCGGCTGCGGG
CACCGGTCACCGTCGTGTTACCTGTCCAAGTCCTTGTGCTGGACTGCTGG
CTGTGCTCGCCGTCGGCTCTCTGTTGCAGTGGCCAGTTCGATCTCGTCCG
CTTGCTTGGTGCTCGGTAG
>evm.model.Contig.3747.1  locus=Contig.3747:212:560:-
CTGGCGGTGATCGCAATCGCGCTGGCGGTCGGCACCTTCATGCAGGTGCT
CGACTCCACCATCGCCAACGTGTCGCTGCCGACGATCGCCGGCAATCTCG
GCGTGTCGAGCGACAATTCGACCTGGGTCATCACCGCCTTCGCGGTGGCC
AACGGCATCGGCGTGCCGCTGACCGGCTTCCTGATGGGGCGGTTCGGCGT
GGTGCGGACCTTCTGCCTGTCGGTGCTGCTGTTCACCATCGCCTCCTTCC
TGTGCGGCATCGCCTGGAACCTGCGCTGCTGA
>evm.model.Contig.3676.1  locus=Contig.3676:182:491:-
ATGTTCGCCGGCCTGCGCACGATGGTGGTCGACGAGGTCCATGCCTTCGC
CACCGGCAAGCGCGGCGACCTGCTGGCGCTGGCGATGGCGCGGTTGCAGC
GGATCGCGCCCGACCTGCGCCGCGTCGCGCTGTCGGCGACGGTGGCGGAC
CCGGACGGCTATCGCGCCTGGCTGGCCCCGGACGGCGATATCGACGCGGT
GACCGCGTGCCCTGGGCGGGCCATTCGGGCCGCTATGCCGCCGAGCAGGT
GA
>evm.model.Contig.3535.1  locus=Contig.3535:18:537:+
ATGCGCGCCGATCCGGACCATCCGGTCCGTGCCGCGCTGCCCGATCTCGA
CCTTGTGCTGACCTATGGCGGCGGCGATCCGGTGGTGGACGCCTATCGCG
GCTTCGGCGCGGCGGAATGCGTGCCGGTCTATAACGCGCTCGACCCCAGC
ACCCATCATCCGGTGCCGCCCGATCCCCGCTTCGCCTGCGACCTGGCGTT
CCTCGGCAACCGGCTGCCTGACCGCGAGGCGCGGGTCGAGGAGTTCTTCC
TCCGCCCCGCCGCGTCGATGGCCGACCGCCACTTCCTGATCGGCGGCAAT
GGCTGGGAGGGCAAGGCGATGCCCGCCAATGTCCGCCATCGCGGCCATGT
CTTCACCGCCGAGCACAACGCGTTCAACTGCACGCCGCGCGCGGTGCTGA
ACGTCGCGCGCGACTCGATGGCGCATATCGGCTTCTCCCCCGCCACCCGC
GTCTGTTCCTGA
>evm.model.Contig.3232.1  locus=Contig.3232:32:589:-
ATGTTCGTCAAGCCAGGTGCGGAACAGCGGCGCGACCTCGTGCGGCAGGC
GGACGGCCAGGAAGAAGGCGTGCGCCGCCCCCGCCTCGGCCGCGCGGGCG
ATCAGCGCCTCGACCTCATGATCGGTGATGGCCGGGATGACGGGCGCGAT
CGAGACATAGACGGGAATGCCCGCCTCCGCCAATCGCCGCACCGCCGCCA
GCCGCCGTTCGGGATGCGGCGCACGCGGCTCCAGCGTCGCCGCCAGGCGG
GGATCGAGCGAGGTGATCGACACGCATACCGCCGCCAGTCCCTTCGCCGC
CATCAGCGCGAGCAGGTCGATGTCGCGGATCACCCGGTCCGACTTGGTGG
TGATCGTCACCGGATGATCGGTCTCCGCCAGCACCTCCAGCACGGCGCGC
GTGATCCGCCAGTCGCGCTCGATCGGCTGATAGGGATCGGTGTTGGTGCC
GAGCGCCATCGGCCTGGGGACGTAACCCGGTTTCGCCAGTTCGGCGCGCA
GCAGCGCGGCGGCATCGGGCTTGGCGAACAGCCGGCTTTCGAAATCCAGG
CCGGGTGA
>evm.model.Contig.3178.1  locus=Contig.3178:201:590:-
ATGCTCCCGGCCGGGCTGCTGGCGTTGCTGCGGGAATGGTGGCGGGTCGG
TCGGCGGGAGGGCGTGTTGCACGTGGATGGCTGGCTGTTCCCCGGCCAGC
ACTATCTCAAGCCGATCAGCACGCGGCAGTTGCACCGCATCGTCGTGGAG
GCAAGCGTGGCGGCGGGCATCGGCAAGCGGGTCGGACCGCACACGCTGCG
GCACTGTTTCGCCACGCATCTGCTCGAGGACGGAATCGACGTCCGCATCA
TCCAGACGCTGCTGGGGCACGCCAAGCTGGAGACCACCGCCTATTACACG
CAGGTCGCCACCCGGGTGCTGCGCAACGTGACCAGCCCGTTCGACAGGCT
GGCGACGGCCGCCAGAGAAGTGAGGACAGCCAGCGGCTGA
>evm.model.Contig.3085.1  locus=Contig.3085:85:452:-
ATGGTTGAAGCGCGCCGGCATGTCGCCGGGCCATTCGGGCTGTTTGGGCA
ATACGCCCTCGACCACCCATTCATGCACGCCCGCGACCGTGCGCTCGACC
GGCTTCACCCCGTCGGCATAGGTCTTCCAGTGGATCGGATCGGTCGCCGG
CCAGAGCAGCCGCGTGCGCACGAAGCCGAACCGTGCCGGCGTCGCGGGAA
GCGGCGCGACCGTCTGCACCTGTCCCTTCAGCGCCGCGTCGCGACTGGTG
GTGGAGAAGCTGCTGCTCGCGGCGCAGGACGGTGA
>evm.model.Contig.3035.1  locus=Contig.3035:272:610:-
ATGTCCGGCTTCTCCAGCAGCAGCTTGCAGAGCGCGACGCGGCGCTTCTC
GCCACCCGACAGACGGGTGACGTCGGCATCGCCGGGGGGGCAGCGCAGCG
CTTCCATCGCCTGTTCCAGCTGGCTGTCGAGCGACCAGCCATCGACCGCG
TCGATCTTGGCCTGGAGATCGCCCATCTCCTCCATCAGCGCGTCGAAATC
GGTATCGTCCTGGGGATCGCCCATCTCGGCGGAGATGGCGTTGAACCGGT
CGACCAGGTCCGCGACCGGACGCACGCCGTCCTTGACGTTGCCCATCACG
TCCTTGGTCGGATCGAGCTGCGGCTCCTGCGCCAGATAG
>evm.model.Contig.2919.1  locus=Contig.2919:41:521:+
ATGGCGGAGGCGCGGCCCCGCCTGCGCGACGGCAACACGGTCAGCGTGCC
GGTCGCCTATCTGGTCTGCAACTTCGCGCCGCAGGGGTCGGGGACGCCGT
CGCTGCTCAGCCATGGCGACGTGCTGACGCTGCTGCACGAGACGGGCCAT
TGCCTCCATCATCTCTGCACGCTGATCGACCGGCCGGGCATCGCCGGCAC
CAGCGGCTTCGAATGGGACGCGATCGAGCTGCCCAGCCAGTTGATGGAGG
ATTTCGCCTGGGACCGGGCGGTGCTGACCAGCATGTCCGGCCATCACGTC
ACCGGCGCGCCGCTGCCCCCGGCGATGTACGAGGCGCTGGTCGCGGCGCG
GCGCTATCATTCGGCGATGATGGTGGTGCGGCAGATCGAGTGTCGGTGA
>evm.model.Contig.2854.1  locus=Contig.2854:6:587:-
ATGAAGAAGGCGACCAAGTACCTAAAGCACCTCTTCTCCGCCATCGTCGC
GGCGGTGAAGGCCAGGTCCACCGCCGTGGGCACCAAGGCCAGCTCCCTGC
AGATGCGCCTCATCGTCCTCGGCATCATGCGGAACAAGAAGCTCCTGCTC
AGCGCCATCCAGAAAAAGATCCACGCCATCATCGGCGCCGGCAATGGCAG
CGGCAATGCGGTGGCTAGCCACGGCAGCGGCAACAGGATGGCCGCGGTGC
TGCAGAGCCTGCCGAGCTTTGCCGTGGAGCAGGAGACGAGGGCCCTCGTC
CTGCTCAGCAGCCTGCCGAGCTTCGTGCTGGAGCGGGACGCTGCCGGCGC
TGGCGCCAACGAGGACAAGCAGGACGTGGTGGAAGCAACAGCAGGCGACA
AGCATGTTGCCGTGGTGGACGACGACGCCACCGCTCAGGCGAAGGCGGAG
GGGGACTTCCTGCTGGAGGACCAGATCGACCACGTGGCAGACGTGTTCAT
CCGCCGATTCCACGAGCAGATGAGGCTGCAGAAGCTGGAGTCCTTCAAGA
GGTTCTGCGAGATGCTGGAGAGGGGCGCCTAA
>evm.model.Contig.2797.1  locus=Contig.2797:275:562:-
ATGACCACGTCCCGGATCCCAGCAGCAGTCATGGCGTCGAGGATGAAGCA
CGTCTCGACGGAGGGTTTCGGCGGCGCCATGGTGATCGCCCGCAAATCGG
TCCGAGATGGCAAGGGAATTACAGGAAATCAATCACCGTCGCCGGTGCTC
ATGGCAAACAGTGAGATCTCAGCAAACCCGGGCCGTATACGATACCAATC
GACGGAATGCGCGAACCCCAAGCAGATTCCGGCCGAGGATAGAATGATCT
TAGATACCAATTGTCACACCTCTTGGCCCCCGTGGTGA
>evm.model.Contig.2661.1  locus=Contig.2661:1:510:+
ATGCTCACCTCGGACGAGGTGGAGGCGGTGGTGCTCGGCGCGCAATGGGT
ATTGGTCCACGCCGACGAGGGGCTTGCCCGCGCAGCCGCCGACGTGCTCG
CCAAGGTTGCCGCCATCGTTCCCGAACAGCTGCGGGGACAGATTGAGGAC
CCGGCGGTGATCACCCCGCCCAAATGGAGCGAGCGGCTGGACGCTGGGGT
CGACGTGGCACGCCTGCGGGCCTGGAGCCTGCAAGGGCGTAAGCTGCACA
TCCGCTACGCCGATGAGGGGGGCCGCGAGACGGCACGTACCGTGTGGCCG
TTCATGGTCGGCTACATGGATCGGGTTCGGATGTTAATCGCCTGGTGCGA
GCTGCGCGGCGACTTTCGGATGTTCCGCACCGACCGGCTTGCGGCAATTG
AGTTTCGAGACGAGCGCTATCCGGAACGCCGCGCAGTGCTAAGGCGGCGC
TGGCTCACCATGATGAGCGAGCGACGCGATGCGGGAGCAACGCAAAATCG
TGCAGGCTGA
>evm.model.Contig.2620.1  locus=Contig.2620:44:457:+
ATGGCTACGCACTCACGCCAGGTGGCTGCGCCCGCGCACTCGTGCCATGG
TTGCGCACCCCAGACGGGGGCCGCACCCACGCCGTCGCTCCAGGGCTGCT
CGCGCCTGGCCGGGCCACACACCCGTGTCGCGCTGAGGCTGCCACCGCAC
CAGTGCCGCATTGTGGCTGGTTGGAACCGCCCACAGGTGGCCGCCGCGAT
ACCGAGGCTACGAGCCATAGCCAGGGGGCTGCGCCCACGCAATCGTGCCA
AGGTTGCGCTCCTGCGCTGGGGTCCGTGCCTGGCCAGGACGCGCACCCGT
TTCGTGCTGTGGCCGCCCGCTCGTCCGTGTAGGGCCGGTGCCGCCGCGAC
CCTGCATGGCCTATGGCGGCTACCACTAGGAGATGAGGATGAGCGGTTAG
GGTTTCAACCCTAA
>evm.model.Contig.2560.1  locus=Contig.2560:184:598:-
ATGGGCCGGATCGACCGGCGCGCGCGCGTCTGGCTGGCGGAGATCCTCTA
CGGGCTGATCACCGGCAACTATAAGCGCGTCGCGGAAATCCATTTCGAGG
CGGGCTATGTCCCGGCCCATCACAATGTCGCGGAATTCGCCACGGCGCTG
CGCGCGGTGGGCGAGCCGATGCGCGGCCTGCCCGTCAAGGACATGTCGAT
CGGCATGATGCTCGACGGCCTGTTCTCGATCACCCGCGATTTCGACATGG
TGACCCAGCCGCACCTGCTCCTCCTCCAGAAGACGATGGTGATGGTGGAG
GGCGTGGCGACCAGCCTGGACCCCGACATCAACCTGCGGCGATCGCCGAC
CGGCTGA
>evm.model.Contig.2505.1  locus=Contig.2505:91:414:-
ATGATCAAGCCGGAATGGGGCACGAAGCGTACGTGCCCGAAATGCGCGAC
GCGTTTCTACGACCTCGAAAAGGACGATCCCGTCACCTGCATCAGCTGCG
GCTATGCGTGGGAGCCGGAACCGATCCTCAAGTCGAAGCAGCCGCTGCCC
TTCGAGGCGCAGAAGTCCGACACGCAGAAGCCAGACGCCGACCTGGAAGG
CGATGACGAGGATCTGGAGGACATCACCGGCGAGGACGAAGAGCCCTCGG
CGGACGATGAAGTCGATCTCGGCGGCGACGACGACCTGGGGGTCGAGACG
TCGAGCGACGAGGACGAACACTGA
>evm.model.Contig.2345.1  locus=Contig.2345:354:644:-
ATGCCGGCCCGTGAGCCGGGGATTGAGAACCTGCAGATAGAACAGGCGCG
AGCGTCTTTGGGCCCCCGAAGGTGCCTTGGACATGCACGCCCGCTCCCCG
GCCGAAACTGGTTCGGGCCGGGCATTCGGCTACTATCTGCGAGGTTCTCA
CGCCTCGGTCCGCCTGCTGGCGAACGGGGCATGTGTAGGCCGGACCGGTT
AACGAACCAAGTCCTGCCGTGCAGGATCGAGGTTCGGGTTGCTGCAACAT
GCGGCAAGCTGGGCTGCTTCCGCCTGAACAATCTGACGTGA
>evm.model.Contig.2245.1  locus=Contig.2245:123:326:-
ATGGCCTTTTTCAGGAGTAGGAAGTGCAGGCAATGCGGCCCCACAGAGGT
GGAAGCAACGACAATCGGTGGTACCTGGGACTCGACAACTTCCACTAGTA
ACAACGCCGCCCTAGATTGGTTGCTCACCGCTGTAGAGCCCGAGGGCAAG
GAGGCCAGGGACGACAGCGATGACAGCTACCTCTGTCGCCGAGACCTCCT
CTAG
>evm.model.Contig.2147.1  locus=Contig.2147:90:677:-
ATGGCTGCCCTTCTTCTCCAAGCTGACCGTCTGACCCGGCTTGTCGAGCG
TGACCTTGCTCAGACGAACAGGCGGTGCCGGTGGGGGTGGCGGAGGCGCC
GGCGGCGGAGCGGCGTCCTCGGCCACCTCGATCCCGAAGGAGCGCGCCAA
GGGTGCCAGGCCGCCATTGAAGCCCTGCCCCACGGCCCGAAACTTCCACT
GGTCGCCCCGGCGATAAAGTTCACCCAGCACCATCGCCGCTTCGGTCGCT
CCAGCCAGCATCGGCCGATAGCGGATCGTGTCGCCGCCCCCCGCCGGGGT
CACGGAGATTTCGGCATCGGCGAGGAGCGCCAACGTCTGCCCCTTGGCCT
GCGCCTCGTGGATCGTCACGCAGAAGACGATGCGTTCCAGTTCGACGGGC
AACTGCGCCAGATCGACGGTGAAGCCGCCACATGGCCCGGTACGATCCCC
GAAGCGCACCGCGCCGGCCGCACCATCAGGCTGGTTGTAGAACACCATGT
CCGCATCGCCGCGAACCTTGCCGCTGGCGGTCAGCAGATAAGCAGACGCA
TCCGCCTCGACATCGCGCCCAGACGGAATTGCCCATGA
>evm.model.Contig.2068.1  locus=Contig.2068:68:391:+
ATGAAAGGTCACCCTCCGGCTCCTTTAAATAGCCCGCTCGCCACCGGTTA
CCTTCATCACATGCTATTGTTCGCTCGTCCTCTTCTCCTCCCTTTTCCCT
TTACCCTCGAGAGCGATGACTGGAGGCAAGGGGAGCAGGGCAAGCGTCAT
TCGGCCAAAGGTAAGCTCGCACGTCTTCCGAGCCCTCCATCGGAGGACTT
CGAGGGCTCAGAGTTATCGGAGGAGGAGTTCTCCTCTGAGTATGACGGCT
CGCCTGCTCCGGCATCCCCTGTGGCGTCGTCCGATGACTCAGACAACTCC
ATGGGATTGTCGGCAGTGGAGTGA
>evm.model.Contig.2025.1  locus=Contig.2025:63:272:+
ATGGCCTCGATCCAGGCGTGCGGATCGGGGGCTGGGCCGAGCAGTACCGC
GATCAACTCCGATAAAATCGAGCCGCGTCCGGGGCCAAAGGCTCCAACGG
CGTTGCGCCCCGCCTTCGTCACGAAAAGGTCCAGCATTCTGGTGATGCTC
GCGGCGGCGGCCTTCTCCTGTTCGGGGCTGCCGTCACCGTACTGCCCGCC
CGCCATGTGA
>evm.model.Contig.1803.1  locus=Contig.1803:268:696:-
ATGCAGTGCCAGCAGGTGGATGCAGGCCCTGCCCTTGGAGATGAGCATCC
TGACGAGCGTGGCCACCCGCGTGTCCAGTTGCCGCCCTGGTACCACGACC
GTGGCCTCGACTGTCGCCACATCCTTTTCCATGCGCCCGCCCTAGTCGAA
GTAGGAGCGCGAGCGCATGGCGCGCGGTCCAGCATAGCGTTTCCACGCCG
CCGCGTACCTATGGCAGCGCGACTGGAGGAGCGCATGCTGCCGGGTCCGA
AGATGAGGAGGAGGACGTGCGGGGTGCGCCGCGAGGGCGAAACTCAGGCG
CGTCGTGGCCATGGGAGGAGCCTGGATGGCGGGTGGCGGCGAATAAAGAA
AGGAGTGATACCTGAGCGAGACCACAACCCCGATGTTTCTAGGAGCAGCA
GGTCTGCGTTTCTAGAAGCGGGTCCATGA
>evm.model.Contig.1766.1  locus=Contig.1766:63:458:+
ATGCTGTACAAGAAGCGCGCCTCCATCTCGGCGGCGGAGATGGGCTGCCA
GGGCGAGGTGGGCGTCGCCTGTTCGATGGCGGCGGGCGCGCTGGCGGCGG
TGCTCGGCGGCAGCAACCGCCAGATCGAGAATGCCGCCGAGATCGGCATG
GAGCATAATTTGGGCCTAACCTGCGACCCGATCGGCGGGCTGGTGCAGAT
CCCCTGTATCGAGCGCAACACGATGGGCGCGGTGAAGGCGATCAACGCCG
CCTATCTGGCGCTACGCGGCGACGGCAGCCACATCGTCAGCCTGGACGCG
GTGATCGAGACGATGCGCCAGACCGGCGAGGATATGCGCTCGCAATATAA
GGAAACCAGCCTGGGCGGGCTGGCGGTCAATGTGGTGGAATGCTGA
>evm.model.Contig.1538.1  locus=Contig.1538:33:497:+
ATGGCCCAGAAAGGCGCCGAGCGCCGCGAGCTGGCCCTGGCCGGGATAGA
GATGCTCGACGATCAGGATCGCGGCCACCGCCTTCAGCATGTCGAGCAGC
AGGGTCGCCGCCGCCAGCCCCTTGCGACCGGTGCGCAGCACGTTGGTCGC
GCCGATATTGCCGGACCCGATGCTGCGCAGGTCGCCCGCCCCGGCCATGC
GGGTGAGCAGCACCCCGAACGGGATGGAGCCGAACAGATAGCCGATCAGC
AGCGCGAGCGCCGGTGCGATCCAGAGGACTTCGGTGACCACTCTTCCCCC
TTGTCGCGCCCCTATAGCGTGCCCGCTCTGTTCCTGTCCATGTCGGCTGG
AATGTACCGGCGAACATCCGGCAGGCCGGCCGCCCCGCCATGCTCCAGCC
CTTGTAGGAGCATGAGGGAGCGTCGCTTCCGCTCGACGCCGCGCATCGCT
AAGGCGGCGGCATGA
>evm.model.Contig.1408.1  locus=Contig.1408:85:327:+
ATGCCACTGTCGCCCGCCGTGGGCCGGGCGATCGTGACCGGCTATGACGC
CGAGCATCCGTTGACCGATGCCGAGCGCGCCGCGCTGCCGGTGCTGGCGC
AGGGGGCGTGCATCCGCTTCCTCCTGACCCGCGCCTGGGACTGGCTCAAC
ACGCCGACCGACGCGCTGGTCACGCGCAAGGACCCGCTCGCCTATCTGCG
CCGGCTCGACTGGTACGAAGCCAATATGGGAGCCTTTGCATGA
>evm.model.Contig.1408.2  locus=Contig.1408:459:767:+
ATGGAGTTGATGGCGGCGATCGAGGCGCTGAACGCGCTGACCCGGCCCTG
CAAGGTCACGCTGTCGACCGACAGCCGCTATGTGATGGACGGCCTGACCA
AGTGGATCAAGGGCTGGCTGCGCAACGGCTGGAAGACCGCCGACAAGAAG
CCGGTGAAGAATGCCGAGCTGTGGCAGGCGCTGCTCAAGGCCGCCGAGCC
GCACCAGATCGAGTGGAAATGGGTGAAGGGCCATGCCGGCCACCCCGACA
ATGAGCGCGCCGACACGCTGGCGAGCGATGCCGCGCTGGTGGCGGGGCGG
CGGGGGTAG
>evm.model.Contig.1324.1  locus=Contig.1324:555:770:-
ATGCGCCCGCCCGAGCAACCGGCCAGCGGCGCGGCCGCGCCGACCGCCAG
CGCGGAGCCGAGCAGGCCGCGTCGGGTCACGCCCTCGCCGGGGCTCGAGA
CCGGCCGGGGAGCGAGCGGGGGGGTGGATTCGGACATCGGGCAACTCCTG
GACGGCCGCGCCGCCGATCCCGAATCGCCCATGGTGCGGACAGGGACGAG
CGACGCCGCCAAGTGA
>evm.model.Contig.1238.1  locus=Contig.1238:62:826:+
ATGGGTGCGCGCGCGCCGGCGACGCGGACTTCGATGCTGCGCGACGGTGT
CGGCATCCTGCCGATCATGGGGCCGGTGTTCCCGCGCGCCAACATCATGA
CCGAATATAGCGGCGCGACTTCGCTCGACGTGGCGGCGGCCGACCTGCGC
GCGCTCCAGGCGTCGCCGGATGTCCGCTCGATCCTGCTGGCGGTCGACAG
CCCGGGCGGTGCGGTCGCGCAGGTGCATGAGTTCGCCCGCCTGGTCGCAG
CGTCGCCCAAGCCGGTCACCGTTCACGTCACCGGCCTCTGCTGTTCGGCG
GCCTATTGGATCGGCAGCGCCGCGCCCGGCGGGATCAGCATCGATCCGAC
CGGCATCGTCGGCTCGATCGGCGTGCTGATCTCGACCTCCTACCAGGAGT
CGGCCGACCAGAACGGCCGGCGCGACCTCGACATCGCCAGCTCGAACGCG
CCGAACAAGCGCCCCGACCTGTCGACGGCCGAAGGCCAGGCGCAGATCCG
CCAGATGCTCGACGGCATCGAGGCGGTGTTCATTTCGTCCGTCGCCAAGG
GTCGCGGCGTCACCGAAGCTACGGTGCGCAACGAGTTTGGCGCGGGCGGC
ACCAAAACCGGGAAGGACGCCAAGGCGGCCGGCATGGTCGACCGCGTGGA
GGCCGATGGCCTCGACGGGGCGATCCGCCGCCTCGCCAAGTCTAGCCCGG
CGACGCCTCGGCGGACGGCCGCGGCGAACCACCTGGCGCTCGCGAACGCG
AAACGCGCCCTCTAA
>evm.model.Contig.1193.1  locus=Contig.1193:34:726:+
ATGCCGACCATGATCCGCACCGCTCTCGCCCTGGTGCTGGCCGCCCTATG
GTTTCCGACGCCGGCATATGCGGGCATCGTGTTGAGCCAAGTGGTCCTTG
ATATCCTTCCGACCTCGGACATCGCGCAGAATGTCGAAGTTACCAACGAC
GGTGCCGACCTGGCCTATGTCGTGGTGGAGCCTTCGGAAATCCTGGCAGC
CGGGCAGCCGGCGGAAGCACGCAGGCCGATCGTCGATCCGGGTGCCGGCG
GGCTGCTGGTGACGCCGCAACGGCTTATCCTGCAACCGGGTGAGCGCAAG
ACGATCCGCTTCGCCGCGATCGCCGATCGTGGGGCCATCGACCGCATCTA
CCGCGTGACCGTGAAGCCGGTGGTCGGCGCCGTTGCCGCACCGAGCACCG
CCCTGAAGCTGCTGGTAGGCTATGACGTGCTGGTCATCATCCGTCCGGCC
GTGCCGCTGGCGAAGGTGGCTGGTGCCCGTGACGGCTCCATGTTGGTGCT
TCGGAACGACGGCAATACCAATGTCGAACTGTACGACGGCCACCAATGCG
ATGCCGCCGCGCCGACGACCTGCCACGACCTGCCGTCGCGACGCCTCTAT
GTCGGGCAGCAATGGCAACAACCGCTGACCGGCACCGGTCCGGTCACCTA
CCGCGTCGCGGTCGGCAAGACCTCCACCGTGCAACGATTCTAG
>evm.model.Contig.1150.1  locus=Contig.1150:196:844:+
ATGCCCGTGCGAACACTTGTGGTCGACGACAGTCCGTCGATCCGCGCGAT
GCTGACCCGAATCCTGTCCGCCGATCCCGAGATCGAGGTGGTCGGACAGG
CGCCCGAGCCGAACACGGCGCGGGCGATGATCAAGCAGCTGGAACCCGAC
GTCATCACGCTCGACGTCGAGATGCCGGGAATGGACGGCCTGTCCTTCCT
GGAGAAGATCATGCGGCTGCGACCGATGCCGGTGGTGATGTGCTCGACGC
TAACCGCGCGCGGCGCGGCCACCACGATCGAGGCGCTGCGGCTGGGGGCG
GTCGACTGTATCGGCAAGCCGTCCGGCAATGCCGAAGACCTGTTGCGCGA
GTCCGTCCGGCTGCGCGAGACGGTGAAGGCGGCGGCGCGATCGTCGGTGC
GCCCCACCGTCGGCGTCCGCGCACCGGCGACCACGACCGGGCCGCTGCGC
CCCGATGCGGTGATCGCGATCGGCGCATCGACCGGCGGCGTGGAGGCGCT
GTTCTCGCTGCTCGGCGCGATGCCGGCGGATTGTCCGCCGATCCTGATCC
CCTGGACGCGATGCCGCTAG
>evm.model.Contig.1114.1  locus=Contig.1114:85:759:+
ATGACCAGCACGAACAGCAGCGCGCCGCCGATCAGCACCACCTCCGACCC
CGCCAGCGGCCCGCCCGCGATCACCGACCAGAGCAGGCCGGCGATCGGCA
CCAACGTCGCCAGCGCGATCAGCGCGACCAGGCCGATCGGCAGGTCGCGC
TCGGTCAGGTCCAGCACCGCGCCGCCGCGCTTGGCCCGGGAGGCGGCGAT
GGCGGACCGGATGCCGGCGATGACCGGACCGATGATGCGGAGCAGCGTCC
AGATCGCCGCGATGCCGATCACGCCCGCGCCGAAGAAGCGCACGTCGTTG
CGGAACACCGTGCCCGCCCATTCGGCGACGCTGGCGGCGGGCATGGGCGT
GGCGGCGGTCAGGATCGGCAGCACGATCCACCAGCCGAGCACGATCCCCG
CCAGCATCGCGATGCCGACCGACAGGCCGACCAGATGCCCCGCGCCGATC
AGCGCGAAGGACAGGCCGCCGGCGATGCCGGTCGCGCCGGTGCCGGCGCG
GAACCACAGGGCCGCCTCCGCCACCGCCAGCTTGGTCTGGGTCAGGATGG
CGAAGCCGGCCGAGGTGAGGGCGGTCCAGATGATGACCCACAGGCCCTTG
GCGCTTTCCGCCGCGCCCTCGCGACTGCCGGCGCCGACCTTCAGCACCTC
GGCGGCGGCGCGGCCCTCGGGATAG
>evm.model.Contig.1009.1  locus=Contig.1009:551:883:+
ATGAGAAGGCGACACTTCGTGTCACTTCGTGTCACTTCGTTGTCACTTCG
CAGTCACTTCGCGTCGCCGTGCGACCAGCGTCGTGGCCACATGCGATCCG
GAGGGGATGAGGCGGGAGAGGAGCGGTTGAGCGGGGATGGAACACGATGT
GCACGGTCGTCGGAGGGGACGAGGCGGGAGAGGAGCGCCGCCAGGGCTAT
GGGATGCGCACGGCCACCAGGGCGGGATGCGCACAAGGATGGAGCACGAG
ACATTAGGGTTGAGTACTTAAGTTGGGTCTATAAGTCTGTTGGGACTAGG
ACACTTGGTAGTCTGATGGGTGAAGACCCATAG
>evm.model.Contig.968.1  locus=Contig.968:151:648:+
ATGAAGACGATCGCGGTCAGGAAGGCGGCGATCAGGCCGTACAGCCCGCC
GACCAGCGGAATGGCATGGCCGCCCGGCTGCACCACGATCAGCACGCCCG
CAAAGCCCGCCGTCACCGCTGCCCAGCGTTTCCAGCCCGTCGGCTCGCCC
AGCACCAGCGCGCCCATCACCGTGGCGAAGATCGGTGCGGTGAAGGCGAT
CGTCGTCGCCTCCGCCAGGGGCAGCGCGATCAGGGCGGCGAAGGTGAAGG
CCATGCTGATCACGCCGACGGTGGCGCGGGTGACGTGCGCGCCCAGCCGC
CGGGTGCGGATCGACGCCAGTCCCGGCCCGGCCGCGATCACCGTCGTCAC
CAGCAGCGCCGCGCCGAACTGGCGGAAGAACAGGATCTCGCCCAGCGCCG
CGCCGCCCTGTTGCGCCAGCTTGATGCTGGCATTCATGCCCGCAAACAGC
AGCACCGACAGCAGGCGCAGGCCGATCGCGGGCAACAGGGCGTCGTGA
>evm.model.Contig.906.1  locus=Contig.906:16:882:-
ATGTCGCGCGGCAGGTCGAAGCGGGCGACAGCGACCGTCCGCCCGTCCGG
CCCGGTCAGCGGAAGCTGCACGCCCACCGTCCGCCACGACCAGTCGCGCA
TGCCGGTCCCGGCTGCGGCCGGCACCAGGCGCACCGTCGCGCGGATCGGG
CCGGCCCAGCGTTCGGGATCAACCGGCCGCATCAGCAGGAGCGCCGCCCC
CTGCCCTCGCGGTCGCACCATGCCGATCGCCACCAGCCTGCCGTCGCTCA
CCGCGAAACCGCCCGTGACCGTCGTGCCGCTGCGTCCCCGCAAGATCGAA
CGGTCCCGCAGCACGTCCGCCAGCCGGGCGCGGGCGGCGGCGTCGCCCGC
CTGCGTCAACAACCGGCCATCGGCCGCGATCCGCGCCATCGCCTCGCCCG
GTGACAGACGGGGACGCGCGCCGTTAACGGCCAGGTCATGCGCGTCATGT
TCGACATCGCCGGCACTGTCCTCGATCGCCGCGCGCAGCCGGGCGATGTC
GCGGGTCAGGCCGCGCGCCTCCAGCGTGTCGAAACTGGGGGTGATGATCG
CCGCCAGCAGCAGCGTGATCGCCAGCGCCCCGACCAGCCCGGACACGCTC
AGCAGCCAGACCAGCCGGCGGCCGAGCGACCGGGGTCCGCCGCCCCGCCG
CCTCAACCGACGGTCCCCGTCGCCTCCCACGCCGCACCCTGCGGGTCGAT
CAGCCCGGCCCGCGCCATCTCGCGCGCATGGGTCGCCGGCACCGGCAACG
AGAAATAATAGCCCTGGAGATAGGCCGCGCCGGCGATGCGCAGCGCCTGC
GCCTGCGCATCCGTCTCCACGCCCTCGCCGATCACCTCCAGCCCCAGTGC
ACGGCCGAGATGGATGA
>evm.model.Contig.866.1  locus=Contig.866:601:912:-
ATGGCCACCGAAATAGACCAGGGCGACGACATTCCCCTCCCGGTCGATCG
CGATCACCCGCGTCGGCGCGCGGCCATTGCCCTCGCGATAGGATTGCGGG
GTCAGCGTGATCGCGATGATCCGCCCCGCATCCGAGGTCATCAGTTCGGT
GCGCGGCAGCCGGTCGACATGGCCGGTCGGCAGGTGGAAGGCGACATCGA
CGACGCGCGACAGGCCCAGCCGGTCGAGCGGCTTGGCCAGCGCAGCCCCC
ACGCCTTTCAGCGCAGTGACTTCGGCGAACAGGGGATTGAGGATTTCGGG
ACGCATGACTGA
>evm.model.Contig.796.1  locus=Contig.796:31:937:-
ATGACGGGCGGCACGGGCAGCGGCAGCGGCGGCCTGGGGTCGGAGGACGG
CCCCGATCTCGATTCGCTGGCGGAGGGCGCCCCCAGCCTGGCCGACCATC
TGCTCGCCCAGGCGACGCTGGCAGTGCCCGCCGCCGATGCCTTCATCGCC
CAGCATCTGATCGACCAGATCGACGAAGCGGGCTATCTGACCGTGTCGCT
GCTCGACCTCGCCAACCGGCTGGCGGTGCCGCTGGTCCGGGTCGAGCGGG
TGCTGGCGATCGTCCAGACCTTCGATCCCACCGGCGTCGGTGCGCGCGAC
CTGGCGGAATGCCTGGCGCTCCAGGCGCGCGAGGCGGATCGCTACGACCC
CTGCATGGCGCGGCTGATCGAGCATCTCGACCTGCTGGCGCGGGGCGAGC
TGGCGCGGCTGAAGCGGATCTGCGGCGTCGATGACGAGGACATGGCCGAT
ATGGTGCGCGAACTGCGCGCCTATGATCCCAAGCCCGGCTGCCGCTATGG
CGGCGAACCTGCGCCAGCGGTGACGCCCGACCTGTTCGTGGTACCGGTGC
GCGGCGGCTTCGGCATCGAGATCAACAGCGCCACCCTGCCCCGCGTGCTG
GTCAACCGCCGCTATTACAGCGAACTGTCGCGGACGGGGCAGGACAAGGC
GTCCAAGGCCTGGCTGTCCGATTGCCTGGCCAGCGCCAACTGGCTGGTCA
AGGCGCTGGACCAGCGGCAGCGCACGATCATGAAGGTCGCGCAGGAGATC
GTGAAGCAGCAGGAGGGCTGA
>evm.model.Contig.768.1  locus=Contig.768:257:957:+
ATGACCGATAAACCCAGGGTTCTGGACCTCTTCAGCGGCGCCGGCGGCAT
CGCCGAAGGCTTTCGTAGCGCCGGCTTTCAGATCGTCGGCGGTATCGACT
CATGGGCACCGGCGGTGGAAACCTTCTCCGCGAACTTCCCCGAGGCGGTC
GGGATTGAGGCGGATTTGCGCAAGGTGACAGCCGCGGACGTGACGGCTGA
AATCGACGGCAAGATCGACATCATCGTCGGGGGGCCGTCCTGTCAGGGTT
TCAGTACGTCGGGCGGTCTCAGCCGGGCGACGGGGCGGGATTCATCCGAT
CCGCGTAACAAGCTGTTCCTTAACTACGTCGATTTGGTCGAGAACCTGGA
GCCGTCGTGGATCGTATTCGAGAACGTCCCCGGCCTGCTGCTTTACGATC
AGGGCCGAGTGGCGCTGGAGATCGTCGCTGCCTTCCGCGAGATCGGCTAT
TCGCTGTTGCCGGTCATCCTGCTTGCGGCGGATTACGGCGTGCCCCAGCT
CCGTCGCCGGCTGTTCTTCATCGGTAACAGGACCGGCAGCGAGGTATCGT
TCCCCGAGCCGACGCACGCATGTGTCTTTTGCCGATGCCTGCTCCGACCT
CCCGATTTTGGGTGA
>evm.model.Contig.733.1  locus=Contig.733:98:816:+
ATGGGATTACGGAACCTGCGGCTGCGTGGCGGCAGCTATCATTGGCGACG
CAAGATCACGGTGGCGGGCACCCACGTGCCCCTGTGCTTTTCCCTTCGAA
CGGGAAATTATAAACATGCGCGGTGTATGGCCGATCGCCTGAATGTGGCG
GTCGAGGGGGTGCGCATGGCCTATGGCCAATCGACAGGGATGAGGCCGGA
TCAACTGAAGAAGGTGTTCAGCGATGCGCTGCGCTGGCAGTTGCAGCGCA
TTCTGGAAGATCAGGCAGGCACCACCGCGCCGTTCGATGATCACGCATCG
ATCAATAGCCTCTATGCCGAGGCCTGGGGCTTTCTGGGCCGCCGCGGGGT
CGGCGCGCAATGGACGCTGGACGAGCATGACCGCCTGATCGCGGCCGGCT
GGTCACCGGAGCGCGCGAAGCACGTCGCCGATCTGGTGTTCGAATTCCAG
AACAACGACCCCGTCTCCAAGGCCCAGATCGACGACTACACCACCGCGTT
CGGCATCCTGCCGACGCAGGACAATGTTGCCCGTATGGGCAAGACGATCT
GTGCCGCGCGGGCAGCCGCCTGCCGAGAAGCGACGGCGCTGCTGCCCGAC
ACCGAAGACGAGACGGCCGCATGGGTCGACGACGCATGA
>evm.model.Contig.623.1  locus=Contig.623:85:964:+
ATGCTCGACCGCCGTCAGTTCCTGGCCACCAGCGGCCTCGCCGCGATCGG
CACCGGCCTGGTTCCGGGCACCGCGCTGGCGCAGGGTGGCGATGCCGCGC
TGAACGCTGCGTTCGAGCGCATCTTCCAGGATGCCGTCGCGCATTCGCCG
GAAATGGCCACGTCGCTCGGCCTCGACAAGGGCGCGCTCGCGCCGCTCAA
GCGCGAGCTGTCGCCCCGCACCGCCGCGCGCCGGGCGGAGGATGTCGCAC
GGACCAAGGCGGCGCTGGCGCGGCTCGCCGCGTTCGATGCGAAGGGCCTG
TCGCCCGCCGCGACGCTCAATCTGGAGGTGGTGCGCTATTCGCTGAACAC
GCAGATCGCCTCGGCCGAACGGTTCGGCATGGACAGCGCGATCCGCCCCT
ATCGCATCTTCCAGCAGGGCGGCGCCTATTTCTCGGTGCCCGATTTCCTC
AACACCGCGCACACGATCAACCAGGCGAGCGATGCCGAGGCCTATCTGTC
GCGGCTGGAACAGTTCGCCACCGCGCTCGACCAGGATAGCGCGATGCAGG
CGGCGGAGGCGCAGCGCGGACTGCTCGCGCCCGGCTGGCGACCACCACCA
CCATGA
>evm.model.Contig.596.1  locus=Contig.596:6:939:+
CTGGGCTGGGGCGGCTGGTGGTTCTGGGACCCGGTGGAGAATGCCTCGCT
GATGCCGTGGCTGGCGGCGACCGCGCTGCTCCATTCGGTGACGGTGCTGG
CGACGCGCGACGGCCTGCGCGCCTGGACGGTGATGCTGGCGGTGGTCGCC
TTCTCCATGTCGATGATCGGCACCTTCCTGGTCCGCTCCGGCATCCTCAC
CAGCGTCCATGCCTTTGCGGTCGATCCGACGCGCGGCGCCTTCATCCTGG
TGCTGCTGGCGCTCTATATCGGCGGCGCGCTGCTGCTGTTCGGCCTGCGG
GTCGGGACGGTGCGGCAAGGGCGGCTGTTCGAGCCGGTCAGTCGCGAGGG
CGGGCTGGTCGCCAACAACCTGCTGCTGTCGGTGATCCTGGGGATCGTGC
TGATCGGCACACTCTATCCCCTGGTCGCCGCCGGGTTCGGCGTGCAGCTG
TCGGTCGGGCCGCCCTTCTTCAACAAGGCCGCGGGGCCGGTGGCGCTGCT
GCTGGTCGCGCTGATGGGGCTGGGGCCGCTGCTCCGCTGGCGGCGCGACT
CGGTGCAGGCGTTGTTGGTGCGCGCCACTTGGCCGATCGCCGCCACCGTC
TTCGCCTTTGCCGGCCTGATCGTCTTCGCCATGCCGATCGGTATATTCCC
GCTGCTGGGCCTCAGCCTCGCGGCGGGGCTGGCGGTGGCGAGCGTCGCGC
CGCTCTGGGGCCGTAACCTGCGCCGCACGCCGCTGTTCACCTGGGGCATG
GTGATCGCGCATCTCGGCATCGCGGTGAGCATGGCCGGCATGGCCTGCGA
CGCGGCCTTCACCGCCGAGCGGCTGATCGCGCTGCGGCCGGGCGACTCGA
CGCGGGTCGGCCCGCGCGGCTGA
>evm.model.Contig.571.1  locus=Contig.571:48:930:+
ATGCAGCTGGTCGAGGATGGCAGCCTCGACATGCTCGACACGATGAACAA
CCGCCGGCTGGGCGAGGCGTATGTCGAGGAGAAGTTCGGCGTCGGCCCGA
AGAAGCTGGGCGACGTGCTGGCGCTGATGGGCGACAGCGTCGACAATGTC
CCCGGCGTCCCCGGCATCGGACCCAAGACCGCCGCCAAGCTGATCGTCGA
GCATGGCGATCTCGAATCCGTCCTCGCCGCCGCGCCCGAGATGAAGAAGG
GCAAGCTGCGCGACAATCTGATCGACCATGCCGACAATGCCCGGCTGTCG
AAGCGCTTGGTAACGCTGGAGTGCAACGCGCCGCTGCCGACGCCGCTGGA
CGAACTGGCGCTGCATCCGTCGATCCCGGATGCGCCGCTGCGCGCGTTCC
TGGAGCATCACGGCTTTCGCTCGCTGATCAACAAGCTGGGCCAGATCGCC
GACGCCCCGGCCGCGCCCGCCGCCGGCCCGGCGACCGATGCGCCGATCCC
GGACGAGCCGGCCTGCGACCTGGACGGCTATGTCACCGTGCAGGACCTCG
ACACGCTCGACCAGTGGATCGCCGAGGCGGTGCACCAGGGCCATGTCGCG
ATCGATACCGAGACCAGCTCGACCGACGCGACCCAGGCGGCGCTGGTCGG
CGTCAGCCTGGCGCTCGCTCCCAACCGCGCCTGCTATGTCCCGCTCGGCC
ATGGCGGCAGCGACCTGCTGGCCGAGGTGCCGGTGCAGATCCCGGTCGAC
GCGGCGCTGGAGCGGATCAAGGCGCTCGCGGCATCGCCGTCGCGCCGCAT
GACGACACGATCGTGA
>evm.model.Contig.543.1  locus=Contig.543:45:467:+
ATGAGCCGCTGGTCGCGCGACGTGGTCGAGGCCGCCTCAATCCGGGCGCA
GGCCCGGCTCTATCGCGCGCTGCCCGAATTGCGCGAGCGGGTGCCCGACG
ATAGCGGCCTGGAGGCGGTCGAGCCGTTCCTCGCGCCGCTGGTCACGGTC
GTCGCGTTCGATCTGGGGCAGGGGCGGCTCACGACCTTCTCGGCGGTACG
GTTCCTCTATGAGCGGTTGATCGGGGCCGAGTCGCGTCCCTGGCTGCCGG
CGGCGTTCTGCGCGGCGGCGGCGCTACCGCATCTCCACCCCGACAATCGT
CGGTCGCTGCTCCAGTCGATCAGCGAGGCGGCGGCGACCGCATCGGGCTG
GTCGAACCGCCAGCCGAGCTTCTTTCCGCATTGGGTGGAGAAGGTCGAGG
GCGGCCAGTCGCTCGCCAACTGA
>evm.model.Contig.483.1  locus=Contig.483:372:1073:-
ATGCTGCTGCCCCGCCCGGAGAAAGGCTATGTGCGCGCCGAACTGGCGGG
CCAGGCGGTGGTGCGCGGCCGGACCAGCGGTTTCGCCGACGAAGCGCGGC
TGACCGAGCTGGTCACCGGCGGTGAGCCGCCCGCGACGGTCGAGCGACAG
GTACTGGACGCCGCCTTGTTCGACGCGACCGCCGCGCCCACGCTCGACCT
GCGCCAGGGCGTGTTCGCGCGGCGGCGGGGCTTCGCGATCGACTGGCGGC
TGGTGCGGCGTCTGGCCGCGCTGGGTGCTGCGATCCTGGCGGTCAGCTTC
GCCATCTCGCTGGTCCGCGTCGCCAAGTACAGCTTCGCCGCCGACCGGCT
GGAGGCGCAGGCCGATGCGCTCGCCGCCACCGCCCTGCCGCGCGGCGAGA
CGGTGACCGATCCCGATCGGCAGCTAGCCGAGCGGTCGGGCCGGGTGATC
GGGCCGGGCCTGGGCTTCACCACCACCACCGCGGCGGCCTTCGCCGCGAT
CCGCAGCGTGCCGGGGAGCGAAGTGACGGGCATGGATTTCACCGCCAATG
GCAATCTGCGCCTGTCGGTCGCGGTCGAGCGCGAGGCGCTGGCCACCGAT
CTGAAACGCGCGCTGGAACGCGCCGGCTTCGCGGTGCAGGCCAGCGTCTT
CCAGTCCGCCAACGGCCGGATCACCGGCGAACTGACGGTGAGCGGCCGAT
GA
>evm.model.Contig.451.1  locus=Contig.451:368:589:+
ATGATCCCTTTCCGCCTGACACTTGGCGCAGCCCTGCTGACCATCGCCGC
CGACGCCCATGCCGGCCCGACCCAGGATGCCGCACGACCCATCCATGAAG
CTGGCCTGGAACTGGCGACGCTGGCACCGGAGGGGTCGACCGCATTGATC
ATGCTGGTCAGCATCGGCTTGACCATCGTCACCCGCCGAAACCGGCGCAG
CGTGCGATCCGTCCAGTCCTGA
>evm.model.Contig.451.2  locus=Contig.451:654:1049:-
ATGATCATCGATTTCGAGGGGCAGCCCGCCAAGCCGCTCGCCGAACGCCG
GGCAAAGGATCTGGTGCTACGGGATGTCGCCGGCATCCTGCGCTCGTTCG
ACTATGCGACGGCCGTCGCCGACCGGTCGCGTCCGCCGGGGCCGGATACC
GAGGCGCTCCGGGCGGAGCGGCGCTATGTCCGCTTTTGCCACGATGCGCG
CAGTGTGTTCCTGGAGGCTTATCGACAGGCGCGGGACGTGGCGGTCGACC
CGGCACTGCTTGACCTGCTGCTGGTGGCGAAGGCCGCCTATGAGGTCGGC
TATGAGGCGGCGAACCGGCCGGACTGGATCGAAGTGCCGGTCGACGGTCT
CTACCGGGCGGCGCGCCGGCTGGTCGGAGCCGAAGACCAAGAGTGA
>evm.model.Contig.395.1  locus=Contig.395:28:345:+
ATGGCGCGCGTACCGATCACGGTCTATCTCCTGCCCGAGCAGCTGGCAGG
CATCGAACGCCGCGCGGCGCAGGTCGGCAAGCAGCGCAGCGCCTGGGTAG
CGGATACGCTGGTGCGGGCGCTCGACGACGAGCTCCTCCCGCTCGACGAG
ATCCTGCTGGACCAGCTGACCAAGCTGCGCGCCGGGCTGGAGACGATGGT
CGAGGCACAGGCCGGACGTGGCCCCGACGCCAAGGCAAGGCTCACCGACC
TGCGTCAGCGCAGCCGGGACCTGGCGGCGCGCATGCAGGCCGAAGCGCGC
GAGAGGCTGCGGCGATGA
>evm.model.Contig.395.2  locus=Contig.395:426:1038:+
ATGGTCCGGGATCTGGTCGAGCGGATCGTTCAGGAACAGGCCGGGCGTGA
AGGGGGCGGGCAGGGTGCGAACGGGCACGTGAACAAGGGCGTGCCAGATA
CCGCGACAGGGTCGTTGATGACGCGGCTGAAAGAGCTGTTCGAGCGGTTC
GATACACTGGTCGTACGGCTCGCCGAGGAGCTGCCGAGGTCGATTGCAAA
TGGCTTCGACGCGATCAAGGATACGATCGTGAAGACCGGCGGGACCGGCC
ATCTCCGGACCATGCTGACCGACCACGATAATGCGCATACGGCGCGGCTC
GGTGCCATGGAAACGGCACGGGAAATCGCGGGCGTGGAGCAAGCTGCGGC
GCTCAAGAATCTTCAGGACGTTCTCGTTGCAAAGATCGATACCTTGAAGT
CGGAAGTGCAGGCGCTTCGCGCCTGGCACAAGGAGCGTCGATGGGCGGCC
GCGGGGGGTGCCATCGGCATGCTGTTGCTGCTTGGAACACCCGGGCGATC
GATGCGGCGTTCACGCTTGCCGGTGATGACCGTGCAACGGGTGCATTGA
>evm.model.Contig.367.1  locus=Contig.367:57:933:+
ATGCGCCTGGCCCCTTCCCTCCTCCTGTCGGCGTCGCTCCTCGCCGCCCT
GCCGGCCGCCGCGCAGATCGTGACGCTGACGCCGCTGGCGGAGGCCCGGC
TGCGCTGGGAGCGGGTCGACCAGCGCGACCTGCCCCGCCGCGCGGACGCG
GTCACCGCCCGCGTCCGCACCGGGATCGCGGCGACCGCCGGCCCCTGGTC
GGCGCTGGCCGAGGCGCAGGGCAATCTGGCGATCGTGCCCGACTATTTCG
ACGGCGTGCATCCGGACCCTACCCGCCCGCTGATCGGTGATCCGCAGAGC
ATCGGCCTCTACCGCGCACAGGTGCAGTACAGGGCCGACGCCCTCACCCT
GACCGCCGGGCGGCAGCGGATCGCACTGGACGACGAACGCTTCGTCGGCA
CGGCCGCCATCCGCAACAACGGCCAGACGTTCGACGCGGTACGCGCCGAG
CTGGTGCCGGTGAAGGGCGTGAAGGCGGACCTGAGCTATGTCTGGGGCGT
CCGCACCGTCTGGGGGATCGACGGCACCGGTGCGCGGCCGCGCTCGATCG
GCGGCAATAGCGTGCTGGCCAATCTGGGCTGGGCGACGCCGATCGGCACG
CTGACCGGCTTCGCCTATCTGATCGACGCGGACGAGGCGGCGCTCCAAGG
CTATCGCCTGTCGAGCCAGACCTATGGCGTGCGGCTGGCGGGCAGCCGGC
CGCTGGGCACGGCCAGGATCGCCTATCAGGCCAGTTGGGCGCGTCAGCGC
TGA
>evm.model.Contig.309.1  locus=Contig.309:57:586:-
ATGACTGTGCCTTGTGCAGTGGACCCATTGCTGGTGATTAGGGAAGCGCT
GCTGTCACAGCTTCAGAAGGATCGTCTTCGCCAGGAGATCATCCAGGTTG
AGTTGGCTAAGATAGAGCGTGCCATGGTCCTGTGCAAGTGCAACAGCTCA
CATCATGGTATTGCCGCTGATGATGTGGAATGGACTAGGCCTGCTCCCTT
CACCTTCAGGGAGCAGTCCATGCGACCTTGGCGATGGTCAGTCAGTCAAG
AATGTTATGTCGATGTGGATGAGGTCCATGATCGAAAGCAAAAGGAGGGA
AGGCACAGGAGTGTAGTGTTGAAGTCTGAGAAGCCTGCCATGGAAGATGG
TGAATGCTTGAGACCTTGTTGTAATGGTAAGGCAAGTCAGGAGAATTCAA
AAGTCGAAGATCAGAAATCACAAGAATCCAGTGAGAACGATGTTAAGCTG
TGA
>evm.model.Contig.285.1  locus=Contig.285:92:427:+
ATGGCCGTCGCGACACCGCTCGTGCAGCCGTCGCATCGCCCTGGCGGAGG
GCCAGGGCGGCACGACGCCGTTTTCGCGACTGTGCAGCAGGGTGCGCTTG
TGCCGGCCGACCGCCGCATCGGCGGGCCAGCCGAAAAGGCGCTCGCATCC
CGTCGACCAATGGAGGATGCGACCGTCCGCATCGACGATCGCGATGGCCT
CGTCCGCCACCACTTCGGGCAGCATGGCTCGTTGAACGGCCGCCGGGCGA
TGTTCGCTGCGGATGCGAAGCGGCATGGAGAACCCGTTGTGTCAGGGGAG
CCTATGGGCACGGAGCGTGACCGTCCGCGACCATAG
>evm.model.Contig.261.1  locus=Contig.261:54:1264:+
ATGATCGATCGCGCGATCGTGATCGAGGCGATGGAGGACGCGATCCAGCG
TGCCGCCCGTACCCGCTACGGCCAGGAGATGGACATCCGCGCCAAGCTGG
ACCCGAACAGCGGCGACCTGCGCCTGTGGCGCGTCGTCGAGGTGGTCGAG
CTGGTCGACGACCTCTACAAGCAGGTGTCCGAGAAGGACGCGCAGAAGCT
GAAGAAGGGCGCGGTCGTCGGCGACTTCCTGGTCGATCCGCTGCCGCCGA
TCGAATTCGGCCGCATCCAGGCGCAGGCGTCCAAGCAGGTCATCTTCCAG
AAGGTCCGCGACGCCGAGCGCGAGCGGCAGTTTGAAGAGTTCAAGGACCG
CCAGGGCGAGATCATCACCGGCGTCGTCAAGCGCGTCGAGTTCGGCCATA
TCGTCGTCGACCTGGGCCGCGCCGAGGGCGTGATCCGCCGCGACCAGCAG
ATCCCGCGCGAAGTGGTGCGCGTCAACGACCGCATCCGCTCGCTGATCCT
GAAGGTGGTGCGCGAGAATCGCGGGCCGCAGATCTTCCTGAGCCGGGCGC
ATCCCGACTTCATGAAGAAGCTGTTCGCGCAGGAAGTGCCCGAGATCTAC
GACGGCATCATCACCATCCAGGCCGCCGCGCGCGATCCGGGCAGCCGCGC
CAAGATCGGCGTGATCAGCCGCGACAGTTCGATCGATCCGGTCGGCGCCT
GCGTCGGCATGAAGGGCAGCCGCGTCCAGGCCGTGGTGCAGGAGATGCAG
GGCGAGAAGATCGACATCATCCCCTGGTCGCCCGACATCGCCACCTTCGT
CGTCAACGCGCTCCAGCCGGCCTCGGTCAGCCGCGTCGTGATCGACGAGG
AAGAGGAGCGGATCGAGGTGGTGGTGCCCGACGACCAGCTGTCGCTGGCG
ATCGGTCGTCGCGGCCAGAATGTCCGGCTCGCCTCGCAGCTGACCGGCAA
GGCGATCGACATCCTGACCGAGGCCGACGCTTCCGAGAAGCGGCAGAAGG
AATTCGTCGCCAATTCCGACCTGTTCCAGCAGGAGCTGGACGTGGACGAG
ACGCTGGCGCAGCTGCTGGTGGCCGAGGGCTTCACCAACCTCGAAGAGCC
GCGCGCAGGAAGCGCTCGACCGGCGCGAGCAGAATAA
>evm.model.Contig.211.1  locus=Contig.211:590:1323:-
ATGCCGGGCACCGAGGGCTGGACCTTCGTATCCGAGAGCGGCACAAACTC
GGCACTCAACGGCATCACCGCCGCGTTCTGGTGGCCCCCGCGCGTCAACA
CCATCGTCATGCAGCAGCCGAACAACAGCGCCCAGCGGGCCGGCTTCTGG
TATGCGGACGTGACCGGTATCGAGGGTGACAAGTTCTATCAGGCGTCGGT
CTACATCGCCTCGCATCGCTGCACCGGCATGGTCTATATCGACTGCTACA
ATGTCGCTGGATCAAACGTCGGCACCTTCTCGGCAACCTCGAACGGGGGC
AATGCCGGCAACTCTGCGGTCAGCGATTATCAGCGCCTGTTCGTCAACTT
CAAAGCGCCTGCCGGTGCGTCGTTTTTCCGCTTCCATGTCATCAAGAACG
GTACGCTGCCCGGCTCAGACGACAGTTACGTCTGGTTCTTCCGCCCACAG
GCCAACAAGATCGCCGCGATGGAGTCGCCGATCACCCCCTATTCGCCGGG
TGGTGCGGGCGCACCCTTGGCGTCGGCCGATGCCCGGATCACGCAGGCGG
CCACCGTGGCGGCGCGCGCTGACCAAGCGGTCGCCAATCTATCGACCAGC
GTAGACACCCGCTTTGACGGCACCAATCGAACGCTCGGCATCCGCATCGG
CATCGAGTAG
>evm.model.Contig.188.1  locus=Contig.188:109:375:+
ATGATGTCGAGAGGCCGCCTGAAGCCGCCCGCCCGCTTCCGCGGGCAGCC
CGTCACGGGCGTGCTCGACCACTGGCAAATCGCCGGCCCGGTGCAGCCCT
GTCGTAACGGCGCCATACTGCGTGATCCGTGGCCGGAGGACGTCCGTCGT
GCCTGCGAGGAGATCGCGGGCAGGTCGCTGCCCGAACGCATCCATCGTGC
CGCATGGCGGGCGCTGAACCCCGAGGACCCCACCCTAAACCATGTAGGCG
TGCTGAAGGCCGCCTGA
>evm.model.Contig.188.2  locus=Contig.188:445:1380:+
ATGCATCCGATCAACGACGAAGACCTCTTCTGGATGGCGGATCTGGATTG
GAAGGCACATGGGCCCGCGCGCGAGGGGTACATCTCCGAGCACATGTTTC
TGGCGGAAGCGGCCGAGATGCTCGGCAGACGGATATGCGGCATATGGCCG
GGCCCGGTCCACTTCCTCCGCATGGCGGAATATCCCCCACCCGCGGCCAT
GATGGAGGCCGAAGAAGCCTTCGACGCGGCTGGCAATCCCATTCGAGACA
TCCACGATCGGGAACACGACGTGATGCTGGCACATGCGCTCTCGCTGGAC
GTTCCGCTCCGTGACGCAGGCGTCATCGAGCGTGCCGAATGGGCCTCGAT
AGTGGAGAAGGCTCGCCAAGAGTGGGACGACGGCACCGGCGCGCGCAGGG
CGGCAGCTGGCATCGCGCGTGCATTCGCGAGGCTGGCGTTCGAGGGGGAG
ATCGACGTTCACGCCCGCCCCTTCCACAAGAAGGAGTACGTAACGCTCGG
ACCCGAATTCTGGGAGGTCGACGATGAGCAGGCGATCCGCAGGCTGGCGG
CCTGCGCACTGTCTATCGACCGACCCTACGATCCCTCCGCCCAGCCCAAC
CACCGCATCTTCGTCGGCCACGTCCGGTATGCCCACGCGATAGCCCGTGC
CGCCCGCCGCTGGTACGTCCCGGTCTGTGCTTTGGAGATGGGCGAACTGC
CGCGCGACGAGGACCACAATTCGGTGAGGATCAGCGAAGTCGCACACTTC
CTTGCCGGGCTCATGGTGCCAGCCAATTCGGACTGGAACGACGATCGCTT
CAAGGATGCCGTTCAGGACAAATTCGGATCGGGAGGTCTGGGCGTCGTAT
ACGTCCGTGCCAAGGCCAAGGCCGTCGCACATCCAGACAGGCGATACTTC
GGAACGGCCGGACGCCGCCGAATCCCGATCTCCTGA
>evm.model.Contig.162.1  locus=Contig.162:2:1394:-
ATGGGCGGCCTGCTGGAACAATTGCAGGAGGATTTCCCGGGCACCGTCGG
CACGCGCATCTGGGGTGGCGAAGGGGCCGGCAGCGTCCTGCGACGCGGGG
TGGCGACCAAGGAAGACGTGGCCGAGGTCGATCCGTCATTCTTCGACGTC
TTCGATCTGCCGATGGTGAGCGGTGACGGCCGCCGCGCGCTGGCCGATCC
ATCGGGCGCGATCATCAGCGAGAGTCTGGCACATAAATATTTCGGCACCA
GCGACCCGATCGGGCAGACGATCACCGCGTCATATCAGGGACCACAGACC
TACCGGATCGGCGGCGTCTTCCGCGATCTACCCGCCAACAGCGACATGAA
GGCGTCACTGCTCCTACCCCTTATCAAGGGCGTCGAGCGGGACAGTTGGT
TTCATTGGGGCAGCACGCACCTGACCACCTATCTCCGCTTCGATACAGCT
GCGGCGGCGCGGGCCTATGCACAGAAACTGCCGGCGTTCGTCGATCGCCG
CGCCCTGAAGGATTCGGGGCCGCACGCGTCGAAGACCGAGGCCCTCGCGC
TTCTGCCCCTGACCGAGCAGCATCTCGCTTCACCCACCGGGAGCGTGTCG
AGCAAGAAGCTGACGGTGGTGACCCTGGGGCTGGTCGGCGTGCTGACGCT
GCTGATCGCGATCGTCAATTACGTGAACCTCGCCACCGCGCGGGCCGGGC
TGCGCGCCCGCGAGGTCGCCATGCGCAAGGTATTGGGCGCAAGTCGCAAG
GCGCTGATCACGCAGTTCCTGGGCGAGGCCATGCTAATGGTCGGCATCGC
CGCGCTGGGCGGTCTGATCCTCGCCGAACTGGGATTACCGCTGGTCAATG
CCGCAGGCGGGCTGTCGCTGACCATTCCGTACATGGTGGTCGTACCCGCA
TTGGCGGTGCTGGTGGTGGTGGTCGGCGCGCTGGCGGGCTTCTACCCCGC
CTTGCTGTTGTCGCGCGTTCCCGCCGCCGCCGTATTGGCGTCGTCGCGCT
CGCCCGGCGGCGGACGTGCGGGGACTCGAGTGCGCGAGGCGTTGGTCGTC
TTCCAGTTCGGGATGGCGATCGCGTTCATGATCGGGACCGCCATATTGCT
GGTGCAGACCCGCCACGTCCGGCAAGCCGATCTCGGCTATCAACGCGATG
GTCTCATCATCCTCCGCTCGATCGCGGACGGGAATGTCGCCCCCGCCCAG
CGCCGCGCGATGGTGGAGGCGATCCGCGCGCTGCCCGGCGTGCAGCAGGG
CCGAGCTTGCGCTGGGTCGATACGGGTCCGGGCTTTTTCCAGGTCTATGG
CGCGCGACTGA
>evm.model.Contig.140.1  locus=Contig.140:117:506:+
ATGGTCGAAGAAGCCGGCGGTATCGGCGGTGAAGCTCATCACGAAGCTGG
ACGCGCCCATCTGCGACGACACGTCCTTGATGGTCAGCGCGGTGTTGAAG
AAGGTGGCGGTGTTGGTGTTGGCCGCATCCTGGAAGCCGAAGCCGTTGCC
ATAGCTGGCCTCCACCGCGCTGGACGTCGCATTGGCATAGCCGGCGGGCA
CATAGCCCTGGCTTTTGTCGAAGTAATTGGCGCTGTTCGCGCCGAAGCGG
ATCGCACCGGTGACAGTGGTCGTCGCCATGGCGGGTGCGGCAGCAACGGC
AGCGGTCAGGGCGGCGGTGGCGAAGAAGTTGCGGATCGTCGTCATGATGT
TGGTCCCCGTTTGCGCAGTGCCGCGCTGTTGGAACCGTAA
>evm.model.Contig.140.2  locus=Contig.140:632:1426:-
ATGCTGATAGTCGAAGATGCAGCGCACCCCCGTCCGCTCCTGGATCCACA
GCACATCGGCGGCGGAGAAGCGCAGATCGTCATTCTCCAGTACCAGCCGG
GCGCGGACATGATCCGGGCATTGCTCCCATCCCTTGATCCAGCGGGCGCG
GCTCGCCTCGCGATCGTCATAGACGCCACCGACATGGGTGACGACCACCG
CCTCCGCGTCCAGCCCCATCCGGTCGAGCATCTCCGACTGGCTGGCGAGA
TCGCGGATGCTCCGCGTCGTCAGTCCGGCATCGGGCGCGTTGAGCAGGAT
ATACTGCGAGGGGTGGAAGGACAGGCGGATGTCGAGCGCGCGGGCCTTGG
CGCCGAACGCCCGCAATTCCGCATCGCTTTCCGCGACCATGTCATGGAAT
TGCGGCATGTCGGGATGGGTGGCGTAGGGCGCGATGTCCGAGGACAGGCG
GTACATGTCCAGCCGCTCCGCCGCGAGATAGTCGAGCACCGGGTCGAGCA
GTTCGAGCGAGCATTTCAGATGCGGGCTCTTCTGCCAGCGCCGCGTATCC
TGCGTCTTCAGCTCGGGGCGGCCCATCACCTTGACCGGAAAGCCGAGGCG
CAAGGGGCGGTTGGGATCGGTCATCGCGGCTCCGGCGCAGGGGACAGGAT
TGGGCGGAACGCGGCAATGCGGATGCGGGTCCGGTACGGCTCGCGCCTTT
GCCCAAACCCGCCTTGCACGTCCCTGCACAGGTTCTGGCGACAGGGATGC
GGAAGCGATCGTGTCGCCATCGCCTTGGTTGAAGATCATGGTTGA
>evm.model.Contig.94.1  locus=Contig.94:24:603:-
ATGGTATCCGGATCGTGCGAAGCTGCTGGCAAAACAGGAGAGAGTGCCAT
GGCTACCGCCGTTTCGCATGACGTGCGTCGCACCGCCGCCGAGTGGGAGG
CGCGCCAGCAGCTCGCCGCCTGCTACCGCGTCTTCGACCTGCTCGGCTGG
TCCGAGATGATCTACAACCACATCACCGTGAAGGTGCCGGACGAAGAGGG
TGCGTTCCTGATCAACCCGTTCGGCCTGCACTTTTCGGAAGTGACCGCGT
CGAGCTTGGTCAAGATTGATATCGACGGCAACACGCTGGATGACAGCCCC
TATCCGGTCAACCGCGCCGGCTTCGTGCAGCACGCGCTGTTCCACCGGCA
TCTGCCCGACGCGCATTGCATCATGCACACGCACACCACGGCGGGCATGG
CGGTCAGCTCGCTGGAGGGCGGATTGCAGCCGAGGGCGCGCGGCTGCTGG
AGAATCTCGGGTCGAGGCGCGCGATGCTGCTGCGCAACCATGGCATCCTC
GTGA
>evm.model.Contig.94.2  locus=Contig.94:661:1654:+
ATGGCCATGCATATCGACACCCAATCCACCGCCGCGCACGGCGATGCGCA
GGCGGGGTATGACGCGCCCGACCTGCGCGTCTTCGTCTTCGCGCTGTTCT
TCATCTTCGGCGGCATCACCAGCCTGAACGACATCATCATTCCGAAGCTG
AAGGAGCTGTTCACGCTCGATCACGCGACGGCGATGCTGGTCCAGTCGGC
CTTCTTCTTCGCCTATGCGCTGTTCTCGATCCCCGCGGCGGCGATCGTGC
GCAAGGCGGGCTATATGCGCACCGCCTCGATCGGCCTGGTGACGATGACG
CTGGGCTGCCTGGCCTTCATCCCGGCCTCCGCCAATGCCAGCTTCCCGCT
GTTCCTCGGCGCGCTGTTCATCCTGGGGGCGGGCATCACCATCGTGCAGG
TGGTCGCCAATCCGCTCATCTCGCTGCTCGGCAAGCCGGAATCGGCGGCG
GGGCGGTTGACCTTCGCGCAGGGCTTCAACTCGCTCGGCACCACGCTCTT
CCCGCTGGTCGGCTCGGCGATCATCCTGGGCGGGCTGGCGACGGTCGACC
CGGCGACGCTGTCCGGCGCGGCGCTCGACGCCTATCGCGCCGAAAGCTCG
CGGACGGTGGTCCATACCTATATCGGCCTCGCCATCGCGTTGCTGGTGAT
CGCCGGCGTCGTGTGGACCCGGCGCAACCGGCTGAACGAGGAGCAGGAGC
ATAGCGGCGGCATGTTCCACGCCTTCACCCTGCTGAAGCGCCCGCGCTTC
GCGATGGGGACGGCGTGCATCTTCCTCTATGTCGGCGCGGAGGTCGCGAT
CGGTTCGCTGATCGTCAATTACCTGATGCAGCCGAGCGTGTTCGGGATCA
CCGACAAGGCGGCCGGCGACCATGTGCCCTTCTATTGGGGCGGCGCGCTG
ATCGGCCGGTGCTGGCCGGTGCGGCGACGGGTGCGATCGCGCTGCTGCTG
A
>evm.model.Contig.71.1  locus=Contig.71:442:1684:+
ACCGCGCCCACGCCCGCCATCTCGCTAGAGACGCTGAAGACCGTCACCCA
GACGCTGTCGTCCGACGCCTATGAGGGCCGCGCGCCGACCACGGCGGACG
AGGAGAAGACGGTCGCGTACATCATCGAGCGGTTCAAGGCGGCGGGGCTG
AAGCCCGGCAATCACGGCGCATGGACTCAGGCCGTGCCGATGGTCGAGAT
CACCGCCACCGACATGTCGCCGATGACCTTCACCGTGCCGGGCAAGCCGG
CGCAGCGCCTGGCCTATCGCACCGACATGGTCGCGGGCACCTATCGCGTC
ACGCCGTCGGTCGCGGTCAAGGACAGCCCGGTCGTCTTCGTCGGCTATGG
CATCACCGCGCCGGAAAAGGGCTGGGACGATTATGCCGGCGTCGACGTGA
AGGGGAAGACCGTCGTCATCCTGATCAACGACGCCGACTGGCAGACCATG
GGCCGCGAGGGGCCGTTCGAGGGCCGGGCGATGACCTGGTACGGCCGCTG
GCCCTATAAGTTCGAGAATGCGGCCAAGCATGGTGCCACCGCCGCGATCA
TCGTCCACCAGACCGAACCGGCCGCCTATCCCTGGGCGGTGGTGCAATCC
TCCTGGACCGGGCCGCAGCTCGAACTGGACGAGAAGGGCGATCATCTCGA
CCAGAGCCAGGTGATCGGCTGGATGCAGCTGCCCCAGGCGCAGGCGCTGT
TCGCCGCATCGGGCCGGGATTTCACCGCCCTGGCCGAGGCGGCGACGCAC
AAGGGCTTCAAGGCGGTGCCGCTGGACGCGCGCATGTCGCTCAGCTTCCG
CAACACGATCCGGCGTCAGGCGTCGAAGAACGTCATCGGCGTGCTGCCGG
GCACCGCGCAGCCCGACGACTATGTCCTCTATTCGGCGCATTGGGACCAT
CTGGGCCGGTGCGATCCGGTCGATGGCGACGATATCTGCAATGGCGCGGT
CGACAATGCCTCGGGCGTCGCCGGGCTGGTCGCGCTGGCCGAGGCGCAGG
CCAAGGCGGGGCCGGCGAAGCGCTCGATCGGCTTCCTGGCGGTGACGGCG
GAGGAATCGGGGCTGCTCGGCTCGCGCTATTACGCGGAGCATCCCATCTA
TCCGCTCGGCCGCACGGTCGGCGGGGTCAATATGGATGTGCTCAACGTCA
ACGGCCTGGCGCGCGACTTCGTGATCGCGGGCGCGGGCAAGGGCGCGTGA
>evm.model.Contig.26.1  locus=Contig.26:53:1789:-
ATGCCTGCCACCTCGGCATTGGGGCGTGTGGCGCTGCGGCCGCTTGAGGA
GCGACGCATTCTCGGCGCATATTATACGCCTGAGCGTCTCAGCCAGCTCC
TGACCGACTGGGCGATCCGTTCCGCTGACGATACCATTTTGGAGCCTAGC
TTTGGTGGCTGCGGCTTTCTCGCTACCGCACGCGATACCTTGGCACGCCA
TGGCTGCCTCGACCCGGTCCAGCAGATCTATGGCTGCGATATCGATCCGG
TCGCGTTTGAATATCTCGAAGAGGTGTTCGGCGCGACAGCCGATACCGGC
GGCTTTATAGAGCGTGACTTTCTTGATTGCACCATGCACGAAACCTGGCC
CGAGCGCTTCTCTGTGGTGCTCGCCAATCCACCCTATATCCCGCATCACC
GGATCGGCAAAGCGCGCGTACGTGAGCTGTGGGCGCGCACCCAAGGCATA
GCCGGCGTCAAAGGGCGCGCCAGTCTATGGGCCTATTTTCTGTCGCATGC
GGTCAGTCTGCTTGCACCAGGGGGACGCATGGCCTGGGTCCTGCCTGGTG
CCTTCCTCCAGGCGGACTATGCGGCGCCGATCCGACGCTATCTGGGGGAG
CATTTCGCGCGTTCGGCCGCGTTCATCATCCACGAGCGATTGTTTCTCAC
CGAGGGGGCCGACGAAGAAACGGTTATTCTCCTCGCGGAGGGGCATGGCT
TGCCAGCGACGCGCGGGCTCGAGATTGGCGAAGCCGATACGCTGGCTGCG
CTCGAGGCGTTGATCGTCGACTGGGGTGCCGACACGTGGGCCGGTCGCAC
CGGCGAGATCACAGCCGCAATGCTGAGCTTCACCGACGAGACGAACGATC
TCTTCGACCAACTCGCCACAGCGGCGACCACGGTGCGGCTCGGTGACCTG
GCCAAAGTCCAAATCGGCCTTGTCACCGGCGACAACGGTTTTTTCGTGCT
CGATCGGGCGGCCTGCAGGGCAGCGGCTCTCGTCGACGCCGATTGTTTGC
GCGTGCTCTCCAAATTCCGCGCTGCCGTCGGCATCAGCCTCACCGCCGCA
GACCTCGACGCCTATGATGCGGCGGGCGGACGGTCTTTTCTTGTCCAGTC
GGGAGCGGTCTCGATGAGCCCGGCGCTGATTGCCTATCTCGAGCGCTATC
CCGTAGAGCGACGCGCGAACGTCAGCACCTTCCGCAAGCGTCCGCATTGG
TCGACGATCAGCGATGGCAAGACGCCCGACGCCTTCTTCCCCGTGATGCA
TCACCACGGACCGCGGCTTGTGCTCAATGCAGGCACGCTCAACTGCACCA
ATACCATCCACCGCGTGTTCTTCGGCGACCATGTTTCGATCGAACGGCAG
CGTCTGGCAGCGTTGTCAATGCTGACGACGTTCAGCCAGATCTCGGCGGA
ACTGTGTGGCCGGCGCTATGGCTCAGGTGTTCTCAAGCACGAACCACGCG
ATGCCGATCGCATTCAGCTCATCATGCCGGGCGGCGTTGATCCCGCCGAA
CTCGACCAAGTCTATGCTGACGCCGATGCGGCCTTGCGTGCGGGCGACAG
CGAAGGCGCGCGCGCAATTGCCGATGCCGCGGTGGTGCGGTGGGCCGAGA
TCGAGCTTCTGCCGGCGCAACAGGCAATGCTGGCGGCGACCTTGGATGCC
ATGCGCGCGCGCCGACGCCCGGATCGCCGCGTCAGGCCCAGCGGCCATTC
CACATCCGGGCGAGCATCGTCGAGTCGCTCACGCTGA
>evm.model.Contig.6.1  locus=Contig.6:1:903:+
ATGAGCCAGGTCCTGCTCGATCAACTCGCGATCCAACGTCGCGACGTGCT
CGGCGCGGCATTGCAGGCGAACCCCGGTCTCGCGCTCGATTACATGATCT
TCGCCATGATCGAAGCGCGCAGTCACCGCGGCACCGGCAACGGCACGACC
ATCCGGGCGGCGCTGCCGCAGGATCCGGTATTGGCGAATAATGTGCCCAA
CTCGCGTGCGCGGGACTATCTCGCCGAGGTCCACGACAGTCTGGATGCGA
CCTGGACCGAGGCGACCGACAAGGTCGCTCGCTTCGAGGCGTTCCGGGTG
TTGGCCGACGAGACGAAGGCGGCCTGGATGGCATGGATCGTCGCAACGTC
GTTCGAGGCCAAGGAAGGCTACGGCGCAACCCAGCAGATCCCGCTCCAGA
ACCGCCTCGCCACGATCCTCGAGATCGACGTCGCCAGCTGGTGGCGCCCC
ACGTCGGAGAATTTCTTCGACCGTGTTCCCAAGGGCGCGCTGTTGTCGCT
TCTCGACGAGGTCGGCGGTCCGGCGCTGACGAGCCGCCACGCGAGCAGCA
AGAAGCCGGACATCTCGGCATCGTGCCAGAAGCTGTTTGCCGGTGACGCG
ATCGTCGAAAGCGAGATCAAGGACAAGGCGCTCGCCTGGGTGCCCTCGGC
GATGCGGTTCAATGATAGGCCTTCGGATGAGCTGGCTGCGGACGATGGCC
AGGACGAGCTTGCCGGGCTGATCGGCGATGACAACGGCGAAGGCGAAGAC
GACGACCTCGGCGCGCTGATCGACGACGGTGACGGTCAGCCCACCGGGGA
TGACGAGACCGCCGACGCCGGCGACGGCAGTGGCACGGGTGAGGTCCCGC
ACCCGGATCATCAGAACGACGACACGACCGACCATCTGGTCGCGGCTGAG
TAA
>evm.model.Contig.6.2  locus=Contig.6:992:1900:+
ATGCCCGCAGGCACTCGCGACATCGCGGCCGCAATTACCGACACTATCAT
CGCCAAGCTCGAGGCCGGCACCGTTCCCTGGCAGCGTCCGTGGTCGGTAA
CCGGAGAGGGTGGGCGCCCGCTCCGTCACGAGGGGACTCCATACCTCGGC
ATCAACTCGATCTGGTTATGGGCGATGGCCGACTTCCTAGGCTTCAAGAG
CCGCTACTGGATGACCGCGCGCCAAGCCGACGAGCTTGGCGGACAGGTCC
GCCGTGATGCCGAGCCGTCGTTCTCTGTTTACAGCTCCACCTTCCGCAAG
AAGGCGCAACCGAACCTGCTCGGCCTCTCGGCCGACAAGATGATCCGATT
CCTCCGCTCGTACACCGTCTTCAATGCCGACGAAATTGAGGGCCTACCGA
GCTACTTCTATGCCCGGCCCGTCCCACCGACGCCTGCTTTGTTATCGGCG
AGACAGGATCGGATCGACGCCTTCTTCTCGGCTATACCGTCGCGTGTGCG
TCGAGGAGGCGATCGGGCCTTTTTCAGCCCAACCTTCGACTTCATTCAGA
TGCCTCCCGCCGGCAGCTTTAAGTCCGCCGACGCTCATGCCTCTATCCTC
GCTCACGAACACGCTCACTGGACCGGGCATCAGTCCCGCTTGGATCGAAC
CTTCGGAAAGAAGTTTGGCGACAAGGCATACTGCCTCGAAGAGCTTGTTG
CTGAGCTTACAGGAGCCATGGTCTGCAGCGAGCTAGGCCTTCCGTCTGAA
ATCCATGACAGCCATGCGAATTACATCGGCGATTGGCTACGAATGCTGAG
AGCGGACAAAGGCGTGATCTTCGTCGCCGCCACCAAGGCGGAGCAAGCCT
TTGCATACCTGCGGGCTTTCTCGAGCGAGGCCACGCAGCCGGCGAAGCTG
GCGGCATGA
>evm.model.Contig.6.3  locus=Contig.6:1925:2563:+
ATGGGATGGCTCTCAATGACGCGCGGCCGTATGGGTCGCCACAGCACGCC
CAAAGCCTATCTGGACGCGCAATTCACCTACACCAACGACGCCGATGGTG
GCGGCACGCGCGGTGCGCGCGTGATCGACAGCGCATGCGTCGGAAACCGC
GTTTGGTATGCCGCTGTCGAAATCCTCGAAAACGGTGTCGCCACCTCCAT
CACCGCGCTGATTTGTGAGGTCCGATGGACGCCGAATGCAAAGGACGGTT
ACATCTTCGCCTATAAGGACATGGGTGAGAATGCCGGTCCCTGCTCGGAC
GATTGTCCTGAAAAAATCCTGCGCCTGCTCCCGCCGACGAACAACGAGTG
CGCGCTAGACTGGCGACGACGCTGCTTGGCGCGACTTCGCCGGCGAGCGC
GCCGCGTTGAAGACGGTATGCGGGTTCGACTGCCTCAGCCGCTGACCTTC
AGCGACAACCACGTCGGCAGCGAGTTCCTCGTCGTTAAGCGGGGCAGCCG
CATCACCTTTCGGAGTGAGAACGGGTTCGGCCACTATCACATCCGGAATT
TCCGCGACCTGCCGTGGATCGTCGTTCCTCAGACAAAGGTCCATGCCACG
ATCTTCGCGAAACCGCCGGCACCTGCGATGACGGCATGA
>evm.model.Contig.6.4  locus=Contig.6:2751:3354:+
ATGCGCCTGATCCTCGCCGCTGCTCTGGTCGCGACAGCCTGCAGCGCCGC
GGCGCCGCGCGCAGACCAGAACACCACCCTCTCGGCAGACGGCCGCGCCA
TCGATGGTGACACGGTGTCGATCGACATCCGCCTCTTCGGCGCGGACGCC
TTCGAGAAGCGTCAGTTATGCAGGTCGACGTCGGGGTGCTGGCCCTGCGG
CAAGGCGGCGCAGGATTACGCCTCGAAGCTGCTGAAGACCGGCGCTTCGA
CCATCCGGTTAACCGGCAAGCAGAGCTACGGCCGCCCCATCGGAACGGTC
GAGGTGAGCGGACAGGATCTGGGCGAAGCGATGATCGCAGCCGGGCTTGC
GGTGCCAGCAACAAGTTACCTCAAAGGCGACCCGGGGCGGGCGCAGCGCT
ATGTCGCCGCCTATGACAAGGCTGAGCGCCAGCGGCTCGGGGCACATGCC
GGGTGCGACCTCACAAGCCTGATGCGCCAAGAGCGCAGAGCCACCGGAGC
ATAG
>evm.model.Contig.6.5  locus=Contig.6:3396:4001:+
ATGCCCGCTTTCGCCTCGACCCCGGCCCCTGTTCATACCCTGTGGGACGC
ACCGCAGACCACCGAACAGCGCCTGCCCGGTATCTGGTGGGTCAGCACCG
CCTCGCATGGTGGCTTCGTTCTGTCCGACGAACGCCAGGCGGCCATGCCC
GAGGCGCTGCGCCTCGACAGCATCTACTATGAGGAGGATGTGGACTGGTC
GCTGGTAGTCCTTGCCTTCGAGGCCGAGTTTGCCGCGTTGCGCGATCCGC
TATTCGACCTTGAGCGCGACCTCGCTCACCAGACCGCACGGCACTGGCGG
CCCAAGCACTATTCCGGCTTCACCGGGCAGGTGCTCGAACCGAGTAACAG
CCACGTCCTGCGCAAGATTGCGCTCTTTGAGGCCGCGATCGGCGAGATCG
GCGTCCAAGCCGCGTGGGGTGATTGGGCCGACTGGGTTCCCGCCGGGAAG
GTCGGGGTTGTCGGACAGCGCATCACGGGATGCGATCATCTCGGCTTTGC
CAAATACGATGGACCGAGCGTGAAGGGGCTTGTCGACGCGAGCCGCTACG
AGCCTCGCGATACCGGGAGCACCTTCAAGTCCATTGGCGTCGAGGTGATC
GCCTAG
>evm.model.Contig.21009.1  locus=Contig.21009:21:236:-
ATGTCGTCGATGCCCAGGTGCTCGGCTACCTGGCCATCTCGTCCCTTGGC
CACGGTGGGGTTTGATCAAGGACAACGAGGAGAGAAGGGGAGGACGCAGC
TTACCATGGTGGACGCAGTCGTTGACGGCGATATGGACGCGGACAAAGAC
GGGAGCCGGCTCGGCGCGGCGAGCCTCAACTCGGCACTGGGCGGCGGCGC
TCCCTGCAATTCCTAG
>evm.model.Contig.20405.1  locus=Contig.20405:15:233:+
ATGGCATCGGCGGCAAGCGTATCCTCGCCGACGATCCGGTCGATCAGGCC
CGCTTCCTGTGCCTGTTTCGCGGAGATGGGATCGCCCTTCGCCGTCATCT
CCAGGGCGAGGCGGACGCCCGCGATACGTGGCAGCCGCTGCGTGCCGCCG
GCCCCCGGCAGCAGCCCCAGCTTGACCTCGGGCGTGCCGAGCTTCGCGGA
GGGCGTCGCCACCCGGTAA
>evm.model.Contig.19875.1  locus=Contig.19875:19:270:+
ATGATGCAGAACGACGACCAGGCTTCCGCAGACCACGCGCCCCAGGAACC
TGAACGCCTCATCACGACCGAGGAGGCGGCAGCCATGCTCGGCATGGCCG
CCAACACCCTCGCCAAGGGCAGGATGGAGGCCAACCGTCGCCACCCGCCC
CATGTCAAGATCGGCAGGTCGGTGCGCTATTCGACCCGTGAGCTGTCGGC
GTTCATCCGCAGCAGGACCGAGGGCGGCACGCTACGCAACCGCAGGCGCT
GA
>evm.model.Contig.19164.1  locus=Contig.19164:63:269:+
ATGGCATCCCGTGAGATCGAGGCTCAGTCGAACCCCCGCTCCAGGAATCG
CGTCGCCGTCGCGCAGTGCATCGCGACGCCCCGGGCCATCACCCGCTCGT
CGAGCGTCATGCGCGTATTGTGCAGCGGCGGGTTGGTCGCCGGATCGCTT
CCCTCCGGTGCCGCGCCTATAAAGGCGAAGGCCCCCGGCACCGCGCGCAG
CACATAG
>evm.model.Contig.18376.1  locus=Contig.18376:37:264:-
ATGGTGGCGGGCGTCTGCGCAAAGGGGGCGGGGCGGGCGGTGACCGTCAC
CGTCTGGTCACTACCCGGCGTCGCCGCCTGGAGCAGCAGCGCCAGCAGCA
TCATGCGGCGCGGTCCGGCAGCAACAGCGAGGCATCGCCGTAGGAGTAGA
AGCGATAGTCGTTGGCGATGGCATGGGCATAGCCCGCCTGCATCCGCTCC
AACCCCATCAGCGCCGAAACCAGCATGA
>evm.model.Contig.17899.1  locus=Contig.17899:15:281:-
ATGGCGCTGCGGACGCCCGGGCGACCAATGCAAGGCAAGATCCGGGACCT
CGATAACCTGACGGACGAGGAACTGCGTGCACTGATCAGTAACGTCGCCG
GTTTCGCTAACACGGCCGGCGTGACCCTCAAGGGGGTTCATGCAGGAGGC
GACCTCTATATGCGGTTGGGCGGTACAAATACCATCTACGCCAATGCCCG
AAGCGAAGCAGGGGTTTTCGTGGTGCAGACAGACAATATTGGTGAGTTGG
TATTCCTTTTCGAATGA
>evm.model.Contig.16465.1  locus=Contig.16465:52:267:+
ATGGTCGGAGGCAGGTGTTCCCCGGTGAGGGGGCGGGTCCTCCTGGCCGG
CCATCGGAGGTGGGTGTTCCACGGTGGCGGGTGTTCGATAGTGTCGGTGG
TCGGACTCGGCGGCGAGCCATCGGTGGAGGGCTGGAGGCGGACGTGCGGC
GGGCGAATCCCCCACACGACTGGCCATGACAGCACCATGGGGCAGGCGGG
CGGATCTCCGTGCTGA
>evm.model.Contig.16015.1  locus=Contig.16015:23:241:-
ATGACCCCGTGGATGGCGGAATGCGCCAGCAAAGTGCAGTACAAGTTGTC
GCTGGCGTTCGCAGGGACCGCTCGGATCATGTACGTAGGGTCAATGTACT
TCACAGTGAACAGCTCGTCGGGGTGTTCCCTCTTCCACCATCTGCCCAGC
TCGGACTTCAGCCAGGGTCCTACGTCGAGGAAGACGGTGTTGCCGGACTC
GTCCTGCTCCCGCTTCTGA
>evm.model.Contig.15404.1  locus=Contig.15404:106:327:+
ATGGCGACTACAGCGGAGCAGGACGACCGGAAACCACGGCGGGCGAGGAC
GCAACAGCAATGGCAGAAAACGAACCGGGTAATGAATAACGAAGAGGCCA
GGGCACGACACACCACCAGCAGCGCCAGCTTTAGCGCGCCCGACGGCGTA
CTGCACATGCGCGCCATGGGTTGTGGCCAGAACGGCGAGGTCGCTCTGCA
GCCGCAGGTTGCCGCTGCCTAA
>evm.model.Contig.15221.1  locus=Contig.15221:112:318:+
ATGGCGCGGTGGCGCGCGTTCGGGGCATCATCGTCCTGCTGCATCACGGC
ACAGCGCGGCGCGGCACCGGGAGTTCCGCAGAAAGACGTCACCGTGCAGG
GTTCGCCGCCTGCCCCCGGCCGGTCGCGGTCCAATAGAGTCCGCCGAGCA
GATGCTGGAGGTAGCGTTCGTCCCGGTACATGTCCGCCTGATGACCCAGC
AACGTGA
>evm.model.Contig.14308.1  locus=Contig.14308:52:264:-
ATGGAGGAGGAGTTGGCGGCGGTGATCGCGCCGTCCTTGGCGAAGGCGGC
CTTGAGCGTCGGGATCTTGGCGACGTCGCCGCGCGCGGGCTGCTCGTCCA
GCGTCACGGTCGTGCTGCCCTTGCGGCCGGCGACCTCGACGGGCACGATC
TCGCGATCGAACGCGCCGCTCGCCTGCGCCTGTTGCGCGCGGGTGAGCGA
GGCGATGGCGTAG
>evm.model.Contig.14038.1  locus=Contig.14038:92:304:-
ATGGGCAGTTGCACGTCATGGATGCGGACGGCGAGTTCCAGCCCGCCAAG
CCGCGCGTCGAAGCGTAAGCGTCGGCCTGATCCAGGGGTGACGGTCGCCG
ATCCGGCGGACCGTCACCACCCGCCCCGCTCCGGCCCCGATCGCCACGCC
CCCGCTTGCGGACAGGGTGGAGGGATCGAGCCGGAGCCATGCCGGCCGAC
AGGCGCTCGGTAG
>evm.model.Contig.13235.1  locus=Contig.13235:42:287:-
ATGAGCCGGATCGCGCCTCCGGCGCACGGCTTCATCGGCCCGGTGAAACG
CTCGATCACCATCGCGGGGCACCAGACGTCGATCAGCCTGGAGCCGGTCT
TCTGGACCGCCCTGGAGGATGCGGCGGTGGCGCACGGCCTGCCCCTGTCG
GCGCTGGTAGCGGAAATCGACGCGCTGCGCATCGTGGCGGACGACCCGCC
GAACCTGGCGAGTGCGATCCGGTCCTGGCTGTTCCTGCGACGCTGA
>evm.model.Contig.12999.1  locus=Contig.12999:10:285:-
ATGGCGGCCTCTCGGGCTCGACGGCGGCGACAGACCAGCCTCCCTCCGGT
GGAGGCCAAGGTGCATGCAGCGCTTGCACTATCGGGCCGACCTCTTCGTT
TTGTGCTGGGTGGAGCACCTTGCCTCCCCCTGCCAGATCCACGTCATGGC
TCTTGCATGGCTGGAGTTCATGATGGGAGGCCATGGAGCAGGCATGGCGT
CGTCCACCGGCCTAACCTCTTTTCCTTGTGTAGGGTGGAGCACTGGAGTG
CTGGTTTTGTTGTCCACGAGTGCTAG
>evm.model.Contig.12794.1  locus=Contig.12794:7:362:+
ATGGACGACCAGCAGCAGCAGGGTTTCCTGCCCTTCGCGCAACAGTCTTT
GTCCCACCACCACCACCAGGCGCCGGAGCTGGCTCCTGCAGGGAATGACA
CGACGCCAACTTTCCTGGACATGCATATGCTGACAGGAGGGTATCTTGAT
GGCGGTAGAAGCATCAGCGGCAGCGGCTACGGCGCTGGTCTCGCCATGAG
CGACGCAGCTGCTGGCGAGAATGAGAATGAACGACGTAGCAGGTGGTGGG
CTCCAGTGGGTGTCATCAGAGCCTGA
>evm.model.Contig.12580.1  locus=Contig.12580:29:274:-
ATGGCGCGGGTGGCGCGGGGCGCGTCCGTTCCTGGCGTGCGGGCGTCGTG
GTCCTGCGGTCGGCCTGGTGCAGCGCGCCTGGCGGCTGTCGAGGTCGCGG
GCGTCGTGGAAGGGCGGTCCTGGCATGACGGTGTCATTCTTAGCGCTGGG
CGCGGCCGGCTGCTTGGTCGGGCAGGGGCGCGATGTAGCAGGCAGGGCGC
CTGGGCGCGGGACAGAGAGAAGCGATGGACGGAGGAGAGAGAATAG
>evm.model.Contig.12431.1  locus=Contig.12431:34:331:+
ATGGACATGGCGATCGTCAATGCCGGGCAGCTCGACGTGTACGACACGAT
CGATCCCGAGCTGCGCACGGCCTGCGAGGATGTCGTCCTCAACCGCGATC
CGGAGGCGGGCGACCGGCTGGTCGCGCTGGCCGAGCGCTATCGCGGCACC
GACGCGGTGGCGGAGAAGCAGGCGGCCGAGGTATCGACGCGCATGTCGTC
GACGATACCGAGGAATGCCGCCAGGCCTTCGCCCGGCCGATCGAGGTGA
>evm.model.Contig.12030.1  locus=Contig.12030:50:352:-
ATGCCGCCGGTCCATCATCTCGACAGCGTCGTCCGCAATGCGCAGCTGTT
CGAGGAGAAATGGGGTTATCGCACCATGGGCCACTGGCTGCACGCCTTCC
GGCTGATGGGGCTGATCGACGACGCGCCCGGCCGCCCGATCCGCATCCTC
CGCCGGCCCGAGGCCGCCGACTTGGCGCTGACCGGCCAGCAGAGTCATCA
GCCCTATGCCAATACCGCGCGCGTGCTGCGGCAACTGGAAGAGGCCGCGA
GCCGCTCGTCCAAGCCGGTGTCGCCCCGGCTGGAGGTCGCGGCGGCGGCA
TGA
>evm.model.Contig.11821.1  locus=Contig.11821:118:336:-
ATGCCGACCATGGATGGTCCGACGATGGTCGGCCATGTCCGCAAACGCTA
TCCCGACCTCGCGGTCCTGTTCATGTCGGGCTATGCCGAGGAACAACTGC
GCAACTCGATCACGCTGCCCAATGTCGGTTTCCTGCCCAAGCCGTTTTCG
GTGCAGCAACTGGCCGAGGCGACGCTGGCCGCCCTGTCGCAAAGTGCCGG
GCCGGATCGCCGAACGTAA
>evm.model.Contig.11402.1  locus=Contig.11402:17:386:+
ATGGCCGCCATCCCGCAGCCGCTGTGGATGATCGGCTGCGGCAACATGGG
CGGCGCGATGCTGCGTGGCTGGATCGCCGCCGGGCTGGACCCCGCCGCCG
TCACGGTGGTGACTCGCAGCGGGCAGGGGGCACCGGCCGGTGTCCGGTCG
CTGACCGCCCTGCCGGCCGGCGAACGACCGGAGACATTGGTGCTGGCGGT
CAAGCCGCAGCAACTCGATGACGTCGCGCCGATGCTGGCGCGCCTTGAGC
CCGACCTGCTGGTGGCGTGA
>evm.model.Contig.10781.1  locus=Contig.10781:135:377:-
TTGTGCGCCGGTGCCGACGACGCGGCTGGCGATGTCGCTGCCCGTGGCGA
TCCCCGCGCCTGCCGCCAGCAATGCGCCGATCGTCGAGCGGGTGTTGCGG
CCGGCGGCATGACGCGCGGCAACATGCCCGACCTCATGCCCCAGCACCGA
GGCCAGTTCCGCCTCCGAGTTCATCAGGCCAAGCAACTGCCGGGTGATGT
AGATATAGCCGCCGGGAATGGCGAAGGCGTTCTCGATCGGTGA
>evm.model.Contig.10220.1  locus=Contig.10220:15:349:+
ATGGTGACGGACGCCGAGCGCGACTATCTGTGGAACACCTATGCCGCCGA
CCGGCGCGCGCGGATCAACCTGGGTATCCGCCGTCGTCTGGCGCCCCTGA
TGGAGCGGGACCGGCGGCGCATCGAGCTGATGAACGCGCTGCTCCTCACC
ATGCCGGGCACACCGCCGCTGCGACCCGCCCGACCTGACGCTGCCGGTGA
TCCAGGACCCGCTCTACGGCTATGA
>evm.model.Contig.9958.1  locus=Contig.9958:13:385:-
ATGGACAAGGCGGTCGGCAACGGCCGGCACGCCCATATCCTGTCGTGGAG
CGCGGATCGCACCAAGCTGCTGGTCTCGGTCGGCAGCGCGTCGCAGGCGG
GCATCATCTATTATTTCGACACCGGGTCCGGCCGGATGCAGCGCCTGTCC
TGGGCGAACCCGAAGCTGCAGGGCCGCATCCTGCGCTGCCGATCATCATA
TTGCCGCATGGCGGCCCCTTCGCCCGCGACGATGAAAGCTGGGACTGGTG
GACGCAATATCTGGCGGAGCTGGGCTATGCGGTGA
>evm.model.Contig.9948.1  locus=Contig.9948:20:283:-
ATGGCGGCCACAGCTGTGGCGGAGGTGGAGGAGCGACCGGTCATGGCGGA
AGTCATCCCCGCGCCTTCCCCCGCGTCGGGAGGGGTGCTGGCCGTGGAGG
TGCCTTCTGTGGAGGCTCCACCGCCGGCCGTTGGAACTTCTGAGCCCGCG
CCGATCCCCCATCTCTGCCCACAGTCCCAAGGGGGCCGAGGACGTCGGTG
GATCCCGACGGGATCCCCCGGGCGTTTCAGCGGCTCTCCACCGGTCTGCC
CCGGGTTGAGTTGA
>evm.model.Contig.9578.1  locus=Contig.9578:55:367:+
ATGACCGCGACGACCCAGGCCGAGCTGGTCGGCCAGATCCGCGCCTGGGG
CTTTCCCGTCGCCGACGCCTTCGCCCGGGTCGAGGATGTGGCGGGCGCGC
TGGCCGTCTATCGCGCGATCGAGGCGGAGCGGGCCGACCTGCCGTTCGAT
ATCGACGGGGTGGTCTACAAGCTCGACCGGCTCGACTGGCAGGCGCGGCT
GGGGATCGTCGGGCGGACGCCGCGCTGGGCGATCGCGCACAAGTCGGGCG
CACCGGCGCGCTGA
>evm.model.Contig.9192.1  locus=Contig.9192:34:402:+
CTGACCGGCGGCGCCTATGCGCCGAGCCCCGGCCTCGTCTATCCGTCCCT
CACGATGCTCGGCGAGATGGGCCTGATCGAGGAGCAGGCGAGCGAGGGCG
CGCGTAAGCGCTTCGCCGCGACGCCGGAGGGGATCGCCCATGTCGCCGAG
AAGGCGGCGGAGATCGAGGCGGTGATGGCCCGGCTCGCGGCGCTCGACCA
TGAGGGCAACCGGGTGGCGTGGAATCGCCTGCCGATCCGCCGGGCAATGG
GCAATCTGCGCGAGGCAGTGCGCAACCGGTTCGAGCAGGGCGACCTGTCC
GACGAACGGCTGCACGACATGGCGGCGCTGATCGACGGCGTCGCCCAGCA
GATCGAGCGGCTGAAATGA
>evm.model.Contig.8925.1  locus=Contig.8925:59:366:-
ATGGCCGAAGGGACGCGGACCGGAGGCGGCATCGCGTCGGTCGTCGAGGG
TGGCACTCGAAACAAGCTCCTCGCGGCGTGGGTGGGGAAGGCGCTCGACA
GCGCGGAGATTGCCTTGACGAGGCAGGAGGCGAGCTGGGTGATTAACGAC
ACAAAGGGGAGGAGGTCGGGGCGGAACGACGACGCGTATTTTGGGGCGGC
ATGCTGCATGTGA
>evm.model.Contig.8774.1  locus=Contig.8774:163:408:-
ATGCCGAGCTGTTTGCCGAGGAACAGCCCGGCCGCGACGCCGAGCGGCAG
CGGGGAGATGATCGCCGACACTCCGATCCCCGCCAGCGACACGCCGGCAT
TGGCGAAGCCGAACAACGGTACGATCAGCAGCCCGACCAGCGGGGCCAGC
GCATGTTCCAGACGGTGCAGTGGGGCGCTGGCGCCGGCACCGCGCGACCG
CAACGGGATGGCGGTCGCGGCGAGGACACCGGCAATCGTCGCATGA
>evm.model.Contig.8557.1  locus=Contig.8557:18:414:+
ATGGGCATCAAGACGGTGGCGGTGCACTCGACGGCGGATGCCGATGCCAT
GCACGTCCGCCTGGCGGACGAGGCGGTGTGCATCGGGCCGCCGGCGGCGA
CCGACAGCTATCTGAACATCCCCAACATCATCTCGGCGGCGGAAATCTCC
GGCGCGGATGCGATCCATCCGGGCTATGGCTTCCTGTCGGAGAATGCCCG
CTTCGCCGAGATCGTCGAGCTGCACAACCTGCTGTGGAGGCCAAGCGCAC
CGCCGGCGCGCTCGGCCTGCCGCTGGTGCCCGGCTCCGACGGCGCGGTCA
GCGACGTGGGCGAGGCGCGCGAGCTGGCGGCCCGGATCGGCTATCCGGTG
A
>evm.model.Contig.8500.1  locus=Contig.8500:106:339:-
ATGCCGTCCGTCGCGAAGCTGGGCCAGATCGGCGGCGCGGGTGACGCCGC
GCCGGGTCAGCTCGTCACGCAGGAAGGCGAGCGGATGCGCGCGCAGCGAC
AATTGCAGCGCTCGGTAATCCTCCACCACCTCGCGCCCCTCGGTCAACGG
CCGCAACGCGACCTCCGGCTCGCGCCCCGCCGCCGCCGCGAACAGGGGCA
GGGGCGCTTCGTCCAGGCCCCGCGCCTTCCATAG
>evm.model.Contig.8378.1  locus=Contig.8378:13:390:+
ATGGATGCGCGCTGGCGCGGCCGGGCCGAGCAGCTCAACGCCCGCCTCGC
CGCTGAGGGCCTGCCGCTGCGGGTCGCGCATCTGACCACGGTGTGGACGG
TGCTGCACGATGCCCCCTCCGCCTATAACTGGATGCTGCAATATCATCTC
CGGGCGGCGGGACTGGCGCTGAGCTGGGTGGGCACGGGGCGGCTGATCTT
CAGCCTCGACATCGACGACGCGCTGTTCGCGGAGATCGTCGAGCGGTTCG
TCACCGCCGGGCGGGCGATGCGCGATGGCGGCTGGTGGTGGCACCCGGCG
GGCGCGACCGACAAGAGCGTCCGCCGCCGCCTGCTGCGCGAGATGATCGC
GGTGCGCTTGGGGCGGGGCGGGGCTTGA
>evm.model.Contig.8076.1  locus=Contig.8076:39:323:+
ATGGCGGGCGAGCGCCGCGCTGACGGCGGCGGTCAACGGCCGCTCGCCGC
TTTCGAGCTGCGACAGATAGCTGACCGACAGGCCGAGCCGCGTCGCCATC
GCCCGCTGGTTGAGCCCGGCGGCGCGGCGGAGCGCGCGCAACTGGTCGCC
GGCATAGAGTCTGGCCATGGTGCCGCCCCGGAATGTGATGAGATGGGATC
GAACCCGCATCGTCATTGCGAGCGGAGCGAAGCAATCCAGGCTGTCCTGA
TCCGGCGCTGGATTGCTTCGCTCCGCTCGCAATGA
>evm.model.Contig.7974.1  locus=Contig.7974:91:423:-
ATGCCGGGGAACTGCCCGCGTCGCACGTCGGAGAAGCAGTTGGCTGCTTG
CCGGAGACGCACCCGCGCCTCGCACACCGGAGACCCGCCCGCGCGGCCAC
ACACCGGAGACATGCCCGTGCAGCGCACGCCTGGGTCCCGCCCACGCAGC
GCACGGCCGAGAAGCGCCGGAGCCAGGCACGACGAGTGGTGGAGGGCGAT
GGACCAGCCGCCTTCAGAGCTAAGTAGTGTGCCGCCTGCTCACCTAGCAC
GCCGTCCCGATCCGATTTGGGAAGAACAGGGGAAAGGGAAAAGTGTGGAT
GGGTCCACCTGTAAGGTTTGGGTCCACCTGTAA
>evm.model.Contig.7874.1  locus=Contig.7874:33:186:-
CACCGCCGCCTCCACGTCGCGCAACCCCTCCGCCCCGGCGGCGACGTCGC
GATCGGCGGCGCGGACGGCCGAGCGGACGCGCCCGCCCGTCCAGATCGGC
AGCGCGGCGTCGATCGTGGCCGCGCCGGACGTGCCACGGCCCAGCCGGTC
ATAG
>evm.model.Contig.7768.1  locus=Contig.7768:116:373:-
ATGCTGACGCCGCATCCTCCGGGCCGTGGCAAGGACAGAGCGGCGGGAAC
CTCTGCTCGCGCCACGACCGTGAACAACAGCGACAGGCTCATCCGCAACT
GCGGCGATGCGTGCAGCTGTCGTGCTGTCCTGGTGGCGTCAAAGGTTGGA
GAGGAAGAAGATGAGATGGGAGAGGAATTGGTGTGCACGGTTAGGGTAGA
AAAGATTCTATTGTGTGCGTTTTGTGAGGAGAGAAGAATGACAGTTTATG
TAATTTAA
>evm.model.Contig.7634.1  locus=Contig.7634:127:405:-
ATGGCGCTCCGGGTCCAGGCCGCGCATCATCTCGCGCCACAGCTCGTCGA
AGGGCTCGCGTGTCTTGGGCCCGACGCCCGGATCGTTCCCCGCGATCATG
TAGAGATAGGCGAGCGCCAGACGCAACGGATGCTCGGGGGGCTTGAAGCC
CTCCCGATTGCCGCACCGGTCGAGATACTCCTCCACGACACAGACGGCGA
TCATCGCAAGTCGATCGGCCATGCCGGCATCGTAATGTTCTCAATACGTT
CCAGCAAGTATGGTCATTCGCCGGCTTAG
>evm.model.Contig.7550.1  locus=Contig.7550:47:427:-
CTGACTACCCGCAACGATGCGCGCGTGACGCGGGTTGGCAAGTTCATCCG
CAAGACGAGCATCGACGAGCTCCCGCAGCTTCTGAACGTCCTCCGTGGCG
ATATGAGCATCGTCGGCCCACGCCCGCACGCAACAGGGGCGCTGGCTGGC
GAAATCCTGTACTGGGAGGTCACATCGCAATATTGGAGCCGCCATGCCGT
CAAGCCCGGTCTGACCGGGCTGGCGCAGGTGCGGGGTTTCCGTGGCAATA
CCGAGACGAGAGACGATCTCATCAACCGGGTGCAGGCCGATCTGGCCTAT
CTGGAGAGTTGGTCCATCTGGCGCGACCTGATGCTGGTTCTCCAGACCTT
CCGCGTGATCACGCATCGGAACGCGTTCTAG
>evm.model.Contig.7416.1  locus=Contig.7416:152:415:+
ATGCGAAGGCCGATGCGGCCGGGATGGCGGCTGGCCGCGTCACGAAAACC
CTGTTCCAGCCCGGCATCGCCCGAGCCCAGCAGCGCCAGCCGGCCGCCGA
GCGCGACCAGATCGTCCAGCACCTCGAGCAGCACGTCCATGCCCTTCTGC
CAGGTCAGGCGGCTGACGACGGTGAAGATCGGCCCGTCGCCGGGGCTGAG
GCCGAACGCCTGTTCGATCGCGGCGCGGTTGGTGGCGCGCTGGTCCAGCG
TGTCGACATCGTAG
>evm.model.Contig.7193.1  locus=Contig.7193:41:434:-
ATGCACGGCTATGATGTGCTGAAGAAGCTGCGGGTGGCGCGGGTGACGAC
CCCGGTGCTGATCCTGTCGGGCGTCAACGAGATGGACTCGAAGGTGCGCA
GCTTCGGCTTCGGCGCCGACGATTACGTCACCAAGCCGTTCCATCGCGAA
GAGCTGATCGCGCGCATCCACGCCGTGGTCCGCCGCTCCAAGGGGCATAG
CCACCCGAACTGA
>evm.model.Contig.6888.1  locus=Contig.6888:134:379:+
ATGAATGAAGCATCCCACCTGGACGCCACCGAGCCCATCATCGTACGCGC
TGGCATTGGCGTCGCCGATCACCTACAAAAGTCTGGCCTTGCCCTCCCCC
TCGCCGCCCACGAGCATGACCTCCATGACCTGGCTGCGCCTCGTTACGCG
GTGGCAAACATGCATGCCGCCACACAACAGAGGGAGGTGGAGGCCACGAG
CGGGAAGAAGATGGTCACGGGTCACGGGAAGGTCATGGTGGAGTAG
>evm.model.Contig.6835.1  locus=Contig.6835:202:441:-
ATGATGGCATCGGCCAGAAGCCCAGTACAGCGTGAGACATCCACCAAGGA
TCGAACGATGAGGGACGACAAAGCCTATTACCATGCCCGCGCCGAGGCCG
AATTGCGGATGGCGCGCACGTCGACGGAAGCATCCGCCACCAAGGCGCAC
TATACTCTGGCCGGCTATTATCTCGATCGCGCCTTTGGCGGCGATCATCG
CGGCCATGTCGAGCGCTTGTCGGGCGTCGCCCGAATATGA
>evm.model.Contig.6783.1  locus=Contig.6783:93:371:-
ATGGAATCGCCGCTGCCCCTGAAGGAGCCGCCGCCGCCCCCGATTTGGTG
TCGCTGCACCCGATTCAGGCGTCGCCGCTGCCGATTCGGGCCGCCGCTGC
CCCGATTCGAGCCACCGCCCCGATTCGGGCACGACCGCCCTGATTTGGGC
CGCAGCCGCCCCGATTCAACACTGCCCTTCCTCATCTCCCTCCCTCTTGC
CGGTTCTTCGCTGGGCGACGGGGACGCCTATCTACTTTTGGGCGCCTGGA
CGCCTAGCTACTTTTTGGCGTCTGGATAG
>evm.model.Contig.6715.1  locus=Contig.6715:76:306:+
ATGAACGGTAGCGTCATCCCCTTGGACGGGGCGAGGCCGGTATTGACCGC
CATCGACACCAGCGCCTGCGCGCCGAACTGCACCGCCAGGCCGGAGGCGG
CGAGCAGCTTGAACTCGTCCTGCTCGTCCAGCAGCTTGACGAACACCCGC
ACCACGATCGCCAGGAAGACGAGCGCGATGATCATGCAGGCGATCAGGCC
GAACTCCTCGCCGATCACCGAGAAGATATAG
>evm.model.Contig.6648.1  locus=Contig.6648:82:369:+
ATGAACTTTCGTCCGTTGCACGACCGCGTCCTCGTCCGCCGCGTCGAGGC
GGAAGAGAAGACGGCTGGCGGGATCATCATCCCCGATACCGCCAAAGAAA
AGCCCCAGGAGGGCGAGGTCGTCGCCGCCGGTTCGGGCGCCAAGGCCGAG
GACGGCAAGGTCACTCCGCTGGACGTGAAGGCCGGCGACCGCGTGCTGTT
CGGCAAGTGGTCCGGCACCGAGGTCAAGGTGAATGGTGAGGATCTCCTCA
TCATGAAGGAATCCGACATCCTCGGGATCGTCGGCTGA
>evm.model.Contig.6535.1  locus=Contig.6535:22:450:+
ATGAACCGCCTGTTCGAGAAGTACGGCCCCCACAAGGGCAAGATCGAGGG
CCGCAAGAACGGCGTCCTCATCTCGAACGGCGCGGGCGAGGCCCAGGGCT
ATGCGCTGGGTCCGCTCGAAGAGCGCGGCATCCTGTTCGTCGGCCACGGC
GAGGCCCTGTACGAGGGCATGATCATCGGCGAGAACGCCAAGACGGATGA
CCTCGAGGTCAACCCGATGAAGGCGAAGCAGCTGACGAACTTCCGCGCGT
CGGGCGGCAAGGACGACGCCATCCGCCTGACCCCGCCGAAGAAGATGACG
CTGGAGCAGGCGATCGCTTATATCGACGACGACGAGATGGTCGAAGTGAC
GCCCAAGTCGATCCGGCTGCGCAAGCGCTTCCTCGATCCCAACGAGCGCA
AGCGCGCCGCGCGGTCCAAGGCGGCATAA
>evm.model.Contig.6464.1  locus=Contig.6464:91:480:+
ATGAAGCTGTCGGGCATCCGGTGGACGCCCTCCTCGTCGGTCCAGCGGAC
CAGCGCCTCGAAGGAGCAGAGCGCGCCCGCCTCGATCCGCCCGGTCCCCT
TGGCGCGCTTGGTGGCGAATTGCGCGTGGCGGATCAGCTCCTCGCGCGGG
GCATCGGTCGCGGTGAATGCCATGCCGATCGAACAATCGACGCTGATCTC
GAAATCGGTCAGGCGGAACGGCGTCGACAGGGTGCGCATCACCCGCGTGG
CCAGGTCGTGCGCCTCGTGA
>evm.model.Contig.6378.1  locus=Contig.6378:120:395:-
ATGCCGGTCTCCCCCGCCCTCCCCAAGCTGCACTCCCGCATTGTCGCCGC
GCTGACCGAGGCGCGCCGAGACGCCAAACTGCGTCAACTCGATCTGGCAA
AGCGGCTCGGTTGGCAGCAAGCCTATGTGTCGCGCTACGAGACCGGCGAG
CGGATGCTGGCAGTGGACGAATTTGTTGCAGTCGCACGCGCGATCGGCAT
CGATCCGGTCGCGCTGCTGGCTCAGGTGCTGGGTGGCGAGAACGGTAGCA
CAGACCGAAGCCAGACTACGTGGTGA
>evm.model.Contig.6294.1  locus=Contig.6294:117:441:-
ATGAAGCTGGCGGCGGCGAAGAAGCTCGACCCGGCGAACGATCATCTGGT
GCCGCTGTCGCCGGCGGCCGTCGCGGTGCTGGGCCAGGCGCGCGAGTTGG
GCGACGGTACGGGGCTGATCTTCGCGGCCGGGGCCGGTACCGCGATGATT
CCCGAGCGCGCGATCGGCGACCTATACAACCGCGCCGGCTATGCCGGCCG
GCATGCCATGTCGGCGGTGGTCGCGACGAGGCGGAGCTGA
>evm.model.Contig.6183.1  locus=Contig.6183:19:451:+
ATGGGCTGGAACAGCTGGAACGCGTTCAACAGCGATATCGACGAGGCCAA
GATCCTGGGCTCGGCGCAGACCCTGGTGTCGAGCGGCCTGGCCAAGGCGG
GCTATACACGCGTCAACATCGACGATGGCTGGTGGCTGAAGCGGCGCACG
CGCGACGGGCGGCTGGTGATCCGCACCGCGCAATTCCCCTCCGCCAAAGT
GGCGGGCGGGCAGGCCGACGACACCAGCTTCCGCCCGCTGACCGACCGGC
TGCACGCCATGGGGCTGAAGGCGGGCATCTATTCGGACATGGGCCGCAAC
ACGTCGCCGAGCGCGAGATCGGTCTCTACGGCCATGTCGACCAGGACATC
CGGCTGTTCTTCAAGGAATGGGGCTTCGACCTGA
>evm.model.Contig.6068.1  locus=Contig.6068:48:278:+
ATGTTCGCCTCGACCAGTTCCTTGAAGCGGAACATGACGCGGGCGCGGCG
CTGCGGGTTGGTGGCGGCCCAGCCGGGCTGCGCGGCCTGCGCGACGGCGA
CCGCGCGGTCGAGGTCGGCGGCGGTGCCCAGCGGCACCCGGGCCTGCACC
TGGCCGCTATTGGGGTCGAACACCTCGGCGATCCGGCCGCTGCCGGGCGT
GGCGGTGCCGGCAGCCCCGCCGATCACATGA
>evm.model.Contig.5907.1  locus=Contig.5907:52:329:+
ATGAAGCACACCGCCGCCGAAGCAGAGTTCGTCCGCTCCCGCCGCGTCAT
AGGCGCGCGCCTGCTCCACCGGATCGCCGGCATCGCGCAGCTCGACGAAG
TTCACGCCCTTGACGACGCGGCCGGCGGCGACGTCGAGACAGGGGATGAC
GCGCGCGCGGACGGTCACGCCGCGCCTGCGACGCTGAGCGCGGCGGCGAG
GTCGAGCCGGCCGTCATAG
>evm.model.Contig.5797.1  locus=Contig.5797:46:348:+
ATGACGGGGGCGAGCAGGATGATGAACAGCGCGTTGAAGAACTGGGTCTG
CCCGGCCGAGATGGAGAAGAGGCCGAACACCGACAGGTCGGTATTGCGAT
CGGCGAACAGCGTCAGCGACGAGCCGGCCTGTTCGAACAGCGTCCAGAAC
ACGACGTTGAAGACGATCATCACCATCGCCGCCAGCATCATCTGGAACTC
GCGCCGGTCGCCCTTCATCGCCGACCAGATCAGGATCGCCGGCACGCCGA
TCAGGAAGGTGCCGAACAGCAATTTGCCCATCAGCGACAGGCTGGCGATA
TAG
>evm.model.Contig.5638.1  locus=Contig.5638:218:487:-
ATGGTGAATTTGAGATCTCACTGGGCAAAAGAACGGGGAAGAAATCTGCT
TCGCTCAGAAAGCAGGGGAACCACAGGGGAGCACGAGATCCAAGCGTTCA
TCGCGGTGTGCTGCCTCACCACAGTCATGGTCTGCAGTGAGCCCATCCCC
ATCCTCCTGGTCAGCGGCTCCAAACAGAGAGAGAGGAAGCGCCCTCCGCG
ACTTCTCCAGGAAGCGATGGATGTGACGATGGAAGAGGGCCTGAATGCGA
CAGCAACGACGACGCCTTAG
>evm.model.Contig.5228.1  locus=Contig.5228:62:496:-
CTGATCGCGGCGCGGATCAACACCAACATCCGCGAGCTGGAAGGCGCGCT
GAACCGGGTGGTCGCCTATGCGCAGCTGACCGGCCAGCGGGTCGACATGG
ACTTCGCGGTGCAGACGCTGGGCGACACGCTGCGCGGGGCCGAGCGGCGG
GTGACGATCGACGACATCCAGAAGCTGGTGACCCAGTTCTTCGACCTGAA
GCCGCTCGACATGGTGTCGGCGCGGCGCAGCCGGTCGGTGGCGCGGCCGC
GCCAGATCGCCATGTATCTCGCCAAGCGCCTGACCACCCGCTCGCTGCCC
GAGATCGGCCGCAAGTTCGGCGGGCGCGACCATTCGACCGTGATCCACGC
GGTCCGCAAGATCGAGCAATTGCGCGATACCGACCGCGAGATCGATTCGG
CGGTGCGCGTGCTGCTGCGCGAACTGGAAGCCTGA
>evm.model.Contig.5167.1  locus=Contig.5167:180:386:-
ATGGAAGAGAGGAGCTCGACGTGGAAGCTCGACACGCCGTGGCGAGAAGA
GAACTTCGCGCACGCAACAGAGATGCTCGACACGCGCAGTAGGGGTGAGC
AGCAGGCGCCGAGCTGGAGAATGGACAAAGGAACGCGAGCCAGGAACGCG
ACGCGGCGGCCATGGCCAAGCAGAGAGGGAGAACTGGCGGACGAGCTCGG
GAAGTAG
>evm.model.Contig.5101.1  locus=Contig.5101:57:454:-
ATGCGCGACCGACTGCTCGCCGCCGTGGCGGAGGCCGAGGGGCTGGAGGC
GCTGGACGCCGTGCGCGTGGAGGCGCTGGGCAAGCAGGGCCGGATCACGC
AGCTGCTCAAGACGCTGGGCGGCATGAGCCCCGACGAACGCCAGGTGCAG
GGCCCCGCGATCCAGGGACTGCGCGAGGCGGTGACGAATGCGATCGCGGC
GCGCAAGGCGGCGCTGGAGCAGGCGGCGCTCGACGCGCGGCTGGCCAGCG
AGACGATCGACCTGACGCTGCCGGTCGACGCGGTGCCGGCGGGCACCATC
CATCCGGTCAACGGACTGGCATAA
>evm.model.Contig.5015.1  locus=Contig.5015:289:510:-
ATGTCGGCCGCGCGACGCCATGCCGACGCCCGCGCCACCATGGTCAGCGT
CCCCCGCCCCCGTCGCTCCAGCCTGTCGAGCCGCTCGTGGAGCAGCCCGT
CCGATCGTTCGTCCATCCGCGTCCCCGCCCCGTCGATATCGGAGGCCTGG
CCAAACCCTATGGGCGCTGGCTTGCACCAACCTTGCTCTGCCTATCCATC
GCCGCCCCGCCTGCAAGGCTGA
>evm.model.Contig.4967.1  locus=Contig.4967:7:435:-
ATGGCCATCGACCCAGGCGGAATAGGCATCGGCGGTGTCGATCATCGTGC
CGCCACCGGCGACGAAGGCGTCGAGCACGGCGAAACTGGCATCGCGATCA
GCAGTCCAGCCGAAGACATTGCCGCCCAGCACCAGCGGCGCGATCTTCAG
GTCGGTCGACCCCAGGCGGCGGAGGGGGGCGGGGGCCGAATCGGTCATGG
CTGGTCCTGTCGGTTATGGGTCACGGCATCGAGCGTGACGCTGTCATCGG
CGAGCATCGCGGCGGCGTCGTTCAGTTGCGCAGACCGGTCCGCCGATAGC
GCTCCCGGCTGGTCGGTCCGTGCCGAACAGCCGGGCGCGAGGCAGGCGAG
CAGCGGCGCGGCGATCATCGCCCGGTGCGCCGCCGGCCGCCGCCGGATCA
CTTGTCGCGCAGTGCTTCGCCGGCCTTGA
>evm.model.Contig.4846.1  locus=Contig.4846:6:269:+
ATGGTCTTCATCCGCCCGACCATCCTGCGCACCGCCGAGGACAGCCGCCG
GGTGACCGAGCAGCGCTACGGCTACCTCCGCGCGCTCCAGGGCTATGCTC
AGCCGGGCGTCGAGCCGTCGATCGACCAGCTGGTGCGCGACTATATGAAC
GCCGCGCCGCCGATCCCGCGCGCGCCGATGCCGGGCAATATCGAGGACCC
GAATATCGCAGTGCCCGTCCAGACCCAGCCGTCGATGGCGATCCGGCCGA
AGGGGAAGAGATGA
>evm.model.Contig.4607.1  locus=Contig.4607:347:523:+
GCGAGCGTCAGGCTGGTCGGCCCGTCGATGCCGATCGTGACCGAGGGGGC
GATGCCCCAGCGCTTGTACCGCTCGACCTTGCGACCGGGCACGTCGTTGC
GGTGGACGACCGCATTCAGCCGCACCGCGCTGTCCGCGCCGATCCGGCGA
TTGGCATCGACCGACCCGCGCCAGTAA
>evm.model.Contig.4397.1  locus=Contig.4397:162:533:+
ATGCAACTACGCACCGTCCTTGCACAGTTTGCTGCTGCGTATACAGGTGC
AGAGCAACCATGGTCCATGGTGACCTCGGCGTTGCTTGCTCTGCTGCTCC
TCCTCGCTCTTCTCTTCCTCCTGGGACACCTACCGCTTCTTGGCTCCGTA
CACCACGCCAGGAAGCGCACCTATGACGGACGGCGGCGGCTGCCTCCGTC
GCCGCCCGGGCTGCCGCTCCTCGGCCACCTGCACCTACTGGGAAGCCTGC
CGCACCGATCGCTACGGTCGCTCGCGGCGAAGCACGGCCTCGTCATGCAC
TCATGCTCCTGCACCTCGGCCGGGTGCCGACGGTCGTGGTGTCTTCGTCG
GCCGCAGCGGAAGAGGCCATGA
>evm.model.Contig.4354.1  locus=Contig.4354:118:543:-
ATGGGCATGGACGCCACCGGCAACGGTCGGCGCGAAAGCTTCGCCCATGC
ACCGATGCCGCGCATGACCAACACCTTCATGAAGGGCGGGCAGGACGATC
CGGCCGAATTGCTGTCGCGGGTGAAGACCGGCATCTTCGCCAAGTCGTTC
GGCGGCGGTCAGGTCGACATCGTGTCGGGCAAGTTCGTCTTCTCCTGCAC
CGAGGCCTACCGGATCGAGAATGGCCGGATCGGCGCGCCGATCAAGGGCG
CGACGCTGATCGGCGACGGGCCGACCGTGCTGACCAAGGTGACCGGCATC
GGCAACGACTTCGCGCTGGACGAGGGCATCGGCGTCTGCGGCAAGGGCGG
TCAGGGCGTGCCGGCCGGCGTCGGCCAGCCGACCCTGCTGGTCGAGGGGC
TGACGGTCGGCGGTACGGCGATGTGA
>evm.model.Contig.3907.1  locus=Contig.3907:10:565:+
ATGCTCGCGGTCGACGGTGCCCCTGGCGCGGTGGCCCAGCCCGGCATCGG
CCAGCCATCGAACGGCGTGTTCGGCCTCCAGCCCCAGGTGACCCGCAACG
GCGAGTTCGCGCACTGGATGCACAATGCGATCCTGTTCCCGGTCATTACC
ATCATCTCGCTGTTCGTGCTGGGGCTGCTGATCTGGGTCGTGATCCGCTA
CCGCGCGCAGGCGAACCCGATCCCCTCCAAGACCAGCCACAACACCACGA
TCGAGGTCATCTGGACGCTGCTGCCGGTGGCGATCCTGGTGCTGATCGCG
CTGCCGTCGATCGGGCTGCTCCAGGCGCAGTTCAAGCCGGCCCCGGCGGG
CGCGGTGACGCTGAAGGCGATCGGCAACCAATGGCCGGCGCGGGCGAGCG
CGCGCGCACCGATCGCGACGGCCCCCGCCTGCTCGCCACCGACAATCGCG
TGGTGCTGCCGGTCGGCGTGCCGATCCGCCTGA
>evm.model.Contig.3838.1  locus=Contig.3838:273:515:-
ATGGACCAGGGTCAGCCCGTCGATGGCGGCGGCACGACCGGCGGCGATCG
CATCGGGATCGCGGTCGAAGGCGATGACGCTTGCCCCCTGCGCCAGCAGC
GCGCGCGTATAGCCGCCCGCCCCGAAGGTCGCGTCGACCATCGTCTCGCC
TGCCATGGGAGCGAGCGCCGCGAGCACCTCGTCGAGCAGGACGGGGATGT
GCGGGGCGTCGGTCACAGCGTCACCCCCTTCTGCATCATGTAG
>evm.model.Contig.3743.1  locus=Contig.3743:271:516:-
ATGCCTCTGCGCCACAGCCTCTGTAAGACTCTTCTTCCTCTTAGTATGCC
TTTGTCCCTGGATCATGATGCGCCTGTCGGATTTGGGTTTGGAGCCCTGG
GGCAGAGCCTCACATCCCTCCAGCGGGGTCGCCGCCGTGGCCAATGCGGC
CACCGCCTCGGCGTTTGTGGGAAGAAGAAGATGGGGCTCTGGCCATTGGA
TCACGAATGGGCGGTCATGATTAGATCACAACACCTCTTCGGTTGA
>evm.model.Contig.3545.1  locus=Contig.3545:298:504:+
TTGTGCTTGCTGCAATGGCGCGTGATGCCGACCGTGTCCGCCTCCTGGAA
GGCGTCGGTGCCGATCAGCGCGGTCGGCACCTGGCCGGTGATGACCACCA
TCGGGATCGAGTCGAGCAGCGCATCGGTGATGCCGGTGACCGCATTGGTC
GCGCCGGGGCCGGAGGTGACGAGCACGACGCCCGGCTTGCCGGTCGAGCG
CGCATAG
>evm.model.Contig.3486.1  locus=Contig.3486:16:559:+
ATGGATTTCCTGCTGCGCGAGGACCTTCGCCCCGTCCGCTTCCAGCTCGA
ACTTCTGAAGGCGCAGTTGACGCTGGACGAGGCTCGGATCGCCTCCACCT
TCGTCTTCTACGGTTCGGCCCGCATTCCGGAGCCGGCCAAGGCCCATGCG
CTGCTGGAGATGGCCAGCGACGACAAGAGCCGCCGGATCGCCGAGCGGCT
GGTCGAGAAGAGCCGCTATTACGACGTCGCGCGCGAACTGGCACAGATCA
CCAGCCGCCTGCCGCGCGACGAGGCCGGGCGCCGGCACTTCGTCGTCTGC
TCGGGCGGTGGCCCCTCGATCATGGAGGCGGCGAATCGCGGCGCGGCGGA
CGTCGGCGCGGAATGCACTTCCTGCTCCATGCCCGCGCGCTGGCGGCCTT
CCCCGGCGGCTTCGGCACGTTCGACGAGCTGTTCGAGCTGCTGA
>evm.model.Contig.3428.1  locus=Contig.3428:94:572:-
ATGAGCATCCTCGTCGACCGGAATACCAAGGTCATCACCCAGGGCATGAC
CGGCGAGACCGGCAGCTTCCACACCAAGGCAGCGCTGGATTACGGCACGC
AGATGGTCGGCGGCGTCACGCCCGGCAAGGGCGGCACCGAGCATCTCGGC
CTGCCCGTGTTCAACACGGTGGCGGAGGCCAAGTCGAAGACCGGCGCCGA
TGCGTCGGTCATCTACGTGCCGCCGCCCTTCGCCGCCGACTCGATCCTGG
AGGCGATCGACGCCGAGATTCCGCTGATCGTCTGCATCACCGAGGGCATT
CCGGTGCTGGACATGGTCAAGGTGAAGCGCGCCCTGTCGGGAAGCAAGCT
CGGTCGGCGTCGTGTCGCGCTCGGGCACGCTGACCTATGA
>evm.model.Contig.3393.1  locus=Contig.3393:375:575:+
ATGCCGACCAGCTCGACCGGCACCGTGCGCTTCGCCGCCCAGCGCTCGAT
CCGCCGGAGCATGTCGCCATCGCCGAAGCCGATGTCGAGCAGCCGCAATC
GCCGGCCCCGTTGCGCGATCCGGTCGAGAAAGGCGAGCGTCGGCCGTGCC
GCCAGCGTCACGCGGTTGACCCGCGCCAGATCGGCGACGACGGCGGCATA
G
>evm.model.Contig.3324.1  locus=Contig.3324:1:570:-
ATGGACCAGCAGGCGGAAACGGTGGCGGCCGCGCAGCATCGCCAGTGGCG
CGGGCGCGGGGCCGTAGACCATCATCCCCTCCACCTGCGGCGCGCTGCGC
CCGACCAGCCGGGCGGTTTCCTGCGCGCAGGCCTGATCCTCCGAGCTGAC
GATGATCGCGGCATAGCGGCCGAAGGGGGGCGCGCCGGCATCGCGCCGAG
CCTCCGTCTCCGCCGCGTAGAAGGCATCCGAATCGCCCGTCACCAGCGCC
TGCATCACCTGGGCCGAGGGGCTGTGCGTCTGGATATAGACATGGCCCGG
CTTGGCCCCGCGCCCGGCGCGGCCCGACACCTGGCGGATTTGCTGGAAGG
TCCGCTCGGCGGCGCGCAGGTCGCCGCCCTCCAGCCCCAGATCGGCATCG
ACCACGCCGACCAAGGTCAGGTTGGGGAAGTGATAGCCCTTGGTGACCAA
CTGGGTGCCGACGACGATGTCGATATCGCCCGCCTCCATCCGCCCGACGA
ATTCGGCCGCCTTGGCGGGGGACCACATGGTGTCGGAGGTGACGACCGCG
ATCTTGGCCTCGGGGAATAG
>evm.model.Contig.3208.1  locus=Contig.3208:129:422:-
ATGCCGCGATGGGTCGAGACGCGGTCACCGAGCTTCTCACCCGGTCCCTG
CGCGAAGCGGACCGCGACATCGAACGTGCCCGGCACCGCGAACAGTCCCT
GGGCCAGTTCGGGCGGCAGGTCAGGCGCGACGGTCAGTTGGCCGATGACG
CAGGCCGTGCTCTTGGCGTGGCTGGCCCGGACCGCATGCCCGTCGCGCTT
CTCGACCGTCTGGCTTTCCTGGGTCATGCCCTGGATGATGCCGTCGATGC
TCTGCTGTTCATCGGGCTCGGGGGTTTCGATGTCGTCGCGATAA
>evm.model.Contig.3113.1  locus=Contig.3113:21:570:+
ATGGCCGGTGACGACGAGGATGTGCAGCCGGTCACGATCGACGCGGTCGA
CGCGCGGGGCCGGCACGTGCCGACCGCCAACGTGCCGACCCGATTCACGG
TCGAGGGCGCGACGATCATCGGTGTCGGCAATGGCGATCCCAATAGCCAT
GAATCGGAAAAGGGCGGCGCGCGGTCGCTGTTCAACGGCCTGGCGCAGGC
GATCCTGCAGGCGGGGGCCGGACGTGGCCGGATCGTGATGCGCGCCGAGG
CGGACGGGCTGAAGCCGGCACGGCTGGTGATCGACCGGCTGGCGGTGCCG
CCGCGCGCGCAGGTGCCGGTGACCCCGGCGGCCCAGGCCTTGCGCGAATG
GCGACGCTCGGCGGCCTTTGCCGAGCGGCCGGCGACCGACCTCGCCCCGG
CGGATGGCGACAATAACAGCTGGGCGTTCCAGCGCGGCAGCCTGGCGGCG
GCATGTTGCGCTTCGCCGAGGTGA
>evm.model.Contig.3019.1  locus=Contig.3019:100:450:+
ATGGCGGCCCCATCCGCTTCCGCCCCCTTGCTCCGCTCCCACCCCCACCA
CGGCTCGCTCTTCCCCTCGTCACCGCGCCACCGTCCCGCGGCCGCTTCTC
TGTCCGGGTTCCCGCCCCTCAGACCCGCCTCAGCCCGCAGGCTCCCATAC
ACTGCGGTGCGGTCCTCCTCCACCGCCTCACCCTCGGCACCAGTGGAAGA
TGCTCCCGCGGCCGCGGCTCCGACCGGGGACGCGGAGGAGGAGCGGGTGG
TGCTCCCCACCAACGAGTCCTCCGAACGCCTTCTGCGCATCCGGCACACC
GTACTGCCGCTCCCCTTCTCCCCCTATGTTACAGTGCTTGAACTGGCCTA
A
>evm.model.Contig.2881.1  locus=Contig.2881:59:609:-
ATGAAGGGCGAGCCCATCAAGCGCGGCTATCTGGGCGTGCAGCTCGGGCC
GGAGGTGAACGGCGACGTCGCGGCGGCGCTCGGCCTGCCGAAGAACCGGG
GGCAGGTGATCGCGGGCGTGACCGCCGGCGGGCCGGCGGCGAAGGGCGGC
CTGCGCGCGGGCGACGTGGTGACCGAGGTCAACGGCCAGGCGGTGACGCC
CGACCAGACCTTGTCCTATCTGGTTGCCAATATCGATCCCGGCCAGACCG
CGCGTCTGGGTGTGATCCGCAGTGGCAAGCCGGTCAACGTCAACGTCGCG
GTCGCCGCGCGGCCGACGCAGGAGCAACTCGCCGCCGAGATCAATGGTGG
CGCGGACGGCTTCGGCAGCGACGATGACGACGATGACTCGGCGACGACCG
CGCCGGCCAGCGGCAACCCTCTGGGGCGTGGTCGTGGCGGCGGTCGATCC
GTCGAGCGATGCCGGGCAGAAGCTGAAGCGCGGTGA
>evm.model.Contig.2759.1  locus=Contig.2759:39:624:-
ATGGCGCGCTTCGACCGCGACGTGATCGCGCGCACCGATGTGCGCTGGGC
GATCCTGCTGGAGGGGGTCAACGATCTCGGCGTGCTGACTCGCGAGGCGC
CCGCTACCCCGGCCGCGCACCGCGCGATCGTGCAGCACATCACCGCCGCT
TATGCGCAGCTCGCCGACCGCGCCCATGCGCATGGCATCACGCTGATCGG
CGGCACGATCACGCCCTTTGGCGGCAATGGCTATTATCATCCGGGGCCGG
AGACGGAGGCGGACCGGCAGGCGATCAATGCCTTCATCCGCACCAGCGGG
ACGTTCGACGCGGTGGTCGATTTCGACCGGCTGCTGCGCGACCCGGCGCA
TCCCGACCGGCTGCGGCCCGCCTATGATTCGGGCGACCATCTCCACCCCG
GCCGGTCGCGGTCGCGGCGGCGCTGGCCCCGGTGCCGGTCGCACCCGCGC
CCGCGCCGGCACCGGCGATCGCGATCACCTTCGACGATATTCCCGCGCAT
GGGCCCCTGCCGCCCGGCATGA
>evm.model.Contig.2653.1  locus=Contig.2653:26:599:-
ATGCGCTGCTTCCAGGATGCCGGCCTGCCCGGCGATGTCGCGCAATGCGT
GTTCGGCGTGCCCGACATGGTGTCGCGCCAGCTGCTCGCCTCACCCATCA
CCCGCAAGCTGAGCTTCACCGGCTCGGTGCCGGTCGGCAAGCAGCTGATG
AAGCTGGCGGCGGACACGATGATGCGCACCACCATGGAACTGGGCGGCCA
TGGCCCGGTGCTGGTGTTCGACGATTGCGACCTGGACAAGACGGTCGAGA
CGCTGGTCGCGCACAAGTTCCGCAATGCGGGCCAGGTCTGCGTCGCGCCG
ACCCGCTTCCATGTGCAGGACGGCATCTACGACCGCTTCGCCGCCGCCTT
TGCCGAGCGGACGCGTGCGCTGAAGATCGCCATGGCGCGCGACTGCTCGC
GGGTGGCGAGCGTGGCGGCGATGGCGGCTTCTTCTTCCAGCCGACCGTGC
TGGCCGATGTGCCGACCGCCGCGCGCGCGATGA
>evm.model.Contig.2530.1  locus=Contig.2530:122:658:-
ATGTTCGTCGACGAAGGCGTGCCGGTGTTCGACGCCGATGTGACCGTCCA
CCGCCTGCAGGGGCCGGGCGGACGGCTGGTGCCGGCGATCGAATCGGCCT
TTCCCGGCACGACGGGCGCCCAGGGCGTCGACCGCCCTGCCCTGTCGGCG
GCGGTGATGGGCGATTCGGCGGCGTTCGCGCGGCTGGAGGCGATCGTCCA
CCCCGCCGTGGCGGAGGAACGCGCCGCCTTTCTCGCCGATCATGCCGGCA
CGCCGCTGGTCGTGTTCGACATCCCGCTGCTGTTCGAGACCGGCGGCGAT
GCGCGCGTCGACCGCGTCGCGGTCGTCTCCGCGCCGGAAGAAATCCAGCG
CCAGCGGGTACTTGCCCGGCCGGGCATGACCGAGGCCAAGTTCGCGGCGA
TCCTGGCGCGGCAGATGCCCGATGCCGAGAAGCGCGCCCGCGCCGACTAT
CTCATCCCGACCGGCGGCGGACTGGACGAAACCCGCGACCATGTCCGGCA
GGTGATCGCTTGCATGGCGTCTCGCGAAGGCCGATAA
>evm.model.Contig.2482.1  locus=Contig.2482:187:585:+
ATGGCGACGGTGCTGCGTGGCATCTGCATCAGGCTGAGAATGCCTTCCTG
CATCCGTGCGCCGCCAGCGGCGGTGAAGATCAGGTACGGGCTGCGATCGG
CGATCGCCGCCTCGACGCCGCGCACGAACGCCTCGCCGACCGCCAGGCCC
ATCGACCCGCCCATGAAGGCGAAGTCCTGCACGCCCATCACGACGCGCTG
GCCGAGGATCGTGCCACGCGCATTGATCAGCGCGTCCGGTTCGGCGGTGG
CGGCGCGGGCGGCGCGGATGCGGTCGCCATATTTCTTCGAGTCGCGGAAT
TTCAGCGGATCTTCCGGCACCTTGGGCGCGGGCAGTTCGTCGCAGCTGCC
GGGATCGAGGATCTGGGCGAAACGGATATTGGGCCCGATCCGCTCATGA
>evm.model.Contig.2376.1  locus=Contig.2376:175:648:+
ATGCCCAGAGTCAGGCCCAGCGCCACCGTCGACAGCGCCGGCACGACGGC
GATGCCGATGGTCTGCGCCCGCACCAGCGCCGCCTCGTCGCGCAGGATCG
CCAGTGTCCGCCCCAACCCCAGCAACAGGCATCCGACCAACGCCACGATC
AAACCGGAACGGGTCGATCCGGCGAGCGTCAGCGCCGTCCCTACCGCCCC
CAGCCCCGCACCGCCCAGGGCGATGCCGGCCGTTCCCGCCCGCCGTTCGA
TCAGGCGCGGCACCAGCGCGCGGGCCAATGGCGCCAGCACGATCGCGTTG
AACCAGTTGCGCCGATCGGCGACCGTGGCGGCGAGCACCGCCTTGCCCCG
CACCGCCAGCGCGGCGCTGCTATGTTCGATGCCATGGCCATCGCGCAGCA
TCGCTTCCGCCAGGGGCACATGCGCGGCGCGCGCTTGGTCGGCCAGCCGC
AGGGCGGTGGATTGCAGATCATAA
>evm.model.Contig.2336.1  locus=Contig.2336:74:670:+
ATGCTGGCCGAGGCGGGCTGCGACCTGCTCTGGCTGCCGTCGGTCGAGAC
CATGTACCCGGCGGGGTTCGCGACCACCATCTCGGTCGCCGGGGTCAGCG
ATCATTTCGACGGCGCGGCGCGCCCCGGCCATTTCGACGGCGTCGCCACC
GTCGTCACCAAGCTGTTCCACCAGGTCGGGCCCGACGCCGCCTATTTCGG
CGAGAAGGACTATCAGCAGCTCGCCGTGATCCGCCGCTTCGTCGCCGACC
TCAACTTGCCTGTCGAGATCGTCGGCGTGCCGACCCAGCGCGAGGATGAC
GGCCTGGCCCTGTCGTCGCGCAACATCTATCTGGACGAGACGGAGCGCGC
CCGCGCGGTTGCGCTGCCGCGGGCGCTGGGCGTCGCGACTCGCGCGATCG
GCCGGGGCGAGCCGGTCGAGTCGGTGCTGGACGATACGCGCCGGGCGCTG
GAGGGCGCGGGCTTCGTCATCGACTATGTCGCGCTCGCCGATGCCGAGAC
GCTGGCGCCCGACCCCGAACCCGGCCGGCCCCGCCGGCTGCTGGCGGCGG
CGCGCATGGGCCAGACCCGGCTGATCGACAATGTTCCGGTAGAATAA
>evm.model.Contig.2274.1  locus=Contig.2274:111:654:-
ATGAGGATCCTGACGCTCGCGCTGGTGGCGGTGGCCGGCGGGCTGATCGG
TGGCGGCGCGGTGCATGTGCTGGGCGCGCGCGACGGCTTCGCGTCGGGCG
AGGCGGTGCGGACCTATCTGCTCGCGCATCCCGAGGTGCTGCCCGAGGCG
ATGGCGAAGTTGCAGGCGCAGGAATCGGGCAAGTCGGTCGCGGCGAACCG
CGCCGCGATCACCACGCCGTTCGGCAGCGCCTATGCCGGCAATCCGCGCG
GCGATGTGACGCTGGTCGAATATTACGACTATAATTGCGGCTATTGCCGC
GCCAGCCTGCCCGCGATCCGCCAGCTGGTCGCGAACGATCCCAAGCTGCG
CGTGGTGTTCCGCGAACTGCCGATCCTGGCCCCCACCAGCCGGGATGCGG
CGCGGATGAGCCTGCTTGCCGCCGCGCAGGGCAAGCCGGGGTCGACACCC
ACCAGCTCGCCGCGCTGA
>evm.model.Contig.2179.1  locus=Contig.2179:186:410:-
ATGATGCCGCTGCTATGCGCGCACATCCGCTCGATCGCGAGATGGGTCTT
GCCCGTGTTGGTGGGCCCGAGAACGGCGGTCACGTTGCCGGAGACGCGGC
TGGTCATCGACAATACATCGGGTGTTCCAGGCGCGGGCGCAATGCCAATC
GGGGCCGGACAGCGCATCAGGCGAACATCCCGCCGCCGCCACGCCTCGTC
GCAGCGAACCGGCTGGTTCATTTGA
>evm.model.Contig.2179.2  locus=Contig.2179:444:650:-
ATGTGCATCAGCCGGTCGGTGAAGATATGGCCGCGCTCCGGATCGGCCCC
CAGTTGCGCCTCGTCCAGCGCGACGAAGGCGGCCTCGTGCCCCGGCATCG
ATTCGGCGGTGCAGAGGAACCAGCGTGCATTGGGCGGGACGATCTTCTCC
TCGCCGGTCACCAGCGCGACCTGGTCCGCGCCCTTGATCGCGACCACCCG
GTCATAG
>evm.model.Contig.2129.1  locus=Contig.2129:256:645:+
ATGGTGACCTGCCCCGTCATCCAGGCGACGGCGGTGGTGACGATGATCCC
GATCAGCATCGCGCCGCGTATGTTCCAGATGCTCAGCACCGCGATCACCA
GCAGCCCGAGCAGCGCCAGGGCCGCGCCGGGCGTGGTCAGCGGGCCGAGC
GCGACCAGCGTCGCCGGACTGGCGACGACGATGCCGGCATTTCGAAGGCC
GATAAAGCCGATGAACAGGCCGATCCCGCCCGCCACCGCCGCGAACAGAT
GCGGTGGTATGACCGACACGATCAACTGTCGCACACCGGTCAGCGTCAGG
ATCAGGAAGCAGAAACCGGAAATCAGCACGCAGCCGAGCGCGACCGGCCA
GGGAATGCCCATCTGCTGTACGACGGTGAAGCTGAAATAG
>evm.model.Contig.2080.1  locus=Contig.2080:83:688:+
ATGGGTGACGTGTCATCCCCCTCCCTCATGGTGGTGTCATCTTCGACTCA
GGTCATCCTAGAGGCGACGAGCATGGCCATCCCAGGAGTGGTCCTTATGG
ATTCATCGACATTCGCGTCCGTCCTAGGAGAGCCTTGTCGACCGGCGCAG
TCGCCCCTACTGTGTCCTCACTGGGACGACTGTCTGCTTCGCCTCTGCCT
CTCCCTGCCCCTACCCCTGCCCTTCTGCCAATTGTCTCCACTGGGGTCAG
TGGTAGACAGAGGTGGGGTTGCTAGACCTAGGGTCCATCGATCTTCAGGA
CCAAACAGAGCCAGCAGGGTCGTGTTGCTTGTATGGCTTGTGGAGGGCGA
CGAGGCAGAGGTGGAGGAGTGGTGGCGATTTGAGTCGGCCCCGCTTCGAG
CTGACGTGACCTTGGAGACCATTAACCGCATGTTCAGTGGTCTTAGGGAT
GTTGTCTTGATTGCCCGGACGTTGGTGACGAGGGTTTTTTTCCTTCGAAA
GGGTGAGTGTTTCCTTCATGGTCGTCCTTTTATGACCTTTTTCTCGCTCT
GGATCGTTTGTTCAGTTTGCTCCCCTAGTGTCTTCTCATACGATTGGAGG
CTCTGA
>evm.model.Contig.1917.1  locus=Contig.1917:29:680:+
ATGGCGCTCGGCGATCCGCAGGAGGCGCGGCTGCGGCTGGAACGCGTGGC
GATCAGCGGCGATGCCGAACAGCGCGCGCAGGCCGAACTCGCGCTGGTCC
AGGCCGGATTGAAGGCGGGCACGCTCAAATCGGGCGACGCGATGAAGCGG
CTGGAGGCGCTCGCCTTCCGCTGGCGCGGCGACGATACCGAACGCGCGAC
CCTGCGTCTGTGGATGGATCTGGCCGAACAGCGCAACGACACGCGCCAGG
CACTCATGGCGGGGGCCGCGCTGTTCCGCTATGGCGGGCCGACCGCGACC
ACCGGCACGCTGCTCGCGACGCTGCAATCCATGCTGGTGGCGGCGCTGTC
GCCGGGATCGGGGCTGCCGCTCGACCAGGCGGCCGGGCTGTTCTGGGACT
ATCGCGACCTGGCCCCCGCCGGCAACAGCGGCGACAAGCTCGCCTATGTA
CTGGCCGGCCGGTTGCAGGATGTGGGGCTGTACGGCCGCGCCGCCGACCT
GCTGGACTATCAGCGGTGCGGCTGCTGCGCCGGACCGCGCCCATTCCCTA
TCCCGCCGGCATGA
>evm.model.Contig.1828.1  locus=Contig.1828:151:591:-
ATGACCGACAGCCGCTACGATCACGCCCGCGACACCGTGTCGCATGTCTA
TCACGACGCCCGCGACAAGGCGGCCGAGACGCTCTCCGCCTCCAAGGACA
GCGTCCAGGAGGCCGCGCATCGCGCCGCCCATGAGATCGAGGCGAACCCG
CTGCTGGTGCTCGCCGGTGGCCTGGCGCTCGGCGTGGTGATCGGTGCGCT
GCTGCCGCGCTCCACCAAGGAGAAGGAACTGCTCGGGCCGCTCGGCAGCA
AGCTCGGCGAGACCGCACGCCAGGCCTTCGCCGCCGCCAAGGATGCCGGT
TATCAGGAACTGGACTCCGCCGGCCTGACCAAGAGCGCCGCCAAGGATCG
CGGCAAGGACCTGTTCGACGGCGTCGTCCGCGCGCTCAGCAGCGCCGGCA
CCGCCGCCGTCCAGTCGGCCCGTAAGGCGGACGCCGCCTAA
>evm.model.Contig.1793.1  locus=Contig.1793:192:730:-
ATGCAGCAGCAGGGGCCCTACCTGCCACCGCAAGGGGCGCTCGGTGCTCC
TCCCGGTTTTGGCTACGGGGGTGTGCCATCCTCATCGACGACGTATGTTG
CTTCCAACCAGCAGCAGCCCCCCTGGACTCCCATGGCTGGCGGGTCCTGG
AATCAAGGCTCCTTGATCGACAACTTCAGCACTATGTCGCTCAACGTGGC
TTCCCCTGCGGCTGAGTGGTACCTCGACTCGGGGGCTGGCTCTCACATGA
CTCACAACGCTGGTATACTCAACTCCTCCTATCCCCCAACCTCCTATCCT
TCATCCATCATTGTCGGATCTTCAAACCAGGAGCGTGATCGCCAGGTGCA
ATAG
>evm.model.Contig.1749.1  locus=Contig.1749:121:654:-
ATGGTCCGCGTGCCGCTGAAGGACGGCCGCACGCTGCACCATGACGCGAA
CGGTCACTTCGGTGCCGGCCGCGTGACGCTTCGCTCGGCGCCGCAGGGCA
CCGGCATCATCGCCGGCGGTCCGATGCGCGCCATCTTCGAATCGCTCGGC
GTCGCCGACGTGGTGACGAAGTCGGTGGGCACGTCGAACCCCTATAACAT
GATCCGCGCCACCTTCGGCGCCCTGACCGAGCAGACCAGCCCCAAGGCGG
TCGCGCAGCGTCGTGGCAAGAAGATCGCGGACCTGCTGGGTCGCGGCCAG
GGCGCCACGGCGCAGGTGGCCGAGGCGGAAGCCGCGGCGATCACGGACGA
GCTCGAGGACAGCCCCGAGGTTCGCGGCATGATCCGCAAGGTCCAGCACA
TGGTCGAAGTGCAGGGCTGA
>evm.model.Contig.1658.1  locus=Contig.1658:95:745:-
ATGATCAACGCCTCGCGCAACCTGGCCCGCGCCGCGCGCAACTTCCTGCC
CGACGAGGCGCGCGACCTGAAACGGTCGATCGTGCTGCGCCAGGTCGCCT
ATGTGAACGCGCTACGCTGCCAATTGCGTCGCCAGCCGCGGGACGAGGAA
GTGCTGCACTATCTGTCGCGGGGCGAGGCGGAGCCGGCGCTGGCGCGCGT
CAACACCGCCAACGGCCTGCTCGACGGCACCGGCCGGCGGATCGAGGATG
CGCGCAAGAAGGGCTGGATCGACACCATCCAGCAGGCGTCGCTGGAGCGC
ATCCTGGTCGACATCGCCAATGCGCAGGGTGGCATGGAGCGGTTGAAGAA
CACGCCGCTGCCCAACCAGTATCGCTTCTTCCCCGCCTTCTTCACACGGC
TGTTCTGCATCCTGCTGCCGATCGGGCTGGTCGAGACGCTGGGCTTCGCG
ACGCCGATCGGCTCGACCATCGCGGGCCTGATGTTCCTCGCCATCCTCCA
GATCGGCGACGACCTCGTCGATCCCTTCGCCAACACCATCCACGACGTGC
CGCTGACCGCCATGTGCCGGACGATCGAGATCGACCTGCTCCAGGCGATC
GGCGACGAAGCGCCCGAACCCAAGACGCCGGTACAGGGCATCCTCTGGTG
A
>evm.model.Contig.1619.1  locus=Contig.1619:494:706:-
ATGAACATGCCACCGCTGACCGCCCCCAGCCAAAGCAGCCCGGTGCAGCA
GCACGCAGCACCCAGCAGGGATGGAGGAAAAGCTCTGAGGCAGTCAAGGC
TCAGGCGGACGCGGACTGGCAGAAGCATCGTGGATGGTCTTGACGGCATG
CAAGGACAAGATGCTTTTGAGAAAACGGCCGTCTTTCAAGAGTCGTCTCT
CTATTCGTCGTAA
>evm.model.Contig.1381.1  locus=Contig.1381:71:750:-
ATGGCCTGCGCGGCGGACATGTACGACCGGCTGGCACGATGCGAGGGGCT
GCACCTGCACGGGGTCGCCCTGCATATCGGCAGCCAGATCAGCGACCTGG
CGCCATTGGAGGCCGCCTATCGCCGGATCGGGGCACTGGTTCTCGAACTG
CGCGCGCGCGGGCATGCGATCACCCGCGTCGACCTGGGCGGCGGCCTCGG
GATCGCCTATCACCCCGACGATGCGATGCCGTCGCTGGCCGACTATGCCG
CGATGGTCGCGCGCGTCACCCGCGATTGGCATGTCGGCCTCACCTTCGAA
CCCGGGCGGATCATCACCGGCCTTGCCGGTGTGCTGCTGACGCGCGTGAC
CTGGGTGAAGCCGGGGGCGACCCATCCCTTCGTCATCGTCGACGCGGCGA
TGAACGACCTTGCGCGGCCGGCGCTCTACGACGCCTATCACGGCTTCTCG
GCCGTCACGCCGGATGGTGCGACCATGGTTGCCAATATCGCTGGTCCCAT
ATGCGAGACGGGCGACATATTCGGCGTGGACCGAACGATCGACCATGTCG
AGCGCGGCGACCTGGCCATATTCCACGCGACCGGCGCCTATGGCGTTCGC
GCTCATCGGGGATAG
>evm.model.Contig.1304.1  locus=Contig.1304:6:411:-
ATGACCCGCCTCGCCATCGTGACCGGCCTCTGCTCGGGGCAGCGGATCGG
CGACTGCGTACAAATGCAGTACGGCCGTGTGAAGGACGGCATCATGGAGT
TCACTCAGCAGAAGATCAGGCTGGTCGGCATCGCCAAGGACGTTGCCGTA
CCGATGCACCCGTTCTGGCTGGAGGAACTAGCCAAGCTGCCGCGTCGGTC
GATCACGCTGCTCTACGAACGATCCGGCGCGCCGTTTAAGACGACGGCTG
CCATTCAAGAGTGGCTGCGCGCCCTGATGGCGCAGCCCGCTGTTCGCGAG
GTGCATGCGGACTTGGTAGCGCGCGAGATGATCGCCGAGGACGCCACCTT
CACCGTGGTCTGA
>evm.model.Contig.1304.2  locus=Contig.1304:454:675:-
ATGCCGGTACAGCGTCTGCCGTGGGACACCCGGTTCGGCGCACAGTTCGG
CGACCTTCGTCTCCGACTTGCCCATCGTCGCTTGCTCGAGACGCCCGGCA
AGGCCACCGTCTGGCTCGGCGTCTTCGGATCGCTGATGCGCCATGCCATT
CGCATTGGTGCCCGGGACGACAATCCGGCATCTGAGGTGCCGATCCTCAA
GATCGGCGAGCATGAGCCGTAG
>evm.model.Contig.1063.1  locus=Contig.1063:499:840:-
ATGCACCATCGCCACAAGGTCGATGCCCCCTCCGGCACCGCGCTGTTGCT
GGGCGAGGCGGCGGCGGCGGGGCGCGGCTCGACGCTGTCGGAGCTGCGCG
TCGACAGCCGCGTCGGGCTGACCGGCGCGCGCAGCGAGGGCACGATCGGC
CTGGCGGCGCTGCGCGGCGGATCGGTGGTCGGCGATCACAGCGTGATCCT
GGCGGCGGAGGGCGAGCGGATCGAACTCAGCCACCTGGCGCAGGATCGCA
GCATCTTCGCACGCGGCGCGGTGAAGGCGGCCCTGTGGCTCGCCCGGCAA
CCCGCCGGCCGCTATCGCATGGGCGACGTGCTGGGCCTCTGA
>evm.model.Contig.1027.1  locus=Contig.1027:175:525:+
ATGATGCGCACGGTGCTGATGTCCTCAATTGGGCTCGCCTTGGTGGCGGT
TCCTGCCATGGCGGCCGAGCGGACCGGCTATATGGCCATTGCGGCCGGCA
ATCTGAAAAAGGCGGAAGCGACGCTTTCGACGGCCCGCCAGTCCGGTGAT
GCGTCGCCTGAGGTGTTGCTCAACCTGGCGGCGGTGTACCAGCAGACCGG
TCGTACGGCCGAGGCGCGGTCCCTCTATGCGGCGGTGCTCGACTCGCCGG
AAGTCCAGATGGACCTTGCGTCCGGCGCGACGGCCGGTTCGCATCAGGTG
GCGCAGCGCGGTCTGAACCGCTTGACGCCGCTCGCGATCGCGACCCGCTG
A
>evm.model.Contig.993.1  locus=Contig.993:314:562:-
ATGGTCGCGGCGGGGCATTGGCGCGACTATGCGCTGGAACTGGGCCGGGA
CGCGGCGGTCTTCTCCGCCTTCCGCCGCACCGCCGAGCGGCCGGAGATCC
GGATCGAGAAGCGACCCGCCTTGCGGAATCGCCAGGGCATGTGGGCGCTG
ATCGGCGAGGCGGGCGCGGTGCTGAAGCGCGGGCATGAACTGGGGCCGGT
GCTGGCGCCGGTCGAGCGGCGATTGATGAAACTGGTCGACGGGGAGTGA
>evm.model.Contig.993.2  locus=Contig.993:652:858:-
ATGGTCGGCATCCCGGCACGCCCGACGATGGTCGAGGGTGGGCAGCAGAC
GCCGCGCTTCGTCCCCTATGGCACGCCCTGTTCGGAGAATTTCGATCCGG
TGACGCAGCGCACCGAACTGCTCCGCTGTGAGGTGGAACAGCTCCGCCGC
CGGCTCGATGCCCTGCTCGCCGACCAGCAGGGCGAGGGCGAGCGCGACCG
GGCCTGA
>evm.model.Contig.926.1  locus=Contig.926:140:566:-
ATGACGCGGGCCTTCCAGGCCTGTGGCCAGACACCGCCGCCGGTCGCCGC
GATCCGGCGGATCGTGGGGCTGAGCCTGGTCGAATCGATGCAGATGCTGC
TGCCCGACGCACCGGACGACCTGCACCGCGAACTGGCCGCCACCTACAAG
GCGATGTTCCACCAGTTGCGCAGCGAGAATGCGCTCGACCCCGAACCCTT
GTTCGAGGGGATCGCGGAGACGCTGACGCATCTGCGCGACCATGGCTGGC
GGCTGGGCGTCGCGACCGGCAAGTCGGACCGGGGCCTGGGCCTGTTGCTC
GCCCATCATGGCCTCACCGACTGGCGGGCGCGGTGCCGGCGGAGACGGTG
A
>evm.model.Contig.926.2  locus=Contig.926:643:900:-
ATGCACCTCCACGCCCGCCGCCTGCGCGTCGACCATCCGGACGGCGTGCG
GATCGACGAGACCGCCGCGCTGCCGACCCATTTCGCCGAGAGCCTGGCGA
GCCTGGGCTTCGAGGAGGAGGTCGGCGATCGGCTGGAACTCCAGGAGGAC
AAGGGGCCGCCGCCCAAGTCGGTGCTGAAGCAGCGTGCCAAGGCCCATGC
CAAGTCGGTCCGCAAGGAACGGCGCGGCGAGCGGCGCGGTCGCGGCGCGC
GCGACTGA
>evm.model.Contig.889.1  locus=Contig.889:155:926:+
ATGAGCGAGGAGCGGCCACGCAAGATCATCCATGTCGATATGGACGCCTT
CTACGCGTCGGTCGAGCAGCGCGACGATCCCGCCCTGCGGGGGCGGCCGG
TGGCGGTCGGCGGATCGCGGGCGCGCGGCGTGGTCGCGGCGGCCAGCTAT
GAGGCGCGGGCCTTTGGCGTGCGATCCGCCATGCCCTCATCTTCTGCGGT
GCGGCGCTGTCCCGACCTGATCTTCGTGCGGCCGCGCTTCGAGGTGTACC
ATGCGGTTTCGCAGCAAATCCGCGCCATCTTCCGCGACTATACCGATGCG
ATCGAGCCGCTGTCGCTCGACGAGGCCTATCTCGACGTGTCGGAGGATCG
CCACGGGCTGGGGTCGGCGAGCGCGATCGCGGAGGATATCCGCCGCCGGA
TCAAGGCGGATACCGGCCTCACCGCCTCGGCCGGGGTCAGCTACAACAAG
TTCATCGCCAAGCTGGCGTCGGACCAGAACAAGCCGGACGGCCTATGCGT
CATCCCGCCGCACAAGGGCGCGGCCTTTGTCGCGGGACTGCCGGTCAAGC
GCTTCCACGGCGTCGGGCCGGTCACCGCGCGGCGGATGGAGGCGCTGGGC
ATCCTGACCGGGGCCGATCTGCGCGAGCGGATCACCGCCCGGTGCGCGCG
CATCGCGAGGCCAAGTCGATCGGCGCGGAGCGGACCTTCGAACGCGACCT
GA
>evm.model.Contig.844.1  locus=Contig.844:39:575:-
ATGGTCGGCCGGCTGATCGACCCGTCGGGCGATCATCTGTGCCGCGTCCG
CAACCTGTCGACCGGCGGCATGATGGTCGAGACCAGCGCGCCGCTGGCGA
TCGGGGTGCCGGTGCGGGTGGAGCTGCGCAACCTCAACCAGGTCGAAGGC
AAGGTGGTGTGGACGCGCGACCAGCGCGCCGGCATCCAGTTCGACGCCTT
GCAGGAGGTGGCGACGCTGCTCCATCCGCCCGAGGACATCGACCAACGGC
CGCGATCGCCGCGCCTGACCGCGTCGTGCAGCGTGCTGCTCTGGCATCTG
GGCCACACCACCGCGCCGGAATTGCGCGACCTGTCGCAGAGCGGGTGCCG
GCTGGGCATGGCGCATCCGTTGCCCGATGGCGCCGAGGTGCGCATCACCA
TTCCCGGCCTGCCGCCCCGCCACGCCTCGCAGCGCTGGACGGGCGATGGC
GAGGCGGGCTTCGCCTTCCATATGCTGTTGTCGTTCAACGAGTTGTCGGG
CTGGGAACGCAATCACGCCGCACGCTTCTCGCGCTGA
>evm.model.Contig.815.1  locus=Contig.815:378:869:-
CTGTGGCCGAAGGAAAAGGCCAATCCCGGCTATCTGAAGCGCAGCGGCTT
CCGCATCATCGACACCGGCAATGGCGGCAAGCGGCTCCAGCAGAGTTCGG
AGAAGAGCGCGCTCGGCCGCTTCAAGTTCGACTTCCCCAACGATTTTGCC
GTCTATCTGCACGATACGCCGGCGCAGTCGGGCTTTTCGCGCTTCGACCG
GCTGGCGAGCCATGGCTGCGTGCGGCTGGAGAAGCCGGCCGATCTCGCCG
CGCTGATGCTGAAGACGACGCCGGACTGGCAGCCGGCGGCGGTCGATGGC
GTCCTCGCCTCGGGCAAGACGGTGCGTGCCACCATGGCGGAGCCGGTCGC
GGTCTATCTGCTCTACTGGACCGCTTTCGCCAATGCGAACGGCGTGGTCG
GCTTCCGCGACGATCCCTATGGCTGGGACGCGACGCTGGCGAGCAAGATC
GAGGCGCGGTCCGCCGCGCGCCAGTCGCTGGCGGCGCGATAA
>evm.model.Contig.784.1  locus=Contig.784:47:950:+
ATGACTGATGCGGCAATTTCGATCCAGGGCCTGGGCAAGACCTATGCCGG
CGGCAAGCGGGCGCTGGACGGGGTGACGTTCGACGTGCCCCGCGGCCAGA
TCTTCGGCCTGCTCGGCCCCAATGGCGCGGGCAAGTCGACGCTGATCAAC
ATATTGGCGGGGCTGGTGAATCGCACGGAGGGCACCGCCTCCATCTGGGG
CTTCGACATTGCCGAGCATCCGCGCAACGCCAAGGCGTCGATCGGCATCG
TCAACCAGGAGATCCTGTTCGACCCCTTTTTCACGCCGATCGAGACGCTG
GAGATCCAGGCCGGCCTGTACGGCGTGCCCAAGGCGGAGCGGCGGTCGAT
GGAGCTGCTCCAGGCGGTGCATCTGGCGGACAAGGCGAACGCCTATGCCC
GCACCCTGTCGGGCGGCATGAAGCGCCGGCTGATGGTCGCCAAGGCGATG
GTCCATGCGCCGCCGGTGCTGGTTCTGGACGAACCGACCGCGGGCGTCGA
CATCCAGCTGCGCCAGCAATTGTGGGACTATGTCCGCGAACTCAACGCCG
GCGGGGTGACGGTGGTGCTGACCACCCATTATCTCGAAGAGGCCGAGCAG
CTGTGCGACCGGATCGCGATCATCAACCATGGCCGCCTGATCACCAACGA
GCCGACCCGCCAGCTCGTCGGCCGCGCGCAGGAGAAGGTGGTCGCGGTGA
CCGTCGACCGCGACGTCGCGGCGGCACCGGTGAACTCCTGCTTCCAGAAG
ATCGTGCTGAAGGGCGAGCGGACGCTGGAGATCACCTATGCCAAGGACAA
GCCGATCTGGAGGACGTGTTCCTCAGCCTGA
>evm.model.Contig.693.1  locus=Contig.693:104:996:+
ATGGTGCAGGGCATCCAGGGGCGGATCGGCCAGGATTTCATGGGCAAGGG
CCATGTCATTTCCTCGGTGAAGCATTTCCTGGGCGATGGCGGCACCGGTG
GTCGCGACCAGGGCGACACGCGCGTGTCCGAAGAGGGGCTGCGCGACATC
CATGCCGCCGGCTACACCACCGCGCTGCCGGCCGGCGCGCTGACCGTGAT
GCCCAGCTTCTCCAGCTGGAACGGGCAGAAGATGACCGGCAACAAGAGCC
TGCTCACGGGCGTGCTCAAGGAGCGCTGGGCGTTCGACGGCTTCACGATC
GGCGACTGGAACGCCCATGGCCAGGTGCCCGGCTGCACCAATGAGGATTG
CCCGGCGGCGATCAATGCCGGGCTCGACATGTTCATGTATTCCGGACCGA
ACTGGAAGCAGCTCTACGCCAACACCCTGGCCGAGGCGAAGGACGGTCGC
ATCCCGGCCGCGCGGCTGGACGATGCGGTCCGGCGCATCCTGCGGGTGAA
GATGCTGGCCGGGACGTTCGAGGCGGGCCGCCCCTCGTCGCGACCGATGG
CCGGCAGGTTCGAACTGCTCGGCGCGCCCGAGCACCGCGCCATCGCCCGC
CAGGCGGTGCGCGAGTCGATGGTGCTGCTGAAGAATGACGGCAACGTCCT
CCCGCTCAAGGCCAGCGCCAATATCCTGGTCGCGGGACGCGGGGCAGACA
TCGATCTGGAGCGGCATCGACCAGGCGACGCGCGCGGCGGGCGGCAAGGC
GACGCTGTCGGTCGAGGGCCGCTACACCGCCAAGCCGGATGCGGCGATCG
TCGTGTTCGGTGA
>evm.model.Contig.667.1  locus=Contig.667:582:884:-
ATGACGCCACAGATCCTCAGCCTCGCCAGCGCGCGGGAACACCTGCGCGT
CGGTAGCGAGCTGAGCGACGACAGCCTGCGCGAATATATCGCGGCGGCCG
AGCAGATCATCGCCGACCACCTCGGGCGCACCCTGATCTGCCAGATCGGC
GGATGGGCTGCGCCTGACCTGGTGCCCGCCAATGTCGTGCACGCCATCAA
GGTCGTGCTCACCGACATCTACGAGAATCGCGGTACGCCGACGATCGACG
ACGAGACGCTCGATCGGATGGTCGGCCGCCAGAAGCGGATCGGCTTCGCC
TGA
>evm.model.Contig.637.1  locus=Contig.637:8:280:+
ATGGCCCGCATCGATCACCACCAGCGGCCGTCCCGCCTCGCCGCGCACCT
TGGGCAGCGGCGCGGCATGGACCTTGGGCAGCGTCACCGACACGCGCGCG
CCGGGCGGCGGGGCGGCGTGCACCGGCAGCGCGTGCCAACCGAGCGTCGC
CATCGCCAGTATCCCGCCTGCCGAGGCCCAGCGCAAAACCATCGTCACCA
AACCCCTTTCGTCACCGGCCCTTGCCTGATGAAGGGCGCTGCGGCGATGC
GCCGCACGATTCCATCCCTGTGA
>evm.model.Contig.637.2  locus=Contig.637:508:780:+
ATGATGCAATTCCCGTTCCCGCTGATCCGCCCGGCTTTTGCCGGCGGCGT
CGCGGTGGCGGGCCCGCCGCAGGGCCAGATGCCCCGGCAAGCCAAGCGAG
CAGACGCGCTTTATCGCCACCTTCGCGCCCCCGCCGCCATCGGCCCGGGC
GCGCATTATCATCGCGCGCGAGGGCCCGGCCCGACGCGCGCGTGGAGACC
GTTTGATGACCACGCGTATGCTGATCGACGCACGCCACCGGGAGGAGACC
CGGGTCGCCGTCGTACAAGGTAA
>evm.model.Contig.610.1  locus=Contig.610:252:554:+
ATGGTGATCGTCGAGGCGATCCATGAGGCATCATCATGCGTTGACCCGGC
ACCCAAGCCAACCGGCCGACCTTTGGAGATCATCATGCGGTTCGTTCAGA
TCGACATCCTTCCGTCCGGCAAGGCGCTGGTCGACATCGACAAGCTGACC
CATGCCGTACCGGAGGGCGAAGGGTCGCGCCTGTTCCTGGGGGCGCAGCA
TCTCGACGTGCCGCATACGCTCGGCGAACTGGAGAATGTGCTGGCGGGGC
GCGATCGCACCGACAATGGCGAGCATAGCCGAGCCGGCTTCGGCACGGGC
TGA
>evm.model.Contig.610.2  locus=Contig.610:593:973:-
ATGGTCTGGCTGCGTCCCCGCGTGACGGGCCAAGCGGTCGACGACGGGCG
GATCGGCCCGCGCCCGATCGGCCGAACGCCGCTGTTCATCGACGCCAGCG
CCGATTACCGGATTCCGGGCCTTCCCGGCGTCTCGGTCGACGCCCATGCC
ACTTATGAGGCGCGACGGACCGCCAATGCCGCGAACACCGCCTCGCTTCC
GGCGCGTGCGATCCTCGATCTCGGCGCGCGCTATCGCAGCCACATCGGCC
ATGTGCCGACCCTGCTCCGGGTACAGGTGCGCAACGTCGCCGACACGTTC
GGCTGGCGGGTGTCGGGCGGTGGCGGTTACACGCTGCTACCCGGCCGCCG
CGTCATCGCAAGCGTGACGGCGGATTTCTGA
>evm.model.Contig.587.1  locus=Contig.587:102:1014:+
ATGTCGGTGACGCCCGTCATCGGCGCGAGCACGACGGGGCAATCGATCCG
GACGGGGCCGATCTGGATGGGTTTGAAATTGTGCATAAGGCTGAGAACCG
CCGGCTCCCTAGCGCAAATCCGGCCCTGCAACAAGCTATGGCCCCGGCCG
CCCCGGTCCGCTAACCGGCGCGCCATGGCATCGCCCCGCACCCTGGCCCT
GATCCTCGCCGCCGGCAGCGGCAGCCGCGCCGGCGGCCGCCGGCCCAAGC
AGTTCGCCACCGTCGCCGGCAAGCCGATGCTGGTCCATGCCGTCGAGCTG
CTCGGCCGCCATCCGGCGATCCACGGCGTCGTCGTGGTCGCCGCGCCCGA
GCGGCTGGCGCAGGTCCGCGCGCTGATCGGCGACGTGACGCTGGTCGAGG
GCGGCGCGACGCGGCGCGAGTCGGTCGCCGCCGGCCTCGCCGCGCTGCCC
CCAGATACCGAGCGGGTGCTGGTGCATGACGCCGCCCGCCCCTTCGTCCC
CTATGCGGTGATCGACCGGGTGGTCGCCGCGCTGGACGATCATGACGGCG
CGACGCCGGTGCTGGCGGTGGCCGACACGCTGGTGCGGGGCGACGACTCG
ATGCTGGGCGACGTGGTGCCCCGCGCCGGCCTGCACCGCGTGCAGACGCC
GCAGGGTTTCCGCCTCGCCGCGCTCCGCGCCGCCCATGCCGCCTGGCCCG
AGGGGGACGAGGCGACCGACGACACGCAGATGACTTCGCCGCCGCGGAGT
CGCGTGTTTCCTGGGAAAGCCGCTCGGCCAGCGGCTTCGACGTGCATCGG
CTGGAGGCCGGCGAGGAATTGTGGCTGGGCGGCGTGCTGA
>evm.model.Contig.559.1  locus=Contig.559:32:1025:+
ATGCGCAAGACCAGCTACGGGGGCGCCGCGACGCTGACCCACGCCCTGTC
CGACAAGCTCGGGCTGGTCGTGGTGGGCGGATACGAGCATCTGGCGCAGC
GTTACGGCTGGAACGACGGCACGCCGGTGCGCACCTATGACATCGATTAT
CGCGACCGGCTGGACCAGGGATCGGTCGAGGCGCGGTTGCAGAGCACGGC
GTCGGGTCCGTTCGAATGGACGGTGGGCGGCGCCTGGTTCCGCGATCGCA
TCCGCCTGATCAGCGTGCTGGACGGATCGGACGTGTTCCGCACCGTGTTC
GACACCAATTATCTACAGAACCGGCATGGCTGGGCGGTGTTCGGCGACGG
TACCTGGCACGTCGCCGACCGGCTGAAGCTGACCGGCGGCCTGCGCTACA
CGCGCGAGCAGAGCGAGTATTCGGGCACCACGGCCGACCGCAACCCCTAT
AGCACCTCGATCGCGCGCCGATTTTACCCGACCTTCCCGGTCACGTTCGA
CAACCGCTTCTCGGACGGCAAGCTGACCGGGCGCGCCGTCGCCAGCTATT
CGCTGAGCCGCCACGCAGAGGTCTACGCCTCGGTCAATCGCGGCTTCAAA
GCGGGCGGTTTCGACGGATCGACGATCTTCTATGCCGGCAAGGCGAGGCC
GTTCCGCTCCGAGGCCGTCTGGGCCTATGAAGCGGGTGTCAAGTTCCTGC
CGCGCGGCGGGCCGGTGCAGATCGAGGCGTCGGGCTTCTACTACGACTAT
GCCGATCTCCAGGCGAATGCCGTGCTTCAGGTCGGACCGAACGTCTTTAC
CAGCGGGCGGACCAATGTCGGCCAGGCGCCGCGGCGCAGATCCGGCAGCG
GCTCGGCAACCGGCTGCCCAATGCACCGGCGATGA
>evm.model.Contig.529.1  locus=Contig.529:366:1046:-
CTGTCCTACCAGGCGGCCGAACAGCAGGCGGAGCGCGCCGGGCAGGCGGA
GATGGCCGCCGCCGCCGCGATCCGGGTGGCGTGGCTGACCGCGGCCATGG
GCCGTCGCACGGCCGCACGGGCGATGCTGGACAAGATCGCCACGCGTCCC
GCCGTCAAGACCGGCAACCTGTCGGACGTGATCCAGGTCATGCGCTTCCG
GATCGACGCATCCAGCCTGAGCGACGAAGAGATGCTGCGACGTGCCCAGG
CTATTGGCGCAGGGTATCGCAAGACGCCCTTGCTGCTGGTCAATCCGGCC
TATGACTTGATGGACGCCGCCGCCATGAATCAAGCGGTCCAACGGTTTGA
ACCAGTGGCTCCGCTCCGGAGCCTGTCGAATGATGTGGGCGGCGTGCAAT
GGGTGGATGTCGGCTTCTGGATCCGGCCGGATGGGCGGACCGATGAAGTC
GAAATCCTGCGTGGCATGCGGGCGGAATCCTGGGCGCGATCGATCGTCCG
CCAGGTGGAAGGGCGGGTCTATAGCAGCTTCGCGCCGGCACCGGGTGAAA
AGGGGGCGTCCGGCATGTACCGGGTCGAACGCGTGACCTTGCGGCAGCGC
TATCAAGTGCCGATGGGCAGCCTGATTGCGCGCCGTGTTCCGATCGGCGG
TGTCGAGACGCTGGATCTGACCGCCGCCTGA
>evm.model.Contig.470.1  locus=Contig.470:540:1037:-
ATGGACGTGATGATCGACGGCCCCGGCTATCTGGCGGTCGAGGCGCCGGA
CGGCGGCACCGCCTATACCCGCGCCGGCTTCGTCAAGATCAACGAGACGG
GCCAGCTGACCACCGCCGGCGGCCAGCGCCTGCTCGGCGAGGGCGGCAAG
CCGATCACCATACCCGTCGACCAGCAGGCGAACCTGTCCATTTCCACCGA
CGGCACGGTGAAGGGCAAGGACGGGCCGCTCGGCCGCCTGGCTGTCACCG
TGTTCGACGACGAACGCGGCGTGACCCCGCGCGGCGACGGGCTGATGACC
GCCAGCAACGGCCGCGAACTGTCCGCCGCCGACACCAAGCTCACCGCCGG
CGGCGTCGAATCCTCGAACGTCGAGCCGATCGTCGAGACCACGCAGATGG
TCGACATCCTGCGCGCCTATCAGGCGAGCGCCAGGATCGCCCAGGACATG
GACGACATGCGCAAGCGCGCGATCGACCGGCTCGGCAAGTTCGGCTGA
>evm.model.Contig.440.1  locus=Contig.440:215:1039:-
ATGTTGCATCCCCGCAATGCGAGCGATACACCGGCGAGGCATACCGGTCT
GATGCAGACCGCGCTTTCTGGACCGATCGAGACCGTGGACCTCGAAACCC
GTCTTCTTATCGTCGACGACGATCCCGGCATCCGCGATTTGACGGCGGCA
TTTCTCGTCGACCACGGTTATGTCGTCGATGTCGCCGAGGATGCCACGGC
AATGCGCACGGCATTGAAGCAGCAGGCCTATGCGCTGATCGTACTCGACG
TGATGATGCCAGTGGAGGACGGGCTTTCGGTCCTTCGCAGCCTCGACCGC
GCAACCGCACCGCCGGTGATCATCATGTCCGTGATCGGCGAAGAAGTCGA
CCGTATCGTCGGGCTGGAGCTGGGTGCCGATGATTACATCGCCAAGCCCG
CCAATCCCCGCGAGCTGCTTGCCCGCATCCGCTCGGTCCTGCGTCGTAAC
CAGCCGCGGCCGGAGACGATTGCTTCGGCCCCTTTGGCATCGTCGGCGCG
CCTGTATCTGCGCTTCGCCGGCTGGCGACTGGATCCGCTGGGGCGGCAGC
TGTTCGATCCGGACGATGTCGTCATCAACCTGTCCGATGGCGAGTTTCGC
CTGTTGATCGTGCTGGTCGAGCATCCCCGCCGCGTCCTGACCCGCGATTT
CCTGCTGGACCAGTCGCGCGGGGCCAATGCCGAGCATTTCGACCGCGCGA
TCGACGTCCAGATCAGCCGGCTGCGTCGGAAGCTGCAACGATCCGACGGG
CGTGGCGGAGACGATCTCGTCCGCACCGTGCGCAACGAAGGCTATATGTT
CACGGCCGATGTCGAGCGTCGCTGA
>evm.model.Contig.381.1  locus=Contig.381:49:1045:-
ATGCAGGACCCGCAGGTGTCGCGCCATGGGCCTCAGGACAGATTGATGCG
TTGTCCGTCGATGATGAAGATCGTGTTCGACCAGCGCCAGCTTTCGCATG
CTCCGGTTCGTGAAATGCACAATGGCGACTGGACCGCCTTTCAGGAAACG
CCCGCGCGCGCCCAGACGATCCTGGCAGCGATCGGATCGGCCGAACCCGC
ACGTGACTTTGGCATGGACCCGCTGCTGGCCGTGCACGATGCCGCCTATC
TCGATTTCCTGAAGAGGGCGCATGCCGATTGGCGGGCCGCCGGGCGCGAC
GGCGATGCGATCGGCTATGCCTGGCCGATCGTCGGGCGCCGCCCGGTCGA
CCTGTCCCGGATCGACGCGCGGCTCGGCCGCTACAGCTATGACGTGGTGA
CGCCGATCACTGCGGGCACGTGGGACGCGGCCTATTGGTCGGCACAGTCC
GCACTGACCGCGCTTGATGCGGTTGCCGATGGCGCGTCCGGCGCCTTCGC
CTTGTGTCGTCCGCCCGGCCATCATGCCGGCCGCGATTATTGCGGCGGCT
ATTGCTTCCTCAACAGCGCCGCCATCGTCGCAGCCGAGGCGCATCGTCGG
GGGGTGGGGCCGGTCGCGATCCTCGACGTCGACTATCATCACGGCAATGG
TACGCAGGATATCTTCCTGCGCGATCCTTCCATACTGTTCGTCTCGATCC
ACGCCGACCCGACTGCCGATTACCCCTTCTACTGGGGCCATGCCGACGAG
GATGGGGAGGGGGCGGGGCGGGGCGCGACGCTCAATCTGCCGCTGCCGCG
CGGAACGGGCTGGGGGACCTATCGTCCTGCACTCGATCGCGCGCTGGCGG
CGATCGCAGACTTCGGCACGCGGCTGCTGCGGGGCTACCGACAGTGA
>evm.model.Contig.300.1  locus=Contig.300:296:616:+
ATGCCGTGGCAGCCTCCAAGCTTTGGCCGCCAGTCGGCTCCTCGTAAGAA
GTGGGCACCGCCGACGCATCGTCCTGACAACCGCAAGCGTGGGCGCGCAG
GCCAGCGCGATCGCCGCCAGGTGCTCGACGAAGAGCCCTTTTGCCGCCTC
TGCCTCGTGGCCGACCGCAGCACGCTGAGCGTCGTCGTCGACCATATCAA
GCGGTTGGCGGATGGTGGGTCCGACGAACGGTCAAACAAGCAGGCACTGT
GCAAGTCCTGCCACGATGCCAAGACAGCGTCCGAATTGGACCTCGACCGC
TGCTCCCGCCGGGACGCGTGA
>evm.model.Contig.300.2  locus=Contig.300:732:1220:+
ATGGCGAGTGGTGGATCGCGCCCGGGAGCGGGCAGAAAACGCAAGTCGCC
GGCGCTGAGCATGACGGCGGCCGAGCGCGCCGAGGTGGCGCTGCCGGGCA
CCGTCGCGAAGATGATCCCGCCGCTTCACCTGTCGGATCTGGCGCAGCTC
CACTTCGCGCACATCGCCGAGCAGCTGGAGCAGCAGAACCGGGCCGAGCC
GCAATTCGCCCATGTCGTCGCGCTACTCGCTCAGCGCTTCGAACAGATCC
AGCGGTTCCAGGCGGTACTGGAAGTCGACGGCGACACCTGCACCAGCACG
ACGATCCGCAAGGTCGACGGCAAGCAGGTCGTGACCGAGATGATTCGCGC
GCGGCCGCAGGTCGCGATGCTGTCCGACGCCATGCGGCAGGCGCAATCGC
TCCTCGGCGAGCTGATGCTCAGCCCGTCAGCCGCCATGAAGATCGCCCCC
GGCAAGAAGGATGCGCCGGGCGACTTCGACGACTTCTAA
>evm.model.Contig.273.1  locus=Contig.273:180:386:+
ATGATCGGTGCCGGCCTGGCCGCGATCGGCATGGGCATCGCCGCGCTGGG
CGTGGGCAATGTGTTCGCGAAGTTCCTCGAAGGCGCGCTGCGCAACCCCG
GCGCCGCCGACAGCCAGCAGGGCCGTCTGTTCATCGGTTTCGCGGGCGCC
GAGCTTCTCGGCCTGCTCGCCTTCGTGACGATGATCATCCTGGTGTTCGT
CGCCTAA
>evm.model.Contig.273.2  locus=Contig.273:444:938:+
ATGCCCCAGATTTCCCAGATCGCCGCGACCTATGCTTCGCAGATCTTCTG
GCTGCTCATCACCTTCGGCCTGCTGTATTTCGTGGTGGGCAAGGGGATGG
TGACCAAGATCGTGTCGACGGTCGACGCGCGTGAACAGCGCATCACCGGC
GATCTCGCCGCGGCGGAAGCGGCGCGCGCCCAGGCGGACCGCGTCGAAGA
GGCGTGGCGTATCGAAATGGACGCCGCGCGCAATGCCGCGATGGCGGAGA
CCGCCAGCGCCAAGGCGCAGGCGGTGCAGTCGGCCGAACAGCAGGTCAAG
GCGGCGGATGCCGACCTGGCCGAGCGGATCGGCCATCATGAACTTGCGAT
CGCCAACGCCAAGGCGGAGGCGCTCGCCACGCTGGAGACGGTGGCGGCCG
AGGCTGCGCGCGACCTGGTCGCGAAGCTGTCCGGCGTCGGCGTGACGGTC
GATCAGGCCGCCCATGCGGTGCGGGAGGTGCGGGCGCATGGCTAA
>evm.model.Contig.252.1  locus=Contig.252:104:1039:-
ATGGAATTCCGCTCCCCGACCGTCGCCGCTCAGCAGAACGCCAAGGCGAT
CAGCTACCTAACCAAGAGCCTCAACGATCCGGCGGCCGGCCGGCAAAGAG
TCGAGGCGCTGATCGAGGAGCTTGGCAACGCCACCGACTTCTTCCCCGAC
TGGCACCCCATCCTGACCGCTCCGCCCCGTCATCCCGGAAAGCACGTCGC
CAGCCTTACTGAGTCTCCAACGTACCGAGAGCTTGACCACACGGTCCAAT
TCGTTCGCGGCTTTGTGACATGCCCCTATTCTGAGGAAGGCGCCGACAAA
CTCGTCGACACGGTGCGAGCCGTCCCAGGACTTGACGCATACCGGCTTGA
GCAACCCCTCTATTCCGATCAGGCGCACCCTGTGGTCGTAGTGGCGGTGA
ACGTCGAACTGGAGGCCGATGGGACGATTCGCAGCCGGGACGCCCTGACC
TGGTTCGCCCAGCTGTCGGCCGCCGAGGCTGCGGGTGCGCAGGTAGCGGA
GACTTGGTGGAACATTCGCTCCAATATCCTCGGCGCCCCCCATGGATCGC
GGTCGTCGCTGTTCGTGAACCAGCATACCGGCGCTCACATGCGGAAGATC
CTCGAAGCGATGAACGCCAGCGGCATGTTCGGTCCGATCAAGGAGTCATC
GCTGGACATGCTGTCGCAGAAAAAGCGCGACGCAATCTGCCAGATGCTCA
TCCGTACCGTGATCGACAAGTGGGACAAAGCGAGCCCCTCGTTCGATTTC
GAGATGCGCGGAGAGACATGCAAGGCGTCGGTGCGTGACACTTGGGATGA
CCAAACGGAGATCTCTGTACGCGTAGAGATCGGCAAGTATGATCTGTACG
TCTCGGGCTTTTACTACCCCGAGGATCAGCGGATCACCCATTCGGAGCCG
CGCGGTCGACGCGATCTGGCCGAGAAGTTCCTGTGA
>evm.model.Contig.200.1  locus=Contig.200:626:1328:+
ATGCCACGCCGCCTACGTTCCCTCATCGCAGCCCTTGGTAGTGACGTCGA
TGCGCATGCGACCCGGGTCGAGGGGATCGCGGCTCAGACCAATCTTCTCG
CGCTGAACGCAACGATCGAAGCGGCGCGGGCCGGTGATGCCGGCCGCGGA
TTTGGCGTAGTCGCGACTGAGGTGAAGACGCTCGCGGGCAGCGCCCGCCA
ATCATCAATATCCTTCCGCGCCGAGGTCATGGACAGGCTACGCCTCGGTG
CCGACATCGCCAACGAACTTGTCTCCGAATACGAGGGTGGGCGCCTTCGC
GAACTGGCCAAGTCGATCGCGGACGGACTGTCGCGCGCGCTTTACGATCG
TTCGATAGACCTGCGCATGCTCGCGTCAGATCGAGTGATGCGCGATGCGC
TGGTCGTCGGGGTGACAGTCGAGCGGTATCGCGTTGAGGCATTGGAGCGG
CTCCGGTCGCTCCTCCGGCTGTCACCCTACTTCTTGAACGCCTTTCTGGT
CGACGCGGAGGGTGTCGTGGCGGTCTGTGCACACGAGAACGCGTCGTGCT
CGTCTACGTCGCGCCGGTGCTGGCCGAAGGCCTAG
>evm.model.Contig.177.1  locus=Contig.177:12:954:-
ATGAACGACATGATCGACAGTTTCCGGCATGTGGCCGGCGGGATGCTGTC
CGCGCACGGCCCTGCCGTGCCGGCGAGCGCCAGCAGCTATGTGCCGGGCG
ACTACAGCATCCATTTCTTCCTCCAGCTCGCGATCATCATCCTGGCCTGC
CGGCTGGTCAGCTGGTTCGCGCAGCGCGTGCTCGCGCAGCCGCCGGTGGT
GGGCGAGATGATCGCCGGTGTGCTGCTCGGCCCCTCGCTGCTCGGCTTGT
TCGCGCCGGACCTGCAGGCGGCGATCTTCCCCAAGGAGACCAAGAACATC
CTCTATGCCGGCGCGCAGTTGGGCGTAGCCATCTACATGTTCTTGGTCGG
GCTGACGCTGCGGCTGGACCATTTCCAGTCCAAGGCGAAGAGCGCGATGG
CGGTGTCCGCGTCCGGCATCGCCGCGCCCTTCCTGATCGCGGCGCTGATC
ACGCCGATGCTACTGACCGTGCCTGGGCTGTTCGCGCCAAACATCGGCAC
CGGGAGCGCGACGCTGTTCCTGGGCGCCTGCATCGCGCTCACCGCCTTTC
CTATGCTGGCGCGGATCATCAACGAACGCGGCCTGTCGGACAGCCCGCTC
GGCACGCTGTCGCTGACCGCGGGCGCGTTCGACGATGCTGCGTCATGGTG
CGTGCTGGCGGTGGTGCTGGCGACCTTCGGCGGCGGCAGCGGCGTGGCGA
TCCTCGCGATCGGCGGGGCGATCCTCTATATCGGGTTCCTGTTCGCCTTC
GGCCGGCGGCTGCTCGCCCCCCTCGGCCGCGCGGTCGAGGCGCGGGGCGA
GATGAGCATGAACGTGCTGGCGATCACGCTGATGCTCTGA
>evm.model.Contig.177.2  locus=Contig.177:1132:1374:+
ATGAAGACGTTGAGCAGCCGTGCGTTCAACCAGGACGTCAGCCTCGCCAA
GCGACTCGCCAAGGTCGAGCCGGTGTTCATCACTGATCGCGGTCGCCCGA
CCCATGTGCTGATCGGCATCGAGGCGTTCCGGCACATGGCCGGGCCGGGC
GAGAGCATCGTCGACCTGCTGGCCGCCGAGGGCGAGGCGCTGCCCGACCG
GCCGCCGGCCGCGCGCTGGACGCGCGGCGGCGGTGGGCGCTGA
>evm.model.Contig.152.1  locus=Contig.152:202:896:+
ATGGTCGAGCCCGCCGGGTGCCGCGTCGAACCGCTGCTGTTCGTCGCGAT
AGGCGGCGGCGAGCACCGTCTTCCGCTGGAGCAGCAAGCGGTTATAGTCG
GGCGTCAGCGTCGCGCCGGCGGCGGTCCGCCCGCAACTGAGCGCCGCGAC
GTTGAGCGCGGCGCGGACATGCCACAGCGCCTCCTGCTCGCCGAGATGGC
TGTTGATCGTCTCCGGCGGCGGTGCCGCTGGAGTGGGGGCGGGGGTCGGC
TCGACCACGGGCGGCGGCGGGGCTGGCTCCGCCGGGCGGCGGTGCGCGCA
GCTCGCCAGCAAGAGCGCGTGGTGGAAAAGATCGTCGCGATCGGATTGCT
GACCCAGCGCGACCTGGACGTGCTCGGCAGCGGGTTCAAACGCGTGTTCC
CGGTGGAGAAGGATGACAGTTTCGCCGACCTGATCGAGCGCCTCGATGCG
ATCGGCGGGCCCGATGCGTCGGCGCCTGCCGCCAAGCGGGACCGCTGA
>evm.model.Contig.130.1  locus=Contig.130:171:497:-
ATGACAACGACTATCAATGGCAAGGCGCTTGCGTTCAACGAAACGTACCT
GTTCTGTCATAGTGATATTATCGATATCAACGCTGGGCCGTTCCCTATCC
GCCTTGTGGCTACGGATGACGTGGCCGATATCGGTGTAAACTCTAAGCTT
AACAACGGAGTATTCCACTTCTGTGTGGAGGGTGTCGGCATGCACGATGA
TCATATGAGCCGTGGAGGTGCGATGCATGAGGGTAAGATGTATCGCTGGT
ATGCAAGGGCCAAGCGCGTCGGCGATTTCCCTGACACGAAGTTCTATCGT
ATCCACCTGACCATCTTCGAGTCGTAA
>evm.model.Contig.130.2  locus=Contig.130:1076:1480:-
ATGGACGAAGCGGCGACCGAGGCGAAGCGGCAGGACGAGCTCGCGGCCGG
CTGGCTGAAGGAGCAGGGCGCGAAGGCGGACGAGCAGCTGGCGCATGTCA
ATGTCGCGGCGCGGTCGCTGGGGTTGAGCCGGACGGACATGGCGGGCCTG
CGCAGCGGGCTGGGCGCGGACCGGGCGCTGGGGCTGCTCGCCCGGCTGGG
TGCGGGCATGGCCGAGGACGTGCTGATCACCGGGGGGAGCAACCGGTTCG
GCGTGTCGGGGGCCGAGGCGCAGGCCGAGCTGGACCGGTTGAAAGGGGAT
GCCGAGTTCGTGGCGAAGGCGATGAAGGCCGGGACGCCGGAACGGACGCG
GTGGGAGCGGCTGAACCGGCAGGCGGCGGAGTATCAGGCGGGGAAGGAAG
GGTGA
>evm.model.Contig.107.1  locus=Contig.107:311:1231:-
CTGGCGCGGGCCGTGCCGCCCACGCCGCTCTACACGGCGGAAATCCGCGG
CCGGACGGTGTTTATGAAGGCCGAATCGTTGCAGCCGATGGGCGCGTTCA
AGCTACGCGGGGCATGGCACCGGCTGACCGCGCTGGACGAGGATCAGCGG
CGGCGCGGCGTCGTCGCCTTCTCCTCGGGCAATCATGCGCAGGGGGTGGC
CTGGGCGGCGAAGCGACTCGGTATCGCCGCGACCATCGTGATGCCCGCCG
ACGCGCCGCGCGCGAAGCGGGAGGGGACGCTGGCGCTGGGCGCGGAGGTG
GTCGATTACGACCGCAAGACCCAGAGCCGAGAAGCGATCGCCGCCGCGCT
GGCGGAGGCGCGCGGCGCGGTGCTGGTGCCGAGCTTCGACGATCCCTGGA
TCATCGAGGGCCAGGGAAGTTGCGGGGTCGAGGCGGCGGCGCAGATGCAG
GCGCTGGGGGCCGGCGCGCCGGTCCAGGCGGTGGTGCCGTGCGGCGGCGG
CGGGTTGTCGGCGGGGATGGCGCTGGCCCTGCCCGATGCGCGCATCATCG
TGGTTGAGCCGGAGGGCTGGGACGATATGCGCCGCAGCCTGGAAGCGGGC
TGGATCGAGCCGGTCGGCGACGCGCCGCCGCCGACCGCCTGCGACGCGCT
CCAGACGCCGCGCGTCTCGCCGCTGACCTTCGACGTGCTGTCGCGGCGCG
GGGCGGAAGGGGTGGCGGTCAGCGAGGTGGCGATACGGCGGGCGCAGGCC
TGGGCGGCGGAGCGGTTGCGGCTGGTGGTCGAGCCGGGCGGCGCGGTGGC
GCTGGCGGCGGTGCTGACCGGGCAGGTGACGCCGGCGGACGGCACGCTGG
TGGTGCTGTCGGGCGGCAATGTCGACCTGACCGCCTATGCCCGCGCGCTA
GCGGAGGCGGGGGCGGCATGA
>evm.model.Contig.84.1  locus=Contig.84:61:865:-
ATGTACGGCCAGACCGGCGCCTTCACCTATGACCCCGGCTTCACCTCGAC
CGCGTCCTGCCAGTCGACGCTGACCTATATCGATGGCGACGAGGGCGTGC
TGCTCCACCGCGGCTATGCGATCGGCGAGCTGGCCGAACAGTCCAGCTTC
ATGGAGGTCGCCTATCTGCTCCTGAACGGCGACCTGCCGACCAAGGACGA
ACTGGCCGCGTTCAGCACCACCATCACCCGCCACACCATGGTGCACGAGC
AGCTGGCGGCGTTCTTCCGCGGCTTCCGTCGCGATGCGCACCCGATGGCG
ATCATGTGCGGCGTGGTCGGCGCGCTGTCGGCCTTCTACCATGATTCGAC
CGACATCCACGATCCGGTGCAGCGCACCATCGCCTCGCACCGCCTGATCG
CCAAGATCCCGACGATCGCCGCGATGGCCTATAAGTACAGCGTCGGCCAG
CCCTTCGTCTATCCCGACAACTCGCTGTCCTACACGGGCAATTTCCTGCG
CATGACCTTCGGCGTGCCGGCCGAGCCCTATGTGGTGAACCCGGTCGTCG
AAAAGGCGATGGACCGGATCTTCATCCTCCATGCCGATCACGAGCAGAAT
GCCTCGACCTCGACCGTGCGTCTCGCCGGTTCGACAAGAACGACCCGTTC
CGCCTGA
>evm.model.Contig.61.1  locus=Contig.61:348:888:+
CACGTATGTGCCACGTAAATCGGTAAAGGACGCGGCCGCAGCGGCGAAGG
GAAGCCTTCTAGCTCCTTCAGCCTCTGGGCCTCCGGCCCTAGGGGGAACG
ACCACCGACATGACGACCCCGCCACCTGTGCTGGCCTCCCTGATCGTCCC
AGAGGCCCCGACGGCATCGACCCCTGACGCGTGCCTTATCATGGTGACAT
CACCCACGGCCGACCTAAGGGAGGTTCCAGCGGTCGGAGAAGCTCCCCTT
GGCGGAGCTTCATCGGTGGAGGCGGCGGCTCTGGCCCTACTGCTGCCACC
GCCAGCCCTGGGCGCTGCTGGGGCAGGCGATCATTTCGAGGCGGCGCCGC
CCCTGGGGGCCGCCAAGCTCCTGACCCAGCGATCGCCGGTCGCCGCTTCC
TCTCCCCCAGCAGGGGTCGTGGTCCCTTTGCTGTCGGGGGAGCACCGTGG
GGGGGTCACCCCTCCCCTCCTCCAAAGGCACCGAAGGAGGACGCGGAGGA
TTGGAGGCGGGTTGAATCGGCCTCGTCCCGAGGAGATCTGA
>evm.model.Contig.61.2  locus=Contig.61:1082:1324:+
ATGGCCAGGGCAGAGGCACTGCTGTCCGCTCAGTGGGAGGCGGAGCAGCT
TCGTGTGGAAGCCGCTCATTCTGAGGCGAAGCAACGTGAGCTTGCCGAAC
TCCGTTCCAAGATCGAGCGGCTTGATAGCGAGGCGGACCACCTACACTAC
GAGAGCGAGGGTGCTCGGGTTGAAGCCGACCGGCTCCGGGAGAAGGAGAC
CCAGCTCCAGGGGCCCCTCCGCGAGGCGAGTCTTCAAGCTTAG
>evm.model.Contig.61.3  locus=Contig.61:1497:1866:+
ATGTTTTCTCAAGCCGAGGAGGCCAAGAGATCGGTGGAGGAGGCGAAGGC
AGCGGCGGATGCCAGGATGCGAGAGCTTTCTCTTGCCCGCGAAGGTGCCA
TTACTGCGACGGACGAGGCGGCGGCTGTGCTCTCTGAGCGTAGCGCTGAG
CTCCAGGAGTTTCGCCTGGTGGTCGGCAAGGTGTGCACCCACCTTTCACC
CCCACCTCCCATAGAGGTGCCTTTGGTCGACCGGCTGCGGGCGCTACCTG
TTGTAACACCCTGGTTTTTGGCTCTAGAGTAG
>evm.model.Contig.38.1  locus=Contig.38:306:1217:+
ATGATCCACAACCTTCACGATGTCGCAGGCCTTACAGACGTCTCGAAGCG
GCTTGGCGGCCGCCCGATCCTCGCAAACTTCAGCATGGGCGTCCGCGCCG
GCGAGGTCACAGCACTGCTCGGTGCGAACGGCGCGGGCAAGACCACGTCC
GTGTCGCTGCTCACGGGGCGCATCGCTCCGGAAGCTGGCGAGGCGATGCT
ATTCGGACTCAATCCGCGCCGCCCCGCCGCACGCCGGCGGCTAGGCGTGA
TGCTGCAAAGTGCCGGGCTGCCCGACGTGTTGACGATCGCCGAGGCGGTG
ACGCTTCAGTCCGGCTACTACCCCGACCCACGGCCACTGTCAGAGACGCT
GGCGCTCGCAGGCCTAACGGGCCTTGCCGACCGACGCTGCGGCGCCTTGT
CGGGCGGCCAGGCGCGACGTGTTCATTATGCATTGGCGATCTGCGGCCGG
CCCAATCTGTTGGTGCTCGACGAACCGACGGCCGCGATGGATCGCGCGTC
CGCCCGGATGTTGTGGGGAATGGTTCGCGCGCTAGCTGAGGACGGCGCGG
CCGTGCTGCTGACCAGCCACGACCTTGCCGAGGCCGATGCGCTGGCGGAT
CGGATTGTTGTGATGGATGCCGGGCGCATCGTCGCTGATGACACGCCCGC
TGCCCTCCGTGCGCGTGCTGGCGGATCGGTCATCCGCTGCCGCAGCCACC
TTGCGGCCGCGCAAGCAGTGCGACTTCCAGGCGTCCGGGAGGCGGTCATG
GAAGGCGCCGAACTTCGCATCGTTACCGCCGATGCCACCGCCACGGTCCG
CACGCTTCTTGAGGCTGATACGACCCTGGCCGACCTGCGCGTCGCCGATG
CGACGTTGGAAGATGCGATTGCCACCCTGCTGGGGCCGCGTGACGAGAGG
ATCGCCGCATGA
>evm.model.Contig.25336.1  locus=Contig.25336:31:237:+
ATGTTGGGTGTGGGCGCCAAGATCGACGAGACCGGAACGCTGATCCGCGA
TGGCGGGGCCTTCTACCTGCGCCGCGACCAGGGCGGCCGGTACGAACTGG
AACTCCACCGCACCCCCGTCGACCTGGTCGAGAAGCGCGTGCGGCTGGTC
GGCACGCTGGTCGGCCCGGCGCTGGTCAATGCCGACGGGGTCGCACCCGC
CGAGTGA
>evm.model.Contig.23267.1  locus=Contig.23267:18:248:+
ATGGCTGTCCAGCGCGACCAGTGCCTCGTCGGCGCTGGTCGCTTGAATCA
CCCTGTACCCCGCATCCTCGAAAGCGAACTGGACGTGCAGCAGCAACAAA
GGCTGATCGTCGACGACGAGAATGGTCGGAGGCTTGGTCGTCATATGCCC
CGTGTAATTCCTGAGAAAATCGATCCGTTCCCGGACTTAACATGTTTTAA
TTTTCTTAACCTCACATTCCGCTCTCGGTGA
>evm.model.Contig.22117.1  locus=Contig.22117:10:231:+
ATGGTTGTCCTCCTCGTAGCTGTGGTGGTGGTGGCGCCCAGCGTCCCGTC
GGCGCACGACGCTCGCACCCTAGAGGACGTGAAGCTACCGGTGGTCGTGG
CGGCGACCTCTTCGCCCACGACGACGTGCGTCACCTTCGATGAGGTGGTG
GATGGGCCTGCTGTGCCAGGCCCGGATACGGTGGACTATGATGACAAAAC
ACCCTTGCTAGGGCCGGTGTAG
>evm.model.Contig.21080.1  locus=Contig.21080:59:262:+
ATGCTCATCCTAGGCAAGTACTCTCTGCAAGATCACGTTCTTCGTGACCT
TCCTATCTCGGACTCGCACGACTGGGCGCGGATGGATTGCGTCGTCCGAT
CCTGGCTCTACGGCAAATCCGCTGGCGACCTCCTCGACTTCGACATGCGT
CGTGGCGATTGTGTCATCACTGCTCGCGCCACCTGGCTCGCCATTGAAAG
CTAG
>evm.model.Contig.19707.1  locus=Contig.19707:33:286:+
ATGCAGATCACCTCGTACCTCGAACAGGCCGTGTCGAGCGAGCTGTCGGG
CAATGTCGTCGACCTGTGCCCGGTGGGCGCGCTGACGTCCAAGCCCTATG
CGTTCGAGGCGCGTCCCTGGGAGCTGAAGAAGACGCTCGCCATCGACGTG
ATGGACGCGGTCGGCACCAACATCCGCCTCGATAGCCGGGGTCGTCAGTG
A
>evm.model.Contig.19050.1  locus=Contig.19050:24:239:-
ATGTCCGCCATGGCTCTTCCAACTTCCACCTTGCCGTCGTCGCCCCCAGC
TGCGATGTCGGGCCATACGCGCTCCTCTGTCGCCGTAGCCACGACGGTCA
CCACCAGCTTCGTCTTCACGACGACGTCGGTCGTCTCAGCCAGGGTCGGT
CGCTACAGCTTTCGAGCAAGCGCGGGAGGGGACGAGAGGAGGCGCGCGCG
TTCGAACAATGCATAG
>evm.model.Contig.17518.1  locus=Contig.17518:3:260:-
ATGCCGATCCGTTGCCGCCGCGCCGTCCGCGTCGTGCGGTCAGCGGCCGC
CGAAGGTGACCAGGCTCTCCGACCCGTCCGCCGCCAGCGCCGACACGCCG
ACGACGTGATCGTCGACCGGCACCTGCGCCAGCAGCGTCTTGGTGTCGGT
CACGTCGCGGCTCTCGGTCCAGTCGGTCCGGTCGTTGCGCCGCCAATGGA
CGCGGTAGCCGGTCGCGCCCGGCACGGCCGGCCAGCTCACCTGGGTGTCG
CGGGATAG
>evm.model.Contig.17099.1  locus=Contig.17099:30:287:-
ATGCGGTGCTGCTCGACCTCGGACTGCCCGATCGCGACGGGCTGGAACTG
GTACCGTTGCTGCGCCGGTCGGGCGATGTCGCGATCCTGGTCGTGTCTGC
CCGCGAATCGACCGACCAGAAGGTCGCGGCGCTGGATCTGGGCGCGGCGG
ATTATGTCACCAAGCCGTTCGACAGCGAGGAACTGCTCGCCCGGCTGCGC
GTCGCGCTGCGCCACCGCGATCCGGTCGCACCCCGGCTGGTGCGGCGCGG
CACGGTGA
>evm.model.Contig.16371.1  locus=Contig.16371:18:245:-
ATGCTTCTCGCCCGGATGGATGTCGATCGGGTCGCCCAGGTCGATCGCCA
CCGCGACGCCGGCATGGCCGTCGCGCGCCGCCATCCGCCGCTGGTCCTCG
CGCACCGTCGCCCAGCCGCTGTCGCCGGGGCGGGTGGCGGGCTTGCCGTA
ATCGGCGAGCTGCACGATCGCGAGCGGCAGGTCGGCGCGGCCGAACTGCG
CGCGCCACGCCGCCATCATCGCGGTTAG
>evm.model.Contig.16099.1  locus=Contig.16099:10:321:+
ATGCTGACGCCCGACCAGTTCGCGCAGGCGATGAACCGCGACGTGCTGGC
GCCGATGCCGGGCGGCGGCTTCCTGTTCGGCCGGCTGGCGGGCCGCGTCT
CGTTCATCCGCAGCAGGATGGGCAACAACCCCAGCGCCACCACCGCGATC
ATCAGCCCCGGCATCAGCGGCGACCCGCTCCACGCGATCAACCGGTGCGC
GACATAG
>evm.model.Contig.15629.1  locus=Contig.15629:41:271:-
ATGATCTCGCCCAGCGTGCCGTCGGCGTCGGTCTTCTGGTCGTCGGCCAC
TGGTGGGGTGGTCGCGGGGGTGGCGGTCGTCGCGGCCAGGGCGGGCGTCG
CCGTGGCGATCAGCAGGGCGCAGGACGCAAGAAGCCGGCCCGCGAAATGC
GAGGTCGTCGAAGTCACGGTAGAATATATCCCCCAATCGGTGTCGGCGGG
GCCATGGCGACGGATCATTTCGCGGGGATGA
>evm.model.Contig.15216.1  locus=Contig.15216:16:270:+
ATGCGAGCGAGCGGGGTGCCGGGCGGGGGTTTCAGGAACGAGGAAGCGCC
GGTCGCGCGATCGCCAGCTGCCTGCTCGTCCCCCCGCGAAAATCGCGCGT
TCGGCGTTGGCAAATTCCCGCCAAGCCTGACCGCCGCCAACATCGAGCTA
TGCCGCTTCACTCCATCCGCCCTTACCGCTCGCCGCACCGGTTTTGCGCG
ATCACCGGCGCTCCCGCGAGCCTGCGGCAGCGCCATACCGGAAGGGGGAA
GGTGA
>evm.model.Contig.14915.1  locus=Contig.14915:46:318:-
ATGACGTTCCAGCCGGCGGTGCACGGGTGGCAGGCGGCGGTGAGGGCGGC
GCTGCTGGAAGCCAATGTGACGCCGTGGAACGGCTTCACTGTGGACCACG
TCACCGGCACAAAGGTCGGCGCCACGACCTTCGACGCGTCAGGCCGACGG
CGCAGCGCCGCGGACCTCCTCGCCGTTGCTCGTCCTAGCCGCCTTCGCGT
TGCCATCCGTGCCACGGTTACTCGCATCATCACCAACCCGGTTGGCCTTG
GTGAGGGAGACGCATTCTTCTAA
>evm.model.Contig.14599.1  locus=Contig.14599:48:293:+
ATGGCTAGGGACTCGCTAAGGCACCGAGAAGAGGCCAAGAAGCAGCAGGC
CGAGCTTGCGGAATTGGAGAACGAGGCCAATGAGCTGAGGCAGAAGAACG
AAGAGGAGCGGGTGGCCATCCAGGGCTTGGAGGCCCTCCTAATCAAGAGG
AGGCGGCGAGTTGAGAAATGCCGTCGCTTGGCTGAGGCTCAGTCTAACTA
CAAGGCAGTGCTGGAGAAGATGATCAGAGATGCCATGCACCAGTAA
>evm.model.Contig.14299.1  locus=Contig.14299:28:297:-
ATGCGGCTGCGCGCGTCGGACAGGTTGGTGACGTTGCTGGTCAGGTTATT
GACCACCGAGGCGAGGCGGTTCTGCGCCGCACCCAGCGTCGCGCGGGTGG
TGGCGACGTCCTTCAGCATCGTGTCGACCGTGCCGAGCGTCGTGTTGGCG
TTGGCGTCGGTGGTCACGTCGGCCGAGGCGAGGTCGGACAGCGCGGTGAA
GGCCAGCTCGACCGTGTCGCCATTCTGCGCGCCGACCTGGATCTTGGTGG
TGCCGGCCGCGGCGGTGTAG
>evm.model.Contig.13526.1  locus=Contig.13526:37:297:+
ATGACGGGTTCACCTCCGGCGGAGCCGTCGAGCCACGCGCGGCAGTGGGC
GGCGACAAGCGGACCACGCTGCTGCTCGACGCTAGGCGGAGGGGTTGTCA
AGCACGATGTGGGCGGAGATGACACAGGCGGTGAAGATGTGTCCTTGCGT
CCAAGGGCGCAGTTGGTCAACGGTGGTGAAGCGTTGTCGGCGGGGTCCGG
GAAAGGGACGGTGCTACGGCGGACGTTGGCGGTGCCAGGGGTGGGGCACC
GCAGCCTCTGA
>evm.model.Contig.12964.1  locus=Contig.12964:6:302:+
CTGTTCCCGCATGTCGACGCCAAGGCCTGGTTCGACGGCAATACCGAACT
GCGCGAGGCCTCGGCCTTCCGCAACAGCTCGCTGCAGGGTGCCTATCTGA
TCCTCGCCGCCCGCGCGCTGGGACTGGATACGGGCGCGATGTCGGGTTTC
GATCAAGGCGCGGTAGACAAGGCGTTCTTCGCCGACCAGCCCGGCGTGCG
GTCGAACTTCATCGCGACCATCGGTTACGGCGACACCTCCAAGCTGCACC
CGCGCAATCCCCGGCTGGCGTTCGAGCAAGCCAACCGGATCGCCTGA
>evm.model.Contig.12548.1  locus=Contig.12548:46:336:+
ATGTCCGGTCCATCGAGTGAGGGGTCTGATGACTTGGAAGAGGAAGACTC
CTTAGAGGACTTAGACAAGGAAGACTTCGAGGAGGAGGGCAGTGGCAACG
GCAACATGAGCGGCTACGAGGGTGGCGACAAAGGCGACAAAAACGAAAAT
GGGAGCGGCAAGGGCAGCATCAGCACAAGCGGTGGCGACGATAATGGCTA
CGACGGCGGCGATGAGGGCGGCAAAGAGCAAGGGCGACAATGGCAACATC
GATGGCGGGGCGCCACCGGCATATGTATTAGTGTAGTGTAG
>evm.model.Contig.12372.1  locus=Contig.12372:3:264:+
ATGTCGGACATCGCCTGGGGCGTGTCGGGCGAGGATGCGCTGGCGCTGCA
TCGCAAGGGCGAGACCGTCCAGGCGATCGTGCTGGACATCGACGCCGAGA
AGGAGCGCATCAGCCTCGGCATGAAGCAGCTCGAGCGTGGCGGCCCGTCG
GTCGGCGCGGCCACCGGCGGCAGCAACCTGGGCAAGAACCAGTGCAGCAG
GGTGACGACGGCGTGA
>evm.model.Contig.12203.1  locus=Contig.12203:11:287:-
ATGGCGTGGCTCATCCTCGGCATTGCCGTGGTGACGGAAATCATCTGGGC
GCTGAGCCTGAAATGGGCGGCGACGCAGGCGACCTGGGCCGCTTCGGCGG
TGCCGATCACCTTGAGTTTCCTCAATATGGGGCTGCTGGCGCTGGCGATG
CGCGGGCTGCCGGCGGGCACCGCCTATGCGGTGTCGGCTTCATCGCGCTG
A
>evm.model.Contig.11212.1  locus=Contig.11212:89:361:-
ATGGACCTGGACTGGCGGCAGACCGGGCCGCAGACCTGGGATATTCTGGT
CGAGACGGATGCGGGTGACTGCCACCTGTCCAAGGGCGGATCGGTGCTGA
CGCTGCCCAGCGGCACCGAGACGCGCGACGATCACGAATATCCGGGCCTC
TATGCCCGTTTCGCGACGCTGGTCCGCGAGAAGCGCAGCGATGTCGATGT
GGCTCCGCTGCGCCTGGTTGCCGACGCCTTCCTGCGCGGCGAGCGCGAAA
TGGTGGAGGCGTTCGAGGATTGA
>evm.model.Contig.11016.1  locus=Contig.11016:56:364:+
ATGGCGGAGATGCAGGGCAAGCTGCTCGCCCGCGCCGCCCAGTGGGTGAA
GCCGGGCGGCACCCTGGTCTATGCCACCTGCTCGCTGGAGCCGGCGGAGG
GCGAGCGGCAGCTGGCCGTGTTCCTCGAATCGCGCAGCGACTATGCGCTG
GTCCCGCCCGCGCCGGCGGCGTTGCCGGCGGATGTGGCGGCCGATCCGCG
CGGCTGGCTGCGCACCGGCCCGGCGATGCTGGCGGATCGGGGGCGGATGG
ACGGCTTCTTCATCGCGCAGCTGACGCGCACGCTTTCGTCGGGCTCCGGC
GTTCGCTAA
>evm.model.Contig.10777.1  locus=Contig.10777:15:275:+
ATGCCGATCAGCAGCATCGCCCCCTCGCCCAGCGACGAGCGCATCGCGCG
CAGCAGGTCGCAGGCCATGGCCGGCGTCATGTTGCCGATCGTCGAGCCGG
GAAAGAAGCCCAGCTTCGGCCGATCCGCCACCGCCGCCGGCAGCGTCAGC
GGCTTCAGGAAGTCCGCCTCGAACGGCAACACGGTCAGATCGGGGAATTG
CGCCGCCAGCGCGCGCGACGATTCGCGCAGGAAATCGCCGGAAATGTCGA
TCGGCACATAG
>evm.model.Contig.10236.1  locus=Contig.10236:38:364:+
CTGCCGGCCGAGGGGACTTTCAGTGTCACACATAGCGACGGCGACTGCTT
CGGCGTGCAGCTGCTCGGCCTCCAGGGAGTGCAGGCGCGCGTCACGGTCG
CGCGCTTCAGCGGCATCTCGCTGCGCTTGGCTGGGCCGTCGCATCAGACG
GCGGACGAACTCGGCTGCGGTGTGGGGCAGGGTGAGCCGATAGGCATTCG
TCGCCTGCTTCACCTGCGGTCCAAAGGGATCAGGGTTCTCGACCGGCTCG
AAGCGCCGCATCCACTCCAGAAAGCCTTCCGCCTTCAATCGGGCGAGGGC
ATTGGTGACGGCGGCGACGCTGCGTGA
>evm.model.Contig.9622.1  locus=Contig.9622:24:375:-
ATGCTGGAGGGCCGGCCGGCCTGCCTGATCGAGTTCCTGCCCGGCGTCTC
GCTCAGCCAGCCGACCGAGGGGCAGGCACTGGCGGCGGCGCGGGCGCTGG
GGCGGATGCACCGCGACCTGGCCGATTTCACCGGCATGCGCGCCAATGCG
CTGGGCATGACGGCGTGGCGGCCGCTGCTCGACCAGTGCGGCCCTTCGCT
CGATACGATCGCGGCCGGACTGAGGTCACCGGGTTGA
>evm.model.Contig.9324.1  locus=Contig.9324:147:359:+
ATGGGCGCGGCGAACGGGGTCGGGGCCGACCCCGCTCCCGTTCAGCCGTC
GAAGCGCAACATGATCGTGGCGAGCGGCGGCAGCGTGACCCAGCCGATCC
CGTCCTTCGCCTCGATCCCGCCCAGATTGCCCAGGCCCGAGCCCCAATAT
TCGCCCGCGTCGGAGTTCAGCACCTCCGTCCAGCGACCGTCATGGGGCAG
GGGCAGGCGATAG
>evm.model.Contig.9175.1  locus=Contig.9175:9:299:+
ATGGCTGCCGCCACCGTCGCGGTCGCGCATCGGCGCGGGCTGGACGTGCC
GGGCGACCTGACGGTCTGCGGCTTCGACGACACCACCCTGTCGACCGCGA
TCTGGCCCGAGCTGACCACCATCCACCAGCCGATCGCCGACATGGCGCGC
GCGGCGGTCGAGCTGCTGGTCGCGGTGCTGCGCCACAAGGATGGCGAGGT
GGCGGACCGGCACCTGTTGCTCGACTATACTTTCATTCGGCGTCAATCGG
ATGCGCCGCCCCGGATGCGGCCGAAGGTGCTTCCGGCTTGA
>evm.model.Contig.8877.1  locus=Contig.8877:6:386:-
ATGGCCGATCTGGTGTCGCAATATGCGCTGCTGTCGCCGGCGACGCTCGA
CACGATCCTCGTCGCCTCGGGCCAGATGATGACGCCGTGCGCCGGAACCG
CGGCGACGATCCGCGTGTCGCAGGTGACGATCGACGACAGGCTCGCCGCG
CGCATCGTCTGGAGCGACGCCGATCCCCGCCATCGCCCGGACAGGGTCGG
CCGCCGGATGACCCTCGCCGAAATCCCGGCGACGCTGCGCGTGCCCGGCA
CGTCGCTCATCTATAGCGACGTATCCTATGACTATGATCCCGGGCGCTGG
CTGCCCGGCCCGATCCGGCTGCGCCAGTCGATCATCATGATGCCGCGCCG
GTCGCGCAGCGTCGTCCTGTCGGACGGTTGA
>evm.model.Contig.8797.1  locus=Contig.8797:6:377:+
ATGCCTGGATCTCGCACGCCTCTCACTGGGGCACAGCAACTGCGCGCGAT
CGCCGTCGACATGCTGGTGCTGGCGGACGTGCTGGACGAGCCGCCTGCCG
ACACAGCCGCTGTCGAGCAGCGGACAATCTGGTCGGCGACCTTCGGCATA
GCACCGCTGCCCAAGCCGGCCTGCTGCGCGACGCCTTGGTCGCTGATGGC
CACAACGAGCCGCTACGCGTTGCCCGGGTCACCGAGCAGGTGA
>evm.model.Contig.8493.1  locus=Contig.8493:3:206:+
ATGATGCGGTCATTGGGGGCATGGCCGGCGGGACCGACCAGATACCAGAA
GAAGACGGCGATCGCGAGCAGGCCCAGCCCCGCCACCAGCATCCCCGTCA
CCGCGCCCGAGCGGAAGGCGGTGGTCAGCCCCGCCTGGAGCGAGGTGCGG
GCGGCCTCCGCCGTGCGGACATTGGCGCGCACCGAAATGGTCATGCCGAC
ATAG
>evm.model.Contig.8382.1  locus=Contig.8382:25:397:-
ATGATGCCGGCGCTGATCCTGTCGCAGCGTGGCGTCAGCAAGAAGAACGC
CGCCCAGGCGACTGCAATGGCCCGCAAGCTCGCCGCCCCCTTCCCCAACG
ATGCAGCCGCGCAGAACGAGCTGGCGGAGGCCGAATATGACCTGTGCTCG
ACCGACACGGGTGCCACGGCGGCGTGCTACACGCGCTCCGATGCTGCCGC
CGATCGCGCGATCGCTGCCGACCCCCAATCCGTCCACGCCCTGCTGTATA
AGGGCATGGCGCAGATCGGCATATTGAAGAGCGCCAAGGTGACGGATCCC
GCGCGCTGGCGCCGGAACCGCTGA
>evm.model.Contig.8206.1  locus=Contig.8206:30:254:+
ATGATCAATGCCGGTTATTTCGTCCTCTCGCCCAGCGTTCTGTCCCGTCT
GGACGGCGACGCGACGATCTGGGAACAGGAACCGTTGCGGGGGCTGGCGG
CCGATGGCGAATTGATGGCCTATGAGCATCATGGCTTCTGGCAGCCGATG
GATACACTCCGCGACAAGCAGTATCTCGAAGGCCTCTGGGACAGCGGCAA
GGCTCCGTGGTGCCTCTGGAAGTGA
>evm.model.Contig.7961.1  locus=Contig.7961:1:436:+
ATGCAGAAGTTCGTCGACGCCTTCGCCGATGCCGGCTTCCAGGCCAGCGC
CTTCCTGCCCTCCTATGGTCTTGCCGAGGCGACGCTGGCCGTGTCGCTGA
TGCCGCCGGGCGAGGGGATCCGCGTCGAGCTGGTCGAGGAGACCGAATTG
TCGGGCGCCGACCGCGACGGCAACCGGCCGCAGCGGTTCCGCGCGATCGT
CAATTGCGGCAAGCCGGTGCGCGACATGACCGTCGAGATCCGCGAGGAGG
ACGGCACGCCGCTGCCCGAGCGCGCGATCGGCAAGGTCTGGTGCAAGGGG
CCGTCGGTGATGGTCGGCTATTTCCGCGACCCCGCCGCGACCGAGGCGAC
ATGA
>evm.model.Contig.7880.1  locus=Contig.7880:157:405:-
ATGCCTAGGCCTGGGCGTTGGTGGAGCAGGACCTATGTGGCTGACCGGAA
GCAACGCCTAGGTGTTGGTGGAGCACGACCTATGTGGCTGGTCGGAAGCA
ACGCCTGGGTGTTGGTGGAGCACGGCCTATGTGGCTGGTCGGAAGCAATG
CCTGGGCGTTGGTGGAGCACGGCCTATGTGGCTAGCCGGAAGCAACAGGA
GTCAGGACAAGCTCAGCCTGAGCGTAGGAGGCATGACCATGCGGGGTAG
>evm.model.Contig.7793.1  locus=Contig.7793:11:412:-
ATGTATGTCGACAATGCCGCGATGCAGCTGGTGCGCGATCCCGGCCAGTT
CGACGTGATCGTCACCGGCAATCTGTTTGGCGACATCCTGTCGGACCAGG
CGTCGATGTGCGCCGGGTCGATCGGGATGCTGCCCTCCTCCGCCCTGGAT
GATGCGGGCAAGGGGCTGTACGAGCCGATCCACGGCTCTGCGCCCGATAT
CGCGGGCCAGGGCAAGGCCAATCCGTGCGCCGCGATCCTGTCGGCGGCGA
TGATGCTGCGCCATTCGCTCCGCCGGCCCGAGCCCGCCGACCGGATCGAG
GCGGCGGTGGCGGCCGCGATCGCCGGGGGCGCGCGCACCGCCGATCTGGG
CGGGACGCTGTCCACGCAAGGCATGACCGACGCGGTGCTCGCCGCGCTGT
AA
>evm.model.Contig.7646.1  locus=Contig.7646:83:451:+
ATGCTCTTGGGTCAGAAGCGGCCGCGCCAGAACGTCGAAGGCACCGTCGC
TGCCGTCCTGCAACTGCCGCTCGTGATTGCCGGCGATGGTGTGATAGCCG
GCACGCATCTGAAGCTCGGCGCTTGCCCCAGGATCGAACGGGCCGGACAC
GAGGTCGCCCATATTGACCACCATGTCGGGCGCGGCGGCAGTCATCGCGT
CGCGGACAGCCTCCAGCGCGGCCAGATTTCCATGTGCGTCGGCAATGACC
CCGATCTTCAATGCTTCCTCCTCGGCGGACACACGCGGCGTCCGGGCGGA
ACTTGGCAGACGCTCCTTCAAAACGCCATGCAGGGCAGCGCCGCGCACGC
TGCCGGCCCGCTGGATTGA
>evm.model.Contig.7560.1  locus=Contig.7560:113:420:+
ATGCTGGCGCTGGCCATGCCCGAGGCGAAGATCGTCGCGACGCCGATGAA
CGGGCTGGTGCTCCTGACCGGCACCGTGCCCGCGCCCGCCGACGCGGCGG
AGGCGGAGCGGCTGGTCCAAGCCTATGTCGGCGATGCCACCAAGGTGCTG
TCGCGGCTGCGCAGCGCCACGCCGCTCCAGGTCAACCTGCAGTGGTTTCA
AGTTCTCGATCGGATCGGGTCGACAGGGTAA
>evm.model.Contig.7244.1  locus=Contig.7244:39:405:+
ATGCTGGCCGGCACGCCGGTGCTGGCGCAACGGGCCCCGGCCCAGCCGCG
TGGCGCTGCCGCCCGCGAGGCGCAGGGGCCGCGGGTCTCGATCCCGCAGG
GCACGCCCGCCGCGCCGCAGGCGGTGGCTCCCAACGCCGCCGGCACCATC
AAGTCGCTGCGTGTCGAGGGTTCGCAGCGGATCGAGCCGGAAACGGTGCT
GTCCTACACCAAGCTGCGCGTCGGCATCCCCTATACGGCGGAGACGCTCG
ACCAGGCGCTGAAGGATCTGCAGGCAACCCGATCATCAACCGGGTGA
>evm.model.Contig.7161.1  locus=Contig.7161:67:367:-
ATGCGCCGGGTCGATGTCGCCGCCGCCGCCGCCCGCTGGCTGACCGATCC
GCCCGAGGGGGCGGGCGGCCGTTTCCGTCGGGGCGCCTCGCGCATGGTGG
CGCAGGTGCTGGAGGCGATGGACCCCGCCAAGCTCGGCGGCATGATGAAG
GCGGCGGTCGCCACCCGAATCCGCGAGATGGAGGTGGCGCCGATCCTGGG
CCATCGAACGATGCGCTGA
>evm.model.Contig.7025.1  locus=Contig.7025:25:414:+
ATGATATCAACGAGCACGGAGCCGAGCTCCTCCTCCCGCCGTGCCTCCTC
CACGAACACCACCGATTCCAGTGCCACTCGGCTCTTCTGGGGCGGCAAGT
CGCCCAGCACCTGCGCATCCCAGCCCAGCCAGTCAGCACAGAAGGACCAA
CGGGTGGAGGAAAACCTAAGCACGGAGCAACCCGAACTGTCGAAAGCTTA
CAATCGCCCAGCAGAGCTCGTAGAGGAAGCGCGCCATGGGGACCGGATCA
GGGATGCGGAAGGCGCCGGCGGACTGGCCCTTCCATTCGCGAAGGGACTC
ATCCGTGATGTGCTTGTAGTCGGGCGCCTGCAGAGGGGGCGACATGGCGG
TGGCGGCAGTGTTGGTTCGGGTGAGGGTTTTGGGGATTAG
>evm.model.Contig.6886.1  locus=Contig.6886:26:419:-
ATGACCAAGATTCCGGCGGTGACGGTGGAGGGGCAGGACGGGCCGATCGC
GCTCGACCGAGTCGGCGCGCCGCTCGTCGTCTATTTCTATCCCAAGGACG
ATACGTCCGGCTGCACGCGCGAGGCGCAGGATTTCACCGCGCTGGCGGCG
GACTTCGCCCAGGCGGGTGTCCGCGTGATCGGCGTGTCGAAGGACAGTCT
GGCCGCCCATGCCAAGTTCACCGCCAAACATGGCCTGGCGGTGGAGCTAG
TCAGCGATCCCGACGGTGTCGCCTGCGAGGCATTCGGCGTGTGGGGCCAG
AAGAAGCTCTACGGCAAGACGTGA
>evm.model.Contig.6811.1  locus=Contig.6811:14:332:+
ATGGGCCTGTTCAGCAAGGACATTGCGACGCTGGAGGATCTCTACGTCCA
CCAGCTCCAGGACATTTATTATGCCGAGCAGCAGATCGCGAAGGCGCTGC
CCAAGATGATCGAGAAGGCGACCGACGCCGAGCTGCGCCTGGGGTTCGAG
ACGCATCTGCAGGAGACGCGCGGCCAGATCGAACGGCTGGAGCGGGTGAA
GCCAATGAGGTCGCGGGCGAGGTCGCCGACAAGGCCGTGCTCGACGCGGC
GCTGA
>evm.model.Contig.6787.1  locus=Contig.6787:148:360:+
ATGGTCACGTCGTCGCCGATCTCCGCGGTCTCGCCGATGACGACAAATCC
GTGGTCGATGAAGAAGTTGCGGCCGATCTTCGCGCCGGGATGGATGTCGA
TCGCGGTCCAGGCGCGGGTCCAGTGGTTGACGATCCGCGCCAGCAGGAAG
AAGCGCGCCTGGTACAGACGATGCGCAATGCGGTGTCCGGCCAGCGCCCA
GACGCCCGGATAG
>evm.model.Contig.6654.1  locus=Contig.6654:156:455:-
ATGTCGCGCTGGACATCCCCGCCGAGCGCGCCGGGTTCCTGCCGCTGCGG
GTCGAGCTGGACGGTCGCGGCGGGTTCCAGACGCTGGCGGCGGTGCAGGA
GCCGCGTCACCTGCTCTATCTGGGCGAGCGGCAGCAGGGGGCGGCGGGCC
CGTTGCAGCGACTGCTCGGCCGCAGCTTCGTCGTCGACCAGCGCGCACCG
TCCGCGCTCGACGCCGCATTCGATCCGGCACGCTGGCCGCTGGTCATGGT
CGACGACCTGCCCGCTGCGCGCCTGCCCGTGGCGGTCCAGCAGCGGCTGA
>evm.model.Contig.6448.1  locus=Contig.6448:238:447:-
ATGCCCGGCATCCGCAGGTCGATCAGCACGATGGTGAAGTCGTGCCGGTC
GATCTCGACCAGCCCCTGCTCGGCATCCTCCGCCTCGCTCATGCTGGCGC
CGGCCACGTCCAGCATGTCGCGAACGACACGGCGGTTCATGCGATCGTCC
TCGATGAAGAGCACGTCCATCGCTATGCCGATCCCATCCTGTGCCCCTGC
CAGCGCCTGA
>evm.model.Contig.6266.1  locus=Contig.6266:61:469:+
ATGAAGGGCTATGAAGTAGCCAAGGGCGAATATGTGCTGCTGGAGCAGGA
TGAGATTGACGCGGTCAAGTTCGAGAGCAAGAAGACGCTGGAGCTGACTC
AGTTCGTCGATGCAGACGCTGTCGACGTGCTCTACTACGAGAAGCCGTTT
TTCGTGGTACCGGCCGACGACCTCGCGAACGAGGCATTCATCGTCCTGCG
CGAGGCTTTGAAGCGAACCCGAAAGCGCAAGGCTATTTCAGAGAGATACC
CGACGATGAACCTGAGGGCGAGTTGCTGGAGCTGGCGGAGGCTTTGA
>evm.model.Contig.6189.1  locus=Contig.6189:83:485:+
ATGGCCGAGGAGGATGGTCGCCTGCCCCCTGCCCCGGTCGCCGAGAATGG
CCGTCGGCTGGGCTATAGCGTCGAGCAAATGCTGGTGATGCGCGATGTGC
TGGGTGCTTCGCCCGCGCGGGGAGCGCAGGACGTGCCCGCGATCATCGCG
GTCCAGAACTTCAAGGGCGGCGTGGGCAAGTCGACCGTGACCACCCATCT
GGCGCATTATTTCGCGGTGCAGGGCTACCGCGTGCTGGTGGTCGATTGCG
ATAGCCAGGCAACGACGACGACGCTGTTCGGCTTCAACCCGCATTTCAAC
ATCACGCCAACCTGGCCTATGCGGTCAAGCCCACCCCCTGGCCCAATGTC
GACCTGA
>evm.model.Contig.6123.1  locus=Contig.6123:89:370:-
ATGGCGGACAGCGCCGCGCCCAGTTCGGTCGTGCCCTGGCGTTGCAGACT
CGCGCCGCTCAGCACGTCGACCGGCGACACGCTGTCCAGCCGGCTGCGCC
CCTCGACGCGGGTGCCGGTGACGATGATGTCGCCGCCCTCGTCGCCGGTG
GTCGCGGCATCGGCGACGGGCGCGGCCTGCGCCTGTTCCGTCCGCGCCTG
CTCGCTCGGGGCGGGAGGCGTCTGCGCGGCGGGCGCAACGATCGCCGCGG
TGCTGAGCAGAAGCTCGCTGATCATGGGGTAA
>evm.model.Contig.6055.1  locus=Contig.6055:100:330:+
ATGCCGGGCCAGCCGAGCGGCGCGCAATGCAGGGTCCGGGGCGTCGGCAC
CCAGTCCATCGAGTCGCTTTCGCCGCCCGAGGGCTCGAACAGCGACGGGA
TGCGGACGACTTCGACCTGGGGCGGCAGGGGGCCGAAGATATCGTCGCGT
GCACTGAACACCGTCATGGGCCGCGACGACGGTAGCGCCCGCGCGATCGC
TGTGCAGCGCTCGGCATGGCCGCGTCCCTGA
>evm.model.Contig.5915.1  locus=Contig.5915:35:256:+
ATGGCTGAGCACGGGCGTTTCTGTCGCGGGGCTTCCGGCGGAGTCGCGGC
TACTGCGCAGCGCGGGCGGTCGGCTGTGCGGGGCGGCTTGGAGCTCCTGG
AGGCGCTGCGGGCGCGGGCTCGGCGCAGACAGGCGTACGACGCGGACGTG
CGTTTTTCCTTTCCAGCTGCAAGCGCTCTGGTGGAGAAGAAATGTCTTAC
ACATGGGCCCCGCATGGCATAG
>evm.model.Contig.5848.1  locus=Contig.5848:202:402:-
ATGCCCGGCTGGCCACCCAGCGTGGAGGACAATCCCTTCGGCCTGTACCT
CTATGTCGAGGATGTCGATGCCGTCGCCGAGCGGGTGCGCGACCGCATCA
TCGAACGCGGCGCACCGCACGCCAAACCCTGGGGCACCTATGAATTCGCG
GTCAGCGATCCGACCGGCGTGCTGGTGCGGATCGGGCGAGCGATGGGGTA
A
>evm.model.Contig.5566.1  locus=Contig.5566:142:411:-
ATGCTCATGGAGGAGGACACGCCACCCTTCGTTGAAGGGAACACAGACAA
ACCAACTAGAGGAAGGGCCAAACGAGTCCTCCAAGGTATAGGTGACAAGC
CCAAGCGCCCTCGTCAGTATCAACCTCCACGAATGCACTGGTCCTTGGTC
CACAATCCCTCCCAACTTGATGCGCTATTTGACATTGTAGAGCAGCGAAT
GGGGATGGCCTGCCTCCTCGAAGATGATCGGCACAAGAGCTACACACTGC
CTGCCCAGTTCCCCTCATGA
>evm.model.Contig.5503.1  locus=Contig.5503:93:399:-
ATGCCGAGGCGCTCCTCCAGGCGGAAGGATAAGGCGATGCACGGCTGGAT
CATCCTCGACAAGCCGCTGGGCCTGGGGTCGACGCAAGGGGTCGCCGCGG
TCAAGCGCGTGCTGCGCCAGGCGGGCCATGGCAAGGTGAAGGTCGGCCAT
GGCGGGACGCTCGACCCGCTGGCGACCGGCGTGCTGCCGATCGCGGTCGG
CGAGGCGACCAAGCTGGCCGGGCGGATGCTCGACAGCGACAAGGGCCGGT
GA
>evm.model.Contig.5425.1  locus=Contig.5425:64:300:+
ATGCTCGGCTTCCCGGTTGATCGTCGGCGCCGTGCTAGTCGCTATATAGG
AAAGCTCGAAAGCGACGAACGCGACTACAAGTACCTAAAGACGGCTCATG
GCCTTCAGCCCTGTATGGTCATCACGCTTGCCGCCGCCCTCCGCCTTGCT
GAGAAGCGAGAAGGTATAGTCGGTAAGGAACCCGCCGCGACCCTCCGCGC
CCAAGCAGCCGCGATCGGCTTCGAGGCCCTCCTATGA
>evm.model.Contig.5356.1  locus=Contig.5356:21:471:+
ATGCGGACGTTGGTGCTGATTGCAGCCCTGGCGGCGGCATTCGGCCTGAT
CCTGCCCGGACGGGCCGATTCCGGCCAGTTCCGCCCCTGCATCATGGCGG
CGCGGCCCGGCGATCAGGCGATGGCGATGTTCCACGAGATCAATCGCTTC
GACTGCAAGGCCCGACAGCGCGGATTTCCGGTGGGTGGGGCCTGGCTGTT
GTCGCCGCCACTGCGGTTGCTGCCCGACCGGCCCTATGTCGCGCGGTCGG
CTTCACCCATGACGAAGCCCCGCGCTACATGGGGGTCGGCGGTCGCTATG
TCCTGCCGATCCCGGTGCGGGATGCCGCGCCGGTGCGGCTGTTGTGGCGG
GTGCAGCAGCTCACCACCGTGCGGGGCGTGGTGA
>evm.model.Contig.5244.1  locus=Contig.5244:32:391:+
ATGCCGTTCGAGTCGGTCGGCACGATGTTCGACTGGAGCTGGCCGTTGAC
CGTGGTCGCGGCGATACCCTGGTCGCGGCTGCCGCCCTGGTTGAGCAGGC
CGGTGTTCGCCGTGCCGTCCAGCGTGTCGCGCGCCGCGCTGATCTGCCCG
GCGGCGGTGACCAGCGAGGATGTCGCCGCGAGCAGGAAGTTGTTGTCGCT
GGCATAG
>evm.model.Contig.5163.1  locus=Contig.5163:235:453:-
ATGGCCACGAAGGTGGCGCTCAATGTTTCCGAGCTAACGTTCTTGCTTCC
AGGCGAGAGTCATTGCACGCTCATGTTCGCGTGCATCAACCACAATCGTC
TTGGTTGCCTCAAGCACTGCAGGGAGTGTGGAGTGGGCAATTGCGACATC
GTGGGGGGGATGATTGACTGTAGCGGGACCACCGAGAGGGGCAGCAGCAA
GGCCAAACGTAGGGGCTAG
>evm.model.Contig.5102.1  locus=Contig.5102:9:353:+
ATGGACCTGGTGGAAGTAGAGCGCGAAATCGATATTGCCCGAGCGCATCT
GCGCATAGACGCCGACAGACTGGTCGATGACGAGGCTGGCGACGATCAGC
GCGGGGATGACGACCGCCACGGTGATGATGAGCAGCGATACCGCTGCCGC
CATCGTCCGCCGTTCGGGCCAGCGGCGCAGGAGGCGCTGGAACAGCGGCT
GGAACAGCAGCGCCGCCAGCGCCGCCCAGAGCAGTGCGCCAATGAAGCTG
GAGACGATCAGCAACAGCCCGATGGTGGCAAGCACCAGGAACAGGATCAG
TCCGCCCTGTTCGATCCGGCGTCCGTCGGTGGTCATTCGGCCTAG
>evm.model.Contig.5029.1  locus=Contig.5029:112:345:+
ATGTGGGGTCCGGTGAGGAATTCACTGAGCTCCATGGATCCCCCAGTCCA
GCCAATACTGCAGATAGCTTCCCCGAAGGTCGACAAAGTGTCCGAACCCA
CGCTCAACTTCCGAGCACCGCCGCAGCCGCTGGTCCACGTCGGCGGCAGA
GCTCTTCCACTCCCCCAATTCCGCTCTGCGAGTTTTCCTGGTGGTGGTGC
TTCGAGTTGGGTAGCAGGGGCACCATATATATGA
>evm.model.Contig.4953.1  locus=Contig.4953:159:467:-
ATGACGATATTGGCTTTGCCCTCGTGGTTGCGCGGTCCGCGGCGATCCCT
TAGCGACGGCGAGCAGTTCCCGCACGCGAGGAGCCCCTTCGCGCACGCTG
AAGCCTCGACGAGCTACTCCTCAACCCCGAGCCTCACCACGGTGGCACAC
CAAAGCCCTGCGGCGCCTCACCGGCCTCAACCGCGGCGGCACCCCAAGCG
CATGGCAATGGCGGCTCCCTCCTTCCTCACGATACTGGTTGGGCTCTGGT
CGTCTACGCGATTGATTCAGACGCCAGGAACGCGGCACGAAAGACTTTTA
TATGCATGA
>evm.model.Contig.4864.1  locus=Contig.4864:70:520:-
ATGCTCTACAGCAACCCGTCCGCCGGCTATCTCAGCGAGTTCCTGCTCGG
CAGCCTCGACCAGGCGTCGCGATCGGACGTGCAGATCGTGGTCGAGAAAT
GCGAACTGGGCGATCATGAGATGGAGGTCGCCGCGCAGGTGGTCGCCAGC
GGCATCGACGGCGTCGTCCTGCCGCCGCCGCTGTGCGAATCGGAGCCGCT
GCTCGACCTGTTCGCCAAGGCCGGCGTGCCGACCGTCTCGGTCGCGACCG
GCCGGCCCGCCGCCGACATGCTGGCGATCCGCATCGACGACCGCGCCGCC
GCGCTGACCATGACCCGGCACATCATGCGGCGCTGGAGGAAGCGGGGATC
GCGGTGGACCCGGAACTGA
>evm.model.Contig.4642.1  locus=Contig.4642:175:480:+
ATGGAACATTACGCCCGAGCGCCTTCTATCACCGGCCAGCGCCTGTCACT
AGCGCGCATCACAGCAGTCCAGTGCATCCCGGGGAACACGCCGGTGGCTC
GCGCCAGTGGCGCCCAGGTGCACAGCGCCACACGAGTTCTAGCGCTAACT
CACCCAAGAATGCAACCGGTCGATTGGAAGACACTCACCGGAGTTGAGAC
GAGGTGTTTTCCCACGGCGGTGCCGAGCCGCGACGGAGTTACTCCTGTGG
TTCCCGCCACGCGTCCGCGAACACCAAGACCAGGGCGACTCAGATCCCCG
GCGTAG
>evm.model.Contig.4586.1  locus=Contig.4586:185:493:+
ATGGGAGAGGGGTCAACCTCCTCCGACGACTCCAACAACACCCCAAGGCA
TTTCCGCCACGTTTGTGTCACGCCTCGGGGGGTAATCGCTGCTCTCATTG
CCCATGACCACGTCCCCACTATCGACGACTTGGAGTTTGTGGGGGTGGTC
GATGGCGGCGAGGACCTCATCTTCGACGCCCTCTGCTCGGACTCGGGCTT
GGACCCTGGCTCCCCGACAAGCAGCTCAAGCGAACCCCTCTGCGATGTAG
AGGACGAGCGCCATCCGACCTTGAGACCCTTGCCCCACCAAAAGGGCAGA
GGTCGCTAG
>evm.model.Contig.4353.1  locus=Contig.4353:10:532:-
ATGCTGTTCCTGACCGTGCTGGCCGCGGCCCTGGGTCTCGGCACCGCCAG
CGCCGGGCGGCTGCTCGACCGGCAATTGGCCGGGCGGCTGACCGTGCAGT
TGGTCGGCGGCGATGCGCGGGCCAGCGATGCCGCCGCCACCATGGTGCTG
GCGCGACTGCGGCGGATGCCGGAGGTGACGCGCGCCGTGCCGGTGCCCCG
CGCCGATCTGGTCCAGCTGCTCCGCCCCTGGCTGGGCGAGGCGGCGGACG
ATGGCGAATTGCCGGTGCCGGCGATGATCGATGTCGACCTGCGCGACTCG
ACCGACGCCAGCGTGGCGCGCGTCGCCGACCAGGTTCGCGCCGCCAGCCC
GCTGGCGCGCGTCGACCGGCACCAGAGCTGGATGCGCATCGCGCGACGAT
CGAGGTGA
>evm.model.Contig.4279.1  locus=Contig.4279:261:545:-
ATGGCTTTGATAGCCAGACGGAAACACCGCGCCGTTCAGCAGCCGCGCCA
TGCCGCCGGTGAAGTGATTGCGATATTGCGCGAACAGGTCGGCGGAAAAC
TGGTCGACCGAGATGGCGACGATCAGCTTCGGCGCGGGCCGGGGGGACGC
CGGTGCGGTCGCGGTCGCCTGGGTCTGCGCCAGCACGGGCGCGGCGGAGG
CGAGGAGCAGGGCGGCGGCGAGCATGACAGGCGACTTCATCGACGATCCT
TGGTGCGGGGGGCAGGCTTCGCTATGGAACGCTGA
>evm.model.Contig.4083.1  locus=Contig.4083:358:525:+
CGGCCGAGGACGATATCGCCGCCCGCCCCTCGCATCACGACGGCGCCGAC
GATCACGAGCATGACGATTTCGACTCGCTGGTCCATCAGGCCGGCGAGAT
CGACGATCCCGCCGATCTGGTCGCCCGGATCGAGGCGATGGCGCGCGACC
AGGACATCCTGCGGGTGA
>evm.model.Contig.3899.1  locus=Contig.3899:355:561:-
ATGCCCGGCCGGATCATCGCGATTGGCGTGACCGAGGGCCAGGCGGTGAC
GGCGGGCCAGCCACTCGTCACGCTGGAGGCGATGAAGATGGAACATGTCC
TCACTGCGCCGTTCGACGGCGTCGTCACCGACCTGAAGGCCGAGACCGGC
GGGCAGGTGGCCGAGGGCGTGGCGCTGGTCCGCATCGTCGCGGAGGATGC
GGCATGA
>evm.model.Contig.3848.1  locus=Contig.3848:39:557:-
ATGATCCGGGCCGCGGGCATCCCCTGGGACCTGCGCAAGCAGCAGCCCTA
TGACGTCTATGCGCGCATGGACTTCGAGGTGCCGGTGGGCACGCGCGGCG
ACTGCTACGACCGGTTCATGGTACGCGTGGAGGAGGTCCGCCAGTCGGCG
CGGATCATGAAGCAGTGCCTGGCCGAAATGCCGGAAGGGCCGATCGCCTC
GGACGACCGCAAGGTCGTGCCGCCCAAGCGGTCGGAGATGAAGCGCTCGA
TGGAAGCGCTGATCCACCACTTCAAGCTCTATACCGAGGGCTATCACGTG
CCGGCGGGCGAGGTCTATGTCGCGACCGAGAGCCCGAAGGGCGAGTTCGG
CGTGTTCCTGGTGTCGGACGGCACCAACAAGCCGTATCGCTGCAAGATCC
GGCCGACCGCCTTCTCGCATCTCCAGGCGGCCGACTTCATGAGCCGGGGG
CACATGCTGGCGGACACGACCGCGATCCTGGGCGCGATGGACATCGTTTT
TGGTGAGTGTGACCGATAA
>evm.model.Contig.3771.1  locus=Contig.3771:240:560:-
ATGCCCACCGGCCTTGGCATAATCGTTCAGCCGTGCAATTTCCGCGTCGC
TCGCGGCGTAGAGCGCGGGCACGACGATCAGCTTGTAGCGATCGAGCGGC
ACCTTCGATTGCGGCGAGATCAGGTCAACCTCGACGTTCTGGCGGTAGAG
CGCGTCGTAAAAGCCGCGCACGACCTCATTATAGCCGACAGGCTTGCCTT
GGATGTCCACCTTGAACGCGTCGGTGTTCATCTTGAACTGGTCGAATGCC
GCCTGCGCGGTGTTGCTGACGTAGATCGCGACGCGGTTGTCCTTCTTCAG
GTCAACCAGCTTAGGCCCTAG
>evm.model.Contig.3742.1  locus=Contig.3742:43:465:+
ATGCCGATCCAGTGGCGCTTCAGCCGCTTGGCGACCGCCCCCGTGGTGCC
GGTGCCGAAGAACGGGTCGAGCACCACGTCCCCCGGCTTGTTGAAGGTGT
ATTTCGCCTTCTCGCCCTTCGACGCCCAGATTAGCGTCTCATGCGCGTTG
GTGAAGCGGGTGCCGCGGAAGTTCGGCATCGGGTTGGCCTTGCGCCAGAC
GATGTCGTTCAGGATCCAGAAGCCCAGGTCCTGCACCGCCGTGCCGACGC
GGAAGATGTTGTGA
>evm.model.Contig.3597.1  locus=Contig.3597:98:474:+
ATGTCACAGGACACCACGGTGCGGCGGCCCGGCATCCCCAACGGCAGCGG
ATGGACACCCCTAACAGCAGTGCCCCGTGTCCCCAAGGGCCTCCTCTGTA
GCCATGTGCTCGTGCTCAAGGGCGGCGATGGCATCACAGAGGGAGGAGAG
GTGGATCAGGTGCGGCTACGGATGGGGCAGTGGTTCTCACGGCAACTCGG
TGGGGCGGCGCGGAGGATTGACAACGAGTAG
>evm.model.Contig.3553.1  locus=Contig.3553:66:578:+
ATGCGCCGTGCCGCCACCATCCTCGCTTCCCTTGCCGCGCTGGCCTTGCT
GCCCGCCGCCGCCCCCGTGCAGGCGCCGCGCGTCGGCATCGCCAGCCTGG
AGCGGCTGCCCCAGCCCCTGCCGCTGCCCTATCATGCCGGCAGCGCCAAG
GCGGCGGTGGCGCAGGCGCGGGCACGCGCGCTCAAGGGGCATAAGCGGCT
GCTGATCGACCTGGGCGGCAATTGGTGCCTCGACTGCCGGCTGCTCGCGG
GCGTGATGGAGCTGCCGCAGATGCGCCCCTTCGTGGCGAAGCATTTCGAG
GTGGTGACGGTGGATGTCGGTCGGTTCGACCAGAATCTCGACATTCCGGC
GCATTACGGCATCAAGGACCGGCTGAAGGGCGTGCCGGCGGTGCTGATCG
TCGATCCGCGCAGCGACAAGCTGCTCAACGCCGGCCGCGAGACGGCGCTG
GCGGATGCGCGCAGCCTGACCCCGCAGGCGCTCGCCGACTGGCTGGCGGG
CTGGGCGGCCTGA
>evm.model.Contig.3490.1  locus=Contig.3490:117:419:-
ATGGAGGAGACGATTGATGGAGCCAAACACAGAGGAGTTGGGCGCGCTGG
CAGAGGACGACCAGAGCTTAGGAGCAGGAACGAATTCGGCGAGGCTAGCC
ATGGCGAGCTGGAGTCCGGAGCTGACGGTGAGGTGGGTGGAGGCGAGGTA
GAAGATAACCAAGAACGCGAAGCGCTGTCACAGGGAAAGCTGAGCACGGT
GCCGACTGAGGAAGCAGGAGGCCGATGCGAGCTCCATGGCCGGGAGCTGA
GGACAAACTCGAGCAGGCAGTCGGCGAGGTGGAGCACTGGGTGCCGAGCA
TAG
>evm.model.Contig.3326.1  locus=Contig.3326:65:328:+
ATGATGTCGGTGATCGGGAATCGATCCTCCTGCGCCACCGCCATGTACAT
GCGCGGCATCAGCGGGAAGTGGAACGCCATGTGGCATTCGTCGCCGCGCT
CGCCATCGCCGAAATATTGCTGGGTGTCCTCGGGCCACATATTAGCCTCC
GCCAGCAGCATCCGGTCGGGATATTCGGCGTCCAGCGTCCGCCGGATGAC
CTTCAGGACCTCGTGCGTCTCCTGGAGATTCTCGTTCGAGGTGCCGTCGC
GCTCGATCAGATAG
>evm.model.Contig.3273.1  locus=Contig.3273:35:361:+
ATGTTCGGCTGGTATGACGATGCCGATCCGGACGCGGCGGTCCAGATCGT
GCAGGACCCGATCGCCGATGCCGACCGCATCCGTCGCCTGGTCCGGCAGG
GCGTGATCGTCCGTACCCGCACCGACGCCAACACGGTCGAGGCGCGCGCG
CACGACTGGACCAAGGCCAAGGCGGCGATCGCCAGCGGCGCGCAGGCGGT
GAGCACCGACTATTATCCCGGCGCGCCCGATCCGCTGGGCCTGCAGTATC
GGGTCACGCTGCCCGGAGGAACGATGGCGCAGTGCAATCCGGTGCGCGTC
ACTGCCCGGTGCTCGGTGCGGCCTTAG
>evm.model.Contig.3206.1  locus=Contig.3206:371:607:-
ATGCACGGCCTGTCGACCGCGGAGGCCACCGCCTTGATCGACCGCGCCCG
CGACTCGGTGCGCGAGCGGCGGATGCGGGTGCGTGAAACCGGCGAACCCG
TCGGCGAGATCACCTTCTCGGCAGGGATCACCGCGTTGCGCCCCGGCGAC
ACGCAGGAAACGCTGTTCGCCCGCGCCGACTCGCTTTTGTACCAGGCCAA
GAACGAGGGTCGCGATCGCGCCTTGAGCGACAGGTGA
>evm.model.Contig.3163.1  locus=Contig.3163:30:549:-
ATGACTTTTCCAAGGGCATTGGCCCTGTTGGCCCTGATCGGCGGCGCGGT
GGCCGCCTGCGGTTCCGGCACGCGTCCGGGCGGCAGCAGCCGTGCGCCGT
CGCGCGAGGAACAGGTGTCCGTCTCCATCCCGGTGCCGCCGCCGACGCCG
CCCCGCGCCGCGGCCAATCGCCCGCGCGAATTGCAGACCCGGATCGATTC
GATCGCCGCCGGCTTCAAGGGCCGGTTCGGCATCGCCATCCGCGCGGTCG
ACGATGGCTGGACGGTCGAGCACACCGCCCGCCAGCGCCTGCCCCAGCAA
TCCGTGTCGAAGCTGTGGGTGGCGATGACCGTGCTCGACCAGCGCGACCA
GGGCCGGGTGCGGCTGGACGATCCGATCGTCGTGCGGCCCGAGGACCTGA
CGCTGTTCCACCAGCCGATCGCCTTCCTGGTCAAGGCGGGCGGAGCGACA
ATACCGCCAACGACCGGCTGCTGA
>evm.model.Contig.3107.1  locus=Contig.3107:49:559:-
ATGCCGGCGATGGACCGCCAGTCCGCCGCCAAGGCCGAACGCGCCAAGGG
CCTGCACGAGGCGATGGAGGAAGCGGCGAACTGGTTCGTCGAACAGCTCC
ACGGCCTGGGCGGCGTCGATGCGCGCAAGCTGCTGGAGCGGCGCGGCATC
ACGGCGGAGACGGCGCGCCGGTTCGGCATGGGCTTCGCACCCGACAGCCG
GGGCAAGCTGAAGGCCGCGCTCAAGGAGTTCGGCGAGCCGATGCTGGTCG
AGACCGGCATGCTGATCCAGGTCGAGGGCAAGGAGCCCTATGACCGGTTC
CGCGGCCGGCTGATGATCCCGATCCGCGACCAGCGCGGCCGGGTGATCGC
GGGCGCACGCTCTACAATCTCGACCGCGCCGCTCCCGCCGCGCGCAAGGC
CAATCGGCTGCTGGTGGTCGAGGGTTATATGGACGTGA
>evm.model.Contig.3022.1  locus=Contig.3022:21:257:+
ATGCTCGGCTTGGCGCTGCATCTGTTCCATCAACCAGGGGCCCTGGATGA
CGTCGGCAAAGCCGGGATAATTCTCGACATCCGTGGTCGTGGTCAGCTGG
CCGCCGGGCTGGATGCCCTGCACCACGATCGGCTGCATCCCCGCGCGCGC
GCCATAGATCGCGGCGGACAGCCCGGCAGGGCCGGAGCCGAGAATGAGCA
TACGGGTGGCGTGGGTGGTCATGTCCGGTTCCTGTGA
>evm.model.Contig.3022.2  locus=Contig.3022:280:558:-
ATGCGGCTTGGCCGGTTTGCCCCAGGCGCAACTGACGCACATCACGCCGC
CGGGCTTGTTCTGCCGACGCAGCGTGTCGAACACTTCGGGGCCCAGCCCC
TCCTTGGGCAGGACCTTGGCCATGCCCTTCATCGAGCCCCAGCCACCCGC
AGGAGCGGTGTAATCGGTGATCTTCACATCGTCGTCGTCGCGCATCGGGC
AAACCTCCACTTGCAACGAGGAACGAAGAAGTCACCGAATGGCCGCATGA
GAAGCGGTTCATTTTTGTCGCCCATGTGA
>evm.model.Contig.2821.1  locus=Contig.2821:226:459:-
ATGAGGAGCAACACCATGTCCGACACCACCCCCAAGATGATCAGCGCCAA
GATCCTGCGCGCGTTCCGCGATGACGGCACGAAGACCAGTTACGCCCCCG
GCGGCAAGGTCGAGCAGTTCGAGGAAGGCACCTTCGATAACTACGCGGCG
GCTGGCCTGATCGAGGCGGCGGAGGCCACCGAGGCTACCGCGAAGCCCGC
CGACAGCACGGCGAAGACCAAGCCCACCGCCTGA
>evm.model.Contig.2763.1  locus=Contig.2763:79:652:+
ATGGACGACCACGCCGTCCTCGACCTGCTCGAGCCCGTCGACCCCACTAT
TGTAGCGGATCGTGACGCCGAGCGCTGTCGCCCGTGCCGCCAGCACCGCT
TCGATGTCCGCCAAAGCTACGGCCAGCATCTCGGACGAACCCGCCGGTCG
CCACGGCCATGCCGTATCGTCGACCCGATCGCGGAAAAACTGCAAGCCAG
CGAAATGGCCGGCGGGACGGCGCGCTCCAGCTGTCCAGGGCGCCGCGGCT
GCCGTGCCTCTTGCGCTCATCCGGGCCTTCAGAGGCGCGAGAAGGTCACG
GCGGTCGAGGCTGACATAGCAGGCGCTCCTCAGTCGAGTGTTCGACCGGA
GCGTTCCTCGTCCAGGCACCCTCGCAGACGAACTGCCTAA
>evm.model.Contig.2740.1  locus=Contig.2740:33:551:+
ATGCGCCATGTCGTGATCGCCACCAGCCTGTTGCTCGCCGCGTGTAGCGG
GGGCAGCGGCTCGGGCAACAACCAGAGCGACGAGGTTCCGGTCGCGCAGG
TGCAGGAACAGACGCCGGAGAACCTGACCGACGATCCGCAGAACAGCGTC
GTGCCGCTGGGATCGCGGGGCAACGCCGCGGTGCCCGGCCCGGCCCCGCT
GGCGACCATCCCCGCCCGCTTCCAGGGCCGCTGGGGCATGAGCGTCGCCG
ATTGCGACCCCTCGACCGGCGCGGACAAGGGCAAGCTGACCATCGCCGGC
AACCGCCTGTCGTTCTTCGAATCGCGCGGCGACGCGACGAAGATCATGCA
GACGCAGCCGACCCAGATCACCTTCGACCTGCCGATGAACGGGGAGGGGG
CGAACTGGACCGAGCGGACGACCCTGACGCTGCTGGAGGACATCAAGATG
CTGGTGCGTCAGAAGGCGGTGCCGGGCGGGAAGCCCGAGACCAGCCGCTA
CGTTCGCTGTCCCGCCTGA
>evm.model.Contig.2683.1  locus=Contig.2683:81:347:-
ATGGGGCGCGGCGGTCTGTCGGCAAGGAGCGCCACCGCCGTCGTCGTCGT
CGACGGTGGGGGCAATAAGGAGCTGAAGTCGTCGTGGCCGGAGACGGTCG
GGAAGCACATGGTGGAGGCGATCGCCATCATCAAGTCGGAGAGGCAGGAC
GTCATCCTGGAGCTCCACACCGCCGACGACCCGCAGCCGCCGGACTACAA
CGACCAGCGCGTCTGCCTCTTCCTCGACGACAGCCTGATCGTCGTCAGGA
CGCCCGTCGTCGGCTAG
>evm.model.Contig.2523.1  locus=Contig.2523:212:451:-
ATGGCGAGTTGGACACAAGGGCAATTGGTCGTCACCGACCGCCCGCTACG
CGACGTGGTGGAGGCCTTGCGTCCCTGGCATCACGGGTTGCTGCTGGCGC
GCGGGGCGGGGATGGCCCGGCATGTGACGGGCGTTTATGACCTGCGCCAT
ACCGATCAGGCACTGGCTGCGATGCGTCGGGCGCATGGGGTGACGGTACG
GCAGATCACCCCATGGATCACTATCGTCACCGCCGACTGA
>evm.model.Contig.2439.1  locus=Contig.2439:123:596:+
ATGCGCCTCGACCTCACTCCTTACCGCCGTTCGACCATCGGTTTCGACCG
GCTGTTCGACCTTCTCGAAACCAACGCCCGCCATGCGTCGGCCGAGAATT
ATCCCCCCTTCAACCTCGAGCGTCTCGCGGACGATCGCTACCGCATCACC
CTGGCGGTGGCCGGCTTCGCACGCGATGAGATCGAGATCACGGCGCAGCA
GAATTTGCTGCTCGTCACCGGCAAGAAGGACGAGAAGCCCAGCGCAACCT
TCGTCCATGTCGGTATCGCGAACCGCTCCTTCGAGCGTCGCTTCGAACTG
GCGGACTTCGTGTTCGTGGAGGATGCGCGGCTGAACGATGGCCTGTTGGT
CATCGATTTGGTTCGCGAGGTTCCCGAAGCGATGAAGCCGAAGCAGATCG
CGATCAAGACCGGGGCGCCGCTCTCCGCCGTCGAGAACCGCACGGACTCG
GGCAGCGAGGCTCGGGCCGCCTGA
>evm.model.Contig.2368.1  locus=Contig.2368:188:647:+
ATGGGCGGGCGCGGATGGCGGGACTGGCCGGCCACGGCGATCATTGCCGG
GGTCACGACGGTCGTGTCGCTGTGGCTCGTCTATAGCGGGCAACTCGATG
CGGCGGCGGTGAAGGCGGGGGTGATCCCGCTGCGCTTCGCCGCGCCGCAG
CTGTTCAATTCGGCATTGTTCTGGATTCCCGCCTGGGCGACGCCACTGAC
CGCGACGCTGGTCCATGGCGGGCTGGCGCATCTTGGCTTCAACCTGGTGA
TGCTGGTCTTTTGCGGGCAGGCGGTGGAGCGGGCGATCGGCTCGGGGCCA
TCGGCGCTGCTCTATCTGATCGGCGCCTATGCCGGGGCGGCGGTCCACTG
GCTCGGCGGGCCAAGGCGCTAG
>evm.model.Contig.2325.1  locus=Contig.2325:49:687:+
ATGCCGAACGACCTGCCGCCCTGGGCTGCGGTGTACCAACAGACGCAACG
CTGGCTGGCAGCGGGCTGTTTCGAGGCGATGGTGGACGATCTGCGCGGTG
TATTGCGACTGGCCGCAGGACGCCCGGCCGAACCCAGCGCCGCCATCATC
GACAGTCGGACGCTGCGATCGACGCCCGAGAGCGGGGAACGCGCCGGCTA
TGACGGGGGCAAGCGCAAGAAAGGCTCGAAAATCCACATGGCGGTGGATA
CGCTGGGTCATCTGCTGGCGCTGCATGTCACACCCGCCAGCGCCGAGGAT
CGCGGTGAGGTGGAGCGGCTCGCCTGCACCGTGCAGGCCGTGACCGATGG
CCACGTCGAGATCGCCTGGGTGGACCAGGGCTATACCGGCGAGCGTGCCG
CCAATGCCGCGGCCGGGCACGGTATCGCCCTGAAGGTCGTCAAGCTGCCT
GAAGTCAAACGCGGCTTCGTGCTGCTGCCGCGCCGCTGGGTTGTCGAACG
ATCATTCGCCTGGGCAACCCGCTTCCGCCGCCTCGTCAAAGATTATGAAC
GCTACGCCGAAACACTCGCCGGACTTCATGTGGTCGCCTTCGCATGCCTC
ATGATGAAGCAAGTCACTCAACTCGCCATAGGTTCATAA
>evm.model.Contig.2269.1  locus=Contig.2269:20:455:+
ATGAGCCTGCAATTCGCCGGCGGCACGATGAGCGATCCGGGCGTCGCGCC
GGGCATCGTCGGCGCCGCCTTCGACCTGCTGGGCGCGGGCGCGAAGACCC
GGTCGGGCGAGCCGGTCGAACAGCGCCTGTCGCAACTGGGCATCCAGCTC
GGCACGCAGGCAGGCCCGTGGAACAATACCGTCCGCTGGAGCGTGGCGAA
TGCCCGGCTGGACGACTCCTTCGCGCTCGTCGCCGATCTGGTCGAACATC
CCGCCTATCCCCAGACCGCCGTCGAGGAGGCACGGGCGAACGCGCTCCGG
GCGCTGGAGGGGCAGGCGCGCAATCCGTTCGCGGCCGGGCTTTGTCGCGC
GCCGCGCTGA
>evm.model.Contig.2269.2  locus=Contig.2269:463:672:-
ATGCTGCTCTGCGGCGCGCCGGGTGCGTCGACCAGGATCAGGCGCGGCCC
CGGGGACGCGGCCGGGTCGGTCGGCATCGGCTGTCGGCTGGGCGCCGCAG
GACCGGTCCAGTGGCCGAAAGAGCGTTCGGCCAGCGCCCTGGCGCGCTCG
GGCGTCACGTCGCCGACGATGGTGAGCGTCGCGTCGCCGGGCACGATATG
CCGGGCGTGA
>evm.model.Contig.2234.1  locus=Contig.2234:56:581:+
ATGGGCACGCCGGCCGAGCATGTGCAGCGCTTCGTGCTGTTCACCAACTA
TCACCGCTATGTCGACGAATTCGTCCGCTGGGCCGCGTCGCAGCTCGGCG
AGGGCAGCCGCTTCACCGCCCTGTCCGGGGCCGGCAATGTGATGATCCAC
AGCCCCGACGATGTCGACACGATCGTCACCGACAGCGCGTGGCGGCGGCA
CCAGATGCCCGCCTATCACCTGATGGCCGACGACCAGACCGGCATCACCC
TGGTCAATATCGGCGTCGGCCCGTCCAACGCCAAGACGATCTGCGACCAT
CTGGCGGTGATGCGGCCCGAGGCCTGGCTGATGATCGGCCATTGCGGCGG
CCTGCGCCCGTGGCGATGGCCAAGGCGGCGGAGATCGTCTCCGGCCAGTC
GGGCGAGGAACTGA
>evm.model.Contig.2170.1  locus=Contig.2170:43:709:+
ATGTCACCTCGCCTCGCGCTCGTGCCGATCGTCGTGCTCGCCCTCGCGCC
CGCGCCCTCGCAGGCCGGGCTGTTCGGCAAGAAGGCCCCGCCGGAGGATT
TCTCCGCCGCGCGCGCGGCCCCGCCCGTCGTGCTCGAGCCGGCGACCGGC
TCGATCTTTGCCGCGTCGCAGGGCTATGCCGCGCTGTACGAGGGCTGGCG
CGCGCGCCGGGTCGGCGATCCGCTGACCATCGTGCTGGTCGAGCAGACGG
CGGCGTCCAAATCCGCCTCCTCCAAGCTCGACAGCCAGGGATCGGGCCGG
ATCACGCCGCCGGCCACCGGCCTGCTCAACCTGTTCCCGCCCTCCTCCGC
CACCGCCAGCGGCGCCCGCGCCTTCAACGGCACGGGCGCGGCCGACCAGG
CCAATTCGCTGTCGGGCGAGGTGTCGGTGACGGTGGCCGAGGTCTATCCC
AACGGCACGATGCTGGTGCAGGGGCAGAAGCGCCTGACGCTCAACCGCGG
CGACGAATATGTGCGGATCAAGGGGATCGTCCGCACCGCCGATGTCGATC
GCGAGAACCGCGTGCTGGCTGGCTGTCGCGCTTCTTCTCGGTGGTGA
>evm.model.Contig.2124.1  locus=Contig.2124:14:683:-
CTGCTGGAGGCGCTGGCGGCGTTCGGCGGGATGCGTTCCGTCGCCACCGT
GTTCGGCACCACCGGCGGCAATCCGATCCCGTGGCCGACCGTCGACGAGA
CGCAGGTCGAGGGCGAGATCATCGCCGAGAACCAGCCGGCAAGTGGCGGC
GACTTCCAGTTCGGCACCACCCAGATCGGCGCGTACAAATTCTCGTCCAA
GATCGTCGCCATCCCCTTCGAGCTGCTCCAGGACCAGGGACCGGGGATCG
ACATCGAGGCATTCACCCGCCGCGCACTGGCGATGCGGATCGCGCGCATC
ACCAACCGCAAGTTCACGGTCGGCTCGGGCGTGGGTGAGCCGCAAGGCAT
GATCACCGGCGCGCCGGTCGGCAAGGCCGGCTCGACCGGTCAAGCGTCGT
CCGTGACCACCGAGGACTTGATCGACCTGGAGCATAGCGTCGACCCAGCG
TACCGGGCGATGCCGGGCGTGGGCTTCATATGGTGGCCTCGGCAAAGTCG
ATCGCGTTCGGCGACATGTCGCAATATCTGA
>evm.model.Contig.1779.1  locus=Contig.1779:88:693:-
TTGCGCCCGTTCCAGGGATCGCGCGTCAGGTTGACGCCGCCGGCCAGCAG
CACGTTGAAGCGCTTGTCCCGCGCCTCCGCCCCGATCATCGCGCCGCCGG
CGCGGGCGATGTCGGGATCGAAGCTGGCCGCCGTCGCCAGGCTGGAGGGC
AAGGCGGTCGCGACATCGCCCTTGCGCTGCTCGACCTGGTTGGCGACGCC
GAGCGACGCGTCGCTCTCGCGGACCAGCGGGATGCCCAGCCGGGCGATGC
CGTCGATATGGCCGGCCGACGGGATCAGTTCGTTCGTCGTCTTGCCCGTC
GCCATCGGCGGGAACAGGCCGTGGACCAGCGCGATCTTCTCGTCGAGCGT
CATCCGCGCGACCAGCGCATCGGCGCGCGATCGTGCGTCGGAGGCCTGTG
CAGCAGTGGCCTGCCCTGCCCGCATCTGTGCCGTCGTGCCCGCCGCGCCA
CAGAGCGCGACGCCCAGCGCCGCCATCGAAACCCAATGCGTCCGTCGTCC
AGCGATCATGCCGATCCTCCCCATGATGAGCCGCCTTCGCGCAGCCTTGT
GTGACCCTGTAAGCACAGCGAGTGAACGTTCACAACCATGCTGTTTCAAC
GAGTAA
>evm.model.Contig.1738.1  locus=Contig.1738:118:592:-
ATGCCACAGGCCGTCATCGGCTGCGATCTCTCTCGTGCCTTCATCGACAT
CTGCGAGCTGCCATCCGGTCGGATCGGACGGGTCGCCAATACACCGGATG
CCATCGTTGCCTGGCTCGACACGCTCGACCATGATGTCCGTGTTGTCTTC
GAGGCGACCAGCGGCTGCGACGGTGACCTGATCGCCGCGCTGGCGACCCG
CAGCCATCCCTTCTCGCGCGTCAATCCGCGTCAAGCCCGTGAGTTCGCCA
GAGCCACAGGTACACTCGCAAAGACCGACCGCGTCGATGCCCGTGTGCTC
GCGCAGATGGGCGCGGCGCTAAACCTGCCAGCGACCATCCCGCTCAGCCC
AGCCCCGCAGGTCGACCCGAAATCGTGCAAGCCATCGAGGCCATGA
>evm.model.Contig.1692.1  locus=Contig.1692:19:504:+
ATGACCGACCGGCAGGCGGCGCTCAACACGCTGGCCAATGGCGACTTCGC
CGAGCGGACGGCGGCGCTGGAGGCCTTTTACCGCCGCTATGCCGGCAACA
GCCTGGTCATCGACAAATGGTTCCAGACCCAGGCGCTGTCGACCCGCGAC
GATGCGGCCGACGCGGTGGTGGCGCTGGCCCGGCATCCCGATTTCACCCT
CGCCAATCCCAATCGCGCCCGCGCCCTGGTCGGCGCGTTCGGGGTCAACC
AGCGCGCGTTCAACCGGGCGGACGGCGCGGGCTATCGCTTCCTGGCCGAC
CAGCTGCTCCAGCTCGACCGGCTCAATCCGCAGACCGCCGCCAAGCTGCT
GCCACCGCTCGGCCGCTGGCGGCGCTTCGATGCGTCGCGTGCCGCCCTCA
TGCGCACCGAGCTGGAGGGGATCGTCGCGCAACCCGGCCTGTCCAGGGAC
CTGTTCGAGCAGGCGTCGAAGAGCCTGGCCGGATGA
>evm.model.Contig.1656.1  locus=Contig.1656:89:656:+
ATGCAGCTGTCGCGCCGGTTGGGCGGGCCCGGCACCTTGCTGTCGGACGG
CGCGCTCGACCAGCTCGTCTCCGGCATCGTCGTCGAGAACGAGCAGATCG
GGCCGACCCGCTATATCGCGCGCCTGGGCGTGCTGTTCGATCGCGGTCGC
GCCGCCGGGCTGCTCGGCATCTCGGCCTATGCCGACCGGTCGCCGCCGAT
GCTGGTGATGCCGGTGATCTGGCAGGGCGGCACCGGACAGGCGTTCGAGC
GGCGCACCCCCTGGCAGGAGGCCTGGGCCCGGTTCCGCACCGGCGACAGC
CGGATCGACTATGTCCGCCCGGCCGGCACCGGCCCCGATTCGCTGCTGCT
CAACATCGGGCAGATGGGGCGGCCGGGGCGCGGCTGGTGGCGGGCGATCC
TCGACCAATATGGCGCGTCCGACATTCTGATCCCGACCGTGCGGCTGAGC
CGGCAATGGCCCGGCGGTCCGGCCTGCCGCAACTGA
>evm.model.Contig.1598.1  locus=Contig.1598:34:390:+
ATGTGCGTGCATCTCTCATCGCATGCATCCATCCATGCAGGTGGCGCGTG
CGGCTACGACAACCTGTACAACGCGGGCTACGGAGTGCTGAATGCCGCGC
TGAGCCAGGTGCTGTTCAACGACGGCGCTTCGTGCGGCCAGTGCTACAGC
ATCAGGTGCGACGCCAGCAGGTCCGTGTGGTGCAAGCCCGGCACCAGCGT
CACCGTCACGGCCACCAACCTGTGCCCACCCAACTACGCGCTCCCCAACG
GCGGCTGGTGCGGCCCGCCGCGGCCCCACTTCGACATGTCCCAGCCGGCG
TGGGAGAACATCGGCGTCTACCGCGGCGGCATCATCCCCGTCCTCTACCA
GCGGTAA
>evm.model.Contig.1598.2  locus=Contig.1598:427:753:-
ATGTACAGCGTCTGGCCGGCGGTGGAGGTGACGGTGAAGGAGAGCGCCTG
GGTGAGCAGCGCCGAGTTGCTCTGCCACTGCGCGCCCCAGTTGCGCGTCA
TGGCGATCCAGCCGGTGCTCGTCCCCTTCACCGACATGGACTGGACGGAG
CCGCTGCCGGCGACGTTGGTGATGAGGACCAGCTGGAAGTACTTGGACCC
GGTGATCCTGAACCGCACGCCTCCCTGCCTGGAGCATGACACCCTGCGTG
CACGTACGTACGTCATCGCGAGCCGCCGGTTGATTAATTACGTACTCTCT
CTGTATATGTATTGCAAGCTCTGGTAG
>evm.model.Contig.1377.1  locus=Contig.1377:34:693:+
CTGGCGGCGGTGCGGCCGATCCCGGTCGCGCCGGCCGTGATCGGCGTCGG
TATCCCCGCCGATGCGCTGCGCCAGCGGCCCGACATCCGCTCGGCCGAGC
GGGCGCTGGCGGCGGCGACGGCGCGGATCGGGGTAGCCAAGGCGGCGCTC
TATCCGGCGCTGGCGATTACCGGCAACATCAACACCAATTCCACCTCGAT
CGGCAATATCGGCGATGCGATCACCGGCGGGCTGTTCGCCGGCCTGACCC
AGGCGATCTTCAACGGTGGCCGGCTGCGCAGCCAGGTGCGCACGCAGGAG
GCGGCGACCGACGTGGCGCTGGCCAATTATCGCGGCACCGTGCTGCTGGC
GCTGGAGGATATCGAGAATGCCATCGCCGCGCTGCAATCCGCGCAGGCGC
GGACGCGCGAGTTCACCATCGCGCTGGATGCCGCCAACACCTCCGCGATC
CTCAGCCGCAGCCAATATCGCTCCGGCCTGACCGATTTCACCACGCTCAA
CCAGCAGGAGGCGGCGTTGCTCTCCGCGCGCAACGGCCTGACCCAGGCGC
GGTCCGACGCCGCCGCCGCGCAGATCGCGCTCTATGTCGCGCTCGGCGGC
GGCTGGGACGCGACCACCATTCCAGAGGCGCCGCCGCGCGCCGGTAACGA
GGCGCGCTGA
>evm.model.Contig.1347.1  locus=Contig.1347:272:782:-
ATGGCCGATCCCTCGGAGACCGCGCGCATCTGTATCGGCCGCGACGCCAC
CGACATCGCCTTCATGACCGTGTTCGGCGCCGCGCAACTGATCGAGCAAC
GCGTCCGGGAACGCGCCGCGACACCGCTCGTTCTGTTGGTGGAACGGACA
TGTGGGAGAGCCGATATGAATGCCATCGACGATCGCGCGCTCGACAGCCT
GTCGGTCGCGCCGGATGCCCCCGATGCGGGCAATCAGGGCCGCGATCCCC
GTCAGGATGCGGGGCAGGACAAGTCGATCACCAAGCGCTTGCAGAAGAAC
CCGGACAGCGTCGACGCCCGTCTCGACAATGGCCTGGACGAGACGATGGA
CGGCAGCGACCCCGTCGCCATCTCCGAGCCCCAAGGTGGCGAGCCGGTAC
CCTCCTCCGGCTATGACGAGGATGGCGAGCGTGCGCGCAAGGACCAGGAC
AACGCCTGA
>evm.model.Contig.1301.1  locus=Contig.1301:185:796:-
CTGCGCGCCGCGCTGCGTGCCCTTGGTATGGACGAACAATTCCGTATGGA
GCGTCGCGTGCACCACCTCCGGCTGCCAGCCGACCGCCTCCATGATGTCG
ATCTCGCCCGCCTTGGGCCAGGGGGCCTGCTCGTTCGGCATCATCCAGAT
CGCCGGCCAGGTGCCAAGCCCGCAGGGCAGCTTCGCGCGGATCTCGTAGA
AGCCATAGGTCCAGCCCGCCTTGCCGGCCGTGTCGATCTTGGCGGAGCTA
TAGGCCTGCCCGCCATAATCGGCGGCCCCGGTCACCCGCTCCTTGCGCGC
GGTGATGACCAGCCGGCCATCGGCGACGCGGGCGTTCTCCGGCCGGTCGG
CGGCATAATATTGGCGCTCGTTATTGTACCAGCCCTGGCGATTGCGGCTG
GTATCGTAGCGCCACTTGGACGGGTCGAGCCGCGTTCCGTTGAACTCGTC
CGACCAGACCAGCCTCGCGTCCGCCGGCCGAGTCAGCGGCGCATCGACCC
GGTAATTGCTCGCCCCCAGCCCCGCCGGCGGATCGGCCATCGCGCCGACC
AATATGGGAAGCGCGAGCGCGGCGAGGCGGAAGACCGGATGCATGGCGGC
AATAGGCCATGA
>evm.model.Contig.1255.1  locus=Contig.1255:445:774:-
ATGGTAATGAATAGGGTGCTCCGGCTTGGCGAAGTGTGGCACGACACGAT
GGCTCGACATACTCTGGTGTACGGGTGCTCAGCACGTGCGATGGTGTGCG
TTGATGCTCTAATGTGGCAGCCTCGATGGGGTTATGGTGCACTCCAGTCA
AGGGCTATGGTGGTCCTTAGCGACAGCGGCGAGGCACAGTGCGATGGCAT
TGGCGAAAGCGTGGGTGAGGCGTTGTGGTTGCATGAAGGCAACTACGTGG
CAAAGGTGAGGTGTGGGAGCAGGGCATCTGATGGTTTGAAGAGAGGGAGG
GAGATAGGCGTGACTACGACATTTGAATAA
>evm.model.Contig.1209.1  locus=Contig.1209:213:569:-
ATGCGCGGCTGCTTCTTCCGTTCCGGGAGCCCTCGGCGTCCGCAAGCGCT
TCACAGCGGCGGCGGCGTCGTCATCACCGTCGTGTCACGAGGCGGCGAAG
GTGGTGTCCGCGCCAAGATCGTGGTGAGCAGGGGCGAGCTGGAGCGCATC
GCCGCGGGCGTGGCGAAGCGGCAGTGCAGCGGAGGCGGAGCCGCGCCCGC
GCCGAGCCGTCGGCATATAGTCACGGCTGCCGTGTCGTCGCTGGGAGGGC
AGGTGGCGCGCGCGCCGCCGCGCTCCGAGCCGGAGGAGGGCGCGGGCGTT
GCTCGGCTCGGCGACGGCTGGAGGCCCGCCCTGGACGGCATACCAGAGGA
AGCGTAG
>evm.model.Contig.1137.1  locus=Contig.1137:384:788:-
ATGGCGGTCGGGATCGCGGCCGGGGCCAGGGGCGAAGTCGGCTTCGCGGT
GGCGCGCTTCTTCGCCACGGACGCGGCGAGAGACGGCGGGACCGCGACGG
GCGCCGGAGCCGCGACGACGGGCGTCGGAGCTACGGCGGCGGGTGCCGGA
GCCGCAGGCGTCGCGATCCGGGGCATGACGGGGCGGGTGCTGGCAATGGT
GCGGCGACGGGTCGGGACCAGCTGGCGCGCGCCGCTGGCGACGCGGTCAC
CCGCCGCGCACAGCGAGGCGACCTCGGCCAGCGGGATCGGCGGCGTCTGC
GCCGTCACCACCACCGGCGGCGTGGTGCGCGGCCGGGTCTCGATCGACAC
GAGCCGCACGTCGGGCAGGACGCGCTGGAACTCCATCGCCAGCCGGTCGG
CATAA
>evm.model.Contig.1096.1  locus=Contig.1096:65:823:+
ATGGGACAGGCGAAAATAGGTCCTTTTGTAAATGAACCATTTACCAGGGC
GCACATTGAGCGGGCGCCGTGGGCGGGGTGCCGCCTCGGGTCTTCTGGGC
TCAACGAAGGACTTCTCTCTATGCGTCTCACCAAAGCTGCTCTGGCCGTG
TCCGCGGTCTTCCTCGCACCGGCCGCGGCCAATGCCGCCGTGATCGGCAG
CCTGGGGGGCGGCACCGGCACCTTCGCGACGCTGAGCAGCGCCGGCCTCG
ACGGCGGCACGGTCGCGACGCTGAGCGGCGGCACCGTCTATGCCTCGGAC
CGGCCCTTCGCCGACATGCCCGAGGGCACGATCTTCGGTGGCACCTTCCT
GGCGGCGGGTCCGCTCGCCGGCCAGCCGGCGCGGCTCAGCTTCGGCTCGG
CGCTCAGCTATCTCAGCTTCCTCTGGGGTTCGCCGGACACCTATAACCGC
CTGACGGTGTTCACCAACCAGGGCAGCTACGACTATACGGTCGACTCGCT
CGACTTCGCGGTGCGCAACGGCAACCAGGCCTTCTCGCAATATGTGCAGT
TCGCCGCGAGCGCGGGCGAGGCGATCACCGGCGTCTCCTTCACCAACGAG
CCGGCGCGCGACGCGTTCGAGTCGGCCAACTTCAACTACACGCTCGCCAC
CGCCGCGGTGCCGGAGCCGACCACCTGGGCGATGATGCTGCTCGGCTTCG
CCATGATCGGCGCGGCCGCCCGCTACCGCCGTCGCGGCGTCGCGGTCACC
TACGCCTGA
>evm.model.Contig.1062.1  locus=Contig.1062:15:681:-
ATGGGGCACGGCGGGCGCGTGTTGCGGATATCTTCCATGACCCATCTTCT
TTCCACATACCGGACCCAATGGTTCGTCGATCTCGGCAGCGTGCGCCGCG
ATCTGCTCGCCGGCCTGGTCGTCGCGCTGGCGCTGATCCCGGAGGCGATC
GGCTTCTCGATCATCTCCGGCGTCGATCCGCGCGTCGGCCTCTATGCCTC
GGTGGCGATCGCGATGGTGATCGCGCTGGTCGGCGGGCGGCCGGGCATGA
TCTCCGCCGCCACCGCCGCCGTGGCGGTCGTCGTCACGCCGCTGGTGCGC
GATCATGGCGTCTCCTACCTCTTCGCCGCGACCATCCTGATGGGGCTGAT
CCAGATGGCGGCCGGGCTGCTCCGGCTCGACCTGCTGATGCAGTTCGTGT
CGCGATCGGTCATCACCGGCTTCGTCAACGCGCTGGCCATCCTGATCTTC
CTGGCGCAGGTTCCGCAACTGACCGGCGTGACCTGGCACAGCTATGCGCT
GGTCGCGGCCGCATCGGGCTCGGCCTGCCGGTCCGCACCGTCGGCGACAT
GGGCCGGTTGCCGGAGGGGCTGCCCAGCCTGA
>evm.model.Contig.1024.1  locus=Contig.1024:1:791:+
ATGCTCCTGACCGTCGCCATCGCTCTCGGCGACACCGGCTTGCGGGGCCG
GCGCGGCCACGGGTTGAGCGGGCGGCAGCGGCAGCACGGCGTCGACCGGG
ACGGGCGACAGGGGCGCGGCGGACAGGTCCTCCGCCGGCTTCGCCGTCCG
CGCCTTGCGACCGGCGGTCGCGTCAGGCGGGGACGATGGATCGGCGGGTG
CCGCATCCATCACCTTATCGGTCGTTGCCTCATTCGCCGCCGGATCGGCC
ACCGCCGGAATTGGCTCCGGCAGCGTCGCCGCGCTCGTAAGCGGAACCTT
GGACGGTGCCTTGGCGGTGACAGGCTTGGCATCGGCGGCGACCGGGGCGG
GCTGCGCCGGGATCGTGTCTGCCGGTCGAGCCGAGGCGTCCGCGATGATC
GCTGCAGGATCGACGGCAGCCGGAACGGTCGGAGGCGAAAGGGCCGCCCC
CGACGGCAGGGCGTCGGAAACCGCCGGACCCTCGACAATGATCGGCTGTG
TCGGCATTGCCGATCGGCTTCGGGGCCGGTGGCGCTGCCGGGGTCACGAC
GGACGGGGCCGGCGCGACGACGGCGATCGCGGCTGGCACGTCGGTTGACG
GACTGTCGATCACACCCTGTGACGGGCGGGACAGGGGCGGCGACAGGGGC
GTCGGAAGCGTGA
>evm.model.Contig.992.1  locus=Contig.992:386:860:+
ATGGCCGCGTCCCCCGCCACCGCCCAGACCAGACCGACCGCCATGCCCCC
CTCGCCCGCGCAGATCTTCGGCCCGCTCTACCAGGCGGTGGAGATGCGTC
GGATCTTCCCCGATTCGAAGACCTTCGCCGATGCGGTGCCGAAGCGACCG
GCCGCCGCGATCATGGCCGCCTATCGCGCCTGCGCCTGTGACGACGATGC
GGGCCTGCGCCGGTTCGTCGCGGCGCATTTCGCGCTCGCCCCCGACGCCG
CGCCGCGCCCGCAGGAAAAGCTGCCCCTGGTCGCGCATATCGACCGGCTG
CCTCGGGGCAGCAGCGGCTGGTCGAGGACATGA
>evm.model.Contig.923.1  locus=Contig.923:155:475:-
ATGACGGGCGAGGCCCGCGTGCGGATCGAGGGTGGGCTTGCCCATTTTCC
CGGATTGGCGAAGGAGCAGACGGTCTCGTTTGACGATCTCGCCACCCCGG
AGCGTCAGGAGATCGCTACCCTTGCCGATCAGGCGGACTTCTTCAGCTGC
ACGCCCGCGAACGACAGTGCGAGGCCGGATGCGCGCACCTATACGGTGGG
CCTGACGATCGCCGGCCGTAGCCGCGAGCTTCGCGTCGCCGAGCCGATCC
GCGATCCTGCGCTGGCCAAGCTTGTCTCGGTTGTCCGCCGCCTAAGCAAA
CAGCACGCGGGCCAACGCTGA
>evm.model.Contig.845.1  locus=Contig.845:78:425:+
ATGAGCGACCTGTTTTGGCTGACGGATGAGCAGATGGAGCGGCTGCGGCC
GTTTTTTCCGAAAAGCCACGGCAAGCCCCGGGTCGATGACCGGCGGGTGT
TGAGCGGTATCGTGTTCGTCAACCGCAATGGGCTGCGCTGGCGAGACGCA
CCCAGCGACTACGGCCCGCACAAGACGCTGTACAATCGGTGGAAGCGTTG
GGGCGAGGCCGGTGTGTTCACGCGAATGATGGAAGGTCTGGCTGCAGCCG
GTGCCGAGCCGCAGACGGTCATGATCGACGCGACCTACCTGAAGGCGCAC
CGCACGGCATCGAGCCTGCGGGTTAAAAAGGGGGTCTCGGTCGCCTGA
>evm.model.Contig.845.2  locus=Contig.845:503:835:+
ATGACCGCAGGCCAGGTCAGCGATTACACTGGCGCGGCAGCGCTGCTCGA
CGACATGCCCAAGGCGCAGTGGCTGCTCGGCGACCGCGGCTACGACGCCG
ACTGGTTCAGGGACGCTCTTCAGGCCAAAGGCATCCAGCCCTGCATCCCG
GGCCGCAGGTCGCGCAATGAGCCCGTCCGGTACGACAAGCGCCGCTACCG
GTGCCGCAGTCGCATCGAGATCATGTTCGGCCGCCTCAAAGATTGGCGAC
GGATCGCCACCCGCTACGACCGCTGCCCGATCGCCTTCTTTTCCGCCGTC
GCACTCGCTGCCACAGTCATCTTCTGGCTATGA
>evm.model.Contig.786.1  locus=Contig.786:54:530:+
ATGCTCTTCGCCGAGCGACAGGCGGACAGCGGCGCCTCCATGCCGGAGAT
CGTCGCCACCGACGTGTCGGAGCAGGCGCTGGCGCGCGCCCGCGCCGCGC
GCTTCACCCAGTTCGAGATCCAGCGCGGCCTGCCGATCCGGCGGATGATG
CGCTGGTTCGAGGGCGAGGGCGGCGACTGGCACGCGCGGCCCGAGCTGGT
GCGGATGGTCCAGTTCCGCCGCCAGAACCTGGTCGCGGATCGGGCGCCGC
CGGGCCGGTTCGACCTGATCCTGTGCCGCAACGTGCTGATCTATCTGTCG
CCCGTCACCAAGGCGCGGGTCTTCGAGACATTGGCCCAGGCGCTTCGGCC
CGGCGGCACGCTGGTGCTGGGCGCGGGCGAGACGGTGATCGGCCATAGCG
ACGCGTTCGAGCCGTGCCGGCGGTTCCGCGGCTTCTATCGCCGGGTCGAT
GGCGAGGAGAAGCTGGTCGCGGCATGA
>evm.model.Contig.721.1  locus=Contig.721:31:766:+
ATGGTCTGGATCTATGGCGGCGGCTTCGTCAATGGCGGGTCGTCACCGCC
GACCTATTCGGGGGCGGACCTGGCCCGACAGGGCATCATGGTGGTCAGCT
TCAACTACCGTCTGGGCCGGTTCGGCGCCTTTGCCCATCCAGCCCTGACG
CGCGCAAAGGCAGATGGCCCCTATCTGGGCAATTACGGCTATCTGGACCA
GATTGCCGCGCTACGCTGGGTCCGGCGCAACATTGCGGCCTTCGGGGGTG
ATCCGGACAATGTGACGATCATCGGCGAGAGCGCGGGCGGCATGTCGGTC
CATAATTTGCTCACCTCGCCACTGCTGATGAAGGAGCCCAAGGGTGCGGC
CCTGTTCCACAAGGCAGTGATCCAGTCGGGCGGCCCCGGCACCACCCCCG
GCCCCAGCCTGGCGGAAGCCGAGGCGATCGGAGTCGCCTTCGCCATGGCC
AGGGGGATTGCCGCTGACGATCCACAGGCGCTGGCGAAGCTGCGCGCGCT
ACCGGCGGAGGCGGTGGTCGACGGCCTCAACCTGGCCGCCATGGCCCCGC
CACCGGGCCAGCCGCGCACCTATAGCGGTCCGATCGTCGACGGGCTGATC
ACCACCATTCCCAGCACCGCCTATGCCAGTGGCCGCTTCCGGCAGGCGCG
CGCAGCACGGCGGCGCAGTTGA
>evm.model.Contig.690.1  locus=Contig.690:501:857:+
ATGCGTCGCATCATCCGCGCCGCGGGACTGGCCATCGGCCTCACCGCCGC
ACCCGTCCTGGCCCAGGGGCAAGAGCCGCAGCAGGATGCCGCCTTCCTGC
AAGGCAGCGCGCTCAGCGAGAGCGATCTCGGCGCCATCGCAGGCCGCGAG
GATCGCGGCACCCTGATCGCCCAGGCCGACCAGCGCAACACCGTCCAGAA
CAACTCGGTCACCGGCAATTCGGTCACCGGCACCGTCACCATCGACGGGC
AGGCCTTTTCCAACCTTTCGGGGCTGGCGGTGATCAGCGCCAATAGCGGC
AACAATGTCGCGATCAATTCGGCGATGAACGTCGTCATCAACCTGGGCCC
GCAATGA
>evm.model.Contig.665.1  locus=Contig.665:44:472:+
ATGATCGTCGAGCCGGCAGCGGCGGAACTCGCCGCGCTGGGGCGCACCGC
GCGCCAGCTCGCCCGGCTGGGCCATGCGTTGCAGGAAATGGAGCGGCACG
GCCTCGGCACCGATGCCGGTCGCGAGGCGGACCGCACCTTCCATGCCGTG
ATCCTGGAGGCGACGGGTAACGAGCTGCTGGTCAGCCTGTCCGCCAGCAT
CGCGGCGGCGGTCCACTGGACGACCTTCTTCAAATATCGCAGCGCCCGGC
CGCCGCGCGATCCGATCCCGCAACATCAGGCGCTGTTCGAGGCGATCGCG
CAAGGCGACCCCGCCGCCGCGCGCCTCGCCACCGCGGAACTGGTCGAACA
GGCGCGGATCGATACCGAGGCCTCGATCGAGGAGGGGCATTCGACGCTGC
CGGCGGCGAAGCGGGACAGCCAGAGATGA
>evm.model.Contig.665.2  locus=Contig.665:524:988:-
ATGACCGGCCTGGCCAACCGGCTCGCCTTCACCGAGGCCTATGAACAGCG
CGCCACCTTGCCCGCTCCGCATTGCATCGCGCTGTGCGATGTCGACCGAT
TCAAGCGGATCAACGACGTGCACGGCCATATGGTCGGCGACCGGGTGCTG
AAGGTGCTGGGCGACACGCTCCGCGAATCCTGCTCCGACCATCTCGTCGC
CCGCCATGGCGGCGAGGAATTCGTGTTGCTGCTCAACGGCCTGCAACTCA
GTGCCGCGGCCGAGCTGCTCGATTCGGCGCGCCAGTCGGTCGCGGGCAAG
CGGTTCCGCAACCGCGAGACGGGGGCGTCGCTGGGGGTCATCACCTTCTC
GGCCGGCGTCACCGCCGTACGCGCCGAGGAACCCGTCGATGTGGCGATCG
AGCGCGCCGACCGGCTGCTCTATGCGGCCAAGGCGCAGGGGCGCGACCGT
ATCTGCGTGGGGTGA
>evm.model.Contig.636.1  locus=Contig.636:580:997:-
ATGCGGCCCGCGCCCTTGGTGATGACGACGAAGTTGATGACGATCAGGAT
CATGAAGATCGTCAGCCCGATCACGGTCTCGCCGCCGATCAGGAACTCGC
CGAACGCCGCGATCACGCCGCCCGCCGCATGCGCGCCCTCATGGCCATGG
CCCAGGATCAGCCGGGTCGAGGCGAGGTTGAGGCCCAGCCGCAACATGGT
CGAGATCAGCAGGATGGTCGGGAAGGCGGAGAGCTGGAGCGGCTTGTCGA
TGAACAGCGAGGTCATCAGGATCATCACCGACAGGGTGATCGAAAGGGCC
AGGCCCAGTTGGTGA
>evm.model.Contig.608.1  locus=Contig.608:4:258:+
ATGGTCGAGGCCGCCGTGATCCGGGTCGTGCCGGCATTGGCCAGCGACAG
GATCGTGTCGTCGGTGCCGATCACCAGCGTCGCCGGCGCCTCGACGGTCG
CCGCCACCACATCGGCGAAGGTGCCGCCGCCCGTCGTGTCCAGCGTGCCG
TTCGCCACGGTCAGCGTGCCGGTCGCGCTGTTCGCGCCGGTCAGGTTGAG
ATTGCCCGCGCCGGTCTTCACCAGATTGCCCGCGCCGGTGAAGATGCCGG
CATAG
>evm.model.Contig.585.1  locus=Contig.585:580:999:+
ATGGCGGAGATCGTGCTGGCGCTGCTCGGCTTATGGGCGGTGATGGCGGT
CGCCCCCGCGACCCCCGCCGCCGTGGCGATCCGCCACTGGCTGGTCGTCC
GCCCCGCGCAGTGGCTGGGCCGGATCGGACGCGGTCATGTCGCGCTGCTC
GTCATCGTCGCGATCCTGATCCCGGCCACGGCCTGGCTGGCGGGGCGGGA
CAGCGTGCCGCTGGCCGGCATGGCGCTGCCGGAACTGGCGAGCTGGGCGG
CGACGTTCGAAGTCACGACCCTGATCGACCTCATGATCGCGGGTCTGGCG
GCGGGTGCGAGCCTGCGGTTCGGGCGTCTCTCGTTCCTGGGTCACCGATG
GCGTCGAAACGCTCGACCCGAACCGGATCAGGCGGAGGCGCAACGGTGCG
AGGACTGCGGGTCGCGCTGA
>evm.model.Contig.557.1  locus=Contig.557:29:883:+
CTGGACACGATCGCGACCTTCTTCGCGATCGACGAGAAGCCGACCGGATC
GAAGGACCCGTTCGCGCTGCGTCGCGCCGCGCTCGGCATCATCCGGCTGA
TCCAGCAGAACGGCCTGCGCGTCGCGTTGATGCCGCTCGCGGCGCAGGCG
GCGTGGCGCTCGCCGGTCGGGCAGCCGTTGCGGCCCGAGGTGCAGGCGAC
CCGGTTCATGCAGCAGCTGATGCGGACCATGGCGATGGAACCCGCCGTCG
CCACCGACGCCTTCCGCCAGGTGATCGGTCAGGCCGATGCCGCCTATGCG
CGCGCATTGGACGGCCGGTTCGAGACCAGCCGCACTGTCGGCCTTGCCGT
GCTCGATTTCTTCGCCGACCGACTCAAGGTGCAGCAGCGCGAAGCCGGCA
TCCGTCACGACCTGATCGACGCGGTGTTCGCACTGGGCGGCGAGGACGAT
CTGGTCCGTCTGCTCGCCCGCGTCCATGCGTTGCAAGCCTTCATCCGGAC
CGAGGACGGCGTGAACCTGCTCGCCGGCTACAAGCGCGCCGCCAATATCC
TGAAGAAGGAAGGGCATGAGGCACCGACCGGCGCGGCGATGACCTATACG
CCCGAGCCGGCGGAGGCGGCATTGCTCGCCGCGCTCGACACGGCCGAGCC
GGCCGCCGCGCGGGCGGTGGCGGCGGAGGATTTCGAGGCGGCGATGGCCG
CGCTCGCCAGCCTCCGCGCGCCGATCGACGGCTTCTTCGACTCGGTGACG
GTCAACGACCAGGATGCGACGAAGCGCGCCGCCCGGCTCGACCTGCTCGC
GCGGGTTCGGGCGGCGGTCCACACCGTCGCCGATTTCGGCAAGATCGAGG
GCTGA
>evm.model.Contig.497.1  locus=Contig.497:271:855:+
ATGGCTCGCACCTTCGCATATTGCCGCGTCTCGACTGCGGATCAGACCAC
AGATAACCAAGTGCGTGAGATCAACGCCGCGGGATTCGATGTCGACGCGA
AGCGCATCGTGGCTGAGACAGTGTCCGGCTCTGTGGCGGCCATGGAGCGC
AAAGGCTTTCAGCGCCTTGTTGACCGCCTAGAAGAAGGCGACATCCTGAT
TGTCACGAAGCTCGATCGGTTAGGGCGAAACGCTATGGACGTTCGGGCAA
CAGTCGACGCACTGGCAGCGGATGGCGTGAAGGTTCACTGCCTTGCCCTT
GGGGGTGTTGATCTGACCAGCCCTGCTGGCAAGATGACCATGGGTGTCAT
CGCCGCGGTAGCGGAGTTCGAAAGAGACTTGTTGGTCGAGAGGACCCAGG
CGGGCCTGTCGAGGGCCAAAGCAGAGGGGAAAGCCCTTGGGCGCCCGTCG
TCCCTATCGGCAGAGCAGCAAGTCACCATTCGTCAGCGACGGGAGCAGGG
TCTGTCACTGGGAGCGCTCGCGGCAGAGTACGGCGTGTCTCGTGCGGCTA
TTCAGCGTGTTGAGAAACGTCTAATTCAGGCGTGA
>evm.model.Contig.469.1  locus=Contig.469:105:675:-
ATGAGCGACCGATCGGACACCCCGCACCTCTACGGCACCGCGCCGGAATC
GGAGAGCAAGCAGGGCAAGGCGGGCCACACCCTCGCCCCCGACCAGCAGG
CGCCGACCGAACAAAGCTATGCCCATCAGATCGCGCTGACGGACGGGACC
ATGGTGACGGTGGAGGAAACCTCCGGCATCGCCTTTGCCGAGAGCGATCG
ACAGGTCGGGCGTGCCGCACCGCCAGCGGACGACCGGCCGGCGGATATGG
CGGCCCCGGCCACCGGCACACCGCCCTCGACCACGCGGCAGGTGGTGCTG
GGCGCGGCGCTCGGCGTCGGGGTCGGCCTGCTCGCCAATCTGGTGCGCAA
GGCGGCGGTGCAGGCGCCGACCGTGCTGGCCGGCCGCTGGGACAAGGCGC
TCGCCGCCGAGCATCGCGCCGCGCTGGCGATCTTCGACCTGATCGAACAG
ACCGACGAAAAGGACGCGGCGCGGCGCACCCTGCTGCTGACCCAATGA
>evm.model.Contig.441.1  locus=Contig.441:582:1043:-
ATGGGCATGGAAGACGATGCCTATTGGCGTCTGGACCGTGACGGCTATGA
AGTCGCGCAGGGCGGTCTCAGCGCTACCTTGCGTGACATGGCTCGGTTCG
GACTGCTGGCGCTTCACGGCGGCCGGATTGGCAGCCAGCATGTCGTGCCG
CCCACCTGGTTCCACGACGCGACCGATCCGGCGGGTCCGGACTTCATCCG
TCCCGGCGCCATCAAGGACTTTGACGGGATGGGGTACGGCTATCAATGGT
GGATGATGCCTCGTGGAACCGGCAGCCACCAGATCGGCGACGACGGTGCC
TTCGCGGCACTCGGTATCTACGGACAGCAGATTTACGTTCTTCCGAAACA
GGACATGGTGGTCGTTATTCAAAGTGCCACCCCTGTACCCGTGCCGTTTC
ATCAAATGCGTAACGGAAGAACAATGGTTGGCGAACTTGCGAATGCTTTG
TCGCGGCGGTGA
>evm.model.Contig.352.1  locus=Contig.352:22:726:+
ATGGCCGGGCTGGGTCCGGTCATGGCCGAGCGGATATTGCCGGTCACCGC
GACCGGCACGCTGGCGGATCGCAGTTTCCTGATCCTGCCACGTTGCGAAC
CACTGGCCGGCGGCCGGCTTCGTCGCCTGATCCAGACGCCGAAGGTGGCG
GCGGCGATCCTGGGATGGCTGCGGCAGTTGGTTGGTGCGACCGTCGCGGA
TGGTCCAGTGGACGATCGTGCGGAGACGGACGAGTTCCAGCGATCGCTCC
GCGCGCTGGTCGACATGCACGATCTGCCCGAATCCCTGCGGGCGGATGCC
GAGCGGCTGGATGCGGACATCACCGCCGGAACGCTCAAGCCGCGCCACGT
GCCGATGCACGGGGATTTGTGGCGCAACAACATCATGGTCCGGCCGGGTG
GCGGCGAGCTGGTGGTGATCGACTGGGCGGGGGGCACGGCCGCCGGCTAT
GCCATTTACGACCTGATCCGCTTCCACCAGTCGTTCAACCTGTCGTCGGA
CCGGCTGCGACGCGAGCTGCTATGGTATCAAGAGGCGCTGGGCGGCGGCG
CATTGGGGCTGGCGATGATCCGCGTGCATCTGCTCGGTGCGCTGGGCCAT
TATGCCAACCGGCTTGGCGAGTTTCCGCGTGATCGCTTCGTGGCGCTGGC
CCGCGATTGCTACGGCGCGGTGGACTCAGCGCTGGCCGGACTGGCGCGCG
GCTGA
>evm.model.Contig.325.1  locus=Contig.325:28:1152:-
ATGAACCATGAAGGCTGCCAGGTCGGCCGCACCATCGCGGGCGTCCGCCC
CGCCTTCTACATGGGCGACGATGCGCAGAACGAATATATCTACAAGTTCG
TGTCCGCCACGCCCTGGTCGGCGGCGGATGCCGATGCCAGCGACCGTCTG
GCGATCGGCGACAAATATCTGAATACCGGCACGCTCTATGTCGCGCGCTT
CAACGCGGACGGCACCGGCCAGTGGCTGCCCCTGGTGTTCGGGCAAAACG
GCCTGACCAGCAGCAACGCCAGCTATCCCTTCGCCGACCAAGCCGATGTG
CTGGTCAACACCCGCCTCGCCGCCGACGTGCTGGGCGCGACCAAGATGGA
CCGGCCGGAATGGACCGCCGTCAATCCGGCGACCGGCGAGATGTATTGCA
CCCTGACCAACAACGGCTCGCGCCGCCCGGTCGCCAGTGGATCGCGGACC
GGCGTCGATGCCGCCAATCCGCGCGCCTATGTCGACCCCAAGACGACCGG
GGGCTCGACCACCGGCAACGCCAACGGCCACGTCATCCGCCTGCGCGAGA
GCGGCGACACGTCCGAAGCCATGAGCTTCGCCTGGGACATCTACGCCTTC
GGCGCCGGGTCGGACCTGGATGCGACCAACATCAACCTGTCGGGGCTGGA
CGCGACCAACGACTTCTCCTCGCCGGATGGCATGTGGTTCGGCCTACCCA
GCAACGTCACGGGCCAGGGGACGCCGCTGCTCTGGCTCCAGACCGATGAC
GGCGCCTTCACCGACCAGACCAATTGCATGATGCTGGCGGCGATCCCCGG
TACAGTCGGCGATGGCGGCACCCGATCGGTCACCAGCACCGTCGACGGCA
GCAGCGCAACCGTCACCACCCGCATCGGCAAGACGCCGGGCACCACGCTG
CGTCGCTTCCTGGTCGGACCCAAGCAGTGCGAGATCACCGGCATCCACTC
GACGCCGGACGGCACCTCGCTGTTCGTCAACATCCAGCATCCGGGCGAGG
ACGGCAACGCCCGTTCGATCAGCAGCAACTGGCCGGCCAGCCAGACGGGG
ACCGCCGCCGGCAGCCGCCCGCGGTCCGCGACGATCGTCATCACCCGCAC
CGACGGGGGTATCGTCGGCCTGTAA
>evm.model.Contig.299.1  locus=Contig.299:855:1112:-
ATGACCAAGTCGCGGCGTTCGGGGCGCATCTTCATCGACTGGCTCCGCAA
CCAGCGCGGCAGCACTGCGGTCATGCCCTATTCCGTCAGGGCGCGGGCCG
GCGCACCGGTCGCCGCACCGGTGTCATGGACCGAACTGCGAGAGATCGAG
ACGGCGGGAGCTTGGATGGTGCGTGATACCGAAACGCTTCTGCGCCGCGC
TGCCAGCCCCGCACTGGCCGGATGGGGAATGGCTCGCCAGACGCTGCCTG
ATGTCTAA
>evm.model.Contig.272.1  locus=Contig.272:12:608:+
ATGGGCTGGGGCGCGATCCGCGTGTGGAACGACGATGTCATCGCGCCGCA
GAACGGCTTCCCGCCGCATCCGCATCGCGACATGGAGATCGTCACCTATG
TCCGCAGCGGCGCGATCACCCATCAGGATTCGCTGGGCAACAAGGGCCGC
ACCGGCGCCGGCGACGTGCAGGTGATGAGCGCCGGATCGGGCGTCCGCCA
TGCCGAATATAATCTGGAGGACGTGCCGACCACTCTGTTCCAGATCTGGA
TCGAGCCGACCAGCCGGGGTGGCGAGCCGCATTGGGGCGCCAAGCCGTTT
CCCAAGGGCGAGCGCTCGGGCAAGTTCGTGACGCTGGCGTCGGGCTTTGC
CGAGGATAGCGACGCGCTGCCGATCCGGGCCAAGGCGCGGGTGATGGGCG
CGACGCTGAAGGCCGGCGAGGCGACCAGCCACCGCGTCGAGGCCGGCCGC
CACGCCTATCTGGTGCCCGCCACCGGGCGGATCACGATCGACGGTCAGGC
GTTCGACGCGCGCGACGGCGCGGCGCTGTCGGGCGGCCGCACGTACGACA
TCGCGGCAACCGACGATGCCGAGATCGTCCTGGTCGACGCCGAATGA
>evm.model.Contig.272.2  locus=Contig.272:652:1254:+
ATGACCAAGGTTCTGGTGCTGTATTATTCGTCCTATGGCCATATCGAGCA
GATGGCCGATGCCGTCGCCGAGGGCGCACGCGAGGCCGGCGCGCAGGTGG
ACATCCGCCGCGTCGAGGAAACCGCGCCCAAGGCGGTGGTCGAGGCGGCG
CATTTCAAGACCGACACCGCCCATCCGCTGATCGAGGGACCGGACGCGCT
GGCCGATTATGACGCGATCATCGTCGGCGCACCGACCCGCTATGGCCGGA
TGCCTAGCCAGATGGCGTCCTTCTGGGACACGACCGGCGGCCTGTGGTTC
CAGGGCAAGCTGATTGGCAAGGTCGGCGGTGCCTTCACCTCGACCGCCAG
CCAGCATGGTGGGCAGGAGACGACGCTCTTCTCGATCATCACCAACCTGC
TGCACCATGGCATGACGATCGTCGGGCTGGATTACGGCTTCAAGGGCCAG
ATGGGCGTCGCCGAGGTGCTGGGTGGCACGCCCTATGGCGCGACCACGAT
CGCGGACGGCGATGGCAGCCGCCAGCCGCATGCCGAGGAACTCGCCGGCG
CGCGCTACCAGGGCAAGCGCATCGCGGAGACGGCGGCGAAGCTGTTCGGT
TGA
>evm.model.Contig.250.1  locus=Contig.250:96:472:-
ATGACCGAAATCACCGTCGCCGCGCTCCAGCTCGCCTTTTCGGCGGATAT
CGATGCGAACATCGCCAACGTCTCGCGCCTGGTGCGCGAGGCGCATGGCC
AGGGCGCGCAGGTGATCCTGCCGCCCGAGCTGTTCGAGGGCGAATATTTC
TGCCGCGTCGAGGATGAGAGCCTGTTCACCAACGCCAGTCCGGTCGGCGA
GCACAAGGCGGTGCTGGCGATGCAGGCGCTGGCCGAGGCGCTGAAGCCTG
GCGATGATCGGCCCGGACGGCGAGGTGCGCGGCGTCTATCGCAAGAGCCA
TATCCCGGACGGTCCGGGCTATGA
>evm.model.Contig.222.1  locus=Contig.222:42:1208:-
ATGAAAATGAACTTCGTGCGGGCGCTCGCGCCCGTGACACTGGCGATCCT
CCTGGCCGGGTGCGGCAGGGGCGGTAGCGAGGCGGGCGGCAATGCCGGCG
CCGAGAAGACGGAGGCGGCCGAAGGTGCCGAGGCCAAGGAGGCCCCCAAG
GATATCGTCACCCTGTCCGCCCAGCAGATCGCGGACGCCGGCATCGAGGT
CACGCGGCCGACCGTGGGCGGGGAAGCAGGCGCGATCGAGCTGTCGGCGA
CGATCGAGGGCGACCCGCAGGGCGTCCAGGTGGTGTCGGCAGCGGTCGGA
GGACGGCTCGTCTCGCTGACCCGCAACCTCGGCCAGTCGGTCGGGCGCGG
CGATCCGCTCGCGATCATCGAGAGCCGGGAGGCGGCCTCGCTCAAGGCCG
AGGTAGAAGCGGCGCGCGCGCGTGCCGCCCTCGCCCAATCGAACCTGCGA
CGCGAGCAGCGCCTGTTCGCCGAGCGCGTATCGCCCGAACAGGATCTCGT
CGCCGCGCGCACGGCCGCCACGGAAGCCGGCATCGCGTTGCGCCTGGCCC
AGCAGCAATTGTCGGCGACCGGTAGCGGGGGTGGTGCGCTTAACCGCATC
GCCGTGCGCTCGCCGATCGGCGGTCAGGTCATCGCGCGCTCCGCCACGCT
CGGGCAGACGGTCGCGGCCGACGCCGAACTGTTCCGGGTCGCCAATCTCT
CCAAGGTCACTGTCACGACGTCGCTGGTGCCGAACGATGCGGGTCGGGTG
AAGCCGGGTGCGCGCGTCGAGGTGACGGCGTCCGGCCGTCGCCAAGAGGG
ACGCGTGACGTTCGTCTCGCCCGTGCTCGACGAAACCACCCGACTGGTGC
CGGTGATCGCGACGCTCGACAATGCCGGCAGCACGTGGCGGGTCGGCGAG
ACGGTCAACGTGTCGATCCTCGTGCCCGCCAGCGGCGATCGCACCGTCGC
CGTGCCATCGGCCGCGGTGCAGATGATCGAGGACAAGCCGTTCGTCTTCG
TTCGCACCGCGACCGGCTTCCGCGCGACCCCGGTGACACTCGGCCGGACC
AACGGCGGTCAGGTCGTGGTGACGTCGGGTCTCACCGGCTCGGAGCGGAT
CGCGTCCACCAACAGCTTCACGCTCAAGGCCGAACTCGGCAAGAGCGCCG
CGAAAGACGAGGACTGA
>evm.model.Contig.201.1  locus=Contig.201:457:1113:-
ATGACACCGCTTCCCTCCCTCGGCAATGGACTGGATGCCATTGCCGTCAC
CGACCGGATCCTTTCGCATGGCCAAGTGCAGAAGATTCCGGGCGGCAAGC
TGACCCTGTTCGTCCGTCGCGCTTTCCTCTCGCCCGCGCTCTGCGCCGAG
CTGGTCGCCCGGATCGACGCGGTGCGCCGCCCCTCGACGCTCGCCGACGC
CAATGGCGACACCGCCTATCGCACCAGCGAGACCGGCGACCTCGCCGCCG
ACGACCTCGTGGTCCGCGAGACGGAGGCGTGCATCGCCGCGCTGACCGGC
CTGGACGGCGTCTATGGCGAACCTCTGCAAGGGCAGCGCTATGCCGTGGG
GCAGGAGTTCAAGGGTCATACCGATTATTTCGAACCTGGCGGCCTCGACT
TCGACCGCTATTGCGGCATCGCGGGCAACCGCACCTGGACGGTGATGGTC
TATCTCAACGAGCCCGAAGCGGGCGGCGCGACGCGGTTCAAGGCGATCGA
CAAGATCATCCAGCCGGAAACCGGCAAGCTGGTCTGCTGGAACAACCGCC
GGCCCGACGGCACGCTCAACCCCGCCACGCTACACCAGGGCATGAAGGTG
CGCAGCGGCGTGAAGTACGTCATCACCAAATGGTTTCGCGAACGCCCCTG
GGGGTGA
>evm.model.Contig.174.1  locus=Contig.174:15:680:+
ATGCGGGTGCTGATCGTCGAGGACGAACCCAATCTGGGGCAGCAGCTCAA
GAACACGCTGGAAGGCGCGGGCTATGCGATCGACCTCGCCACCGATGGCG
AGGAGGGCCTGTTCCTGGGCCAGACCGAGACCTATGACGCGATCGTGCTC
GACCTGGGCCTGCCGGAGATCGACGGGCTGACCGTGCTCGACCGCTGGCG
GAAAGAGGGCAAGACCACGCCCGTGCTGGTCCTGACCGCGCGCGACAGCT
GGTCCGACAAGGTGGCCGGACTGGACGCGGGCGCGGACGACTATGTCGCC
AAGCCCTTCCAGACCGAGGAACTGATCGCCCGGTTGCGCGCGCTGATCCG
CCGCGCCTCGGGCAATGCGTCGTCGGAACTGACGGCGGGCGACGTGCGGC
TCGACACCCGCTCGGGCAAGGTGACGCGCGCCGGCGAGCCGGTGAAGCTG
ACCGCGCAGGAATATAAGCTGCTCAGCTACCTGCTCCACCACAAGGGCAA
GGTGGTCAGCCGTACCGAACTGATCGAACATATCTACGACCAGGATTTCG
ACCGCGATTCGAACACGATCGAGGTGTTCGTGACGCGTATCCGCAAGAAG
CTGGGCCAGGATGTCATCACCACCATCCGCGGGCTCGGCTACAGCCTGGA
CGAGCCGGACGCCTGA
>evm.model.Contig.174.2  locus=Contig.174:790:1294:+
ATGATCCTGATCGCGGCGGCGTGGATCACGCTGCTGCTGGCGGGGGGCGG
CTTCGCGCTCGACCGGGTGCTGGCCAATGCGGTGACGCGCAATTTCGACG
ACCAGCTCGAATATGTGCTGACCGCGCAGATCGTGTCGGCCGAGATCGAC
CCGATCGGCGAGGTGCAATTCTCGCGCGAGGCGGCGGACCAGCGGTTCCT
GGAGCCCTATTCGGGCCTCTACTGGCAGGTGTCGGCCCCGGGGCGCGAGC
CTTTCCCGTCGCGCTCGCTCTGGGACCGGCGGCTGGCGTACGGCGCGCCG
CACCAGGATCGCGGCGTCCATGCCTATGACAGCAACCAAGCCGCGACGGG
CTCGACGCGCAGATCGCGGCGCTGCGGCGGACATTGGTGCGATCCTTCCT
GCTGCTGGCGCTGGGGCTGA
>evm.model.Contig.105.1  locus=Contig.105:28:882:+
ATGGAGTTGCACAGCATGGGCGTCGGTGCGGGCTATACGCAGCAGGACGT
GCAGGAACTTGCGCGCATCCTGACCGGTGTCGGCATCGACCTCAAGCCCG
ATTTGCCGCGGCTGAAGCCGGAATGGCGGCCGCTCTATGTCCGTGCTGGC
CTGTTCGTCTTCAACCCGGCGCGGCATGATTTCGGCGACAAGCATTTCCT
GGGGCATGTCATCAAGGGATCGGGCTTCGCCGAGGTGGAGCAGGCGCTGG
ACCTGATCGCCGCCGCGCCCGCCACCGCGCATCACGTCGCCCTCCGACTC
GCCACCGCCTTTGTCGGCGACACCCCGCCGCCCGCGCTGGTCGATCGCAT
GGCCGCGACCTTCCGCCGCACGCATGGCGACATGGCGCAGGTGTTGCGCA
CCATGATCCGCGCGCCCGAATTCGCGGCGACGCTGGGGCGCAGCTTCAAG
GACCCGGTCCATTACGCCCTGTCGGCGGTGCGGTTCGCCTATGGCGACCG
CGTGATCGACGATGCGATGCCGATCGCCCGCTGGATCGACCGGATGGGGG
AGGGGCTGTACGATCATCCGACGCCCGACGGCTATGGGCTTGCCGCCTCC
GCCTGGTCGGCGCCGGGGCAGATGGCGACGCGTTTCGACATCGCGCGGCA
GATCGGGGGCGGCGCGGCCAGCCTGTTCCAAGCGACCGGCATGGGGAGGG
ATGCCCCGATCGTTCCAGCATTACAGGCCATGCTTCAAGACAAGGGGATC
GCGGCGACCCTGGGTGGCCCGACCCGGGCGTCGCTGGCCCAGGCCGGATC
ACCCAAGGCGTGGAACACGCTGTTCCTGTCTTCGCCCGAATTCATGCGCC
GCTGA
>evm.model.Contig.105.2  locus=Contig.105:973:1592:+
ATGGTGGTCGCGGGGCGCGCCTATGCCGCGCCCCAGGCGGGAAGCCGGCT
GCTGGTCGTGTTCCTGCGCGGGGCCTATGACGCCGCCAACATCGTCGCGC
CGACCGGGGCCGACTTCTACCATCAGGCGCGGCCGACGATCGGCCTTAGC
CGGCCGGATCCGCTGGACGCCGCCGCCCCATCGCCGCTCGATGCGGATTG
GAGCCTGCATCCTGCCCTGCGCGACAGTATCCTGCCCTTGTGGGGCCTGC
GCCAACTGGCCTTCATCCCCTTTGCCGGCACCGACGACCTGTCGCGCAGC
CATTTCGAGACGCAGGACACGATCGAACTGGGCCAGCCGGTCGGCGGCCA
TCGCGACTATGGGTCGGGTTTCATGGCGCGGCTGGCCACCATCCTGGGGC
GGGACGACCGGCCGATCGCCTTTACCGACCAATTGCCGCTCTGCTTCCAT
GGGTGA
>evm.model.Contig.82.1  locus=Contig.82:20:1366:-
ATGACGGATCGGGTACAGGGTGGCTGGTGGCAGGGGATACGCCCCTATTT
CGAACGCGAACCGGTCGCCGCCTTCGCGCTCGGCATCTCCTCGGGCTTTC
CCTATGCGATGATCGGCGCGACGCTGACCACGCGGCTGGCGCAGGACGGC
ATCGACAAGGCGACGATCACCGCCTTCACGCTCGGCTTCCTGGTCTATAA
CCTCAAGCCGTTCTGGGCCTGGGTGGTGGACGGCGTTCGGCTGCCGCTGA
TCGGCCGGCTGGGCCAGCGCGTGTCGTGGCTGGTCTTCGCCGGTATGCTG
GTGATGGCGGCGGTGGCCAATCTGGCCTTTGTCGATCCCCGGCTGTCGCT
GGGCGCGACGGTGGTCGCGGCGGTGCTGGTCGGCTTTGCCGGCGCGACCT
TCGACATCGTCATCGATGCTTACCGGATCGAGACGCTGAAACCCTATCAG
CTCGGCGTCGGCTCGGGCATGACGCAATATGGCTGGCGCATCGGCTCGGT
GCTGGCGGGGTCGCTGGCGCTGGTGCTGGCGGCACGGATCGGCTGGGGCG
GGGCCTATCTGGCCTGCGCCGTCTTCGCGCTGCCGGCGATGCTGACCGGG
CTGCTGCTCGGCGAGCCGGAGCGGCACCGCGAGCCGACCGCCCGGCGCGG
GGTGGGCGAGGTCGTCGCCTCCATCATCGGGCCGTTCGCGGAATTCTTCC
GCCGGCAGGGTGCGGTGGTGATCCTGGCCTTCATCCTGATCCACAAGATC
GGCGATACGCTGGGGCAGCTGGTACTGCGGCTGCTGCTCAACGACCTGGG
ATTCTCGAACGACGAGATCGCGATCTACGACATCGGGATCGGCTTCTGGG
CCTATCTGGTCGGCATCTTCATCGGCGGCGCGATCTATGCGCGGCTGGGC
CTCAAGCGGTCGGTGTTGATCAGCCTTCTGCTCATGGCGGTGTCCAATGC
CAGCTTCGCCTGGCTGGCGGCGAGCGGCCACAGCAACTGGGGACTGGCCG
GCGCGATCGGGTTCGAGAATATCGCCAGCGGCATCGGCGGCGTGACGGTC
ATCGCCTATTTCTCGGCGCTCTGCGACCTGCGCTATACCGCCTCGCAATA
TGCACTGATCTCGGCGGCGGCGAGTATCGTCGGCAAGGCGCTCACCGCCA
CCACGGCGGGCGGGCTGGTCGAGCGGATCGGCTATGTCGACTTCTATCTG
CTGACCACCGTCATCGCGCTGCCCGGCGTGGTGCTGTTCTGGTGGATGAG
CCGAACCGGGCTGATCGACCGGTCGATCGGCTCCGCCGGCACCGCCGGGC
CGGGCGATGCGCGAAATACGGGGCAGGGCGACGTCATCGACGTGTGA
>evm.model.Contig.60.1  locus=Contig.60:212:1326:-
ATGACCGACGTACGCAAGACCGAATTCGGTAACGGCGGCGAGCCGCACCA
GCAGCCGCTCGGCGAGGATGACGTGTTGACCACCAATCACGGCGTTCCCG
TCAGCGATAATCAGAACAGCCTGAAGTCTGGAAAGCGGGGTCCGACGCTG
CTCGAGGATTTCGTGCTGCGTGAAAAAATCTTCCATTTCGATCACGAGCG
TATACCGGAACGAATTGTTCATGCGCGCGGATCCGGCGCCCACGGCGTAT
TCGAAGCGACGGACGACATCAGCGATCTGTCACGGGCTGCGGTATTTACC
AAGGGCGAGAAGACCGAGGTGTTCGTCCGCTTCTCGACGGTGACGGGCGG
AGCCGGTTCGGTGGACACGCCGCGCGACGTTCGCGGCTTTGCGGTCAAGT
TCTACACCCGCGAAGGCAATTGGGACCTCGTCGGCAACAATATCCCAGTG
TTCTTCATCCAGGACGCCATCAAGTTCCCCGACCTGATCCATTCCGTGAA
GATGGAAGCCGATCGCGCCTATCCGCAGGCGGCGACTGCTCACGACACCT
TCTGGGATTGGGCGTCGCTGATGCCCGAGACGACCCACATGCTGATGTGG
GCAATGTCGGATCGCGTACTGCCGCGTTCGTTCCGCATGATGGAGGGGTT
CGGCGTCCATACCTTCCGGCTCGTCAACGCGGAAGGAAGATCGAGCTTCG
TCAAGTTCCACTGGAAGCCACGGCTGGGCCTTCAATCGACGATCTGGGAT
GAGGCAAACAAGCTCCAGGCCGCTGACAATGATTATCAGCGGCGCGACCT
GTGGGAGGCAATCGATACGGGCGCTTTTCCGCAATGGGATCTCGGCATCC
AGGTGTTCGATCAGGCGTTCGCCGAGGCTCAGCCCTATGACGTGCTGGAT
GCGACCAAGCTGATACCTGAGGAGGACGTTCCCGTCCGGGTCATCGAAGT
CACGGCTCGGCACGACTAA
>evm.model.Contig.37.1  locus=Contig.37:127:1648:+
ATGCACTCGAGGTCACTGCTCAGACCTGAGTGGAGTATGATGACAGCCAC
GGGAACCAATATCACCCCAGACAGGGCATATCCGAGGATGGCGAGCGAGG
CTTTTGGCGACATTACGTTCTCCTGTGGGGCAACGCAGATGCCTTCAACC
TTCAAGGGCTTGAAACTGATACGGGCCCGGAGAATACGGGTCGCGCCCGT
GTATATCGCGCAGCCCACGATGCAGAAGCCGATGCCCATGACCCCAATAA
AGAAGGCGCACATTTTGGCATGTGAGTCGTGTTTTGGGCGCAAGCGGACA
TTATACGCGGCGGACATCCCCTCCGCCACGCGGAGCATCTCCCTTCGCCG
AAATGGCGCTGATGACGGTCAATCTACCCCAGCCGTACCCCAGTCACGGG
CGCTTGATCGGGCCGGTAGCGAAGTGGCCAAGGGCAGCCACGATCATTAT
GCGTCTCGCATGATGAACGACCAACCGATGATTTCGCAATTTCGCCGCGA
CTGGGAGCATCATCGGTCGGGCTGTCTGCCCCTCGGCTGGGCGCTTCGTG
AGCGCGGCGACACGCCATGGGTGCGATTCCATGCATTGCCGGGATCTAAG
CGATATGCAGAGAACCCCGTCGAGCGTCGGACGATCCTGACCCGAGCGAA
CGGCTTAGGTGACCGGCTGCTCGGCCCAGGTCAGCTCTGCTGGATCATCG
AAGCGCACGCGGATGACAAGCCGGGTTCAGGCGAACTCGCTCCGATTGGA
GCAGAGCCTGACGATCCCGGCGAGCCCGTGTGGCGTTTCTATGTCCGTCG
TGACCGATGGCAGGCCGGCGCCTTTGATGACAAGTTGCTTTCGATCGCCG
CTGATGAGGCCGGCCGCGCTGTCTGGATGAGGTGCGATAATGGAGCGATA
TTCGCCCCCTATGATGGCGGCTTCGACCTTTTCCCGCCGACCATTCGCGT
CGTGAACGAACTGAAGGCTGAGCACTCAGAATGGCTTTCGGAGCACCCAA
CCGGGCTTTGA
>evm.model.Contig.15.1  locus=Contig.15:66:891:-
ATGTCATACCGCTCGAAGCCAGGCACCACCGAGCATCAGCCCCCCACCGC
CAGCCAGCGCGATGCAAAACGGAAGATAGGGACCGGCGAAGAAGTAGGCA
CCCATGCTCGTCAGGAACATACCTACGCCTATCCAACCCAGTCGGGGCCA
TCCATAGACACCGATGACAAGGTAGATGAGCGCAGTAATCAGAGCAGGGA
AGACAAGGTAAGGCGCAAGCGTTGCGGGCCGGAAAACGAGCCTGGGTTTG
CCTCGCTCTACTGTGACGATGACCCGGAAATGGCCATTGGAAGTGCTCTG
CTCGCCTCCCAGCTTCGGAGGTCCGCTCAGCCACAATCTTTGCTGGAGGG
ACACGTTTAA
>evm.model.Contig.15.2  locus=Contig.15:938:1204:+
ATGGCCGCGCTTTATGCTGCTCGCGATCTTGAACCGCTCGATTTTACAAA
GCTGAAGGCCTTGCTCAACGCAACCGACGGAAACCTGGGAAGTCATCTGA
TGACGCTGGAGAACGCTGGTTACGTTTCCGTGGCAAAGCAGCTTGCCGGG
CGCAAAACCCGGACGTGCCTGAACATTACTCCCGCTGGCGCCAGTGCATT
CCGAAATCACACCAACTACCTGCGTGAGATCATCGAGGCGGCGGAGCCCG
ACCCTTCAACGAACTGA
>evm.model.Contig.15.3  locus=Contig.15:1248:2999:+
ATGGGAGCGCTTGCCTTTCTGACGTCGACGTTTGCAGCTGCACAATCACC
GTCCACATGGACCGTCGCCGACCGTGAAAAGCTAGAGCAGCGCGAGGCAG
CGATTTGGCCGAATATGACCAGGATCGTGAGCGGCAGCAAAGGGCTAGTG
TCCGCGACCGCGTCACCGATAGCAGTCCATGCCGGAGTCGACGTTTTAAG
GGCCGGCGGGACAGCCGCTGACGCTGCGGTGGCGACTGCATTCACACAGG
TCACGACAATGCTTGGTGCAAACGTCTCCTTCGCTGGGGTTGCGCAACTG
ATCTACTACGACGCAAAAACGCGCCGGATCTACGCGATGGACGCAGGCTG
GAACGGCTGGAAGAATGAGACATCGCCGGCGACGATCCCAAGCACTGACT
TGAGTGTGCTAACCGGTGTTGCAGTTGATACGTCCGGGGCTGCAGGGCGC
AAGACGCTGGTCCCCGGTTTCATGGCAGGCATGTCGGAGATGCATGACCG
CTTTGGCCGGCTGCCGTTTCGTCGTCTGCTAGAGCCGTCGATCTGGTACG
CCAGGCGGGGCGTGCCCATCACGCCGCTCACGGCCGCTTACTTCCCTATG
GCGGCGGAAAGCCTATCTCATACTCCCGAGGGCAAGCGCTTTCTCATGTC
GGACGGGGCGCATCAGGCGAAGCTAGGTGACCGGTATGCGTCGCCGCAGC
TGGTGCAGCTCTTGCGACGCATCCAGAGGAACGGTTCAGCGGAGATGTAC
CGAGGACGCTGGGCGCAGCACTTCGTGTCCGCCGTGAACGCCGCTGGTGG
GAACGCAACGATGGAAGACCTGGCCGACTACCGAGTTCACTGGACGTCGC
CGCTCGATGTGCAGGTAGGTGATGTAACCGTGTTCGCGCCGGGTGAGACC
AACACTGCGGCCTGTTCCATGCTAACTGCACTGAACGTGTTGCACCATGC
TGATCTAAAGAAAACGTACTGGCAGGATCTGACGTCCTTTCGAACCACCG
CCCTCACGCTTCGATTGGCAACAATTCTTGGTTGGTCACCCGAGGTTGGG
CGTGCCATTCGACAGCGTCTAGGAATAGGAGGTGATTGCGCCTCGCGTCT
GAAGCCCGACTTTGGGGCATCCGCCGCAGGCAAGCTTGAGATGCTTCTGG
GTGGGGACGCGCAGCCAGCGGCCGGACATCACAGCGCATCGGTCGTAGCG
ATCGATCGCTGGGGCAACGTCGCTGCTCTTGTGCACTCGAGCAACACGCC
ACTGTGGGGCGATACGGGATTGGTTGTGGATGGCGTACCGATCCCAGCCC
CGGCAGGATTGTACCGCGATGCATTAATGCGTCTTGTACCCGGTAATCGG
GTCCCGAGTGACATGGCTCCACTGATTGCGCTCACGGCGGGCAAACCGGT
CTTCGCTGTTGCAACAATCGGGAGTTCGGAGGTGCAGGAGGCGGTGCGCG
TCATGGACGGGCTGATCCATCGTAGGGCCGACGTCGCTACCCTGCTTGCA
GCACCGCCATTGCTCATCAACTACGAACAGATGAACGAGGCGGTACTCGC
CCGCAACGAGCTTGTACCAGCTGGCCGATATTCTCTGGCATTTATGGCCA
GTGCACGCTCGACCGGCATAGCCGTTCGTGAGGTCGACCTTCAACGCACG
ATGACGTTACGGGGTACGTCTGCCTTGGGCGTCATACGATCCGATGGTGC
GCGTGAGGGCGGCGAAGCCCTGCAGGTGCTCCAGTTTACCGAGGCTCAAT
AG
>evm.model.Contig.31863.1  locus=Contig.31863:6:215:+
ATGCTGGGCCAGACCTGCGCGGTCGGGATGCTGTGCGCGAACAGCCGTAC
CAGCGTCGGCGCCACCGCCAGGTGCAGCGCCGACGCGTCCTCCGCCAGCC
CGTCCAGACAGGATGCGAACATGATCGTGTCGCCCAGCCCCTGTTCCTTA
TGCACCAGCAGCGACCGGCCCGTCAGGTCGTCGCCGGTCCATTCCGGGAT
GCTGGGGTAA
>evm.model.Contig.24419.1  locus=Contig.24419:16:222:+
ATGGGTATCGTAAAAATCGACGACCGACTTCACGAGGAAATCCGCCGCGC
CAGCACGGTCATGTGCCGTTCGATCAACGCGCAGGCCGAGTTCTGGATGA
AGATGGGCATGTTGGCCGAGGCCAATCCGACGCTGAGCTTCCACGAGATC
GTCAAGGCGCAGATGGCCGCCGCCGACGCTCCCCTGCCGCAGCCGCTGGT
CGCCTGA
>evm.model.Contig.23731.1  locus=Contig.23731:21:254:+
ATGCGCCAGTGTCTGGCCGCCGCGTTGGAGGCGCTCGCGCCGGCTAGCCC
GGCGAGCGAGCGGGAGGCGCTCAGCGACCTGATCATGGTGCTGGGCATGG
GCATGATGATCCGGCGCGTGATCGATCCCGCGCGGGACTGGGCGGTGATA
GCGCGGCGGATCGGCGGGATCGTCGACGCGACGCTGGACGGTTTGCGACA
GGATGGGGTGATGGCCGGCGGGCTCGCGCTATGA
>evm.model.Contig.21012.1  locus=Contig.21012:18:239:+
CTGGCGGCGGCGGATGCGGCGCATGGGATCGTGCAGGGCCTGTTCGCGGC
CTATCATGCCGATCCGGCCAGCCTGCCCGAGGAATGGCGTGACCGCCTAC
CCGGCGAAGAGCCCGCGCGCAGTCGGCATATCGCCGACTTCATCGCCGGG
ATGACCGATCGTTACGCCGTGCGGTGCTACCGCGAGATGGTCGGTGAGAT
CGACCTGCCGGACGGGTTCTGA
>evm.model.Contig.19028.1  locus=Contig.19028:30:251:-
CTGCCCAGATGGTCGAGCGTCGCCGCCAGTTCCGCCGCGCCGCGAAAGCC
GTGGCGCATCATCCCCGCCACCCAGCGCGGATTGGCGGCGCGGGCGCGGA
CGGTGCGGGCGATCTCCTCCGCCAGCGGCCGGGCGCGGGGGCGTGTCGGA
TCGCGCGTGTCGAGATGCCAGAGCGCGGCCGACCCGCCGGTCAGGCGTTG
CGCGGCGGCGAAGCCGGCCTGA
>evm.model.Contig.17465.1  locus=Contig.17465:30:245:-
ATGGGTGTCGAGATGCGCTTCGACGTCGATCTTGGGGCGGGAATAGGTCA
GCGTGATCGCGAACAGCATGATCGGTCCTTTCGTAACTCAGACGGTGAGG
GTTTGCGTGACGACGGCGGGAATCCGCGCCACCGCAGCATCAAGGGCTTC
ACTGCGTACCGCAGGGCCGCGACTGAGCTTTTCTGCGCGGATGATCTGGA
CATCCTCGATGCCTAG
>evm.model.Contig.17123.1  locus=Contig.17123:78:287:-
ATGCATCACTTTGCTAGAGACGGCCATGACCCCATTCTAAGGGACATCAT
GAAGCCCCAGCAGACCAGCGCTCGCCCTAAACGCCAACGTAGAAGGGTGC
CTTCGATGGCGCACGAGTTCGCGGCCATGCCTTGGCCCGACGAGCAATTT
GGTGGCGCAAAGGTGGTTCCTGCTCCAACAACTGCCGCCACCACCTCCGT
GACACCCTGA
>evm.model.Contig.16630.1  locus=Contig.16630:20:290:+
ATGATCCCCACCCTGCCCGGTATTACCACCGTCGCCCAGACCATTACCCT
GGCGCTGTCGCCCATCTTCATGCTGACGGCGATCGGACAGTTGCTCAACG
TGCTGGCCGGCCGGCTCAGCCGCGTGGTCGACCGGGTGCGGGCGCTGGAG
CAGGAAATCCATCAGCGTGGCGACGGCGATCGCAGCCGCCTGTGTCGAGC
GCGGTGA
>evm.model.Contig.15921.1  locus=Contig.15921:12:257:-
ATGTTCAAGATCGACCAGGATGCGGAGGGGCGCAGCCACGCCATCTCCAG
CCACAAGGCCTTCCACAAGGACATCCCGCTGACCCATGACGAGCTGCGCG
GCTATCGCGACGTGGTCGCCGCGCTCGACTTCGACGCGGTGCTGACGCCG
TTCGAATATGCGCCGGAGGTGGACCGGGCGGTCGCGCTCGCCGCGCTGGA
CGATGGCCTGGCGCGCGCGCCGGGCGTGAAGAGGATGCCGTTATGA
>evm.model.Contig.15382.1  locus=Contig.15382:1:216:+
ATGAGGCGCATCAACGTCGGAACAGGCGCTAGAACGTTCGACGTCACCAC
AAGGCCGAAGAGCAGGACCCTGCTCAGCCCGTATCTCGAGACGAGGCATC
CAAAGCAGGAGAAACTCCTGACGACATGGCGCTCCGCGAACGCCGAAACT
CTCGACGCTGTGATCGCCATTAGCCCGTCACGCCCAGGAGCACGAGCAGG
AACAAGCGGAGCATGA
>evm.model.Contig.15206.1  locus=Contig.15206:38:268:-
ATGCCGAGCGCCAAGGGCAACGACAGCTTGGCCGCGTCCTCGCCCTTCCC
CAGGGCCTGTGACGGCGACAGGCTGGCGAGGGTGAACACGCCGCCATCAC
CCTGCGTGCGCCGGGTGATGGCGACATTGGGGCCGAGGTCGCCCAGCACG
TCCCTCCCGGTCCAGGCCACCGAGACGCTGGCCTCCTGCGTCGTCGGGTC
GATGCCGTTGGGACTGGTCTTGACCGTATAG
>evm.model.Contig.14946.1  locus=Contig.14946:66:278:+
ATGCCGGCTCCTTTCGCAGCGCCTCCGCCGGCGCGCAGGGCGACCGCAAT
GCCCGCGCCGGCCGCGCCGCCAGCAGCAAGGCCGATCGCGAAGCTCTGGC
GGCCGGCCGCCGCGCAAAGGCGGAGGTCCGGGACGCAGCGGCCGACGAGC
GCGCCTTCAGCTCGGCCGAGCGCCAGGCGAATAACGAGATCGCCACCGCC
CGCGCCGAACTGA
>evm.model.Contig.14558.1  locus=Contig.14558:94:345:+
ATGTCTATGAGACGCATGGTGATTCTCGGTTGTGCCGCCCTTTCGATGCT
GGCGGTCGGCACGGTGCCGAGTGACGCACGCCGATCGTCGACGTATAAGA
ACCGGAAGCACAGTGCACGCGCCCGCATCTTTGCGCCGTCGCGCGGCACG
ACAAGCGGTGAATGTCCGTGCAATGGCGGCGACGTCTGTGTCGGCCCGCG
CGGCGGCCGATATTGCATCACCAGCAGCGGGAACAAGCGCTACGGGGTTT
GA
>evm.model.Contig.13245.1  locus=Contig.13245:40:330:+
ATGCTGGTGACGGACATCCCGACCCTGGTCGAGAACAGCTATCGCATCGC
GCTCGATACGCCCTTGTTCACGGTCGAGGGGATGGAGCCGATGGCCTTTG
CGGGCAAGCCGGGCATCCGCTTCACCTATAGCTTCACCCGCCCGAACGAG
GACCTGCCCCGCAAGGGCGAGGGGCGCGGGGCGATGATCGACGGCAAGCT
GTACCTGATCACCTTCGAGGCGCCGCGATTGCACTATTTCGACAGCGGGG
TGGCGGCGTTCCGGCAGGTGGCCGACAGCGCGAAATTGTGA
>evm.model.Contig.12937.1  locus=Contig.12937:6:314:+
ATGCTTGACGAAATGGCGAACATGGAATCGCACATCACGGACGCGATGCG
TGGACGTTGCGATGACTTGGAGCGTCGAATGGTGGAGGCAGACCAGAAAA
CCGAAGCCCGTCTCATATCCCTTGAGATGGGCCAAGGCGAGTTCGTGGGG
TGGAAGCCAACGCTAGAGAAACGTCTCGACAACCTAGCGCTTGAGGTGCA
GCGTGCGAACAAGTTCATGGAACGCGAGGCATTCGACCATGACTTCACGC
ACTCGGGTCTTCTCCACCTTAACGAGTCAGCGACCAGGCGCACATCTGCC
GGGGTTTAG
>evm.model.Contig.12191.1  locus=Contig.12191:30:299:-
TTGTTTCCTCTCTGGCCATTCCGTGGAGCATTAGCCAACCTCCTCCACAG
GTCCGCGTTCCAGCTCCCTCCTGCTCCTGCTCAACCCGTCCCTCTACTTG
CTAGCCTCGGCGAATTTCCCTGCACGCTCCACTGCGCCATCGCTCCTGCC
AGCCATGGACGTGCGTCCCTCGAGCTTGTCCAGCGAGTCGCGTCCAGGCC
ACGTCAAGCTCCTCCTCGGGTCGCTGTCTTCGAGCCCGACCTCAAGCTGC
AGCGCGCCCAGCGACTCTGA
>evm.model.Contig.11999.1  locus=Contig.11999:78:332:-
ATGCTCAAGCGTTCCTCGCATCCAGGCGACACTCCTGTCCCACAGACCAA
ACTCCGGCCGCCAGTGCAGACGAATGGCGACAGCGGCGGAAACCTTTCCC
TACGGGCACCCAAGGCGATGGTGGCTGAGGCATTGCGGCGAAGGAAAAAG
GGGAAGATATGGCTCGGCTATGATCCCTTTATCCACACGGGGAGGAAACA
CAAGGGGGGTTTGGAGCTGGTGCCACCCATTGCGCCGTGCATTACACGCA
GTTGA
>evm.model.Contig.11815.1  locus=Contig.11815:33:338:-
ATGATGCAGCCCACGGACGAGCAACCGACCGACGTGAAAAGCATGGGTGC
GACCTTCAAGCCAGTGAACAATGTGAAGGAAATACCCCTGCACCCTGAGT
ACACCGACGGGCGGGTGGTACGCATTGGCTCCAGCCTTCCTCCAAAATTG
GAAAGCGCACTTGTCGACTTCCTCCGCACAAAAAGGACATTTGCCTGGAA
ACTCCGCGACATGAATGGCATCCCAAGGGAAGTCGCTGAGCATTCTCTAC
AAATAAATCCTAGGTCCAACCTAGTGAAACAGCGACTATGCCGCTTTGAC
AAATAA
>evm.model.Contig.11603.1  locus=Contig.11603:59:304:+
ATGTCCGTGAAACTTTTGTACACCCTGCCTACCTCGACACGTCCGTACCG
TACCTGCGTGGTGTCGGAATCGCCGTGCCGCACGGTGAGGTGCCACACGC
CCGCGCCGTCGCCGCCGAACGCCTCGCCGTTGCCCGCCCACTGCTCAGCA
GCCACGCCCGCGGCCGCGTCCTCGCCGACGTACTCCGCCGCCACGACCTG
GCTCCGGAACCTGACGCACTCGTGCACGCTGAAGCGGCGCGCGTAG
>evm.model.Contig.11383.1  locus=Contig.11383:64:360:-
ATGCGGGTGGAATGCCCCGCCATCGCCGGTCCGCGCGCCTTCGGCCTGCG
CGTCTGCCGGCCCACCCTGGGCGGCGGCCTGCCCGGCCAGTCGGTGGTGA
TCGTCGATCCCGACCGCTATCCGCAAGCCGGCGGCCTGGCCCTGATCGAG
GTCGAGGGCGGTTTTCGCCTGGTGTCGGTCGCGCTCGACCGGCACGGCGC
GATGAAGGGATACAGCGTCCTGCCCGAGACGGAGATCGCGCTCGACCCGC
TGCCGCCCGGCCATGTCGCCGGCGTCGTGGCGGCGCTGTTCGTCTGA
>evm.model.Contig.11192.1  locus=Contig.11192:121:342:-
ATGTCGCCGATGCCGAGCTGGCGGAGTTGCGCGTCCATGTCGTCGACGAA
CCGCTCGGTCAGCCGTGCGGCGGGCTCGGCCCCGGCGGGGTCGTCCTCCA
GCCGCAGCAGCACCATCGCCAGCACGGCCGCGATCATGTCGAACCGGCCA
TCGACCGTGTCGGGCACCGCGCCCGCCAGATACCAATGCTCCTGGCGGGC
GTGCAGCACCACCGCATTATAG
>evm.model.Contig.10780.1  locus=Contig.10780:44:377:+
ATGCGGCTGCGCTCGCTCCGCCGGCTGGAGGAATTCGAGATCCGCAAGGA
GCGCGACCAGCTCGACGCGGAACGGGTGACGCTGGAGGCGCTGCTCGCCG
ATCCCAAGAAGCAGAAGGCGCGGATGAAGCGCGACCTGAAGCGAATCCGC
GACCGCTATGGACCGGAGACGTTGCTCGGCAAGCGCCGCACCGATGTGGA
GGAGGCCGCGCCGACTCGCGACATCCCGCTGGAGGCGATGATCGAGCGCG
AGCCGATCACCGTCATCCTACGCTGA
>evm.model.Contig.10410.1  locus=Contig.10410:8:338:+
ATGGCCAAGCACGGCTTTGCCCGCCACTCGACCTTCGAGCTGGTGACGCA
CGAGGCCAATCGCGCCGTCTTCTCGCTGGGCGACAGCGAGGAGACGCGCA
CCTCCTATCCTTTCGCCTTCCGGCTTGAGGCGGAATTCCGGTTGGAGGCA
GCGACGCTGGTGATGGAAATCCGCGTCCTCAACCGGGGCGAGGAGCCGAT
GCCCGCCAGCTTCGGCTTCCACCCCGCCTTCGCTTGGCCATCGCCCCCGA
CGGCCTGA
>evm.model.Contig.9992.1  locus=Contig.9992:86:385:+
ATGCGCGCCATGGATTGGAGCTGGGCCGAATGGGGCGACCTGGAACGGGG
AGACACCATGGAGCCCGGGACACAGACGAAATCCGAGCAAGGGAAGCAGG
CACGCGCTATGAGAGACAAAGGAGGGAGCTCCGTGAGCTGGAATCCGACA
CGCGCAGCAGGGAGAAGGGAAGGGATGGAGAGAAGTCCAGGGCGCGGCGC
GTGCGTAGGGAGAGGAACGTCGTCCTGGGCGAGCTGGAGACGATGGAGCA
GAGGCGCGCAGTGGAAGGAGCGATTGAAGAAGATGCCAGGAAGAAGATAA
>evm.model.Contig.9423.1  locus=Contig.9423:36:275:+
ATGCTGAACGACCTCAAGGTCCTCATCATGCCCAAGGACGACCGCATGCG
CGAGCTGATCTCGCTACAGGCGATCGGCCTCACCCCCATCGAAGCGGTAC
GCTATTACCTCGCCCTCAAGATGGCGGAGCGCGGACTGATATCGGCCCCC
AATGCGGCAGCGGGCCTCCCCTTCAACATCGGCGCGCCCGCGGCCGGGGT
CCTGCCGCTCGGCGACGTGGCGGGCACCACGCCGCGATGA
>evm.model.Contig.9292.1  locus=Contig.9292:58:366:+
ATGTCCCAATGTGAGGGGCTGAAGGAGGAGGGTGTAGCCGACTGCGAGGA
GGTCTGTCAGCTGAGGGACGAATTCCGCGGCCTGAAGGCGAAGGCGGACC
ATCACAAGGTGGAGCTGCGACAGGCACAAGAGAGCCTCGAGGCAGTGACG
ATAGAGCAGGACGAGGCTTCCCTCCATGCTGACTCCCTCTCCAAGTCCCT
AGAGGATGAACAGTCCGAGGACCGAGCTCTAAACGCCCGGATAGAAGGTA
TTTCGTCGAAGTATCATTTCACTTTTTGGGTTCAGCCTTTTTTCTTAGCC
ATGGCTTGA
>evm.model.Contig.9188.1  locus=Contig.9188:142:408:+
ATGGCGAGCTTCACCGTGCTGGCCATCGGAAAGGCGATATGGCCGTTGAC
CACGGCGGTCGAGCCGTCGCTCAGGTCGATCGCGGCGATGCCATATTCGC
CGGAGCGTTGCGCCATCACCGCCTGCATCTCGCGCTGGAGATCGGACAGC
TCGAACACGCTCGCGGCGACCGGAGCCGGGACCATGACGCTGGCCGCGAT
ACCCGTCAGGAACAGACGGGGCAGCAGGGAGAGACGCATCGACCTTCCTC
GAACAGGGCATCCATGA
>evm.model.Contig.8499.1  locus=Contig.8499:7:378:-
ATGTTGATGACCGCGCGGTATCGGACGATCGCGGACTTTCTGAAGCTGCA
TTATTGCCTCAGCCGCCGCGACGAGCCCTTCTGGCGGGACAATGGCGATC
CCGGTTCGATCTCGGAGCGGCTGCGCGACCTGCTGGAGCAGTGGCGCTAT
CGTCCGCCGGGGCGGTTCGATTTCACGCTGGATGTCGAGAGCTTCGCCTA
TTTCAACTATCAATATATCCTGTACGGCATGGGTTTCGCCGATGGAGATT
GCGCGCCCGCCGGTTCGTCGACCGAGGCCGAGCGGCTGTTTCGCAAGCTG
AGGATGTTCGGCGATCGGGCCGTGGCGGATCTGCCGAGCCATGGCGAACT
GGTCGCGGCAATGCGGGGTTAG
>evm.model.Contig.8343.1  locus=Contig.8343:13:404:-
ATGGGCGCGGACGTGACGATCGTCGAGATGCTGCCGCGCATCCTGCCGGT
CGAGGACGAGGAGGTTTCGACCTTCATGGACAAGGCGCTGACTAAGCAGG
GCATCAAGATCCTGACCGGTGCCGGCGTCGAGAAGATCGAGAGCGGCGCC
AACGCGGTGAAGGCCGCGATCAAGGGCAAGGACGGCAAGGTGACCGAGGC
CGAGTACAGCCACGTCATCGTCGCGATCGGCATCGTCCCCAATACCGAGA
CGATCGGGCTGGAGGCGCTGGGCGTGAAGACCGAGCGCGGCCACATCGTC
ACCGACGGCTATGGCAAGACCAATCCATGA
>evm.model.Contig.7645.1  locus=Contig.7645:20:420:-
ATGGCGTTCGACGCGATGAGCGCGATCACCGGCCCCTATGCGACCGAGAT
CCTGGAGAAACGACTGGGCTTCGCGCCCGGCACGGTGCGCAACGGCACGC
CGCTGCCCGATTTCGGCGGTCATCATCCCGACCCCAATCTGGTCCATGCG
CGCGCCCTCTACGACACGATGATGGGCCCCGACGCGCCCGATTTCGGCGC
GGCCTCGGATGGGGACGGCGACCGCAACCTGATCATCGGGCGCGGCCGCT
TCCGCCGCCGCCGACCGGGTCGCCGAGAAGCTCGGCATTCCCGCCTATGA
>evm.model.Contig.7567.1  locus=Contig.7567:14:379:+
ATGGACCAGGTGCTGCACCAGCTGACCGGCGCGGGGATCGCGGTCGACTA
TCAGTTCGTGCGGCTGATCTGCTCCAAGTTCGACGGCAACGATCCCAGCC
ATGCGATGGTGCGGGCGATCATGGAGCAGAGCTTCGGCCCCGCCTTGCTG
CCCGTGCCGATCCTGGAATCGGCGGAGATCAGCCATGCCGCGATGCGGAT
GATGACCGTCTATGAACTCGACAAGCCGATCGGCACGCCCAAGACGCACA
AGCGCTGCCGCGCCAATCTGGACGAGGCGATGCGCCAGGTCGAGCAGCTG
GTCCGCCAGAGCTGGGGCCGGGTCGAACCGCTCAGCGAGGAGGCGCTGGT
CGATGCCGCAGCCTAG
>evm.model.Contig.7375.1  locus=Contig.7375:42:431:+
ATGGCGACCGCGTTGCGCGCGGTGCCCGGCATGGCGGTGACCGAGAAGGT
CGGGCGGACCGGCGTCATCGGTGTGCTGCGCAACGGCGAGGGCCCGGTGG
TGCTGGTCCGCGCCGATATGGACGGTCTGCCGGTGGAGGAGAAGTCGGGC
CTGCCCAATGCCTCCAAGGCGCGGCAGGTCGGGCTGGACGGCGTCGAATC
GCCGGTCATGCATGCCTGCGGCCATGACACGCACATCACCGCGATGGTCG
CGACCGCGCGGCGGCTGGCGGCGCTGAAGGATCGCTGGCGCGGCACGGTG
GTGTTCCATCGTCCAGCCCGCCGAGGAGCGGGTCGGCGGCGCCAGGGCGA
TGGTCGCCGACGGGCTCTACACGCGCTTCCCCAAGCCTGA
>evm.model.Contig.7250.1  locus=Contig.7250:31:423:+
ATGGAAGGCTGGAGCGAGTCGACGGCGGGCGCGCGCAGCTGGGCCGACCT
GCCGGCGCAGGCGATCAAATATATCCGCCGCATCGAGGAGTTGATCCGCT
GCCCGGTCGCGCTGGTCTCGACCAGCCCGGAGCGGCTCGACACGATCCTG
ATACGTTCCGGCGCAATCCGCGCGCCTGACGCTCTGGATTGCTTCCCTGC
GATCGTCATGACGATCCCAAGTCCCAATCATGTCATCGAGTTCTATAGTT
CCGCCTCCTCTTCCTTGAGATCGGGGAAGCTGTAG
>evm.model.Contig.6819.1  locus=Contig.6819:116:373:-
ATGAACCGGTCCTCGAACTCGCGCGTCTGGTGCGAGGCGCGGACGAGGAT
GGCGACCTCGTCCAGGCTCTTGCCCGCGCGCCGACAGTTCTCGATCTCGT
CGCCGACCCGTCGCGCTTCCTCCGGCCCGTCCCAGACGCCGAGCACGCGC
ACCTTCTCGCCTGCGTCGAGCTCGGTCCAGAGCTGCTTGCCGAGCCGGCC
GCTATTATGGGCGATGACGCCCCCGGCCGCCCCCAGGATGTGGGGCGTGG
ATCGGTAA
>evm.model.Contig.6777.1  locus=Contig.6777:49:450:+
ATGGCCGTCGACACGCCGGGCCATCTGTTCGCCCTCCATGTCACGCCAGC
CAGTGCCGAGGATCGCGGTGAGGTGGAGCGGCTTGCCCGCACCGTGCAGG
AAGTCACCGGCGATACGGTCGAACTGGCCTGGGTGGATCAGGGCTATACC
GGCGACCGGGCCGTCGATGCCGCAGCCAGGCACGGCATCGCGCTCGAAGT
CGTCAAACTCCCGCAGGCCAAGCGCGGCTTCGTCCTCCTGCCAAGGCGCT
GGGTCGTCGAGCGGTCATTCGCTTGGGCAACTCGCTTCCGCCACCTCGTC
AAAGACTATGAACGTTATGCCCAAACACTCGCCGGACTTCACATCGTCGC
TTTCGCCCGCATCATGATGAAACAGGCTGCCGCACTCGCCGCAGGTTCAT
AA
>evm.model.Contig.6712.1  locus=Contig.6712:9:459:+
ATGATCGACCTGCCCTCGATGGCCGCCGCCAATCTGGAGCGGCAGGGCAA
GCTGACGCCGCAGGCGATGGCGGAGGTGGAAGCCTATACGCGCGGGCCCT
TCGCCACCGACCTGCTGCTCGGCCGGTCCAATCCGGAGGCACTGAACCGC
CTGGTCGAGCGGGTCACGCAACTGACCGGGCTGGACCCGGCGCTGGTGCG
GCGCATGGGCGGGCGGATCGACACGGGCACCTACCTGCGCGAGATCCACC
GCGCGCAAGGGACGATCGGCAGCGTCTACGACTCGAACGTCACCGCCTTC
GACCCCTTTCCCTGGGCGAAGGAGCAGCAACCGACGCGCGCTATCACGCG
CTGTCCTACGGGGTGA
>evm.model.Contig.6609.1  locus=Contig.6609:81:443:-
ATGACGGCCCATGCACTTTACCCGGTCTGGGACGACGCACGACCGGCGAC
GCTGTCGCCGACGATCGTCCGGACCATCATTCGTGAGCGGCTGGGCTTTC
AGGGCCTGTTGCTGTCGGACGATCTGCACATGGGGGCGCTGCACGGCGAC
CTGCGCGCGCGGGCCGGGGCGGCGATCGGGGCAGGATGCGATCTGGCGCT
GTGCTGCGCGGCGACACCGGAGCAATGGGAGGCGCTGGCCGAGGATCTGC
CTCCCGCCGGGCCGGCGACGATGCGGCGCCTGGCCGAGGCGATGCCGGCT
CCGGGGCAGGGCGAGGTGGCCGCGCTGATCGCCGAGCGCGACGCGTTGCT
CGCGGCGGCGTGA
>evm.model.Contig.6550.1  locus=Contig.6550:33:462:-
ATGACGACGCTCGATGCACAGCCGGAGGCGGTGAAGCAGGCGGCGGTCGC
CGACCGTCTGTTGCTGACGAAGACCGATCTGGTGGACGAGGCAGGGCAGG
GTGCGCTTCGGGGCAGATTGGCCGCGCTCAATCCGGCCGCGCCGGTTCTC
GTCGTGACCGACGGGGCGGTCGATCCGTCGTTGCTGTTCGATGTCGGACT
ATGGGACCCCGCCAGCAAGAGCGACGATGTATGCCGCTGGTTGGCAGAGG
AAGCGCATAACGCCGGACATCATCACCACCATCATCACGACGTGAACCGG
CATGACGACGGCATCCGCGCGACCTGCCTGACGTTCGATACACCGCTGGA
CCCGCTGGCGTTCGAGCGATGGCTGGGGGGATCGTGA
>evm.model.Contig.6441.1  locus=Contig.6441:95:337:+
ATGCCAGACATCGTCCTCCGGCTCGACCGCCGCGTTCCACCGCTCGACGA
TCAGCGCGTCCATCGCGGCCACATTGGCGAAGGGGCGTTTCTGGATGTTG
ATCGTGCGGTGGTCGCCGAAATGCGTATCGGCGGTGAAGAAAAGGGCCAT
GCGATCCGAACGACCGAGCATCGGTGGCGGTGCCGTCGCGACGGACTTGC
CGTGCGCGCCCCGCGCCCTATCGTCGCGCGGCCAAACATATAG
>evm.model.Contig.6374.1  locus=Contig.6374:251:424:+
GTGCCGAGCAAGGCGGTGCCGGCCAGGCTGCCGACCGAGTTGATGATGCC
GAACAAGGCGATGAAGCTGATGATGTGGCCGGCCCCTTCCTTCAATGCGC
GCGTCATGCCGAACAACAACGCCGGCCCCAGGAAAAAGGTGGCCGAAAAG
GCGATCAGCGCCTGTGTGACATAG
>evm.model.Contig.6291.1  locus=Contig.6291:22:466:-
ATGTACCTGGAGGAGACCAAGGGCCAGGACGCTGGTGGTGGCGGCAACGA
CGAGGGGAAGTCCGGTGGCAGCCGCAGCAAGAGCGGTGACACTGTCGACG
GCGTCACGCCGAGGCCGGACGCCATGCCCAAGTCCGCGGTGCGCGTGGGA
GGCAGTGGGGCGGCGGAGAGCGCGTCCACCAACAACGGCATCTCCCTGCT
CGAGGTCGGCGGCGGCGACCACCAGCAGTCCCACGCGGGGTTCTTCGACG
ACGATGAAGACGATGGCGACGACGCAACGGGGCAAAGGCTCAAGAAGGCG
CGTGGTGGGGACGAGCCAGTACCGGCGGCGGGCGCGCGGCGGCGGCGGCC
GCCGCGAGGCAGCAGCACGAGGAGGTCAGTCACCGGGAAATGCTCATGA
>evm.model.Contig.5778.1  locus=Contig.5778:139:342:-
ATGGAGGCGGTGTCTCGCCTGCTGGAAAGGGCCTCGGTGTCAGGACTCAG
GAATGGGGCGGGGCAGGGCAGGTGCGCTGTGTGTCGGGAAGCCGGGAAGG
CAGGCTACCAGCGGCAGGGAGCGAAGGCAGGGTGCCGAGTGCCGACGGCG
GCGTGCGTTGCGTTTGGATCTTGGAAGAAGGGTGCGAAGGCGGCGTGGAT
GTAG
>evm.model.Contig.5572.1  locus=Contig.5572:235:471:-
ATGGGCAACAGCAGCCAGGCGGTGCCCCGCGCCGACATGCCGCCGGCGGT
CGCCTCCGCGCCCGCGCCCGCGCCCCAGAAGGTGTCGAAGCGGTTCGCGC
CCTTGATCGCGCCGCCCGTATCCTGCGCCACCCACAGGCCGGTGGCGTCG
GCCCGGTCGACCGACAGGAACAGCGGCGCGCCGAGCGGCACGAACTTGGG
GTCGGCGGCGGCGCTCACCTGCCCCGTCACCGCATAG
>evm.model.Contig.5451.1  locus=Contig.5451:151:438:+
ATGCCGTGGCCGGTGCCGTGCGCGAAGTCGAGCCCCGCCTCCCAGAGCGG
GCGGCGGGCGAAGGCGTCGATCTGGCCGCCCATCGTGCCGTCGGGGAAGA
TGGCGGTGGCGATGGCGATATGGCCCTTCAGCACGCGGGTGAAGCGGTCG
CGCATCTCCGCCGTGGGCGCGCCGATCGGCATGACCCGGGTCACGTCGGT
GGTGCCATCGGCATATTGCCCGCCCGAATCGATCAGGAAGAGCTGGCCCG
TTTCGATCCGCGCGTTCGACTCCTCGGTGACGTGGTAA
>evm.model.Contig.5336.1  locus=Contig.5336:247:471:+
ATGAAGATCAGGAAACCCTGCATCGGCGCGATCCGGTCGATGCCCACGAT
CGCGAACCCGGCCAGCGCCGCGACGCACAGGCCGATCGCGATGAACCAGG
CCCGCCGGGTGCCGGTGGCATGGGCCAGCGCCATCCACACCGGCACCGCC
GCCGCGCTGACCGCCAGCATCGCCGCCAGCGCGACCTGCCCCGCGCCCTC
GCTGCCGAAGACGTATTTGAAATAA
>evm.model.Contig.5288.1  locus=Contig.5288:259:465:+
ATGGCGGCGGAGAGGCTGCCGATCGCCGCCAGCGCGCCGACGCCCAGCAC
CAGGCAGACCAGCAGCAGCCGCAACCCCCGGAACCGCGCCGACAATTCGC
GACGGGCCAGCCGCCAGGCCAGCGGCCATGTGCTCATGCGACCAGCCGCC
CGTCGACCATTTCCAGCGTCCGGTCGCAGCGCTGGCCCAGCGCCGGATCA
TGGGTGA
>evm.model.Contig.5222.1  locus=Contig.5222:24:491:-
CTGGACGCCTCCCGCATCTTCGAGCTGCGCCGCACGGTCAGCCGGGTGCG
GATCGCCGCCATCGCCTATCGCCGCTTCCTCCAGCCGCAGCGTGCGGCGC
TGGAGAAGCTGGCGGCGCTGCCCGGCGACTGGCTGGGCGACGACGACCGG
CTCCACCTCGCCGCCGCCGCCGATCGCGCCGCGCGCATGGCGGAGGAGCT
GGAATCGATCCGCGAACGCTCCGCGCTGATGCACGAGACGCTGTCCGACC
TGCGCGCCGAGCAGATCGACAGCCGTTCGCTGGTCATCTCGATCGTGGCG
ATGATCTTCCTGCCGCTCACCTTCATCACCGGGCTGTACGGGATGAACGT
CGCGCATCTGCCCTATTCACAGGAACCCTGGGCGTTCGACGCGATCATGG
GGGCCTGCGCGGCGATCGCGGCGGGGGTGACGATCTATTTCGTCCAGCGC
CACTGGTTCTCGCGCTAG
>evm.model.Contig.5168.1  locus=Contig.5168:21:479:+
ATGGTCATGCCCGGCGACAACGTCGCGCTCGGCATCAAGCTGATCGCGCC
GATCGCCATGGACGTCGGCCAGCGCTTCACGATCCGCGAGGGCGGTCGTA
CCGTCGGCGCCGGTGTCGTCAGCGCCATCGACAAGCGTTCGACCATCGCG
TTCTCGACCAGGCGACCGGCGACATCGCCGACACCGCACGCCGCACCGGC
GCGCTCATCCGCGGTCCGATTCCGCTTCCGACGCGCATCGAGAAGTTCAC
GGTGA
>evm.model.Contig.5095.1  locus=Contig.5095:8:217:+
ATGTCGTCGGCGCTACCGCAACTTCAGTTCTCAGCCATGACGACATCTGA
ACAGAAGTGTGACGCGCGGTGGGAGAAGATGATGGAGATGTTGGACCGGT
TGGGAGATAAACTGGAGGCGATTGAGGTAGATCAACTTCGACTCAAGGAG
CGGGCGGACCGCGTGGCCACGACGGTGAAGAAGGCGGAGGAAGATCGTGC
GGTGGACTAG
>evm.model.Contig.4954.1  locus=Contig.4954:31:441:-
ATGCTGCACCTGACCAAAGTGGCGTTCGGCGCGACCAGCGTCGAGCAACT
GGCCGACCGGATCGCCATCCGCCGCGCGGAGGGCGGGCTGGTGCTGACCA
CCCGCTACCTGCCCAAGCGGCACGAGGAGGTGGTGGCCCATCCGGACAGT
TCGCTGTTCTGGATCGTCAAGCACCAGCTGGTCGCCCGCTCGCCGATCCT
GCGCTTCGGCGAGGCGGAGGGCGGCCGGGTCGCGATCCATCTGCAACCCG
AACTGGTGCTGGTCCAGGCGCGGCCGAAGCGCGCGCATCAGGGCTGGCGC
TATCTGGAACAGGCCGACGCGCCCGCCGATCTGGGCGGCGGCGATGCCAG
CGGCCTGACCGCGCTGCCCCCGACGCTGATGGGCAAGCTGTCGGAGCTGG
CGCTGATCTGA
>evm.model.Contig.4705.1  locus=Contig.4705:88:456:+
ATGGTCCGCTCCTCCAGGTTGAGCCGGGGCATGATCCGGCGCACCGCCTC
GATCGCCGCCTCGCGCGCCAGCGCCGCCAGGTCCGCACCGACGAACCCGA
AGGTGGTGCGTGCCAGCTCGTCCAGATCGACCTTGTCGCCCAGCGGCATG
CCGCGCGCATGGATGCCCAGGATCTCACGCCGCCCGCGCTCGTCGGGCAC
GCCGACGATGATCTCGCGGTCGAACCGGCCGGGCCGGCGCAACGCCTCGT
CGATCGCCTCGGGCCGGTTGGTCGCGGCGATCACCACCAGATTGGCGCGC
GCCTCCAGCCCGTCCATCAGCGTCAGGAGCTGCGCGACCAGCCGCTTTTC
CGCCTCGCCCTGCACCTGA
>evm.model.Contig.4647.1  locus=Contig.4647:195:473:-
ATGGAGGGCCGCTACGGCGCCTATGTCACCGATGGCGAGACCAATGCGAC
CCTGCCCAAGTCGGTGACGGTCGACCAGCTGACGCTGGAGGAAGCCGCCT
CGCTGATCGACGCGCGCGCGGCGGCTGGGCCGAAGACCAAGAAGCCGGTG
AAGAAGGCGGCGGCGAAGAAGCCGGCGGCGGACAAGAAGGCCCCGGCCGA
GAAGAAGGCGACGGTCAAGAAACCGGCGGCGAAGAAGCCCGCCGCGAAGA
AGGCGGCGAAGCCGGCCGCCGGAGAGTGA
>evm.model.Contig.4589.1  locus=Contig.4589:221:436:+
ATGAATCGCGACAACGGGCTGAGTTCGCCGCGCGTCAGGGTCTGCGCCGT
AAAGCCGCCCAGAAGGTCGGCGGCGTATCGCGGGGCCGATCGGAACGGCG
CGGCCAGACTGATGCCGCCCAGGCTGACGGGATCGGCCCAAGCCCCGGAT
GCGAGGCTGTGCGGCAAATGCGGGTCCTCCGCCAGGCTGACGATCGGGCT
CACCACCTCGGCATGA
>evm.model.Contig.4484.1  locus=Contig.4484:65:529:-
ATGCGCGATGTCGCGATCACCGACCGCGCGCTCGCCGCCACGGTGCGCCG
GATGGAGGATTTGGACGACCAGCATCTGTTCGCCTGGATCGATGCCGAGG
GGGAGGCGCATCCGGTCACCTCCTCCGACGTCAACGCCTATATCAAGGAG
GCGACGGCCTGCGACTTCACCGCCAAGCATTTCCGCACCTGGGGCGCGAG
CGTCGCGGCGTTCGAGGCGCTCGCAGAGGCCGAGGAGGATCTGAGCCTCA
AGGCGATGCTGGAGCCGGTGGTCGCGCGGCTGGGCAATACGCCGGCCATC
GCCCGCAAGAGCTATGTCCATCCGGCGCTGATCGCGCTGACCAAGACCGG
CCAGGCCGCGTTCCGCCGGGCGTTGCGCCTGCCCCGCTCACGGGCCTATC
TCAGCCGCACCGAACGCGGCCTGATCGCTTTCCTGGAGACGGGCACGCCA
CCGGCCGCCGCCTGA
>evm.model.Contig.4338.1  locus=Contig.4338:83:301:-
ATGGTCTCCGCCGTGATCGCCTGGGTCGGCTGTGCCGCGATTGGCGACTG
CGCGATGCGTGAGGCGGTGACGACGATCTCGTCACTGACCTCTGGCGTCG
TCGTTGTCGCCTGCGCGTCGACCGACGGAGATGTGGACGTCGCGGAAGCC
GCGTCCTGCGCCACCGCAGGCGTGGCGAGTGTGACGCTGGTCGCGAGCAA
GGCGGTGCCAAGGAGGTAG
>evm.model.Contig.4284.1  locus=Contig.4284:323:544:-
ATGGTCGTCGGCAATGACGGCAAGCTCCAGCCGCGGGTCCTGACGGCGCC
GCGCACGGTCGGCCAGGACTGGCTGGTCACTGCCGGGCTGAAGCCGGGTG
ACAAGGTGGTGGTCGAGGGCGCGCAGAACCTCCAGCCCGGCACGCCGGTG
AAGGCGGTGCCCTTCTCCGAAAAGGCTCAGCCCGCCCAAGGCCAGCCCCC
CGCTCAGGCACAGGCGAAGTAA
>evm.model.Contig.4062.1  locus=Contig.4062:271:516:-
ATGCCGCCGCCCTCTACCAACGTCGCTGCTGTCACATACGCGTTGCTGGC
GACACCTGCCAACGGCACGAACGCCGCCGCCGCCCCCGACCTATGTTTCG
AGGCCGCTGCAAACGCCGACGAGCTTGGCCGCGATGGTGTTACCCACGAC
GTCGGGTCGTCCTCCCAGCAACTCGATTGCGTTGCTCCATGGATGCAAGA
AGACCAAGACGCTGCACTGTTTGAAGCATTCAGAATTATGTTTTGA
>evm.model.Contig.3971.1  locus=Contig.3971:196:549:+
ATGTCCCTCAATGCTTACCAGCGCGCGCGTACCATCACCGAGACGCCGCG
CCACGCCGAATGCCGCCTGATCCGTGAAATCACCGGCGAGATGATCGCCG
CGCGCGATGCGGGGGTGGCGGGCGTCGCGCTGATGCCGGTGCTGGCCCGC
AATCGCGAGATGTGGAACGTGTTCCAGACGGACTGCTCGTCGCCGGGCAA
TGGCCTGCCGGCGCCGGTGCGTGCCGGGATCATCTCGCTGGCGCTGTGGG
TCAGCCGCTACACCAGCGAGGTGGTGACGGGGAAGGACGATATCGGCGCG
CTGATCGACGTCAATCGCATGATGATCGAGGGATTGGAGGGGACGGTCCA
CTGA
>evm.model.Contig.3847.1  locus=Contig.3847:114:455:-
CTGGAACCTGAGCACGCGCGTACAGGGAGGGAGCTCGAGCAGGGACCGGC
GCCGGGGCTGGGAAGAAGACGCTCGGCGCTGGAATCTCCAAGCAGAGGAG
ACGTGAGAGGGAGAGCTGGGATTTGGGAGGTCGCGCGCGGAGTTCCGGCC
GGCAGGGCAGAAGACGACCACGCAGAGGAGGAGTGCGCGTGGAAGAGCCG
TTCGGCCAGGCGCACGGCAGATTGGGCGCGACTACGGAGGAGCAAAGGGA
CCGGGCACGCAGGGACGAAGACCGAGCTGGAGGAGCCAGGGGCGGCGCCA
GCAGAGGAAGAAGACGAGGGAGAGGGAGAGCTCGGCTGGTAG
>evm.model.Contig.3790.1  locus=Contig.3790:151:490:-
ATGGCGCGCGAGGCGGGCGCGCGCTTCACCCTGTCGGGCCATTCCGAGCG
CCGCGCCGATCAGCATGAGACCAGCCACGACGCCTGGGCCAAGGCGGCGG
CGGCGCATCGCCACGGCCTCAACGTCATCCTGTGCTGCGGCGAGACCGAG
GCGGAACGCGACGCCGGCCGTGCCGAGCGGGTCGTGCAGGCGCAGATCGA
GAACTGCGCATGA
>evm.model.Contig.3667.1  locus=Contig.3667:298:555:-
ATGGCAGGGGGCGGCGCCACCGCTGGCCGCCAGCGTGATCCGCGACCAGT
CGGGGGCATAGACGCCGAGCCAATTCTCCGCCTCGTCGACGGCATACCAG
CGTCCCGCGCGGCTTCGCACGGCGAAGGAGGCATTGGCGATGCGGTTATT
GGCCGCGCCGACCGTCCAGGGCTTGGCCCCCGTCCGCAGCGTCAACGGAT
AGAGGCCCGCTCCGCCTTCATTGGTATAGGTGCCGGCGACCAGCGTCGTT
CCGAATGA
>evm.model.Contig.3489.1  locus=Contig.3489:91:595:+
ATGCGGCGCTTCGCCGAGCTGACGAACGAGGATGTCGGCAGCTGGCGGGG
CTATCTCGCCGCGCATCGCAAGCGTCGGGCCGATTTCCGCGCGGCGGGCG
CGACCGCGACCGATCACGGCCACCCGACCGCGCGCACCGCCAATCTCTCC
ACCACCGAATGCGAGGCGTTGTTCGCGCGCATCACTGGCGGCACCTGGGA
CGCGGCCGATGCCGAGTTGTTCCGCGCCCAGATGCTGACCGAGATGGCGC
GCATGTCGGTCGAGGACGGCATGGTCATGCAGATCCATCCCGGCAGCTTC
CGCAACCACAATGCCGGCCTGTTCGCCAGCCATGGCCGCGACAAGGGCGC
GGACATCCCGATGCGCACCGACTATGTCGCGGCGCTCAAGCCCATGCTCG
ACGTGGTCGGCACCGATCCCTCGCGCCGCTTGCCGGCCATTATCCGTGCC
TGA
>evm.model.Contig.3437.1  locus=Contig.3437:3:571:-
ATGACACCCACCGGTCCGGATGTCGCCGTCTTCGCCGAGGCCGCCGCGAC
GCATCGGCCGCGCTTCTACCTGACCAACTCGGGCGTCCATAATCCGACCG
GCGCGTCGCTCGCCGCCGCTACCGCGCACCGGCTGCTCAAGATCGCCGAG
GCCCATGACATGGTCGTCGTCGAAGACGATATCTTCGCCGACTTCGAGCA
CACGCCGTCGCCACGGCTAGCGGCGTTCGACGGGCTCGACCGGACGATCC
GCATCGGCAGCTTCTCCAAGTCCCTGTCCGCCGCGGTGCGCTGTGGCCAT
ATCGCGGCCCGACCCGACTGGATCGACGGGCTGGCCGATCTGCGCATCGC
GACGTCGATGGCGGGCAGTCCGCTCGCCGCCAACCTGCTGCACGCGGGCC
ATTGGTATCGAGCCATGGACCGATCCGGCGGCGGGCATCTTCCTGTGGGC
GCGATTGCCGGATGGGGTCGACGCCGTTGA
>evm.model.Contig.3397.1  locus=Contig.3397:166:441:+
ATGCGCTTGCCGGCGTTCTCGGTCGCCATCCGTTTGGCGAGCCAGCCTCG
CTGCTCGTCGCTCAGCCACCTCGCCTCCGCCGGCCGGTCAGAAAGTACGA
ACAGGCAGGTAATGCCCAGCAGGGTCGCAGGGATGCCTTCCAGAATAAAG
ATCCAATGCCATCCGCGTAGGCCGAGGAGCCCATCCATCGATAGCAGGGC
GCCCGAGATCGGTGCCCCAATGAAGTTCGCCGCTGGGATCGATACCATGA
AGATCGCCACCAGCCGAGCGCGATAG
>evm.model.Contig.3320.1  locus=Contig.3320:4:450:-
ATGGCTAGCATCGCGCCGGCCCCCACCGACCAGCGTTGTCACGTCAGGGA
CGTTGAGCCGTTCGAGCTCATGCCCGCCACGTGCCCCACCGTCGTGCGCG
TTTGCAAGATTGGGGTTGTCAGCCCCGCCACGCCGTGCCCCGCTAGCGTC
GCCGACCTAGGCACCTTGTCCTCGGCCTCTGACTCCGACATTGGCTCGTC
GTGCGGTCGCGTCGACAACATCATCAAGAAGATCATGACAAGGGTGTCGT
CGCTATCAGAGGAGGAGCTCGACAGCATCACCAAGTCTAAGCTCTCGCTT
TCACAGTCCACACCCCCGTTGCTTGTGCCAATGCGCTAG
>evm.model.Contig.3256.1  locus=Contig.3256:309:489:+
CATCGGCACGCCGACCAGCGCGTTCCAGCCCGCCCGGAAGCCCGGCAGGA
CGCTATGCTTCATGTGCGACACTTCATGGATGAAGCTCATCGCGCGATAC
AGGCCGAGCATCGCCACCACGCCCGCGCCGATCGTCAGAGCCGTCGAGGT
CGAGAGGATCGCGACGACCAACGCACCATAG
>evm.model.Contig.3061.1  locus=Contig.3061:158:533:+
ATGGCGACGCTCGTGCGGGTCGTGGAAACCGGCTCCTTTTCCGCCGCGGC
ACGCCTGCTCAATGTCGGCCAGCCCGCCGTATCCAAGACGATCGCGCAGC
TGGAGGGGCGTCTGCAAGTCAGCCTTCTGATCCGCTCCACCCACGGGTTG
ACGCCGACGGAGGCGGGGCTGCGATTCTACGAACGCGCCAAGGCGGCCTT
GCGCGAGGCGGACGAGGCGGAGCTCGCTGCCCGCGGTGCTGGGGCAGGGC
TATCCGGTTGCCTGCGGACGATCGGGTGA
>evm.model.Contig.2877.1  locus=Contig.2877:225:458:-
ATGGGGGCATCGTGCAGGGCGGCGATGGCCTGCCCCTCATCCTTCGATGC
CGCCATCAGATGCAGGCTGACCCGGACATCCTCCATCGCCGCCTCGCTCG
ACAGCAGGATCTCGCCCTCGAAGGTCGCGGTGAGCATGTTGAGGCCGATC
CGCAGCGGCCGCAGCGTGACCGAGGGTGGGGCCGAATGGGTCGGCACGGG
CGCGGGGTCGGATAGTCTCTCTGTTGGGACGTGA
>evm.model.Contig.2823.1  locus=Contig.2823:3:609:+
ATGCCCAAGGAGATGCTGACCGTCGTCGACAAGCCGCTGATCCAATATGC
GGTCGAGGAAGCGCTGGAGGCGGGGATCGAGCAGATCATCTTCGTGACCG
GCCGCGGCAAGGGCGCGCTGGAGGATCATTTCGACGTTTCCTACGAACTG
GAAGCGACGATGAAGGCGCGCGGCAAGTCGATGGCGCTGATCGAGGGCAT
CCGGCAGCAGCCGGGCAGCCCCGTCTATGTCCGCCAGCAGGAGCCGCTGG
GCCTGGGCCATGCGGTGTGGTGCGCGCGAGAGATCGTCGGCGACGAGCCC
TTCGCGGTGCTGCTGCCCGACGAACTGATGGTCGGCGGCTTCCTGAAGCA
GATGGTCGGCGCCTATGAGCAGGTCGGCGGCAATGTCATCGGCGCGCTGG
AGGTGCCCGACAGCGAGACCGACAAATACGGCATCATCTCGCCCGGCAAG
ACCGACGGCCGGCTGACCGAGGTCGTCGCCCTGGTCGAGAAGCCCAAGGG
CAAGGCCCCGAGCCGGGCGCGGGCGGCGAGATCCAGCTGA
>evm.model.Contig.2765.1  locus=Contig.2765:44:449:-
ATGCTGCGGAGGACGCTGCCGGCGTTGCGCTCGGCGAAGGATGGCGTGGC
AGGCGCGGCTCGGCAGGCCGGCGGCAAGGGCGACACGCACTTCCCGTCGC
TGCGCGGACACCCGGCCGCGCGCGCCAACGCTCGCGAGGCCGCCGAGGGG
CAGGCGCGGCTGTCGGCGGCGGAGGAGGAGCGCGGGCGCGGCGGCAGGCC
GCCGACCACGGTGAAGGAGTTCCAGGTGTACCGGTGGAACCCGGACTCGC
CGGCGGGGCGGCCGTTCCTGCAAAGATCAAGGCGGAGCAGGACCCGACGC
TGGCGTTCCGGCGGTCGTGCCGGGAGGGCATCTGCGGGTCGTGCGCGATG
A
>evm.model.Contig.2635.1  locus=Contig.2635:163:573:+
ATGAACAGCACGTCGCCATCCTCGAGATTGGTGAGCAGCGCCGCGAGATC
GCCCGACTTGGCGATCACCGGGCCGGAGGTGGCGCGGAAGCCGACGCCCA
TCTCGCGCGCGATGATCTGCGCCAGCGTCGTCTTGCCCAGGCCGGGCGGG
CCGAAGAACAGCACATGGTCCAGCGCATCGCCCCGCCCGCGTGCCGCCTG
GATGAAGATGCGCAGATTCTCGCGCGCCGCCTTCTGCCCGACGAAATCGT
CCAGGCTCTTGGGGCGCAGCGCGGCATCCACATCCTCGGGGCGGCGGCTG
GCGGAGAGAATGCGGTCGTCGGTCACGCTTCGTTCCGTAGCCGCACCCGC
CGCTCAGGTCGAGAGAGGAACCGGCGCGCCCGACCCCACGTTGCGGGTCC
ATGGCAGATGA
>evm.model.Contig.2588.1  locus=Contig.2588:26:642:+
ATGCGTCCCGCCTCGTTCCCCGGCGGTCGCCCGACCAACACGACGAACTC
GGTCCACATCAACGCCCGAGCAGGCGATTTGCGGAGCGAACTGGCAGCGC
AGAATGGGGCCTACCGTGACGTAACGAGGATGTATGCAGACGACGCGGCA
CAGATTGATGCTCTTCGCGACGGCACCGAATTTGCCGGCCTCACGGGGCC
AGAACTGAGGCAGCTGCAGCGTCAGATGCCCAACAACGCTTTGACCGCTT
GGTCATTAGGTGCCCGATCGGCGATGGGGCAAGGTGCCGCAGATTTCGGT
GCGAAGTACCCCACCGGCGATACAGCCGCATATGTGCGCAAGATGCTGGG
TGATGATTCGAAGCAAACAGCGTTGGCTGATATGATGGACGACCCGGAAG
CAATTCGCGGCCTCCAAGACCGGCTGGAAGCCGAGCATCAGGGAAACATC
CTGTGGAAGGAAGTGCAGGATACCGAGCATGAGTCCAATTGGGCTTGCCA
CGAGGGCGGCAAACCTCATGCAGGCCGGTGTTTCGAGGGGAATGCGTGA
>evm.model.Contig.2468.1  locus=Contig.2468:74:497:+
CTGTATCAGGATCCGACGCTCGACCGTCTGGTGACGCAGGCGCTCGCGGC
CAACACGGATCTGCGCGTGGCTGCCGCCAATATCGCGCGGGCGCAGGCAT
CGGTGGATGTTGCGGAGGAAGGGCGCCGTCCGCAGGCGACCTTGCAGGCC
GCCCCCGGCTATGGTCAGCGATCGGCGGAGGAGGAACTGCTTCCCGGTGC
CCCGCTGCCGCGCAACTTCGTCTATTCGGCGACCGCCGGCATCGCCTATC
AGGTCGATCTCGTCGGCCAGGTCCGCCGCGCGATCGAGGCGGCGGATGCC
GACCTCGCCGCGACCCGCGCCGCCTATGACGGCGGCGGGAGATCGGCGTG
GCGCAGCGCGCGCTGA
>evm.model.Contig.2420.1  locus=Contig.2420:14:556:-
ATGATCGGCGGTCAGGATCTGCACGCCGGGGCCGATCTGGGTCCGGTCGC
CGATCGTCACCGCCACCACGTCGAGGATGACGCAGTTGAAGTTGAGGAAC
ACGCCGTCCCCCAGGCGGATGTTATAGCCATAGTCGCAGTGGAAGGGCGG
CCGGACCACCGTCCCCGCCCCCACCGCGCCCAGCCCCTCGGCCAGCAGCG
CCGCCCGCGCCCCCGCCGGGGCGCCCAGCGCCGCCATGTAGCGGACCATC
CACTCTGCCGCCCGCGCCTGATCGGCGACCAGTTCGGGATCGTCGGCGCG
ATACGGATCGCCAGCCAGCATCTTCTGCTTTTCGGTCCGCATCGCGCCCA
CGCCCCGGCCCGTCAGCGCAGGTCGGGCGGGGTCGCCTCGACCTTCAAGG
CCGCGATCGCCTCGTCCAGCGTCATGATCTCCTGCTGCTGGCTGCCGAGC
CGGCGGATGGCGACCTTGCCCTCCTCCGCCTCACGCTTGCCGACGACCAG
CAAATTGGGGACCTTGGCCAGCGAATGCTCGCGCACCTTGTAG
>evm.model.Contig.2364.1  locus=Contig.2364:34:672:+
ATGGCCGAGGATCTGGGCATCATCGGCCAGATGACGCTGGTGCTGCTCCG
CAAGGTGCTGGTGCAGAGCCGCCGCCTGCCGACCGATCTGTGCGTCTCGA
TCAACCTGTCCGCCAAGGACATCGTCGCCGACCGGATCATCGACGCGGTG
ATCGCCGAGATCGAGGCCAGTGGCTTCGATCCGCGCCGCCTGATCATGGA
GATCACCGAGACGGCGGTGATCCGCAACCATGAGATCGCCATCCCCAACA
TCGCCCGGCTGCGCGCGCTGGGGATGCGTGTCGCGCTCGACGATTTCGGC
ACCGGCTTCTCCAGCCTCACCCATTTGCAGCGCCTGCCGATCGACAGCGT
CAAGCTCGACCGCAGCTTCGCCGCCAATATGGAGAACGAGGTCGGCGGCA
AGGTGGTGGCGGCGGTCGCCGGCCTGTGCCGGACGCTGGACCTGACCAGC
CTGATCGAGGGGATCGAGACGCCGACCCAGCTGCGGCGCGCGCGCCAATA
TGGCTATCGCTATGTCCAGGGCTATCTGTTCGCGCAGCCGATGACGATCG
AGGCGCTGTTGCGCTGGCTGGACGAAGACCGTCGGCCGCCGCTGCACGGC
CGCTCCGTGGCAGGCGGACGCGCCGCCAGCGTCCGTTAA
>evm.model.Contig.2326.1  locus=Contig.2326:23:619:+
ATGCCCGATGGCGATGCGGTCTGGGCCGCCTATCGCGGGGCGGAATGGTG
CGTGTGCGACAGCCGCATCCTCGCCGCCCTCGCCCGGCGGCAGGGGATCA
CCCTGCCGGTCGCGCCCGGCAGCGACCTGACCGCCATGATCCTGGAGCGG
CTGTGCCGGCCGGGTGACCGGATCGCGATCATCGGTGGCCGGGCGGAGAC
GGCCGAGCGGTTGCGGACGCGCTATCCGACGCTCGACATCGTCCATCATG
CGCCGCCCATGGGGCTGCGCCGCAATGCCGCCGCGCTGGAGGCCGCCGCG
CAATTCGCCGCCGGGACGGGCGCACGCTTCCTGTTCCTGTCGGTCGGCTC
GCCGCAGCAGGAGCTGCTCGCCGCCCGCATCGCCGCACAGCCGGGCGCGA
CCGGCATCGGCCTGTGCGTCGGCGCGGCGATCGAATTCGTGGTCGGCGAG
CAGACCCGCGCGCCCGAACTCGTGCAGCGCCTGCATCTGGAATGGGCGCA
CCGGCTGCTCGGCAATCCGCGCCGGATGTGGCGGCGCTATCTGGTCGAGG
GGCCGCGCATCTTCCTGCTCGCGCGTCGCCACCGGTCGCGCGGCTGA
>evm.model.Contig.2224.1  locus=Contig.2224:205:595:-
ATGAGCGACCTGATCGACGAGCAGATCCGTCAGGCCGACGCACAGGTCAG
CTGGATCAGCACGATCGACCAGGGCGCGGCGATCACCGCCTGGGTGCTGG
CGGCGGTGGCGGCGGCCGTGTGGCTGGCGTCGCAGCGGGTGACGCAACGC
GGCGTCGTCAACCGGATCGGGTGTCTGGCGGGGACGATGGAGGATCTGGC
CGCCGAACGGACCGTCGACATCCCCTATGTCGACGATGCGGACGAACTGG
GCCGGATGGCGCGCGCCTGCGAGGTGTTCCGCGCGCGCGGCGCGGCGCGG
ATCGAGGCGGAACGGGTCCAGGCGGCGGTCCAGCGCCAGGCGACCTGA
>evm.model.Contig.2165.1  locus=Contig.2165:79:638:-
TTGGCCGCGATCGGCTTCCAGGCGGCCCCCACATCCTACAGGTCGGATAG
CGTCTGGAGCTATGAAGCCGGCGTCAAGCAGAAGGTGTTTGGCAACCGCC
TGCGCATTTCGGGCAGCGCTTTCTACATCGACTGGTCGAATATCCAGCAG
CGGGTTTCGCTCGCTTGTGGCTTCTCTTTCACCTCGAACCTCGGATCGGC
CGTCAGTAAGGGAGGCGATCTCCAGCTGGAGTTCTCGCCCCTCGAGGGCC
TCAGCCTTTCGGCAAGTGCGGCCTACACCCACGCCACCAATCGCGAGACG
GTGCTGGGCGGCGTGACGAACGCCGCTACCGGGCTACCAGTTCCTGCCTC
GGTCGCCGGCGGTAAGCTACGATGCGGCATTGTACCGGGCCGATCAGAGC
AATTATGTGAACATGCGACTTGGTAG
>evm.model.Contig.2087.1  locus=Contig.2087:83:660:-
ATGGTGACCTGGCCCGAGAATCGCCGGATCGCGCTCGGCTGGTTCCGCAA
CGTGACGGCCATTCTGTGGCTGACCATGCCCTTCGACTATATCGTCGCGC
CCCAGGCGCTGACGGCGATCGTCCTGGGACACGGCCTGTTGTCGACCAGC
ACCTATCTGCTCGCCCGACGGGCGTGGCAGGATATCGGGCATGAGCGGTG
GCAGGGCCTGACCACCTGCCTGTTCACCTTCGTCGTCATGCTGTCGGCGA
TCTACACCGGGTCGGAACTGGGCGGACAGGATTTCGAGCGGCTACTGAAC
ATCGGCTTCTTCGGCTTGGCGGTGGGGCTGACGCTGCTGCCGCTCAGCCT
GTGGTGGACGATCTGGACCGCAGCCCTTCCTGAGCATCGCCCTGATCTAC
ACGCGGATGCATATGATCCGACGGCAGGTCCGCACCACGCTGGCGCGGCT
GAGCGAGGCCCGGCATCGCCATATGCTGGTGCAGGCCTATGA
>evm.model.Contig.2043.1  locus=Contig.2043:26:602:-
CTGGCCCAGGCCGGCTATGCCGAATTCGATGCGGAGGCCTATCGCAATGG
CGACCTGACGCCGGTCTATTTCGGATCGGCGCTCAAGGATTTCGGCGTCG
CGGAGCTGATCGGCGCCCTGGCGAAGTTCGCCCCGCCGCCGCGCCCGCAG
CCGGCCGAGCCCGCCCCCGTCGCGCCGGAGAATCCGGAGGTCACCGGCTT
CGTGTTCAAGGTCCAGGCCAATATGGACCCCAATCACCGCGACCGCATCG
CCTTCATGCGGCTGTGCTCGGGCACGTTCAAGCGCGGCATGAAGCTGACG
CCGACCGGCCATGGCAAGCCGATCGCGGTGCATTCGCCGATCCTGTTCTT
CGCGCAGGACCGCGAGATCGCCGACGAGGCCTATCCGGGCGACATCATCG
GCATCCCCAACCATGGCACGCTGCGGGTCGGCGACACGCTGACCCGACCA
AGACCAAGCAGCTGCGCAAGGCGCTGGACGACATGGCCGAGGAGGGGGTG
A
>evm.model.Contig.1952.1  locus=Contig.1952:358:651:-
ATGGTACCGGCGGGCTTCACGGATCATGGCGGCCCGGTCGTCGCCCGCAC
CTTCGACACGCTGATGCGCGACCTCGACCAGGGATCGACCGAGACCTTGG
TGTTCGAGCGCCCCTGCCATTCCACGGTGTCGGAGACCGAGGCCGTGATG
CTCGGCCTGTGGCGACTCGTCCGCGCCGACCGCATCGCCGCCGCGCGCGC
CGCCGCCGCCGGGCTGGTCGACGATGCCAGCGCGCGCCGCATCGTCGCGG
CGATGGTCCGCATCGTCGGCACGGGCTTCGTCGCGCTCGACTGA
>evm.model.Contig.1909.1  locus=Contig.1909:39:710:-
ATGGCCCCGACCGGCGCGGCCTGGGACAAGGCGGAGGCGTGGTGGCGGAC
GCTGCCGAGCGATCCCGGCGCGGTCTATGATCGCAGCGTGGTGCTGCACG
CCAGCGACATCGCGCCCTCGCTGACCTGGGGCACCAGCCCCGAGGATGTC
GTGCCGATCACCGGCCATGTGCCCGATCCCGACAGCTTCGCCGATCCGGC
CAAGCGGGCAGCAGCGCGCAAGTCGCTGGACTATATGGGCCTGACCCCCG
GCACCGCGATGCAGGACGTAGGCGTGCAGCATGTCTTCATCGGCTCGTGC
ACCAACAGCCGGATCGAGGATCTGCGCGCCGCCGCGGCGGTCGCCCATGG
CCGCAGGGTGGCGGACGGGGTGCGGGCGATGGTCGTGCCCGGATCGGGGC
TGGTGAAGCGCCAGGCCGAGGCCGAGGGGCTCGACCGCGTCTTCACCGGG
GCCGGGTTCGAATGGCGCGAGCCGGGCTGTTCGATGTGCCTGGCGATGAA
TCCGGACAAGGTGCCGCCCGGCGAGCGCTGCGCCTCGACCAGCAATCGAA
ATTTCGTTGGTCGTCAGGGGCCGGGTGCGCGTACACATCTGGTGTCGCCG
GCCATGGCGGCGGCGGCGGCGGTGACCGGGCGGCTGGCCGATGTGCGGGA
ATTGATGGGAGATACGCAATGA
>evm.model.Contig.1869.1  locus=Contig.1869:162:410:-
ATGGGGATCTTGGTGGGTGGAACAACGATGGAGAGGGAGAGGGACGAGAT
GGAGGCGGCTCGGGCTATGGCAGGCACTGATGACACGGCTCTAGCCAAGG
CGACAGCAGGCGCACCGGCAACTGGAGCACCGATGACGATGGCCGCTAAG
ATGCAAACGAGAACGGGGGTGCAGGCGCAAATGGGCGCAGATGAGCTGTC
GGGCGCGGGGGCGCGAGCGAGCACAGAGGAGGCGTTGCTGGGCGCTTAG
>evm.model.Contig.1819.1  locus=Contig.1819:368:717:+
ATGGCCGGGTGCAAGCAGGACGACGACGCCGTCGGCCGTTCTCCTTCGTC
GTCGTTCATGGACAGCAGCAGCAGCACCCACCCGCCGGCGCTATCCGCCG
CGTCGTCGTCGGGCTTCCGGCCGACGACGACGGAGAGGAGGGACGACCTT
AGCACCGACCTTCAGCTAGGGCTCTGCAGCCTGTCGCCGGCGGCGTCCTC
CGCCCTCTTGGTGGTAGCGGAGAGCAAGAGCGTCCTTTCCACGCCAAGAT
GA
>evm.model.Contig.1781.1  locus=Contig.1781:72:681:-
ATGGCGCGGATGACGCTGGACGAGAAGGTCGCGCAGATGATCGCGCTATG
GGCGACCAAGGCGCAGGTGATGGTGGAGGGCGGGCTCGACTTCGACCCCG
CCAAGGCGACCCAGGCCTATCCCAACGGCTTCGGCCAGATCACCCGGCCT
TCCGACAGGCGCGGCGGCCCGCGCGTGGCGGAGGTGGCGGGCGGCACCGG
CGCGCAATATCGCGACGGCGCCTCGACCATCCGCTTCGTCAACGCGGTCC
AGCGCTGGGCGCGCGAGGAGACCCGGCTCGGCATCCCCGTGCTGTTCCAC
GAGGAATCGCTCCACGGCTATATGGCGCCGGGCGCGACCATGTTCCCCCA
GGCGATCGGCATGGCCGGCAGCTTCGACCGCGAGCTGGTGGAGCGGTGCC
AGTCGGTGATCGGGCGCGAGGTGCGCGCGCATGGCAGCCAATTGGCGCTG
TCGCCCGTGGTCGACATCGCCCGCGATCCCCGCTGGGGCCGGATCGAGGA
GACGTTCGGCGAGGATCCCTATCTCTGCGGCGAGATGGGCGTGGCGGCGT
GTTCGCGACGCTGA
>evm.model.Contig.1688.1  locus=Contig.1688:72:383:+
ATGAACCAGGCGATGACGATGTTCGACGCCACGTTCCACCGTACCGCCGA
CAGGCGCCGCGACGCGCCGACGCCGACGATCGCGCCGGTGATGGTGTGGG
TGGAGGAGACGGGGATGCCGCCCAGCGTCGCCATGAACAGGGTGATCGCG
CCGCCCGTCTCCGCGCAGAACCCCTGTGCGGGGGTCAGCCGGGTGATCTT
CGACCCCATGGTGTGGACGATCCGCCAGCCGCCCGACAGCGTGCCCAGCG
CCATCGCCGCCTGGCAGCTCAGCACCACCCAGAAGGGCACGGAGAACTCG
CCGCCCAGATAG
>evm.model.Contig.1688.2  locus=Contig.1688:443:748:+
ATGGCCCAGCGAATAGAGCGCGGCGGAGACGAGCTGGAGCTTGCGGAACC
GCTTGTCGACGCCCAGCGGCGTCAGCCGGATGCTGGTCCAGGCCACCGCC
AGCACCAGCATCAGCGCCAGGATCAGGCCGATGGCGGGCGAGGCGAAGAT
GGCGATGACGGTCTTGATCACCCCGCCCCACACCACGGCGGCCGATCCCG
CCTTGGCCATGCCCGCGCCCAGCAGGCCGCCGATCAGCGCATGGCTGGAC
GAGGAGGGAATGCCCTTCACCCAGGTGATGACGTTCCAGGCGATCGCGCC
CGATAG
>evm.model.Contig.1652.1  locus=Contig.1652:135:652:-
CTGGGCGACACGTCGGAAGCCTATCTGGAGGTCAACTTCCAGCAGGCGAG
GTCGAGCTATACGGGCAATCCGTCGACCATCCGCGGCAACGCCCCGGCCG
GCATCCTCTTCCCGCAATACTCGACCTCGTCGAACGCCGCGACCTTCTTC
CCCGGCTCGTCGCCGCTGTCCCTGCCGGTCTATGTCTGCCCGCGCGGCAC
CGCGGTCTGCGATGCCACGACCGGCCGCCTGAACCCGAACAACCCGTTCG
CGGCGCAGGGCCAGGTGGCGGCGCTGCTCGGCTTCCTGCCCGACACCACC
GTCTCCAACGCGACACGCAACCGCGTCTATCGCGCGGCGGCGGGCGTCAA
CGGCACCGTGTTCGGCGACTGGGACTACCGGGTCGACCTGACCGCGATGC
ACAGCGACCTGCGTCAACAGCCAGGCGGTGCGTGA
>evm.model.Contig.1475.1  locus=Contig.1475:163:762:+
ATGAGCAAACCGAAGAAGCCTCATCTTGATGCAGTCAGGCACATTCTTAG
GTATGTCAAGGGCACCATCAATTTTGGTATTCTATACAAGAAGACAAAAG
AATGCCAGATGCTTTGTTATTGTGATGCCGATTATGCTGGAGACTATGGC
ACACGGAGATCAACCACTGGATACTCCTTCAGTCTTGGATCAGGAGCCAT
ATCATGGTGCAGTAAGAGACAGCCTACAGTGGCATTGTCTAGTACTGAAG
CAGAGTATCGGTCAGCTGCCATGGCTGCTCAAAAAAGCACTTGGCTGAAG
CAATTATTGAAGGATCTCCATCAGCCCACGGAATACCAAGTAAGGATTTT
TTGTGATAATCTATCTTCTGTTCGATTGGCAGAAAATCCAGTTTTTCATG
TAAGGACCAAGCATATAGAAGTCCACTATCACTATATAAGAGAAAAGGTC
CTCGAAGGAGAGATTGAAATGGTGCCCACGAAGACTGAAGATCAAACTGC
CGACATTCTTACAAAGAGCCTAAACAAGGCAAAGTTCGAAAAGTTTCGAG
AAGCTCTCAGCATGGTTTGCAAGACAACTCTTGAAGGAAGTTTGCATTGA
>evm.model.Contig.1376.1  locus=Contig.1376:77:283:-
ATGATGCAGACCGTGCCGGACATGGCCCGCAGTTTCAGCAATGTGATCGA
TGATACCGCCGTGACGGCGATCGTCGGCCGGGGACGAAAGAAGCGTGGCC
GGCTCGACTTGATCCGGCCGGCGGGCGGCCGCTATCATATGGGATGCTGC
CGAGCCCATCCGCCCCGATCGCCCCTGTCCATGGGGAGTCGCCCGATTTC
GTCGTGA
>evm.model.Contig.1376.2  locus=Contig.1376:340:669:-
ATGGCGCGAGCCGAGCACGAGGTAGCGGATCGGCATCTCCTCGGACCGCA
ACGCCTCGACGATATCCTGCTGCCACAGGCCGAACTCCGTGAGCAGCGAC
GGATTGAAGCTCGGCCGGTCGCGCGCGCGCATGAAGGTCCAGAGCGTGTC
GAGCGCCGGGTCGAATTCCACCTCCAGCTCGCCATAGGCGAAGGGATGGT
GGCCATCCGGACGGGAGGGGAGGGGATGGTGACGCGAAGGGTGACGGTCG
GCGGAGACGACGGGGGGAAATTCGACGGTCATGCTGACTTCCTTTTTCAC
TCGCAGCAAGTTGCTGCATCGGAGGGATAG
>evm.model.Contig.1346.1  locus=Contig.1346:23:785:-
ATGAGCAGCATCAAGACCGCCGAGCTCGATCTGATTGACGAGTTCCTCCG
CGGCGAGAGCAAGGGATACGTTCTCGACTTCAGCAACCGCACGATGGGTG
AATTCTTCCAGATTGAGTTCGACGTCGACCTGTATGGCGGGGATTACGAG
ACTGAAGGATCGTCGAAGGCCAGCCACCTCCGCTGCTTCCTGAAGGCCGT
GGACGATGCGACCGCCGCAAGAGCGCTCCGCCGGCTGAGCGAGTATCGCA
GCGCGATGAGGCGCAAGCCTCAGCAGGACACCTCCCCACTCGCCGAAGGG
CAAGTGCTCGCGATCGTCAGCCGGCTGGAGAGCGGCGGCAACGTCAACGG
CGCACTACCCGTTCCGGTGTTCAACCGGAAGGGCTTCGAGGCGCTACGCG
ACCAATTGAACGCATTGTGGGAAATGGATCCACGCCCGCGCGGCTACGCC
TTCGAAAAATATCTGAAGGTGCTGTTCGACACATTCGGCCTCAAGGCGCG
CAGGTCCTTCAGCCTGACGGGTGAGCAGATCGACGGCAGTTTTGATTTGA
AGCACGAGACCTACTTGCTCGAAGCCAAATGGCATCAGGACAGGATTGGA
TCGGACGAGCTGCGCAGCTTCCAGGGCAAGGTCGACGACAAGGCTGCCTG
GACGCGCGGTCTCTTCGTCAGCTTCGGCGGCTTCACCGATCGCTAG
>evm.model.Contig.1213.1  locus=Contig.1213:62:674:+
ATGACCTTCCGCAAAGCGGCGACCGCCGCCGCCATTGCCGCGCTTGCCCT
TCCCGCCGCCGCCCAGGCCGCGCAGTTCCAGGCCAGCGCCGACATCTTCA
CCGGCACCGGTTTCGCCGGCCGCTATGTCGGCCCGGGCGGCCAGGTGCAG
CCGAGCGCCCAGTGGCTGGGCGGCGTGCAGGGCGGCGGCGCCGGCACGTT
CGACAATTTCGGCTTCTACAATCGCGGCGTCGGCGCGCTGACCCAGAGCC
GGCAGGTCGAGTTGCTGAGCGGCAACCTGTTCCGGTTCCTCGACACCTTC
ACCAACACCACCGGCGCGCGAATCCGCACCACGGTCCAGTTCTTCGGCAA
TCTGGGGTCGGACGGCGACGAGCTGGTCAGCACCAAGGCCGGCGGCCTGA
TGGTGTCCTGCCAGGACGATGGCGACGGCAACTGCACCGAGGATGCGGCA
TCGCACCCGATCGCTACACGGTCGGCTTCGACCTGGACGTGGCGGCGGGG
CAGAGCGTCAGCCTGCTCAACTTCGCCTTCCTGGCGCGCGACATGGACGG
CCCGACTGCCGACGATGTGA
>evm.model.Contig.1162.1  locus=Contig.1162:121:741:-
ATGTTGTTGACATCGACGATCGAGGTGCCGGCGACACCGGGCACGAAGCG
GCGGCCGTTGACCAGCACCAGCGTGCGCGAATCCCCCAGGTTGCGCAGGT
TGAGCGTCGCGACGCCGTTGCCCGTGGTCAGGAAGTTGCTGTTGGTGCGG
CTGAGGCCGGGAATGCCGATCTGCGGCAGCTTCTGGAGCAGGTCCTGCGT
GTTGACGATGCCCTGCGACTGGATCTGCTGCGCGTCGATCACCGCGACCG
GCGAGGCGGACTCCAGATCGGGGCGGCGGATGCGCGAACCGGTGACGACG
ATCGCCTCGCTATTGCCGGCCTGCTCGGCCTGGTCCTGCGCGGCGGAGTC
GGTGGCCTGGTCCTGCACCTGCGGGGTGGTGCCGGCGTCTTGTGCAAAGG
CGGGAGCGGACAGGATGCCCGCCGCCAGAGCGGTCGCGCTGAGGAGCAGC
TTACGAGACAATGCGGTTCCTTCGAGTGATAGGCGTGAAATATCCTTTCC
TTTTCAGTCTCATACCAGACGATATGGCAACCACATTGTCGTGTCCGGGT
GGCATCGCCTCCATTTTGGACTAATGCTGACGCAAATCAGCAACACTCTG
ATTTTATTGAATAATATATAA
>evm.model.Contig.1132.1  locus=Contig.1132:2:792:-
ATGACGCGGCTGATCTCGGCGATCCGCTGGCCCGCCGCCTTTCCCGACGC
GCCCGCCGCGCAGCCGATCCGGGCCTGTGACGCGCCGATGGCCTGGAAGA
AGGCGAAGCTGCGCAAGTCCGACATGAACGAGGCGATCGGCGCATCATTT
CCGGGATTGTTGAGCCAATCCGCCACCCAGCCGGCGAACCCCGCCCCGAC
GCGCTGGTGCCGCGACGACAGCAGCACGGTCGACTATGCCGTCTACCGCG
CCGCCGGACAGACCGGCTATGTCGTGGCGCTGGGCGATGCTGGTCGCAGC
GTCAGCGTCTCGCCCGCCTTCGCCACGATCCTGAAGCCCGAGGTCAAGGA
CCGGTTCACGGTGATGCTGGAGGATGTCGACAGCAGCGCCAGCAGCTATG
GCACGTTCGATGGCCTGCCGCGGCCCGACCAGGTGGTCGACCGCGTGCTC
CACGCCCAGCCCGACAGCCGCAATCAGGGAAAGCAGATCACGATCGGGGT
GCCGAAGGGCGCCGCCACGCCCGCCGCCGCCAGCCGCGCGGGGATCGCCG
CACCGCCATGGCCGGCCGCGATCGCCTCCGCCACCGCGACCGCACCGGCG
GTATGCCCCGACGGAAAAGAGTTGAGCGAGGGGTCGTCCGCACCGTCCCC
CTTGCCGGCATGA
>evm.model.Contig.1025.1  locus=Contig.1025:50:700:+
ATGAGCTACGAGAATGATCGGCCGTCCATCTATGTCTACGATTTGGGGTC
GGGCCGGCCGCGCCGCGTGGTGCAGAATGCCAACCTGACCTTCGCGCCGC
GCTTCTCGCCCGATGGCCGCTGGATCCTCTTCTCGATGGCGGTGGGCGGC
AATACCGACATCTACCGGGTGTCGTCGCAGGGCGGCACGCCGCAGCGACT
GACCAACTCGCCCGGCATCGATACCGGCGGCAGCTATTCGCCGGACGGAT
CGCGCATCGTGTTCGAGAGCGACCGGTCGGGCGGGCAGCAAATCTATACG
ATGAACGCCGATGGCTCGAACCAGCAGCGGATCAGCTTCGGCGGCGGCCG
CTATGCGACGCCGGTGTGGAGCCCGCGCGGCGACCTGATCGCCTTCACCA
AGCTGGCCGGCAATTTCCGCATCGGCGTGATGAGCCCGTCGGGTGGCGGC
GAAAAGCTGCTGACCAACAGCTGGTCGGACGAGGGGCCGAGTTGGTCGCC
CAATGGCCGGGTCATCACCTTCTATCGCTCGGGACGCGGTGCTGGCGGCG
CGGCGCAACTCTGGATGGTCGACCTGACCGGCGTCAACGAGCGGCGCATC
CCGACGCCGCTGGGCGGATCAGACCCGGCCTGGGGGCCGCTGCGTCCCTG
A
>evm.model.Contig.989.1  locus=Contig.989:53:732:+
ATGATCGGACCGCAGGCGAGCAATGGAGGGGCAGGCGTCGACCTTGTCGG
TGACCTGAGCGTCAGCGGAGATGTGGTGATTGGCGGCACGCTACGGGCGC
GCGCGTTCGATAAATCGTCCATGTCGCGTGACGGTCGCACGACCTGGTCC
GGCTCGGCGAGGCCAGCCGGCGGGCAGGAGATACAGCTTCCGGGCCTCGG
CCTGCCGTCGATCCCGCCGGTTGGGCGCTTCCTCTACGAGTTTTCGAGCG
CCGTATCGACCAATGCCGGGCAACGAGAGGTATCCACGCGGAACGGCAAG
CCTGCATATCTCGATTTCCTAGCTGATGGTGGCCTGCGGGTGCGGGCGAT
TGATGCCCAAGGCAATCAGTATTCACCACGTACAACCGGTTCATCCAATG
AATTGGTCTTGGCTACTACGGACTTTAATCCGAACTTTGCCGTCTGGGTG
TTCGCTGGAAGTTACGACACCGGTTGGATTGATGACGGCGATTATTACCG
GCGCGTGATGAGCGCGACTTACACGGTCACCAGCTACGACCTTCGCGTGC
TGTGGCTCGCAATCTGA
>evm.model.Contig.952.1  locus=Contig.952:208:916:+
ATGCGTGGATTGAGGTTGTTGAGCGTGTTGGTCGGCTTGGTCGGCAGCAC
CGGCGCGGCGGCGGCGGATCGCCTCTATGCCTGTGGCGACGATCAGGTTC
GCGAATATGTCCTGACGAGAACCGGCGCGTCGGAAACCTGGCGGTGGACC
GCTGGCGAGGCCAGCGACCTGCCGCCAGCTTATCGGACGAAATTGCTCGC
CCATATCGACGACTGCAAACCGGTTGATGGAGACAGGGCGATCCTCGTCA
CCGCCTCGACCGGAGGCGTCGTGCTGCTCGATCGCGCCAGTGGGAAGGTG
CGGTTTCGCGCGACCGCACCGATGGCACATTCAGCGGACCTGTTGCCCGG
CGGCTATGCTGCTGTAGCGCTGTCGATCAACCCGGCCGGTGACCGGCTGG
AACTCTACCGGCTGTCGCGGAGCGAACAGCCGCCGGCGAACCGCGCTTGG
TCGAAACGGCGCGCTGGACGCTGCCGGGTCGTCGCGACGGCCATGACCTG
TCCGCGACGCCCGAAGGCGGCTATGTCGTCACCACCGACGATGGCGTATG
GAGCTTCGATCCCGATCGCGGCGCCTTCACGCCCATCCCAGCACTGA
>evm.model.Contig.922.1  locus=Contig.922:564:857:-
ATGAAGAAGCGGGTGAAGAACGCCGTCGCCTTCATCTCGCGCTTCGAGGA
GGTGGTGGCGCACGCCGCTGCCGAGCGCCGGGTGGAGGGCGTGGTGTGCG
GCCATATCCATTCGGCCGAGATCCGCCAGTTCGGCGAGATCACCTATTAT
AACGATGGCGACTGGGTGGAGAGCTGCACCGCGCTGGTCGAACATGGCGA
TGGTCGGATGGAGATCATCGACTGGGCCGAACGCGACCGGCAACAGGAAC
TCGCCGCGCGCGAACGCCCGCGCCCGACTCTGGTCACGGCCTGA
>evm.model.Contig.887.1  locus=Contig.887:22:855:-
ATGCTCGCCTCCGGGCTGTGCGACCTCGTCTATGTCGCCACGCCCAACGA
CGCGCATGTCGCGCCGGTGCGGGCCTGCGCCGCGGCCGGCGTGCCGGTGC
TGTGCGAAAAGCCGATCGCCGCCACGCTCGACCAGGCGGAGGCGATGGCG
GCGGCCGTATCGGACGACCTGCTCTACGGCACCGCCTTCGACCAGCGGCA
TCATCCGGCGCATGTCGCGATGAAGCACGCCATCGCCGACGGTGCGATCG
GCCGCCCCGTGGCGGTGCGGATCGTCTATGCCTGCTGGGTCGATCCGGCC
TGGAGCCCCGATGGCGGCGCGCATGACAATTGGCGCGCCGATCCGGTACG
GGCGGGCGGCGGCGCGGTGATCGACCTCGCGCTGCATGGTCTCGACCTTA
GCGAACGCCTGCTCGGCGAGCCGCTCGGCGCGCTGTCGATCCAGTTGCAG
CGGCGCATCCATGCCTATCCGGTCGACGATGGCGGGATGCTGTCGGGCCG
TACCGCCTCGGGCGTACTGTTCCAGAGCCATGTCGCCTATAACTGTGCCG
AGGTTCTGCCCCGGCGGCGGCTGGAAATGCTGGGCGAGCATGGCCTGCTG
GTCGCGACCGACACGATGGGCCAGACCGCCGGCGGCGCACTGGCACGGCG
CTGCGCCGCGACCGGCGTGGAGACCGCGATCGCCTTCGACCCCGACACCT
CGCCCTTCGCCGCACAGGCCGCCGCGTTCATGGCGGCGGCGCAGGGGAAG
CCGCATGATTTCTCCCTGTCGCGCGACCTCGCGCTGATGCGCCTGTTCGA
CCAGGCTTACCAGGATGCCCGCTCATGCCTCTAA
>evm.model.Contig.751.1  locus=Contig.751:45:811:-
CTGGTCGAGATCCGCACCGACCGCGAAGGCCGGCATGACGGCGCGCGCCG
CGTCGTTGATCTTCGCGCGGAGCAGCATCTCGCGATAGGCGACCAGCTGG
AGCAGCTTCACCGCCGGGTCGGACTCGATCGTGGCGTCGAAGTCCGGCAC
CATCGCCTGGAGGCCGGCGAGCAGATCCGCGTAAATCGCCTCGTAGGACA
GCGTCGCGATCACCTGCGGCGCGGGCAGGCGCGACAGGTCGACGGGCGTG
AAGGCGGCAGAGTCGGAGGCCATGGCCCCATGTCGCGGGCTGCGCCCCGG
ACTGGCGAGGGGGCAAAAGGTGTGGCGCGCCTCGCCACACCTTCAAGGCT
GTCCGGGATCAACGGGTGTGGCCGCTATTCCACTAGCGGGCATTCGCAAT
CTATGAGACGTTACGGCAGGTTCTATACCGCTGCTGACAATGGTGATATC
ATCGAAGTATATGTCGCATCTACCCAGAATGATTTACGTGTCGGGCAGAG
GCGATGGGTAAAAGATGTTTATCATCTACCTGCGATTGACGACGGCGAAT
GCTTCATTGTGAACGTCAGGTTTGACCAAAAAGCGGGAAAGGTGATCCAG
ACCTTCTGCAACGGTATCGCATAA
>evm.model.Contig.692.1  locus=Contig.692:6:320:+
ATGGGCGGGCAGGGGGGTGGTATGCGCCTCGCGCACGATCGCCGCGTCGT
AGCGGTCGGCGACGATCACCCCGGTCCGCTCCGGCAGGAAGGCCGCGCCA
TCGAGCGGCCCGGTGTCGAAACCGGCCGGCACCGCCCAGAAATAGCGGTC
GCAATGATCCAGATAATCGGGCCATTTGCCGTCGCCGAGCAGGTCGGCGC
GGCTGGTCTTGATCTCGACGATGACGATCCGCCCCTTGGCGTCGATCGCC
ATCAGGTCGGCGCGGCGACCGCCGTCGAGCGGCACCTCCGCCATGGCGAC
CAGATCGTGTCGTAG
>evm.model.Contig.692.2  locus=Contig.692:467:970:-
ATGGTTCCTGCGGTCGAGCCCGTCGCTCCCGCCCCCACCGTTACCCCCGC
CTCGGTTACGATGGTCCAACCGGTCCCGGCCGAGGAACCCGAGTTCGAGA
CGCTCGACGCCGCAGTCGCCGCCCAGGCCAGCGAAGCCAAGGACGAGGCG
ACCCGCTGCCTCGCCGGCGCGATCTATTTCGAGGCCAAGGGCGAGCCGCT
CGCCGGCCAGCTCGCCGTCGCCGAGGTTATCCTGAACCGCGCCAAGTCGG
GCCGTTATCCCCCCGATGTGTGCAGCGTCATCACCCAGCGCGGCCAATTC
TCCTTCGTGCGCGGCGGCAAGATCCCCGAGATCGACACCGACCGTCGCTC
CTACCGCACCGCCGTGGCGGTCGCCCGCGTCGCGCTGAACGACATGTGGG
ACAGCAACGCGTCGGACGCGATGTTCTTCAACGCCACCCATCGCCGCCCG
TCGGGCGGGGCGATCAAGGTCGCGTCGATCGGCAACCACGTCTTCTATCG
CTAA
>evm.model.Contig.663.1  locus=Contig.663:36:927:-
TTGCGCGACGCGCTGACCCAGGTCGGCCATGACAAGCTGGTGCTGGCGGT
CGGCAGCTATGCCTATGACTGGCATGGCGGCCATGCCGATGCGCTCAGCC
TGGAAGAGGCCTGGCTGGCGGCGCATGACAATGGCGCGGCCATCGCCTTC
GACCCCGCCAGCGGCAACAGCCACTTCGCCTATCAGGACGAGGCCGGCCA
GCGTCACGATGTGTGGATGCTCGACGCCGCCAGCGTGTGGAATGAATTGC
TCGCGGCCAAGGCCTCGGGCGTCGGCGCGGTCGCCCTGTGGCGGCTGGGC
AGCGAGGACCCCGGCGTGTGGAAGGACTTCGCCACCTGGCGCAAGGGCGC
GCGGCCGGACCTGTCGACCTTCCGATCGGTCGGCAATGTCGATGTCGAGG
GTGATGGCGAGATCCTGCGCATCACCAACACGCCGACCGTCGGCACCCGC
CAGGTCGCGTTCAAGCCCAACGGCCTGATCGTCGGCGAACAATATCAGAC
CCTGCCCACCCCCTATGTCGTCCGCCGCACCGGCGCGATCCCCAAGCTGG
TCGCGCTGACCTTCGACGACGGCCCCGACCCGACCTGGACGCCGCAGATC
CTGGACGTGCTGAAGCGCGAACATGCCCCCGGCACCTTCTTCGTGATCGG
CGAGAATGCGCTGGCGCATCCGTTGTTGCTCGACCGCCTGGTCGCCGAGG
GGCATGAGATCGGCAACCACAGCTATACCCACCCCAACCTCGCCGAGGTC
AGCACGCGCGGCACCGCGCTGGAGCTGAACGCGACGCAGCGGCTGATCGA
GGCCTATACCGGCCATGCCACCCGCCTCTGGACCCCGCGCTGA
>evm.model.Contig.634.1  locus=Contig.634:4:996:-
ATGTACGGCACCATCACCGCCTGGGAAGCGCTGAAGGCCAAGGGCAAGCT
GGGCAACAACTTCCTGGTCATGGGGCCGTGGCGGCACAGCCAGGCCAATT
ATGACGGCTCGTCGCTGGGCGACTTCAAGTGGAACGGCGATACCGCGACG
GAGTGGCGCGAGAAATATCTTTTCCCCTTCTTCGACCAGTATCTGCGCGA
CGGCCAGCCGCGCTTCACCCCGCCCCAGGCGCTGATCTACAATACCGGCG
AGAACCACTGGGACAAGCTGGCCAACTGGCCGCTGGCCTGTGAGTCGGGC
TGCGAGGCGCCGCTCAAGCCGCTCTATCTCCAGGCCAATGGCGGGCTGGG
GTTCGAGCCGGCGGCATCGGGCGGCGATTCCTATGTCTCCGATCCCGCCA
AGCCGGTGCCGCATCTGCCGCGCCCGGTGAATTTCGGCGATGGCCGTTGG
GGCGCATGGCTGGTCAGCGACCAGCGCGGCGTCGACGGGCGGACCGACGT
GATGACCTATCAGACCCCGGTCCTGACCCAGCCGCTGCGGGTCTCGGGCG
CGCCGTTCGCCGATGTCTTCGTCAAGACGACGGGCACGGACGGCGACTTC
GTGGTCAAGCTGATCGACGTCTATCCCGACACCATGCCGGACGATCCGAA
GAAGGGGGGCTATGAACTGCCGATCAGCCTCGACATCTTCCGCGGCCGCT
ACCGCGACAGCTTCGCCAAGCCGTCGCCGATCCCCGCCAACAAGGTCCAG
CGCTATCGCTTCCGCCTGCCGACGGTGAACCATGTGTTCCAGCCGGGGCA
CCGGATCATGGTGCAGGTGCAGTCGTCGCTCTTCCCGCTCTACGACCGCA
ATCCGCAGACCTATGTGCCCAATATCTTCCTGGCCAAGCCGGCCGATTAC
AAGGCGGCGACGGTGACGATCCAGCGCGGCGCGGGCGGGGCGAGCGCGGT
GTGGCTGCCGGTGGTGCCGGTCGCACAGCCGACCCTGCCCTGA
>evm.model.Contig.558.1  locus=Contig.558:29:965:+
ATGGCGTTCATCGCGCGCAACGCCCGGTCGCAGGGCGGCGATATCGTCTT
CGCGACCGCAGTCGGCGACATCTGGCAACATGCCACCAGCCGCATGGACC
CCGACCATGCCGCCCGCGGCCTGCGCGCGATCCTCAATCCGATCGTCGAA
CGGCATCTGGCCCCCGATGCGCGCGCACTGACGGTCGAACGGCCGATCGC
CCGCCGTGGCTTCGCCATGCTCGATGGCAAGCTGCCCTTTTCGGTCGTCC
CCGGCAATCACGACTATGACGCCAACTGGTCCGACAGCCGCTACCCGCCA
GCCACCGACATCGCGCATCCGGGCACCAACCGCTTCCCCTTCGGCCAGCT
CCATTATGGCGGGCTGAAGAACTGGACCTCGGCCTTCGGCGCGCGAACGC
CCTTCTTCGCGGGCAAGCCATGGTATGTCGGGTCGTTCAGGGACGGTGTC
GACAGCGCGCAGATTTTCGAGGGCGGCGGCTATCGCTTCCTGCACCTGGG
GCTGGAGATGGCCCCCGACGACGCGACGATCGCCTGGGCCGAGACGATGG
TGCGCACCCATCCGGGATTGCCGACGATCGTGACGATCCACGATTTCCTG
AACCCCGCCGCGCAACGCAAGGCCATCTCCGCGATCGATTTCAAGCTGGT
CGATCCGTCGCATCACAACAATGCCGAGGATCTGTGGACCAAATTCGTCG
CGGCCCATGACCAGATATTCCTGGTGCTCAGCGGCCACCAGAACGGGCAG
GCGCGGCGGATCGACACCAACCGGACCCGACGCTGA
>evm.model.Contig.526.1  locus=Contig.526:47:996:-
ATGCGTCTGATCCGTGCCGGCCTGCTGCTGAGCGCCGCGCTGCTGCCCGC
CCCCCTTCTGGCCCAGGCGGCCGCGCCCAAGGCTGCGCCGAACACGACCA
GCGTCGCGCCGCTCGACTTCACCGAACGCACGCTGCCCAACGGCCTGCGC
GTCTATGCGCTGCGCGACACCTCGACGCCCAATGTCTCGGTCCAGGTCTG
GTACGATGTCGGGTCCAAGGACGATCCCAAGGGCCGGTCGGGCTTCGCGC
ACATGTTCGAACATCTGATGTTCAAGGCGACGCGCAACCTGGTGCCGGAG
CAGATGGACCGGCTGACCGAGGATGTCGGCGGCTATAACAACGCCTCCAC
CAACGACGACTATACCAATTATTTCGAGGTGGTGCCCGCCAACCACCTGC
AACGCCTGTTGTTCGCGGAGGCGGACCGGATGGCCAGCCTGGTCGTCGAG
CCGGTCAGCTTCGCCTCCGAACGCGACGTGGTGAAGGAGGAACTGCGCCA
GCGCACGCTCGCCCAGCCCTATGGCAAGCTGTTCTCCATCTATTATCCGG
AAGTGTCCTACACCACGCACCCCTATGCGCGGCCCGGCATCGGCAGCCTG
GAGGAGCTTCAGTCCGCCGGGATCGACGATGTCCGCGCCTTCCACGCCAC
CTATTACCGGCCGGACAATGCGGTGCTGGTGGTGTCGGGCAATTTCGATC
CCGCGCAGCTCAACCGCTGGGTCGACCAGTATTTCGCGCCGATCGCCAAG
CCCGGCTATCCGATCCCCCGCGTGACCGTGGCCGAGCCGGCCCGCACCGC
GCCGGTCACGCGCACCGTCTATGAGGCGAACACGCCGCTGCCTGCCCTCG
CGCCTCTATGA
>evm.model.Contig.496.1  locus=Contig.496:10:306:+
CTGGCCTGGGCGCTCAAGTTCCGCGACCGTTTCCCGGTCGACGTCAATCG
CGCCCCGCGCGAGGCCTTGCTGCGCGTGCCGGGCCTGGGGGTGAAGGCGG
TCGACGCGATCCTGGCGAGCCGGCGCTGGCGGCGGCTGCGGCTGGACGAT
GTCGCGCGGCTGACCGTGTCGATCGCCAAGCTGCGCCCGTTCCTGATCGC
CGAGGACTGGCGGCCGGTGTCGTTGGCCGAGCGTGAGGATCTGAAGCCGC
TGGTCGCGCCGAAGAAGAAGCAGCAGCTGGAATTGTTCGCGGCATAG
>evm.model.Contig.468.1  locus=Contig.468:105:957:+
ATGATTGATCCAGGCGGTGCCGCCTTCCCGCGCCACGCCGGCCAGCGCCT
CGGGATGGAGCGCGCCTTCGACCAGCCGGCGATTGTCGCGCGGGAGGACG
ATCTCGGGATTCGCCTCGATCTGGCGGAGCGTCGATTCGATCTGGACCAG
ATTGGGATAGACGCTGCCCAGGCCATGGCCCCCGCCCCCCGTGCCGAGCA
GCGGCGTCAGGTCGCGCGCGGACGGGCGCAACACCAGGACACGCGCCTCG
GCATGGGCACCGCGATCGGCGCGGGCATGCCGGTGCAACCGGCCGATGCG
CTGGAGCAGCACGTCGATCGGCGCGAGATCGGTGATGAGATAGTCGGCAT
CGATATCGAGCGACTGCTCCAGCGTCTGGGTGCCGACCAGCACGCGACCG
CCCGCTATCCGCTGTTTGCCGAACGCCGCCTCGACCGCCTGGTCGAGCGC
CTCGCGATCGGCGGGGGCGAAGCGGCCGTGATGGAGCGTCGCCACGCCCT
CCACCTTGAACGCCAGATCGTCGGCCAGCACCGCGACCGCTTGCGCCACC
GCAACGGCGTCGGCCACGCTGTTGCGCACGACCAGCACCGCCGCGCCGGC
CCGCGCCGCTTCGACCGCGCGGGCGGCGATCGCGACGGGGTCGTGGATCA
GCCCCTCCGCAGCGATCCGCACCCGCTTGCCCGCCCCAGCTCCTGCAACG
GCGGGCACGGCGTCTTCAACAGCGTCGCCCGCGCCGCCGCGCCCAGCGTC
GCCGACAGCAGCAGCGCCTGCCCACCGACCCCGACATGA
>evm.model.Contig.406.1  locus=Contig.406:459:902:+
ATGACGGGCGACAGGGCGTCGGCGGAGGATGTGGTGCAGGAAGCCTGGAT
TCGCCTCTCGCAAAATGCGGCCGCTACCGACATCGTCGAGCCGGTCGGCT
ATATTCGCCGGATCGTGCGCAATCTGGCGCTGGACGAATATCGGCAGCGG
CAACGGCGCGAAACGGTGTTGGCATGCGAGGTCGGCGACGATCTGGACAT
GCCGGGGCCCTATGCCGAAGGTGCTGACCGTGCCTTGATGGCAAAGCAGG
AACTGGCTCTGGTCGCGGCGGAATTGGCCCGGATGCCGCCACGGATGCGT
CGCGCCGTGGAACTTCATCGCCTATCCGGCGCACCCCTGCGGGAGATCGC
GGCGGAACTGGGCGTTTCGGTCACCACCGCTCACACATTGGTGGTCGAAG
GGGTCGAGCGCTGCCGCAAATGCCTCCGATCGAACCGACACTGA
>evm.model.Contig.380.1  locus=Contig.380:1:838:-
ATGTCGTTCCACCTGTCGCTCAAGACATCCTCGCATGTCGATGCAGCGAC
GGCCGAGATCACGCGTCTGCAACGCGCCTTCACCACGGGGCGGACGGACG
CACGAGCGGACCTGTCGGCCGCCACCGGCAAGGCGCGGGACGTGCTGGTC
GCGGTCAACGACTTGCTCGACGCCGCCGGCGCACCGACCAGCCTGCTGGT
CAAGCGACTGGCGCACATGGCCTCCGAACATGATCGCGGCGATATCGAGG
TGGTGGTGCCGGTGGAGGAGTTCCAAGGCGAACTGGCCACCGCCGCGCGA
TTGGTCAATGTCCTGGTCGCCAGCCATATCGGCGTGAAGACGATGGCGAT
GGCCTGCGTCAAGTCGCTGGCCCAGGGCGAGTTCGACACGCCGCTTCAGA
CCTTTCCGGGCAAGAAGGCCTTCATCAGCGACACGATCGAGCAGCTTCGC
CACAATCTGAAGCACTTCATCGCCGAGATGAACCGCATGTCGTCCGAGCA
TGATCGCGGCGACATCGACGTGTTCCTGCCTGTCGACCAGTTCCGGGGCG
ACTTCGCGGTGATGGCGCGCGGCCTGAACGACATGGTCGCCAACCATATC
GCCGCCAAGAAGCAGGCCATGGCCTGCGTCCGCCAGTTCGGCGCGGGCAA
TTTCGACGCGACGATGGAGCAGCTCCCCGGCAAGAAGGCGTTCATCAACG
AGACGATCGAGCTGCTGCGCGCCAATTTCCAGGCGATCATCGGCGAGATC
CAGCGGCTGATCGCGGCCTCCACCGCCGGCCGCTGGTGA
>evm.model.Contig.351.1  locus=Contig.351:225:455:+
ATGAAAATGGGAGCGGTGATGGGCAGGGAGGGCGCAGACCGATCGAATGT
CGCATCGGTGCTGCGCTTGGTGCTTGGCTGCCAGGCCAACCCGCGCGACC
AGACAATGCCGGGCACCGACGTCCGTCTGTCACGGGTCTTTCAATCAGGC
GCGCGACTTCGCTGCCTTTACGCCGGGTTGCGTCCCGATCATGGATGTCG
GGCGGATCATCGCAAGGAGGCCCAAGGATGA
>evm.model.Contig.324.1  locus=Contig.324:203:1151:-
ATGATCGCGCTCGACCGCCGCCAACTGCTCGCCGGTCTGCCACTGGCGGC
CGCGGCCTCGCGCCTGCCCGCCGCCACCCGGCCGGTGCTGGACCCCTGGT
TCGCCGATCTGGAGAAGCGGACCTTCGACTTCTTCTGGGAGACGGCGAAC
CGCGACAACGGCCTGGTGCCCGATCGCTGGCCCAATCCGCCCTTCGCCAG
CATCGCCTCGGTCGGCTTCGCGCTGACCGCCTATCCGATCGGCGTCGCGC
GCGGCTGGTGCACCCGGGCGGCGGCGCGCGACCTGACGCTGACGACCCTG
CGCTTCTTCGACCGCGCGCCGCAGGGCGATGCGGAGAGCGGCACCGCCGG
GTATAAGGGCTTCTTCTATCATTTCCTGCACATGGACACCGGGCTCCGCT
ATCGCGACGTCGAGCTGTCGAGCGTCGATTCCAGCCTGTTGTTCCTCGGC
ATCCTGTTCGCCGGCCTGTGGTACGACCGCGCCGACCCGGTCGAGGCGGA
GATCCGGCAACTAGCGACGCGGATCGTCGACCGCGCCGACTGGCCCTGGT
TCCAGACCGCCAGCCATTCCTTCTCGATGGGCTGGCATCCCGGCAAGGGC
TTCATCGAGCGCGCCTGGGACGGGTATAATGAGGGGATGATGGTGCATCT
GCTCGCGCTCGGATCGGGCGGGCACCCGGCGCGCGACGGCGCGTGGGAGG
CATGGACCAGGCCCTATCCGAACGTCTGGCGCGGCACGGGCGAGACCCGG
CACCTCGCCTTCGCACCGATGTTCGGCCACCAAACAGCCGCCGCGCCACC
TATGCCGATCGCGCCTATTGCATCGCCAACCCGCTGCATTGGGATGGCTA
TGGCCGCGATATCTGGGGGCTGA
>evm.model.Contig.296.1  locus=Contig.296:1:552:+
ATGGAGCAGGATTACGGCGTGATGCTGGCGGCGGGCGACACGTTCCGCGC
CGCCGCGATCGGGCAGCTGCGCACCTGGGCGGAGCGGGTCGGCGTGCCGA
TCGTCACCGGCAAGGAGGGCGGCGACGCCGCCGGCATCGTGTTCGAGGCG
GTGAAGCAGGCGACCGAGACCGGCATCGACGTGCTGATCGTCGACACCGC
CGGCCGCCTCCAGAACAAGCGCGAGCTGATGGACGAGCTGGCCAAGATCC
GTCGCGTTCTCGGCCGCCTCAACCCCGCCTCCCCCCATGACGTGGTGCTG
GTGCTGGACGCCACCACCGGGCAGAACGCGCTCAACCAGATCGAGGTGTT
CAAGGACGTGGCCGGGGTCACCGGCCTGGTCATGACCAAGCTGGACGGCA
CCGCGCGCGGCGGCGTGCTGGTCGCGGCGGCGGAGAAATACGGCCTGCCC
ATCCATGCGATCGGCGTCGGCGAGGGGATGACCGACCTGCGCCCCTTCGA
CGCCAACGAAGTCAGCCGCATCATCGCCGGCGTGGAGGACAAGCGCAAGT
GA
>evm.model.Contig.296.2  locus=Contig.296:591:1235:+
ATGGCGGTGGACTATGCGCCGCTGGTCATCTTCTTCCTGGTCAACTTCCT
GGCGCCGGCCGAGCCGATGATGCGGCTGGTCGCGCAGTTCAGCGGCTTCC
TGTCGGGCATGGAGCGGCTGGGCGCGATCGTCATCGCACGGGTGATCTGC
GCCACCGGCGCCTTCATCCTCGCCACCATCGTCGCGATGATCGTGTCGCG
GGTGAAGCTGGGCCATGTCTCGCCGATGCTGTGGATCTCGGGCATGCTGG
TCGTGGTGTTCGGCGGCCTGACCATCTATTTCCACGATCCTCGCTTCATC
CAGATGAAGCCGACCATCGTCTATGCCGCCTTCGCCGCCGTGCTGCTGTT
CGGGCTGGTGACCGGCCGGCCGCTGCTCCAGGGGCTGCTCGGCACCGCCT
ATCCAGGGTTGTGCGCCGACGGATGGCGCAAGCTGACGCGCAACTGGATG
CTCTTCTTCCTCGCCATGGCGGTGCTGAACGAGGTGGTCTGGCGCTCGAC
CAACTGGAATTTCTGGGTCGGGTTCAAGCTGTGGGGCGCGATCCCGCTGA
CGCTCGGCTTCGCGCTCGCCAACATGCCGATGCTGCTGCGCCACGGCTTC
CAGGCGGGCGGCGACCTGCCCCAGGACGTGCCGCCGGCGGATTGA
>evm.model.Contig.249.1  locus=Contig.249:44:488:-
ATGTCCATTCGGTTCGACGATCAGGTTGCCATCGTCACGGGGGCAGGCGG
CGGCCTGGGCCGTGCCTATGCGCTCGAACTAGCCCGGCGCGGTGCCAAGG
TGGTCGTCAATGATCTGGGCGGCGGGTCGGACGGCACCGGCCAGTCCGAT
GCGGCCGCCGCCGTGGTGGCGGAGATCGTGGCGGCGGGGGGCGAGGCGAT
GGCCGATGGCGGCAGCGTCGCCGACGCGGACCAGATGGCCGCGATGGTCG
CGCGGGCCTGCGACCGATGGGGCGGCGTCCATGTCCTCATCAACAATGCC
GGTGTCCTGCGCGACAAGAGCTTCGCCAAAATGACGCCCGCCGATTTCGA
AATTACGGACGGGTCCTCATGA
>evm.model.Contig.249.2  locus=Contig.249:579:1004:-
ATGAAGTTCTTTCTTCTCGCCGCCACGGCGATGATCGCCGCGCCGGTGAT
GGCGCAGGATATGCAGGCCGCCCCCCAGACTCAGGCCCCGATGCAGGACC
CGGCGGCGCAGACCTCGCCAGCCGATCCGGCCGCCCCTGCCGATCCGGCC
ATGCCCGCCGATCCGGCGATGCAGCAGCAGACCCCGCCCCCGGGCGCGAC
GCCGCCCGCCGCACCGACGGCGGCTCCCGGCGGCATGAGCACCGGTGATC
CGGTCGGCGGCTATCAGCCCGCCGGTCCTGCCGCCCCTCCGGGCGCGACC
GTGAATGGCGGCGTGGTGCCGTCGGTTGCACCGTCGCAAGCCTTCCCGGC
ACCGGCCCCGCTTGCCAGCTACCCGATCTGCAAGAAGGGTCAGTATGACA
AGTGCCGCCAGCGGGGCGGCAAATAA
>evm.model.Contig.221.1  locus=Contig.221:934:1308:-
ATGATCGTGGGGGTCGATGCGCCCTTGTGGTTCGGTCCAGCCAAGTTCCT
GGCGACGCTGGCGACCGCGGTCGCCGGCCTGCCCGGCGGCATCTTCGCGC
CCTCGCTGGCCGTGGGCGCGGGCATCGGCAATCTGTTGCGCTGGCTGTTC
CCCGGCTCCCCCTCCTCGGCGATCGTGATCCTGGGAATGGTCGGCTATTT
CGCCGGGGTGGTGCGCGCGCCGCTGACCGCCGTCATCATCCTGTCGGAGA
CGACGGTCAGCCGGGGCCTGATGCTGCCGATGTTCGCCACCGCCTTCATC
GCCGACAGCGCCAGCGCGTTCGTCTGCCGCGAAAAACTCTATCACGGCCT
GAGCAAGAGCTTCGCGATCCGCTGA
>evm.model.Contig.199.1  locus=Contig.199:732:1342:+
ATGCCGGGCGGGGGCCCGGTATGGGGGATGATCATGACAGGTATCGGGCG
TGGTGTTGCATGTGCGGCGTGGTTGCTGGCGGCATCGGCGATGGGGGGCA
GTGTTCCGGCTGGCGCAGCGTCGGACCAGGCCGCTGCCAAGGACGCCGGC
GCAGGTGCCAAGGACGGGCCGGTTCCGGTCGAGGCCTTTGCCGCCCTGCC
CGCGATCGACGAGCCGAAATTGTCGCCCGACGGCACCCGCGTGGCCGGCA
AGATGGCGATCGACGGCACCCAATATCTGATGATCACCCCGGTCACGGGC
GGCGCCGACACCAAGCCGTCGGTGGTCAAGGTGGGGCCCACCGTCGACAT
CAACTGGTGGCGCTGGGTCAGCGACGGCTGGCTGGCGGTCGGCCTGGGCT
CGCAGGACATGGTCTATGGCACCGAGATCTACGTCACCCGCGTGATCGGC
CTGTCGGCGGACGCCAAGGTGATGAAGCGGCTGGACTGGGAGAAGAGCGG
CATCCGCGCCGACGACCGTCTATGA
>evm.model.Contig.175.1  locus=Contig.175:915:1378:+
ATGATGGACCTGAACGGAAAGACCGCCCTCATCACCGGCGGCGCAAGCGG
CTTCGGCAAGGCAATGGCGCACCGCTTCGCCACACTCGGCGCAAGGGTCG
CGGTCGTGGACCTGAATGGCGACAAGGCGGCGGAGGTCGCGGCGGCGATC
GGTGACGGCAAGGCGATCGGCGTGACCGCCGACGTTACGGCGCGCGCGGA
CCTCGATGCCGCCGTGAAGGCGACGACGGACGCGTTCGGCGTTCCCGACA
TCGTCATCAACAATGCCGGCATGACGCACAGGAACCAGCCGCTGCTCGAT
GTCGACGAGGCGACGTTCGACCGGGTCTTCGCGGTCAACGTCAAGTCGAT
CTACAACATGGCCGGGGCTGACCTGGTATAA
>evm.model.Contig.128.1  locus=Contig.128:311:640:+
ATGTGCGAGGTGGCAGCTAATCCTGGCACTTTCATGGGTCGCGAAATTGT
CATCCGTGCTGAGATTGCAACAGACGGCATGGAACGCAACGTTATCTTCG
ACCCGTCTTGCAAGGGCCGGCGGGGGATAGGCCTAGGCCAAGCTTTAGAT
ACCAACGCGCTTGAGCCAATTTCATCGCGTCTCGATCCCCAATCATCAGA
CAATCATGACCAGCTTATCGCCTCCTTCCAAGGCAAGATAGTTCGAGAAA
AAGCAAACAAGGCAGCATTCTACAACGACGATGGTTATCGCTTTGCCGTC
CGGCGCGTGTTCGACGTGAAGACCAAGTAA
>evm.model.Contig.104.1  locus=Contig.104:44:1568:-
ATGATCGTGAAGGCGCCGATCACCATGCTGGGCACCGACTTCTGGACGAC
CACCAGGTCGAAGAAACGGTTGAACAGATGGCCGCGATTGCCGTCGGCGA
AGAAGGGGTCCTGGGCGTGGACGGCCCGCAGCGTGACCTCCGCGACGACG
CGCGAGAACAGGCGACGCTCGAACGCGGCCATGATCCAGACGCGAAGCGC
GCTGAGTGCCGCCACCATCAGCAGGAGCAGGAGAAGGACTCCCGACAGCG
CCCATAACGGGGCGGGCATCGCGGTGTTGGCGACGCTGTTGATCAGCAGC
TGGACGGAAATGGGTGTCGCGAGCGCCAACAGGCTGATCGCGATGGGGGC
CATGCCCACGCTGCGTCAGCTGGAATATCTGGTCACGATCGCGGATACGG
GGTCCTTCGCGCTCGCCGCCCGGGTGGCGAACGTCTCGCAGCCGACGCTC
AGTCAGCAAGTCCGCACGCTGGAGGATCGGCTGGGGGCCAAGCTGCTCGA
ACGAAGCGCGACGGGCGCGATGCTGACCCCGGTCGGCCGAACGATCGTGG
CGACGGCACGGCGCATGTTGAGCGATGCCAGCGACATCGTCGCACTGGCG
GCGGGGGCGTCCAACAGCTTGGCGGGGATCCTGCGGCTCGGCACGACGCC
CACGCTCGGGCCCTATCTGCTGTCGCCGATCATCGCCGAACTGCACCGCA
TGGCCCCGAACCTGAGGCTGCATGTGCGGGAGGGCATTCCCGACGAGCAG
GTGCTCGAACTGTCGCGTGGCGAGATCGACGTGGTGCTCGGTCCGTTGCC
GATGACCGGCGACGACCTGACGATCGAGCCGCTGTTTCGCGAGCCGCTGC
ATCTGGTGGCGGCGCTGGATCATCCGACCGATGCGGGCGGAACCATGCCG
GACGACCTTGCCGGCAGCCCGCTGCTGACGCTCGACCCCCGCCATCACCT
GGCGCGCCAGGCGGCGGAGATCGCCGAACGCTATGGGATGACGGTGGCGC
CGGACTATTACGGCACCAGCCTGGACAGTCTGCATCAGATGGTGGCGAGC
GGCCTGGGGCTGGCGCTTCTGCCCAGCCTCTACCTGCGATCGGATGTGGG
CGGTCTGGCGGGCCTGAAGGTCCTGACGGTCGAGAATTGGCGGGTGCACC
GCTCGATTGCCATGGCGTGGCGGCGACAGTCACCGATGAGCGCGGCCTTC
CGGTTGATCGCCGATCATGTCCAAAACTGCGCCCGGACCTTGCTGGCCTG
A
>evm.model.Contig.59.1  locus=Contig.59:265:699:+
ATGTGCCAAGGCAAGAATGCCGTGATCGTCGAATATGCGCTGCGCAATTC
CGTGAAGCCCATGGGTGTTGCCGAATATACGCTGTCCGATGCCCTGCCGG
TTCCATTGCGGGCGGCGCTGCCCACGGCCGAGGACTTAGCCCGCGAATTT
CCACTTATGTCGTTGGTAAAGCTGCGTATCGACATCGAACGGGAACTGCG
CGCACTGACGGATGACGCCGGAATGGCGGCCGACGGCCCGATGGGTTTGA
GCGAGCTAGTCAGGGCCAACAAGGACGTGCGCAAGCTCCCATCAACGGCC
GACTTCATGCGGGCCGTCAACAGCCTTAACAACGCCGCGCACGGGATCGA
CGTGCCCCAGGGCGAGGCCGATCGCGCTACTCGAATATCAACTCAATTCC
TTGCCGAAATCAGGGAGTACCGGGTGACCCGCTGA
>evm.model.Contig.59.2  locus=Contig.59:994:1816:+
ATGAACGACGATAAACCAGGCAACAACGACCATGTGTCTGGTCTGGCTAC
TGTAACCACCGAGGTCACCCGCCACATCGGTAACCACCCCGCGCCTTCAG
TACTGTTCGCCGCCATCGAGGCGACGCTCACGCCCATGGTCATCAGCGAC
CCGCGGTTACCCGACAACCCCATCGTGTTTGCCAATCGCGCTTTCTGCGA
ACTGTCGGGTTACGAGGATAACGAGATCGTCGGACGTAACTGCCGTTTTT
TGCAGGGTCCAGGGACCGACCCGGCCGACGTACATGCGATCCGAGAGGCC
GTCGCCGACCGGCGCGAGATCACCCGCGATCTCCTGAACTATCGCAAGGA
CGGCACCGGATTCGTAAACGAGCTGCACCTTAGCCCGATCTTCGACGAGG
CGGGCGAACTCATTTACTTCTTCGGTAGCCAGAACGACCTCGGCCGCTAC
CGGCAGGACTGGAACCGGCTTCAGCAGAGCGAGGAACGCTACCGCTCCTT
ATTCGACGCGATCGACGCGGGGTTCTGCGTGTTCGAGATGCTCTACGACG
AGGCGGGCGCACCCGTCGACTACCGCTTCCTGGAAGTGAACCCCGCGTTC
GAGGTGCAAACCGGCCTGGGGGATGCGATCGGGCGGACGATCCGGGAACT
CACGGCCGGGTATGAGCAGCACTGGATGGACGTGTCTACGCCTACCCGGT
CGGTCGGCCCGAAGATCACCGCGTGGCGGCGCTGTTTACCGACGTGA
>evm.model.Contig.35.1  locus=Contig.35:9:495:+
ATGTCCTCGGCGACGATCGAGTCGACGATCTGGCTGGCATTGCGCTTGAT
CGACTGGGCGGAGGCGAGGCTGGCGCGGACGCCGGTGACGATGATGTCGT
CGGCATTGGCATCGCTTTCGCTCGGGGCCTGGGACGGGGCCTGCGCAGCG
TCCGCGCCCGTCGCCGTCTCCTGTGCGGTCGATGTCGTGGCCTGGGTGGC
GCCGGTCCGCGACGCGGGCGTCCCGCTGGCATCCTGCGCCGCCGCCGCTT
GCGCGGCGATCGCCAGCCCCAGGATCGAAGCCGTGCCGAACAGCCGGTGC
CAGCGTGCGATAGCCATCTACTCTCTCCCCATGATGCGGATCACGTCCGC
TTATATGTCGGACATTAAACCAGGCATGGAGGAAGGCAATAAACGAAGCG
CGCAGGTCGAACCGCCGCCATGGTTGTAG
>evm.model.Contig.35.2  locus=Contig.35:534:2066:-
CTGGACGTGACCGGCCCGCTGTCGCGGACGATCGCCGGTCGCATCGTCGT
CGCGGCCGAGGATACGGACGGCTATCGCGATTTCGTCGGCCTCTCGCGCC
GCACCGTCTCCCCCTCCCTCACCTGGCAGCCGGGCGCGCGCACCAGCCTC
ACCGCGCTGGCGGAATATACGAGCTTCGCCTCCGCCTTCGACCGGGGCGT
GCCGGCGATCGGCGGCGATGCGCTGGCGGTGCCGCGCAACCGCTTCGTCG
GCGAACCGGCCGATGGTCGGCATCAGGCGCGCAACACCCGGCTGCAACTG
ACCGGTCGTCACGACCTGGGCGGCGAATGGTCGATCAATGGCGGTGTCGC
GTGGCGCTTCTCCACCTTGCGCGGCTTCTCCAGCGACCAGTCGTCGCTGC
GCCCCGACAATCGCACCCTGTGGCGGCAGCGTCGCCAGCGCGGCTATGAG
GCGACCGACCTGTCGACGCGGCTGGAACTGGCGGGCCGGTTCGAGGCGGC
GGGCGTCCACCACCCCAGCCTGGGCATCAAGGGCTATACGCTGGACTATC
TGGAGCGGCTGCCCCGTTTCCGACCGAGCGCGACGCGCCCTTATGCGATC
GACGTGTTCGCGCCCGTCTATGGCCAGCCCCGCCCCGCCGTCCTCCCCAA
TATCGACCAGCGCGAGAAGCGCGTGGTCGGCACCCTCTATCTCCAGGATA
TGTGGGACGTGACCGACCGGCTGACGCTGACCGGCGGCGTGCGCTACGAC
GCCTATCGCCAGCGGCTGCGCCGGAACCTGACCGGGCTGACCACCCAGGC
GACGGGCGAGCCGGTCAAGTTCCGGTTCGGCGCGCGCTATCGCCTGACCG
ACACGATCGCGGTCCATGGCAATTGGGGCGAGTCCTTCCTGCTCAATTCC
GGCAGCGGCCGCCCGACCACGCAGAACCCGCAGGGCGATGCCTTCGGGCC
GGAAAGCGCGGTCGGCTGGGAAATGGGCATTGCCGGGCGCTGGACCGGGA
TCGATGCCGCCATGACCGTTTTCGACATCCGGAAGCGCGGCATCCTGACC
AACGATCCGGTCGATCCCGGCTATAACGCGCCGGTCGGCAAGCTGACGAG
CCGGGGCGTCGAACTGGATGCTTCGGTCCGGCTGATCAAGCATTGGCAGA
TCGTCGGCAACTATGCCTATATCGACGCGCGCGCCGACGATAAGACCTTC
GCGACGCCCGATGTGCTGAACGTCGCCGAACATTCGGGCACGCTGCTGGC
GGTGGGTCGCTATCCGACCGGCTGGGGCACCGACTGGTCGCTGAGCGGCG
GCGTCGCCTATGTGGGGGACCGGGCCGGCGCGATCGACACCAGCGGCCTG
CGCCTGCCCGCCTATACCAAGGTGAAGATGGCGGGCGAGATCGGCGTCAC
CCCCGCCCTGACCGTCCGGCTGGAGGCGGACAATCTGTTCGACGTCCATT
ATGCGATGAGCTCGTACAGCCCGCTCTGGATCTATCCGGGGGCTCCCCGC
ACCGTCCGACTGTCTGCCCGCGTCGCCTGGTAG
>evm.model.Contig.14.1  locus=Contig.14:404:721:-
ATGGAAAGCCACTGCACGTCCTTTGATGGTGCTGGCCTCTCGGGGATGAG
TTGGGCGACGACGACGACGACCGCGAACAAGACCAAGCTCAGGGCGAGTT
GGACGATCATGCGCCGATCGCTCGATCGGCGCGCGTCGTCCCTCTTTTCT
AGTTCAGCCGCCCCCTGCAGGCAGGCGAGTGCTCCGTCGCTCAGAATGCG
AGCATTTTGGGTTTCGTCGTCAAACAGGCTGGCGTCGCCGCTCGAAAACC
GACTGGCTCGAATAGCGAGCAGGTCATGCGCAAGGCTGCGCAACTCCTCG
GACGTCGGTTTGCTCTGA
>evm.model.Contig.14.2  locus=Contig.14:794:1300:+
ATGGACAAACCCCTCCCCCTGCTGATCGCATTGGTCTCAGCGGTCCTGCT
CCTGAAGGCGCTAGGTGTACGCAACATCTTCGGTCCACCGCGGCCGGTCG
CCAAACGCTTCCTGACACCGCGCGAGACGGCCATGCTCAACGTCCTCGAG
CGCGCCCTGCCGCACTGTCGTATCCATGCGCAGGTAGCGATGGGCGCGCT
TCTGCGCGTGCCGCAAAGCCCTGTGCGGAAGAGCAAGATTTCTGACCGGA
ACGCCTTCTCACAGAAGATCGTCGACTTCGTGGCGCAGGACCGTGCGACG
GGCCTGATCGTCGCCCTGATCGAGGTCGACGACTGGTCGCATAATCCGTT
CAAGGACCGCGTTCGCGACGAGATGACGGCTTATGCCGGATATCGCACGA
TCCGCGTACCAGGGCGCGTGCAGCCCAACTTCAACGACGTCATGCCGATT
GTCGCGTCACTGCGGCCCCTCCCCTCCGAGCACCTTCCCCGACACGAGGT
CATGTAG
>evm.model.Contig.14.3  locus=Contig.14:1321:1584:-
ATGCAGGATCTTCAGCTGCTGCGTGAAGTCGGCGAGCATAAAGGCGAACT
CGTCGGCGACCTCCTTCTCGGCCGCGCATTCGGGCGCCATCGAGGCTGCG
GCGAGTACCAGGTGCGCTGCCGCAATCGGATGCTCGTCCATGAGGTGAAA
GGCCCTCGTCCGGAAGTCGTCGGCCAGCTCCTCTACGGTGGTATCGGCCC
CGGCTTGGTCGGAAGATCCGCGCTGAGCGTCCTCGAAAACGCTGCCCTCG
GCAGACGGACGTGA
>evm.model.Contig.14.4  locus=Contig.14:1631:2296:+
ATGGGACTCGATGATCGCGATTATATGCGCGCCCGGTATCGGAGACGCCA
GGGTATCGATGACAGCCCGACGATCTGGAACGACAAGCGCAGCCGCGTCG
AAATGGGCGCGGGATCGTCGTGGGCCGGTGCAAGATGGCAAATGGCCGGC
GTTGGACGCGCACTTCTTCAAGCAATCCTAGTCCCGGCCGTCGCGCTCGG
CGGCTTCTACGTCATTTATAAGACGTACACCTCCGTGATGACGTCAGCCT
TTCAAAGGATGATCCCAGTGCCATTCCCGGAAAGCGGCACGGTGTTCACC
ACGCCGGCAACTGACATGAACCGTCGACAAGGCATTCTAAGGTTTCGCGC
TCCAGACAGGCCCAATTATGGCTACGTGGTCGTCTTAAACGACATTGCGA
CCGGCCAAGATGTGTTGGGGATCTACGTAGCCGGCGGGAGAAAGACGGCA
ACGCCGGTCCAGGTCGGAACCTACCGGGTCAGGATCGCCGAGGGGCTGAC
GGCCTTCTGGCACGGCAATGACCGGCTATTCGGTTCGACGACAGCGAAAG
AGATGATGTCGACGGTCAAGGTCGCCGGATCAACCGATAAGACGATCCGA
CTGCAGACCGGTCTTGCTCGCGCCCTCGAGGTTAAAGCCGACAGTGCAAA
GGGCTTTCTGGAATAG
>evm.model.Contig.14.5  locus=Contig.14:2391:3214:+
ATGGCATTGCTCGCGGCATCGGCTTCGCCGGCGCTCGCCCAGAAGGCGGG
TAAGGGTGGGATCGGGATCGACGAGAATACGCAGGTTCCACGCTGCGATC
GACCTTACGGCACCATCGCGTTGGTGGAGGAGCGCGCCGCTGGCGGGACC
GCTGAGGGCATCCCCCCGGGCCTTGCGGCGCTGATGCGGATGGCGGAAGC
TCAGAACGGCGGGAGTCAGCGCGTCGATCCGATCCCCCTGCTCAAGCTTC
TCGTTGCTCAATCAGGCTGCTTCCAGGTCGTCGATCGTGGAGAGGGCTTC
GACGCCCTGCAGCGAGAGCGTCAGCTCGCAGCCGGTGGAAGCGTCGCTGG
CGCGAACAACCAAGCCACTTTGAAGGCCGCGGATTACCTACTCCAGGCCA
AGGTGCTCTATTCCGATTCCGATGCGGGTGGCAGCGGAGGCGGCCTCGGC
ACGATGTTCCCCGGCGGCCTTGGCTTCAAGCAGAAGGTCAAGTCGAGCCA
GACCATGCTTACCTTGATTGAGGTGAAAACCGGCATCCAGCAGGCGATTG
CGACGGGCTCGGCCCGCAAGAAGGATCTATCGATCCTTGGAGGCGGTCTG
CTCACCAACGCCGGCGTCGGCGCTCTAGGAGGCACAAACGCGGTTGCCCC
AGCCAACTGGAGCTTCGACCGCACCGGCGCCCTCCCCGGCGCCTCCGATG
GCACCACCAGCGCCGAGGCAATAAGCTTTAGAGGGGAGAGGGAGTGA
>evm.model.Contig.26590.1  locus=Contig.26590:15:218:-
ATGGACGCCAACGGGGTGCCCACCGGCGACACCCCGGTAAGCCCCTGCGG
CCGCTGTCGCCAAGTGATCAACGAAGCCGCGCAAATGGGCGGCCGGGACC
TGCCCGTCCATTGCGGCTCGGCCGAGGGCGACGCAGTGCGCACCTATCGC
CTGTCCGAATTGTTGCCCGATGCGTTCGGCCCGGCGGATCTGGGCATCGG
CTGA
>evm.model.Contig.25249.1  locus=Contig.25249:2:250:+
ATGGCTTTCTTCTATGTTGGGTTCGTGCTCATGCGCAGGGAGAGGTTCGG
CGAGGGGGAAAGCATGGTGGTCACGGTCAGGGCTCGGCTGGGGACACGGA
CGGTCCGGCTATCTCGGGCGTGGTCGCAGAGGAGGCCGAGCGACGTCGGA
CGGGGAACGGCGAGGTGTGCAGGGACTCCGATGAACTGCGGCGCGGGCCA
GTTTCTAGTGAGCAAAGCGCGGGCGCGGGCAGGGAGAGAGGAGAGCTAG
>evm.model.Contig.21486.1  locus=Contig.21486:2:259:-
ATGACATCGACTCTGAATAGATCCATGGTCATCACCTTTGTCAACCTAAT
TAGCTTCACTCTAGGTGAGATGTTCTGTTTTGGATCGATTTCCTGCATCA
CTGATTGGAGCGAAACCTGGCACCGCATTGCTAATGCAAGGAAGGAGACC
AAGAGGCAGTTGTCTACTGCTCTAGCCAAGAATGGCTCCTCGTTGAAGCT
CACGGCAACCCCGACAACAACAGTGGCTAGGACTCGAACGCTCGCTGCAC
CAACATGA
>evm.model.Contig.19739.1  locus=Contig.19739:6:293:+
ATGGGCCTGAAGGAGAACGTCATCGTCGGCCGCCTGATCCCGGCGGGCAC
CGGTGCGGGCATGAACCGCCTGCGTGTGGCGGCGTCCAGCCGCGACGCGG
CGCTCCGGGCGCAGCAGCGCAAGCTGTCCGAGGCGATCATCGCCCCGGTC
AGCGCCGCGCAGGAGCGGGCCGCCGAGCAGGCGCGTTCGGCGCGTGATGC
AGGCGGCACCGGCAACGATCCGCTGGCCGAGGTCACACCCTCGGGCCAGG
GCACGGACGCCGATGCCGGTGAGTATCTGAACGACTGA
>evm.model.Contig.18195.1  locus=Contig.18195:5:268:-
ATGGCAAGGGCGATGGTGACGGCGATGACGATGGCGAGGGCAACAGCGAC
GGCGGTAACGGTAAGGGCGACAGTGGTGACGGCAAGGGCGACGGCGACGG
TGACGGCAGTGGCGGCAAGGGCGACGATGGCAAGGGAAACCGTGGTGGCA
AGGGCAACGGCGACGATGGTGATGGTGGCAAGGGCGACGGCGACAGCGAC
CACGGCAAGGGCGACGATAATGGTGACAAGGGCGACGACAGCGACGGCAA
AGCTAGTGGCATAA
>evm.model.Contig.17839.1  locus=Contig.17839:12:287:-
ATGCTCGCCTTGTTTCTGATGACCGCCGCGCCCCAGGACGCGGCACACCT
GCTCCAGGCGGCCCGGGGTCGCCTCAATCCCGGTTGCGCGACGACCACCT
GCGGCGAGCCGCCTCGCCGATCGCGATATCGCATCGACTCCGAACCCATG
GCCGAGGTCGACATGAAGGCGCGCGCCTTTGGCGACACCGGCATCGATTG
CCGCACCGTCGGCGGCAAGCTCTGTACTAGCCGGCCGCGCACGATCTTGC
GGACGGACTTCACGGACTGGCCCTGA
>evm.model.Contig.15954.1  locus=Contig.15954:15:257:-
ATGTCGGGGCCGGTCATTGCCGACAAGGACATGATCGTCATCCAGGCGGG
CCGCCGCTTGTGGCGTGCCAAGGTGCGCGGGCAGTGCTTTGGGATTCAGC
CGTTCAATTCGCTGCTGATCGAGCGTTGGGGCTCGCAAGTGTGTCGGAAC
GACCGGTTTCGGGTGTTGCAGCAGGGGCTGTCGATCCCGTCGCAATGGTG
TTTTTTCGACGGGTTCGTGCCGTATGATAAGGTGAAGAAATAA
>evm.model.Contig.15720.1  locus=Contig.15720:51:254:+
ATGGCGATCGGCACCATCGCGCGTTCGAAGCCGAGCTTGCCCGCCTCCTT
CAGCCGCAACGGACCATGGGCGACCGGCCGCACCTCGCCCGACAGCGCGA
CCTCGCCGAACGCGACCGAGTCCGCCGGTACCGGCCGTTCGGACAGGGCG
GAGATCAGCGCCGCCGCCACCGCCAGATCGGCCGCCGGGTCCTGCACGCG
GTAG
>evm.model.Contig.15239.1  locus=Contig.15239:31:327:+
ATGGGCGGTGGCCCCCGCGCTGTCAGTCCTCTCTTCCCCAAGTATCGCAG
GCAACAGACTCCTGAACTGAACGCGGTAAAGGCGGGGCGAAATCCGTTGC
CACGGCCCCGCTTGTTGGACGATGGGGTCCTTCCCTGGCGTCAACTCTGT
GTGGATTCCACACTAACCGACCAGAGGACCACCTCCGTTCCTAATATCCT
CCTGGCCATAACAGACCTGGCGGGATTCGACCGTGCGGCGCAGGGCAATC
TTGAAGCTCATGCGGAGCCGGGTGTCAGGGGAGTTCGACCGAGGTAG
>evm.model.Contig.14847.1  locus=Contig.14847:77:304:-
ATGACGAGCACCAGCACCGCGGCCAGTCCGAGAAACGGCGACATAAGCTC
CTTACCCCGCAGGCCGAAGTCCGACCTGCGTCATGATGCCCGGCGGTCGG
CGGCGGGCGCGCCTTGTGCGCGGGTGTGGCACAGCGGCGCGGGCTTGGGG
AGGGCGGATCGTTCGCGGCGGGGGTTGTTTGCGCCGGGGACGCCCATTCC
CCCCCTGGCGGGGAGCGCAATGGGTTAG
>evm.model.Contig.13759.1  locus=Contig.13759:79:321:-
ATGGCGACCGCGCGGACCGACGACTTCTCCGAGGCCGGCCAACGGATCGA
CGTGCAGTGGCTGTGCGTGTGGATCCAGGTCATCACCACCATGTTCAACA
TGGGACTGGTCGAGGCCGAGATGAGCAGCTACTCGGCATGGCCGAGATGG
GAACGATTCCTGTCATCTTCGCTCGCAGGTTCAAGTACAGGACGCCGATG
TTCAGCATCTGGCGGCGGTGCCTGTGGACGAGCAGGGAAGTAG
>evm.model.Contig.12931.1  locus=Contig.12931:70:273:-
ATGTTTCAAGCACAACTCCAGGCTTTCGCTCGCCTCCAGGGGGACGATTT
AGCTCGTGCGCTCGCCAAGCGTCTGCCCAGAGCGCTCGCGCGTCTGCAAG
ACGTGACGATGTACGAGGCGACGGAGCCGCTTGATGAAGAGCTTGAAGGC
GGTGAACCTCCCGCCACTGATCATCACGAACCTCGGCAAGCTCAGCGCAA
ATGA
>evm.model.Contig.12202.1  locus=Contig.12202:33:329:-
CTGCCCACCGACCATATCGAGCAGAAGGAAGCCAAGCCGCTCTACAAGGA
CGGCGACTTCACGTCCCAGGCGGCGCGCGTGCGCCATATGGTGCAGGCGA
GCTTCGCGGGCCGCCGGATCAACGTCTTCTCGGGCGGCGCGGCCAAGGGC
GAGGATGCGGTGTTCCAGGACGCGCGCGACATTCGCGACGGCGGCGGCCA
GGGCTCGATCATCGGCCGCAACACCTTCCAGCGCCCGCGCGACGAGGCGC
TGGCGATGCTCGACAAACTGATCGCGATCTACAAGAACGAAGAATAA
>evm.model.Contig.10969.1  locus=Contig.10969:156:359:+
ATGAACGGACTGGTCTATGTCACCGCCACCCCCTTCGCGGCGGTCGCGGA
CGGGGACGGTCGTGTCGCCTTTACCGGGGTCGGCGCGGGGCGGGGGATGT
TGACCGTCTGGCATCCGTCGATCCGCAAATCGGGCAACACGTTGTCGCAG
CCGCTGGCCGTAAGTGCGGGCGGTGTCGCCTCCGTCGTCCGGCTGCGGCC
GTGA
>evm.model.Contig.10785.1  locus=Contig.10785:47:358:-
ATGATGAAGTCGCCCGTCTGCGAGGGAGAGAGATTCACCCGGGGCCTGGA
AGCTGCATACATGGACATGTGGCGCAGGTATTGTGACGGAGACGTACCAT
CTCTCAGGCGCTTAGCACTGTTAGAGGAACATCCTGTTGCCAATGAGCCA
GACTCGGACAAAACCTCCGAGAAGCTTGCAGATCTGAAAGCGCAGAGAGC
AAGCGCGACTGTGGAGGAAGATAACCAGCCCCCAGCAATGGCGAATGGTG
TGAGATCGCCCAGTTCACCCGCTGCTGCAAAATGTGAATCAAATGGTCAC
AGCAGCCAATGA
>evm.model.Contig.10572.1  locus=Contig.10572:99:302:+
ATGTTCATCCTCCTACCAGCGGACCCGTCGTCTGCTTGCTTGCTTGCAGT
ACCCCAACCGCACCAACTCTTGACCAACGCCGTTTCGATGCTCGCGTCGA
TCTGCTCGGTGGAAAGCACCGTCGTGCCGCTTGTGTCCATCCGCCGCGAT
GCCTCCTTTCCTCTCCCCACATTTGTTGCTGCCGTTTCCCTCTCGCTCCG
TTAG
>evm.model.Contig.10378.1  locus=Contig.10378:69:323:-
ATGTCGCCGGTGCGGAGCTCGTCCGTCGGAAGCAGGTATACTAGCACCAA
GCAGCAGCAGGCAGGGGTGACGGGGACCAAGAAGCGCGTCAGCTTCGCGA
CGGACAAGGCGGCAGCGGCCAAGGCCAGCGCCGGGCAGAGGGATAAGAAG
AGCGGCGGCCTGCTGGGGTGTATGGGGTCGGCCTGCGGGCCGTCGCGTGA
CCAAGCGGTGGAGCCGGCGGCCAGGAACGCTAACCGCAAGGTGGTGGCTG
TTTGA
>evm.model.Contig.10143.1  locus=Contig.10143:130:387:+
ATGAACACAGGCAATGTCATGACGAGGGCCAGCAGGGACTTGACGGTCGA
TTGGGAGTCGAACGCGGTCGTCAGCACCACCAGCAGCTCGATTGCAGGTC
ACTGGCGAGACACTGCAGACTTCGGGACGAACATCAAGGTGGGGCTCGTG
GATGCAATGTGTAGGCGAGGCAGCGACAGTCGAGAGCAGCATGGTGAAAA
CGACCGTAGGCGAGTTGAGCTAGGCTTCGGCGAGCAAAGCGCGGGGTTAT
CTGCATAG
>evm.model.Contig.10016.1  locus=Contig.10016:94:324:-
ATGGTGACCAGGAGCGCGTGCCTGGGATACTTTGGGTGTCGGGGTGCGCT
GTGCAGCCGAGGTGGGGGCTTTGGATCACGGAGCTTCGACGATGGCTTGC
GGCTGGGGATATGCGGCGCCGACGGCTTAAGACGTGGCGACGGTTTCTTC
TTCGATTGGAACAACATAGGTAGCAGGCACGTTCTCGACCATCAGCCATG
GCCAGAAAGCGCTCCCGGCCTGCCTGCATAG
>evm.model.Contig.9868.1  locus=Contig.9868:86:286:+
ATGGGCGACACGGTCTGCACCACGACCGTCCTGGGCAGGCCGGGCGCATT
GGCGAAGTCGCGCATCTTGTGGCTCATCGCCGGCATCGTCCCGCCGTCGG
CCGGTGCGCTGGTCGGGGCGCCGGGCGTGCAATGCCCCATCGCCGCATGG
TCGGGCGGACAATCGGCGGCGGCCGGCCGGTCATGCGTCATCGCACCATG
A
>evm.model.Contig.9641.1  locus=Contig.9641:26:401:+
ATGAACGGCGCTGCACTCGTCTCCGGCTATGCTGCGGACGGGGTGGCGGG
CGCGCGGGCGGCGTTGGAGCGGCTCTGGGATCGTGTCGCGGATGCCTCGC
CGCTGGCGCCGCTCGATGTCGGGGCGCTCGGCGGGCCCTTTTACGAATCG
CTGCTGCGCCGTTCGCTCGATCTCGCCAAGCTGTCCAGCCGTTATGTCGC
GCCCTTCCTGCCCAGCGTCCGCGACATGAGCGCGTTGCGCCGTGCGGTGG
AGGACAGCCTCGACCTCGACCTTCTGGCACGCCAGACGACATTGCCGCTG
TCACGCTCGACGCTTTGA
>evm.model.Contig.9609.1  locus=Contig.9609:187:396:-
ATGGGCGTCTATCTGGGCGCGTCGACCAAGATCGTCGACCGCGAGACGGG
CGAGATCTTCCGCGGCCATGTGCCGCCCTACAGTGTCGTGGTGCCCGGTT
CGCTGGGCGGCGGCGACGGCAAGCCGGCGCTCTATTGCGCGGTGATCGTC
AAGCGCGTCGATGCGCAGACCCGCTCCAAGACCAGCGTCAACGACCTGCT
GCGCGACTGA
>evm.model.Contig.9316.1  locus=Contig.9316:30:284:-
ATGCCGAGCGCGGTGCGCGCACGCGCGCCGAACAGCTCCAGCATCCGCCC
GGTGCCGGTGCCGATATCGATCAGCGTGTCGATCGGCTGGTCGCCCAGCA
CCTGGGCCATCGCCGCCTCGATCTCGCTCTCGGCGACATGGAGCGAGCGG
ATCGCATCCCATTCGTCGGCATGGCTCTCGAACCAGGCCGCCGCCGAGGC
GGCGCGATCGGCGCGGACCGCCGCCAGCCGGGCGGCATCGGCGACCGTCC
AGTGA
>evm.model.Contig.9195.1  locus=Contig.9195:12:402:-
ATGTTCGCCTTTGCCGTCCATGATGCGCGGGCGGGCACGCTGTTCCTGGC
GCGCGACCGGTTGGGGGTGAAGCCGCTTCACTGGACCGAACTGCCCGACG
GCGCGGTGGCCTTCGCCTCGGAGATGAAGGGGCTTCTGGCGCATCCGCTG
GTCCGGCGGCGGCCCGATATCCGCGCGGTCGAGGATTATCTGGCGTTCGG
CTATGTCCCCGACGACGCCAGCATCGTGGCGGGCATCCAGAAGCTGGCTG
CGGGGCATTTCCTGCTGATCGAGCGGGGGCGCAGCATACCGGCCTCGCGT
CGCTGGAACTGCTCGCCCGGATGCGGGACGGCGTGA
>evm.model.Contig.9017.1  locus=Contig.9017:107:406:+
ATGACGAGGGGTTGTACGAGCAAAGATGTAGGCGGAGGACGCAGTGGAGA
GGCAGCCAGTGGTGGTGGGCAGAGGCCCAACGCGGTGGCGAGCAGTGGCG
AGCAGGGCGCGCAGGAAGGCCGGGAAGAGCACTGCGCGTGGGGGCGGCGG
CGTGCAGGAAGGCCGGGGAGGGAGCTACGCGTGGGGGCGCAGACGCCGAG
GAGGGGCACGGATGCAGGGGAGGGCGCGGCTCGTGGGGGCGGCGACACGC
AGGAAGGCCACAGATGCCGAGTCCGGGCGCGGGACTTCGACGGCCGGTGA
>evm.model.Contig.8878.1  locus=Contig.8878:133:360:-
ATGATCGCCCACCTGGAAGTACAAGGCGCAGCTCGGAGAGACGCCGTCCC
CGGCGACTCGTCACGGCCTCGACGGAAGGAGCGGCGCCGCACGCAAGCAG
AGGCGCAGGAGGCAGGTGCGGGGGGTCAATGCGGCCGGAAGCTGAGGCGA
GGTTTGGAGGAAGAGGGTGGAGTTTGCAGAGGAGGATCTAATGGCCGCGA
GCGGGGCGGGGGCGCAGCGTCCATGTGA
>evm.model.Contig.8792.1  locus=Contig.8792:76:372:-
ATGTGGCGGATCGCGCAGCCCTGGCCCGCCAGCGTCGCGCCGATGCCGAT
CGCGTCGAGCATCCGCCCGCTGGCGCTGGCGATGGCGGAGGCGCGGCCGT
CGAAGCCGGGGGCCAGCGTCACCGCCGGGTCGGCCGGGTCGATCACCGTC
GCGGTCAGGCCGTGCGCATCGAGCGCCAGCGCCAGCGTCGCACCGACCAG
GCCGCCGCCCAGGATGATGACGTCGCTGCTCGCGTCGCGGGGGGCCCGGT
CAGGGGAAGAGCCTTGGTTCGCGCTGTTTTCCATCCGTCCGTCCTAG
>evm.model.Contig.8619.1  locus=Contig.8619:25:324:-
ATGGTGTCGTCCAATGACTCAGACGACTCCATGGTGTTGTTGGCAGCAGA
GCGAGCCTACATCCGATTCGTCGAGCGTGCAAGGCTCGGTGGGTTGGATG
ACTCAGAGGGGAGGACTCCTCGGGGTAATCCTCCTCCTCCTTGGAAGAGG
ACTCCTCAGACTCTGAGGAAGAGGGCGGCGGTAGCGGTGGTGAGGACTAC
GATGACGACGGTGTGGGCAGTGGCGGCGGCGACAAGGGCGACAGTGGCGG
TGGCGACGGCAGCAACGCCGGTGGCAAGTTGCCACCGATGTAAACAGTAG
>evm.model.Contig.8481.1  locus=Contig.8481:52:387:+
CTGAAGCTGTGTCTGCCATTGGCATTCTTGCTGTTCGCCCCCTCCAGTTC
GTCCTCGTCGAGGGAGGTGCCCTCCCAGATGGTCTTCTTGGCGAAGAACT
TGGCCAACGAGTTGGTGTCTAGGCCCCGCATGATGGCCATCATGGCCCTC
GAGATGGGGATGTCCACCGAATGGTGCCTGCCATCAATCACCTTGTTGCC
GCAGACTCTAACTGCCTCCACCGACGGATCCTGGCGTATAGTGATGTTGA
GGACGCGGCCTGCTGATCTCCAGTCGCTCGTGGGCATTTCATCGAACAAC
TTCTTCGCATTAGCATCCTCGTCGTCCTCGACGTAG
>evm.model.Contig.7991.1  locus=Contig.7991:68:395:+
ATGTTCCAGGGCATCTGGTCCTCGGCCAATTACGATGAACTGGGCGACGA
GCCGGAGGCGATCGGTGCCGAGGCGGTGACGCGCGCGCGTCTCTCCCGGA
TGACGCCGCTGTCGCGCCAGGCGCTGCTGCTGACCGCGATGGAGGGCTTC
ACGCCCGAGGACGCGGCCTATCTGATCGATGTCGAGACCGACGAGGTCGA
GCGTCTCGTACGATCGTCCGTGACCTGGGCCATGACGTGA
>evm.model.Contig.7737.1  locus=Contig.7737:14:244:+
ATGCGGGGATGGCAGCTCCAACCGTGGAGGTTCCACCGGCCGGGGTGGTG
GTCTGGGCTGGCCGTCGTTCTACAACCCCTGGATCGGAACCATATCCATG
TGGTCGGTTCAGGCCCCAAGTGCCTCTCGTCCTCTGGCACTGGCGCTGGC
TCTCCTGACTGTGCCCCCTACGGCGCACCTTCGCCACCTGCCTACGCCAT
GCCACCATACGGCGTGCCCCCGATGACCTAG
>evm.model.Contig.7376.1  locus=Contig.7376:64:456:+
ATGTCGCCCTATCTGGGCACCAGCATGGCGCTGGTCGGCACCAACACCTA
TGGCAAGCCGGTCGGACAGATCGCGCTGGACCGCGCGCAATGCGACGACC
GGCTGCGCGTCGTTGCCATCGCGACCCAGAACAGCGCGCGTCAGGGCGGC
TATTATACCGGCCTGGCATCGACCCTCGGCACCACCTGCCAGGCCAGCGA
CGATCTGAGCCGGCCGATGGGCGATCCCGCCGAATCCTCGACCCGGGCGG
CGCTCGATTTCCTGGCCGGGCGAAGCTGCACCTCGATCACGGCGCGGAGC
GGCGATGCGACCAGCTTCTCCGCCTCCGGCCGCGAACTGGTCCGCGCGGC
CCGGCCGAGCGCGGCGCAGCGCGAGGTGCCGGGGCTGTTCTGA
>evm.model.Contig.6913.1  locus=Contig.6913:99:329:-
ATGGGGATCATCCGCATCTCGGATCCGTACCTCGGACCTGTCTGTCACCT
GCTTGCCAGCATAGAGGGTCATGGTGCGTCGCCGGGGATGTCGCGGCTGG
GACTCGCTGGACGAGTTCGCTGCGGGAGGTTAGTGAAGAAGCATGGATCA
TTGGATCCTGGTTGGACGCTCAGGATTAGGATTGGTCGGCTTTTGGATGT
CATCGGATCTGAGCCGTCCGTTGGGGACTGA
>evm.model.Contig.6818.1  locus=Contig.6818:7:387:+
ATGTCGCCATTGACCAGCACCGGCAGGTCGACCGCCTGCTTCACCTTGGA
CACGAAGCGCCAGTCGGCCTGGCCCTTGTACATCTGGTTGCGCGTGCGGC
CATGGACGGTGATCATCCGCGCGCCCAGGTCCTGCGCGATGCGCGCCAGT
TCGGGCGCGTTCAGGCTGTCATGGCACCAGCCCATCCGCATCTTGAGCGT
GACGGGGGCGGACACCGCCTTCACCACCGCGTCGATCAGCTGCGCCGCCA
GCTTCAGGTCGCGCATCAGGGCGGAGCCGGCATCGCCGTTGGTCACCTTG
CGCACCGGGCAGCCCATGTTGATGTCGATGATCGCCGCGCCGCGATCCTC
GGCCAGCTTCGCCGCCTCGCCCATCTCATAG
>evm.model.Contig.6784.1  locus=Contig.6784:229:453:-
ATGGCGCAGCCCTTCCGCGTCCATGTCGTCCAGCCCGACGCCCAGGATGT
GGAGCCGGTCGTCCGCCAGGCCCAGCCGGGTCATGTTGATCAGCGCCGGC
ATCAGCAATCGCCGGGTCAGGTCGCCGGTCGCGCCGAAGATCACCAGCGT
CACCGGCGGCGCGGGGGGTACGTGCATGTCGCGTTCGGCCACGATCACCT
CTTTGCTGCTTTTCGCCCGCGATAA
>evm.model.Contig.6498.1  locus=Contig.6498:65:481:+
ATGTTGATGATGAGTCGTTCTATCGGTCTGCTCCTGCTCCTGCTCCTGGC
CATGTTCCAGGTGATCCTAGACCCTCTGGTTTCACTCCTCCTCCTCCTCC
ACCATTTCAGGGTTCGCCTTCTTCTGCCTTCCCTCCTGCAGATGATCCTC
CTCGTGAGTCATCTTTTGCAGAAGATTGGGCAAATGTTTTTTTCCAATCT
TATCCTCCGCCTCCTCCTCCTGGCTCTTGTGGTGGTGGCGCTGCTGGAAA
TTGGTGAGCTGCTGCGTCTTCTTCTTTTTGGTGCTTGTTGCCAAAAGGGG
GAGAAGCTTGGAAGGAGTGAAGAAGATGAAGAAGCCTGGAGCTTTTGGAA
GATGGTGGCTGTCTATGGCCTTCGAAGTGGCCAATTTATCTTATATGCTA
TCTATTTATGTATTTGA
>evm.model.Contig.6447.1  locus=Contig.6447:93:299:-
ATGCGGGTCGGATCGAGCCCAGCGACCAGCGTCAGGCTCGTGCCACCGCG
CCCGCCATCCACCGCGATCCGCTTCTCCGCCAGCAGATGCACCGGCGCGA
GCGTGGGCTGCCAGTCGAGGCCGGCCGCGACCTCGGCTCCGCGTCCATGC
AACGGGGCCATGGCGCGGATCGACAGTGCGACGTGCCGGTCCCGGTCCAA
GGCATAG
>evm.model.Contig.6184.1  locus=Contig.6184:27:425:+
ATGATGCTGCTGGAGCGCAGCGGCGCGCAGCGACCGCTGATCGCGGTGAT
CGCGCCCACCGGCTGCACCTCGGGCGACGATCTGGAAGGCTTCGACCAGG
GCGAGGCGGCGGCGATCGTCTATCTGATGCGGCCCGAATGCCGCGCGGCG
CAGGGGCTGGAGGCGATCTGCCACCTGCACGGCCTGTCGCCGGTCGAGAC
GCAATTGGTGTCGCATCTGGTCAGCGGCCTGCCGCTGGGCGAAACCGCCG
CGCAGATGCGGATCAAGCCGGACACCGCGCGCACCTATCTGAAACAGGTT
TTCGCCAAGACGGATACGCACCGGCAGAGCGACCTGCTGCAATTGATGCT
GCGCTATCAACGCGCCGTGCGCGGCGACTTCCACTTCGAATCGGCCTGA
>evm.model.Contig.6107.1  locus=Contig.6107:199:462:-
ATGACGAAGCCCGGCGTACAGAAGCCGCATTGCGAGCTGCCGTTGCGGGC
CATGCACGACTGGAGCGGGGTCGGCGCGCCGCCCTGCGACAGGCTTTCGA
CGGTCAGCACCACCTTGCCGTCGATCATCGGCAGGAACAGGATGCAGGCA
TTGACCGCCCGCCATGCGATGCCGTCGCCCGCCGGTTCGCCCACCAGCAC
GGTGCAGGCGCCGCAATCCCCCTCGGCGCAGCCTTCCTTGGTGCCGGTGC
GGCGCAGGCGATAG
>evm.model.Contig.6010.1  locus=Contig.6010:25:439:+
ATGGCAGGTCACAGCAAGTTCAAGAATATCATGCATCGCAAGGGTGCACA
GGACAAGAAGCGGTCGAGCATGTTCTCCAAGCTCTCCCGCGAGATCACCG
TCGCGGCGAAGATGGGTCTGCCCGATCCGGACATGAACCCGCGCCTGCGC
GCCGCGATCAACGCCGCCAAGGCCCAGTCCATGCCCAAGGACAATATCCA
GCGGTCGATCGACAAGGCGGCCAAGGGCGACACGGAAAGCTACGAGGAAA
TCCGCTATGAGGGAATGGCGGCAATCTGGGCGCGTCGGGCTCGGTCAGCC
ACGGCTTCGACCGGATGGGCCTGA
>evm.model.Contig.5978.1  locus=Contig.5978:37:369:+
ATGCCCGGGCCGAGCAAGACCTCGAATGCCGAGCGGCAGCCGGGGCTGGC
CGGGATGGTCACCGTCCGGTCCGCGCCTTGGTGGCGGATGGTGACGGACA
GGGCCTGGTCCGCGGGCTGCGCCGCGATCCGGGCGAGCGCGGCATCGCGG
GTGGCGCTGCCCTGGCCCTTGCCCGGCCCGGATAGCGGCGCACCGGCGAT
CGCGACCAGCGCATCGTCCGGCGCGATGCCGGTGCGCGCCGCCGGCCCCT
GCGCGACCACCGCCTCGACCGCGACCGGCGCGGCGAAACCGAACACCTTG
CGCGCAGCCGGGCGGGTCGCATCATCATATTGA
>evm.model.Contig.5892.1  locus=Contig.5892:57:479:-
ATGCCGCCACCGAGCAGCCGGGCCAGCTCGCGCGAGATCGACAGGCCCAG
CCCGGTTCCGCCGTATCGGCGGCTGATCGTGCCGTCGGCCTGGTGGAACG
CCTCGAAGATCATCCGCTGCTTCTCGGACGAAATGCCGATGCCGGTATCA
CGGACGACGAATGCGACCCGATCTCCGTCGGCGCCGTCGGCCCGGACGTC
CAGCCGCACCGATCCCTTCTCGGTGAACTTCAGCGCGTTCGAGAGCAGGT
TCTTGAGGATTTGCTCCAGCCGCATCCGATCGGTCTCGACGCTGCGCGGG
GCGCCCTCATCCAGCACGATCGCGAGATCGAGCCCGCGCTGCTTGGCCAA
CGGTTGGAAGACCTGGCCCAGGTCGTTGCCGATCCTGACCAGGCTGACCG
GCTCGGGGCGGATATCGACATGA
>evm.model.Contig.5787.1  locus=Contig.5787:138:386:+
ATGCGGTCGCCCCGGAGGCGAAGGCGGCGGCGCGCGACGCCGCGGTGGCG
GCGGCGCATCAGGGGTTCGGCGATCGGCGGCTGGTGGTGCGCGCCAATGC
GGCCGGCACGGTCTGGCATGACGAGGATCTCGCCGCGCTGGCCGGTGCGC
CGGTCGATGCGGTGCTGCTGCCCAAGCTGGACGATGCCGGGTCTTGCGAC
GCGGCGCGGCGGGCGCTTGGCGAAAATGGCCCCGCGCTCTGGGCGATGA
>evm.model.Contig.5717.1  locus=Contig.5717:32:483:+
ATGGAGGTGCGCGGGCTCGCCGCCTATCTGGCGGTGGTCGCGGTGCTCTA
TGCGGTCGGCGGCGCGCGCACGCTGGGCGTGCTGTGGTTCCCGATCCTCT
ACTCGATCTTCCTGATCCCGATCCCCGACACCTTTGTCGACATCGCGACC
CAGCCGGTGAAGCTCGGCATCTCCAAGGCGGTGGTTGGCCTGCTTTCGAA
CCTCGGCCTGCCGGTCGCGACCTCGGGCCTTCTACGTCTATCTCCGCCAC
AATGCGAGCTGGCGCTATACGCTGCTGCTGATCATGATGATCTTCCCGAT
CGCGGTCTTCGCCAATTTCCTGCGCGTGATGATCCTGGTGCTGCTCACCT
ATTATGCGGGTGA
>evm.model.Contig.5573.1  locus=Contig.5573:32:250:+
ATGCTCGATGCCGAACCGGCGATCGAGCGTGTCTGCGACCGCCTTCCTGA
CCGCATCGGCATCGGCGCCTTCGGCGAGGGTGACGTGCGCGGTGCAGGTG
ATGTCGTCCGAAGACATCGACCAGACATGGAGGTCATGAACCCCGGCGAC
GCCGGGAAGCCCGGCGATCCCTGCGCGCAGCTCGGGCAGCTTGATCCCAC
CGGGGACGCCTTCCAGTAA
>evm.model.Contig.5410.1  locus=Contig.5410:199:420:-
ATGGTCGGCCATCGGATCATGCGCCGCCGCCTCGACGCCCAAGCCGGCAT
AAAGGGACAGCCAGCTCGAATCCCCGAATGTTTCGCCATCATATTGGACC
AGGTGACCGCGCGCGCGGAACAGGCGCAGCTTGTGCGCCAGCATCGGCGG
CAGCGCGGTGTCGCGACGCTCGTCCCAAAAGGCTTCGCCGTGCCGGGCAT
TGGCGGCATAATGCAGCACTAG
>evm.model.Contig.5344.1  locus=Contig.5344:66:493:+
ATGGAGGCGATCGGCCAGCTTACCGGCGGCGTCGCGCATGATTTCAACAA
CCTGCTGACCGTCATCCGGGGATCGGTGGATCTGCTGCGCCGGGAGGGCC
TCCCGGCGGAGAAGCGCCAGCGCTATCTCGATGCGATCGGCAGCACGGCG
GAACGCGCCGCCAAGCTCACCGGCCAGCTTCTCGCCTTCGCCCGCCGGCA
GACGCTGGAGCCGGAGGCGATCGAGCCAGTTCGAGACGGCGCTGGTCAAT
CTCGCGGTCAATGCCCGGGATGCGATGAATGGCGAGGGCACCATCACCAT
CCGGCTCCGCTGTGA
>evm.model.Contig.5272.1  locus=Contig.5272:17:310:-
ATGGTGTTGAGCCTCGAGCTGGACAGGCCGCCCAGCACCCCCGCCGCCAC
GTCGAGCGCGCGGGTCTGCGGGTCGTTGAGGCCGGGTACCGTCCAGTTGC
GGGCGATCATCACCTGCGCCACCCGGTCCTTCATCGTCTCCACCTTGGGC
GCGGTGAGCGTCACCACGGGGGCGACGGCCGGCGCGGTCTTGGGCCCGGC
GGGAATGCCGCCGAAATATTTGGTCACCAGCCGCCGGGCGGTGGGCAGGT
CGATATCGCCGGCCAGCACCAGCACCGCATTGTTGGGCGCATAA
>evm.model.Contig.5219.1  locus=Contig.5219:183:443:-
ATGGCACATATGGAGTCGCGCTTGAATGAGGCGATGACGAGTCGTTGTGC
[truncated: 927,463 more chars]
