# Supplementary material for: Comparative transcriptome analysis reveals that tricarboxylic acid cycle-related genes are associated with maize CMS-C fertility restoration
Source: BMC Plant Biol. 2018 Sep 12;18:190. doi: 10.1186/s12870-018-1409-z (PMC6136215; doi:10.1186/s12870-018-1409-z)
Supplement: Supplementary file 7 — Function annotations of novel genes. (XLSX 315 kb) [file 12870_2018_1409_MOESM7_ESM.xlsx]

## Sheet: Additional file 7
Function annotations of novel genes
Contig ID	TargetP	IPR2GO	InterPro	KEGG	Swissprot	TrEMBL
Contig.0.1	Any other location	GO:0005160; transforming growth factor beta receptor binding; Molecular Function|GO:0016049; cell growth; Biological Process	IPR003942; Left- Right determination factor	--	Protein TraF OS=Escherichia coli (strain K12) GN=traF PE=3 SV=1	Conjugal transfer protein TraF OS=Novosphingobium lindaniclasticum LE124 GN=L284_17365 PE=4 SV=1
Contig.0.2	Mitochondrion	GO:0003777; microtubule motor activity; Molecular Function|GO:0005524; ATP binding; Molecular Function|GO:0007018; microtubule-based movement; Biological Process|GO:0008017; microtubule binding; Molecular Function	IPR001752; Kinesin, motor domain	--	--	Uncharacterized protein OS=Sphingomonas sp. LH128 GN=LH128_06537 PE=4 SV=1
Contig.0.3	Any other location	GO:0003677; DNA binding; Molecular Function|GO:0006306; DNA methylation; Biological Process|GO:0008170; N-methyltransferase activity; Molecular Function	IPR002295; N6 adenine-specific DNA methyltransferase, D21 class|IPR019106; Type-F conjugative transfer system pilin assembly protein TrbC	--	--	Type-F conjugative transfer system pilin assembly protein TrbC OS=Novosphingobium lindaniclasticum LE124 GN=L284_17350 PE=4 SV=1
Contig.0.4	Any other location	GO:0003735; structural constituent of ribosome; Molecular Function|GO:0005622; intracellular; Cellular Component|GO:0005840; ribosome; Cellular Component|GO:0006412; translation; Biological Process	IPR001859; Ribosomal protein P2	--	--	Uncharacterized protein OS=Sphingomonas sp. LH128 GN=LH128_06557 PE=4 SV=1
Contig.0.5	Any other location	--	IPR014115; Type-F conjugative transfer system protein TrbI|IPR023246; Autism susceptibility gene 2 protein	--	--	TraI protein OS=Sphingomonas paucimobilis NBRC 13935 GN=traI PE=4 SV=1
Contig.0.6	Any other location	GO:0004197; cysteine-type endopeptidase activity; Molecular Function|GO:0006508; proteolysis; Biological Process	IPR000317; Peptidase C24, Calicivirus polyprotein Orf1	--	Protein TraC OS=Escherichia coli (strain K12) GN=traC PE=1 SV=1	Type-IV secretion system protein TraC OS=Sphingobium yanoikuyae GN=traC PE=4 SV=1
Contig.1.1	Mitochondrion	GO:0007218; neuropeptide signaling pathway; Biological Process	IPR000703; Proenkephalin A	--	--	Virulence-associated protein E OS=Novosphingobium lindaniclasticum LE124 GN=L284_17600 PE=4 SV=1
Contig.1.2	Any other location	GO:0004994; somatostatin receptor activity; Molecular Function|GO:0006355; regulation of transcription, DNA-dependent; Biological Process|GO:0007186; G-protein coupled receptor signaling pathway; Biological Process|GO:0016021; integral to membrane; Cellular Component	IPR001512; Somatostatin receptor 4|IPR014001; Helicase, superfamily 1/2, ATP-binding domain|IPR026741; Protein strawberry notch|IPR026937; Strawberry notch, helicase C domain	--	Protein strawberry notch homolog 1 OS=Rattus norvegicus GN=Sbno1 PE=1 SV=2	Methylase OS=Novosphingobium lindaniclasticum LE124 GN=L284_17605 PE=4 SV=1
Contig.1.3	Any other location	GO:0003677; DNA binding; Molecular Function|GO:0005886; plasma membrane; Cellular Component|GO:0006355; regulation of transcription, DNA-dependent; Biological Process|GO:0006813; potassium ion transport; Biological Process|GO:0008270; zinc ion binding; Molecular Function|GO:0015079; potassium ion transmembrane transporter activity; Molecular Function	IPR006036; Potassium uptake protein TrkA|IPR008807; ROSMUCR transcriptional regulator	--	Transcriptional regulatory protein rosAr OS=Rhizobium radiobacter GN=rosAR PE=3 SV=1	Sphingomonas taxi strain 30a NODE_39, whole genome shotgun sequence OS=Sphingomonas taxi GN=SR41_12695 PE=4 SV=1
Contig.1.4	Any other location	GO:0003677; DNA binding; Molecular Function|GO:0005267; potassium channel activity; Molecular Function|GO:0016020; membrane; Cellular Component|GO:0071805; potassium ion transmembrane transport; Biological Process	IPR001779; Two pore domain potassium channel, TWIK-1|IPR003115; ParB-like nuclease	--	Uncharacterized protein YubM OS=Escherichia coli (strain K12) GN=yubM PE=3 SV=1	Uncharacterized protein OS=Novosphingobium lindaniclasticum LE124 GN=L284_17610 PE=4 SV=1
Contig.10.1	Any other location	GO:0005245; voltage-gated calcium channel activity; Molecular Function|GO:0005891; voltage-gated calcium channel complex; Cellular Component|GO:0006108; malate metabolic process; Biological Process|GO:0016491; oxidoreductase activity; Molecular Function|GO:0016615; malate dehydrogenase activity; Molecular Function|GO:0055114; oxidation-reduction process; Biological Process|GO:0070588; calcium ion…	IPR001236; Lactate/malate dehydrogenase, N-terminal|IPR005446; Voltage-dependent calcium channel, L-type, alpha-1 subunit|IPR010945; Malate dehydrogenase, type 2|IPR011637; Uncharacterised protein family YphA	GB12615; malate dehydrogenase-like; K00025 malate dehydrogenase [EC:1.1.1.37]	Malate dehydrogenase OS=Cupriavidus necator (strain ATCC 17699 / H16 / DSM 428 / Stanier 337) GN=mdh PE=3 SV=1	DoxD-like family protein OS=Novosphingobium nitrogenifigens DSM 19370 GN=Y88_3349 PE=4 SV=1
Contig.100.1	Mitochondrion	GO:0005198; structural molecule activity; Molecular Function|GO:0005923; tight junction; Cellular Component	IPR003553; Claudin-9	--	Chemoreceptor McpA OS=Caulobacter crescentus (strain ATCC 19089 / CB15) GN=mcpA PE=3 SV=1	Methyl-accepting chemotaxis protein OS=Azospirillum sp. (strain B510) GN=AZL_028150 PE=4 SV=1
Contig.1001.1	Any other location	GO:0042309; homoiothermy; Biological Process|GO:0050825; ice binding; Molecular Function|GO:0050826; response to freezing; Biological Process	IPR000104; Antifreeze protein, type I	--	--	DNA, contig: SP630 OS=Sphingomonas paucimobilis NBRC 13935 GN=SP6_30_02410 PE=4 SV=1
Contig.10016.1	Mitochondrion	--	IPR013286; Annexin, type VII	--	--	--
Contig.1002.1	Mitochondrion	GO:0042309; homoiothermy; Biological Process|GO:0050825; ice binding; Molecular Function|GO:0050826; response to freezing; Biological Process	IPR000104; Antifreeze protein, type I	--	--	--
Contig.10022.1	Chloroplast	GO:0042309; homoiothermy; Biological Process|GO:0050825; ice binding; Molecular Function|GO:0050826; response to freezing; Biological Process	IPR000104; Antifreeze protein, type I	--	--	Uncharacterized protein OS=Zea mays GN=ZEAMMB73_011661 PE=4 SV=1
Contig.1003.1	Any other location	GO:0004674; protein serine/threonine kinase activity; Molecular Function|GO:0006468; protein phosphorylation; Biological Process	IPR003547; Serine/threonine protein kinase, yersinia-type	--	--	--
Contig.10044.1	Any other location	GO:0003735; structural constituent of ribosome; Molecular Function|GO:0005622; intracellular; Cellular Component|GO:0005840; ribosome; Cellular Component|GO:0006412; translation; Biological Process	IPR001859; Ribosomal protein P2	--	--	--
Contig.10050.1	Mitochondrion	--	IPR013126; Heat shock protein 70 family	--	--	--
Contig.10052.1	Any other location	GO:0016020; membrane; Cellular Component|GO:0016491; oxidoreductase activity; Molecular Function|GO:0030151; molybdenum ion binding; Molecular Function|GO:0042891; antibiotic transport; Biological Process|GO:0046872; metal ion binding; Molecular Function|GO:0055114; oxidation-reduction process; Biological Process	IPR005066; Moybdenum cofactor oxidoreductase, dimerisation|IPR008335; Eukaryotic molybdopterin oxidoreductase|IPR022324; Bacilysin exporter BacE, putative	SORBIDRAFT_04g024300, Sb04g024300; hypothetical protein; K10534 nitrate reductase (NAD(P)H) [EC:1.7.1.1 1.7.1.2 1.7.1.3]	Nitrate reductase [NADH] 3 OS=Zea mays PE=3 SV=1	Nitrate reductase OS=Sorghum bicolor GN=Sb04g024300 PE=3 SV=1
Contig.1006.1	Mitochondrion
Contig.10072.1	Any other location	GO:0004994; somatostatin receptor activity; Molecular Function|GO:0007186; G-protein coupled receptor signaling pathway; Biological Process|GO:0016021; integral to membrane; Cellular Component	IPR001184; Somatostatin receptor 5|IPR023970; Methylthiotransferase/radical SAM-type protein	RNA modification enzyme, MiaB family domain-containing protein (EC:1.3.1.74); K15865 CDK5 regulatory subunit-associated protein 1-like 1	tRNA-2-methylthio-N(6)-dimethylallyladenosine synthase OS=Zymomonas mobilis subsp. mobilis (strain ATCC 31821 / ZM4 / CP4) GN=miaB PE=3 SV=1	tRNA-2-methylthio-N(6)-dimethylallyladenosine synthase OS=Sphingomonas sp. RIT328 GN=miaB PE=3 SV=1
Contig.10073.1	Any other location	GO:0005515; protein binding; Molecular Function|GO:0005727; extrachromosomal circular DNA; Cellular Component|GO:0009405; pathogenesis; Biological Process	IPR001611; Leucine-rich repeat|IPR024575; Cloacin colicin family	probable LRR receptor-like serine/threonine-protein kinase At3g47570-like; K13420 LRR receptor-like serine/threonine-protein kinase FLS2 [EC:2.7.11.1]	Leucine-rich repeat receptor-like serine/threonine-protein kinase At1g17230 OS=Arabidopsis thaliana GN=At1g17230 PE=2 SV=2	Putative uncharacterized protein Sb02g003080 OS=Sorghum bicolor GN=Sb02g003080 PE=4 SV=1
Contig.1009.1	Mitochondrion	GO:0005125; cytokine activity; Molecular Function|GO:0005576; extracellular region; Cellular Component|GO:0008283; cell proliferation; Biological Process	IPR003978; Thrombopoeitin	--	--	--
Contig.101.1	Chloroplast	GO:0005886; plasma membrane; Cellular Component|GO:0006813; potassium ion transport; Biological Process|GO:0008152; metabolic process; Biological Process|GO:0015079; potassium ion transmembrane transporter activity; Molecular Function|GO:0016616; oxidoreductase activity, acting on the CH-OH group of donors, NAD or NADP as acceptor; Molecular Function|GO:0048037; cofactor binding; Molecular Functi…	IPR006036; Potassium uptake protein TrkA|IPR006139; D-isomer specific 2-hydroxyacid dehydrogenase, catalytic domain|IPR006140; D-isomer specific 2-hydroxyacid dehydrogenase, NAD-binding	glyoxylate reductase/hydroxypyruvate reductase; K00049 glyoxylate/hydroxypyruvate reductase [EC:1.1.1.79 1.1.1.81]	Glyoxylate reductase OS=Thermococcus onnurineus (strain NA1) GN=gyaR PE=3 SV=1	Putative glyoxylate reductase OS=Sphingomonas parapaucimobilis NBRC 15100 GN=SP5_035_01650 PE=3 SV=1
Contig.1010.1	Any other location	GO:0000166; nucleotide binding; Molecular Function|GO:0004812; aminoacyl-tRNA ligase activity; Molecular Function|GO:0004832; valine-tRNA ligase activity; Molecular Function|GO:0005249; voltage-gated potassium channel activity; Molecular Function|GO:0005524; ATP binding; Molecular Function|GO:0006418; tRNA aminoacylation for protein translation; Biological Process|GO:0006438; valyl-tRNA aminoacyl…	IPR002300; Aminoacyl-tRNA synthetase, class Ia|IPR002303; Valine-tRNA ligase|IPR004056; Potassium channel, voltage dependent, Kv4.3	hypothetical protein; K01873 valyl-tRNA synthetase [EC:6.1.1.9]	Valine--tRNA ligase OS=Sphingomonas elodea GN=valS PE=3 SV=1	Valine--tRNA ligase OS=Sphingomonas taxi GN=valS PE=3 SV=1
Contig.10108.1	Any other location	GO:0004450; isocitrate dehydrogenase (NADP+) activity; Molecular Function|GO:0004499; N,N-dimethylaniline monooxygenase activity; Molecular Function|GO:0006102; isocitrate metabolic process; Biological Process|GO:0016616; oxidoreductase activity, acting on the CH-OH group of donors, NAD or NADP as acceptor; Molecular Function|GO:0055114; oxidation-reduction process; Biological Process	IPR002253; Flavin monooxygenase (FMO) 1|IPR004790; Isocitrate dehydrogenase NADP-dependent|IPR024084; Isopropylmalate dehydrogenase-like domain	Hypothetical protein CBG21657; K00031 isocitrate dehydrogenase [EC:1.1.1.42]	Isocitrate dehydrogenase [NADP] OS=Sphingobium yanoikuyae GN=icd PE=3 SV=1	Isocitrate dehydrogenase [NADP] OS=Sphingomonas taxi GN=MC45_04195 PE=3 SV=1
Contig.1011.1	Any other location	GO:0005578; proteinaceous extracellular matrix; Cellular Component|GO:0007275; multicellular organismal development; Biological Process	IPR004116; Amelogenin	--	--	--
Contig.1012.1	Mitochondrion
Contig.10121.1	Any other location	GO:0016491; oxidoreductase activity; Molecular Function|GO:0050660; flavin adenine dinucleotide binding; Molecular Function|GO:0055114; oxidation-reduction process; Biological Process	IPR000815; Mercuric reductase	--	--	Uncharacterized protein OS=Erythrobacter longus GN=EH31_01410 PE=4 SV=1
Contig.10124.1	Chloroplast	GO:0042309; homoiothermy; Biological Process|GO:0050825; ice binding; Molecular Function|GO:0050826; response to freezing; Biological Process	IPR000104; Antifreeze protein, type I	--	--	--
Contig.10126.1	Any other location	--	IPR020467; Potassium channel, voltage dependent, Kv1.4	cysteine desulfurase, mitochondrial-like; K04487 cysteine desulfurase [EC:2.8.1.7]	Cysteine desulfurase IscS OS=Colwellia psychrerythraea (strain 34H / ATCC BAA-681) GN=iscS PE=3 SV=1	Aminotransferase OS=Sphingomonas taxi GN=MC45_03705 PE=4 SV=1
Contig.10128.1	Mitochondrion	GO:0001539; ciliary or bacterial-type flagellar motility; Biological Process|GO:0005198; structural molecule activity; Molecular Function|GO:0005975; carbohydrate metabolic process; Biological Process|GO:0009428; bacterial-type flagellum basal body, distal rod, P ring; Cellular Component|GO:0016868; intramolecular transferase activity, phosphotransferases; Molecular Function|GO:0030288; outer mem…	IPR001782; Flagellar P-ring protein|IPR005846; Alpha-D-phosphohexomutase, alpha/beta/alpha domain III	--	Phosphoglucosamine mutase OS=Xanthobacter autotrophicus (strain ATCC BAA-1158 / Py2) GN=glmM PE=3 SV=2	Phosphoglucosamine mutase OS=Sphingomonas parapaucimobilis NBRC 15100 GN=glmM PE=3 SV=1
Contig.1013.1	Any other location	GO:0000155; phosphorelay sensor kinase activity; Molecular Function|GO:0000160; phosphorelay signal transduction system; Biological Process|GO:0003924; GTPase activity; Molecular Function|GO:0005515; protein binding; Molecular Function|GO:0005525; GTP binding; Molecular Function|GO:0006184; GTP catabolic process; Biological Process|GO:0006886; intracellular protein transport; Biological Process|G…	IPR000700; PAS-associated, C-terminal|IPR002041; Ran GTPase|IPR013655; PAS fold-3	--	Sensor protein FixL OS=Bradyrhizobium diazoefficiens (strain JCM 10833 / IAM 13628 / NBRC 14792 / USDA 110) GN=fixL PE=1 SV=1	Methyl-accepting chemotaxis receptor/sensory transducer OS=Rhodopseudomonas palustris (strain ATCC BAA-98 / CGA009) GN=RPA1931 PE=4 SV=1
Contig.10143.1	Any other location	GO:0016020; membrane; Cellular Component	IPR000163; Prohibitin	--	--	--
Contig.1018.1	Mitochondrion	GO:0004994; somatostatin receptor activity; Molecular Function|GO:0007186; G-protein coupled receptor signaling pathway; Biological Process|GO:0016021; integral to membrane; Cellular Component	IPR000586; Somatostatin receptor family	--	--	--
Contig.10185.1	Any other location
Contig.10188.1	Any other location
Contig.10189.1	Any other location	GO:0004146; dihydrofolate reductase activity; Molecular Function|GO:0006545; glycine biosynthetic process; Biological Process|GO:0009165; nucleotide biosynthetic process; Biological Process|GO:0020037; heme binding; Molecular Function|GO:0050661; NADP binding; Molecular Function|GO:0055114; oxidation-reduction process; Biological Process	IPR001199; Cytochrome b5-like heme/steroid binding domain|IPR012259; Dihydrofolate reductase	--	--	--
Contig.102.1	Any other location	GO:0004520; endodeoxyribonuclease activity; Molecular Function|GO:0006281; DNA repair; Biological Process|GO:0006310; DNA recombination; Biological Process	IPR002176; Crossover junction endodeoxyribonuclease RuvC	--	--	--
Contig.10215.1	Any other location	GO:0042309; homoiothermy; Biological Process|GO:0050825; ice binding; Molecular Function|GO:0050826; response to freezing; Biological Process	IPR000104; Antifreeze protein, type I	--	--	Electron transfer flavoprotein-ubiquinone oxidoreductase OS=alpha proteobacterium JLT2015 GN=C725_1992 PE=4 SV=1
Contig.1022.1	Any other location	GO:0005615; extracellular space; Cellular Component|GO:0016055; Wnt receptor signaling pathway; Biological Process	IPR003064; Norrie disease protein	--	--	Uncharacterized protein OS=Mesorhizobium australicum (strain LMG 24608 / HAMBI 3006 / WSM2073) GN=Mesau_02944 PE=4 SV=1
Contig.10220.1	Chloroplast	GO:0003824; catalytic activity; Molecular Function|GO:0005506; iron ion binding; Molecular Function|GO:0005833; hemoglobin complex; Cellular Component|GO:0015671; oxygen transport; Biological Process|GO:0019825; oxygen binding; Molecular Function|GO:0020037; heme binding; Molecular Function	IPR002340; Haemoglobin, zeta|IPR015902; Glycoside hydrolase, family 13	psmE4; proteasome activator complex subunit 4; K06699 proteasome activator subunit 4	Trehalose synthase/amylase TreS OS=Mycobacterium smegmatis (strain ATCC 700084 / mc(2)155) GN=treS PE=1 SV=1	Trehalose synthase OS=Parvibaculum lavamentivorans (strain DS-1 / DSM 13023 / NCIMB 13966) GN=Plav_0541 PE=4 SV=1
Contig.1023.1	Any other location	GO:0008519; ammonium transmembrane transporter activity; Molecular Function|GO:0015232; heme transporter activity; Molecular Function|GO:0015696; ammonium transport; Biological Process|GO:0015886; heme transport; Biological Process|GO:0016020; membrane; Cellular Component|GO:0017004; cytochrome complex assembly; Biological Process|GO:0072488; ammonium transmembrane transport; Biological Process	IPR001905; Ammonium transporter|IPR003568; Cytochrome c-type biogenesis protein CcmF|IPR024041; Ammonium transporter AmtB-like domain	ammonium transporter, putative; K03320 ammonium transporter, Amt family	Putative ammonium transporter MTH_663 OS=Methanothermobacter thermautotrophicus (strain ATCC 29096 / DSM 1053 / JCM 10044 / NBRC 100330 / Delta H) GN=MTH_663 PE=3 SV=1	Ammonium transporter OS=Sphingomonas sp. Ant20 GN=NI18_09995 PE=3 SV=1
Contig.10232.1	Any other location	GO:0016020; membrane; Cellular Component	IPR002229; Blood group Rhesus C/E/D polypeptide	--	--	--
Contig.10236.1	Any other location	GO:0000902; cell morphogenesis; Biological Process|GO:0005351; sugar:hydrogen symporter activity; Molecular Function|GO:0009401; phosphoenolpyruvate-dependent sugar phosphotransferase system; Biological Process	IPR004753; Cell shape determining protein MreB/Mrl|IPR005698; Phosphotransferase system, phosphocarrier HPr protein	--	--	--
Contig.1024.1	Any other location	GO:0006833; water transport; Biological Process|GO:0016021; integral to membrane; Cellular Component	IPR020478; AT hook-like|IPR026252; Aquaporin 10	--	--	--
Contig.1025.1	Any other location	--	IPR011659; WD40-like Beta Propeller|IPR022815; Protease inhibitor I38	--	Protein TolB OS=Sphingomonas wittichii (strain RW1 / DSM 6014 / JCM 10273) GN=tolB PE=3 SV=1	Protein TolB OS=Sphingomonas taxi GN=tolB PE=3 SV=1
Contig.10266.1	Any other location	GO:0005198; structural molecule activity; Molecular Function|GO:0007155; cell adhesion; Biological Process|GO:0015629; actin cytoskeleton; Cellular Component	IPR017997; Vinculin	--	--	--
Contig.1027.1	Any other location	GO:0004994; somatostatin receptor activity; Molecular Function|GO:0007186; G-protein coupled receptor signaling pathway; Biological Process|GO:0016021; integral to membrane; Cellular Component	IPR002074; Somatostatin receptor 2	--	--	Sphingomonas taxi strain 30a NODE_20, whole genome shotgun sequence OS=Sphingomonas taxi GN=SR41_11380 PE=4 SV=1
Contig.10270.1	Mitochondrion	GO:0009279; cell outer membrane; Cellular Component	IPR001809; Outer surface lipoprotein, Borrelia	--	--	--
Contig.1029.1	Any other location	GO:0005524; ATP binding; Molecular Function|GO:0006807; nitrogen compound metabolic process; Biological Process	IPR000470; CbxX/CfqX, monofunctional|IPR005483; Carbamoyl-phosphate synthase large subunit, CPSase domain	--	--	DNA, contig: SP630 OS=Sphingomonas paucimobilis NBRC 13935 GN=SP6_30_02420 PE=3 SV=1
Contig.10290.1	Any other location	GO:0005249; voltage-gated potassium channel activity; Molecular Function|GO:0006813; potassium ion transport; Biological Process|GO:0008076; voltage-gated potassium channel complex; Cellular Component	IPR004052; Potassium channel, voltage dependent, Kv1.5|IPR005532; Formylglycine-generating sulphatase enzyme domain	--	Hercynine oxygenase OS=Mycobacterium tuberculosis (strain ATCC 25618 / H37Rv) GN=egtB PE=1 SV=1	Uncharacterized protein OS=Sphingomonas paucimobilis GN=BV96_00897 PE=4 SV=1
Contig.103.1	Mitochondrion	GO:0005199; structural constituent of cell wall; Molecular Function|GO:0009274; peptidoglycan-based cell wall; Cellular Component|GO:0016020; membrane; Cellular Component|GO:0030115; S-layer; Cellular Component|GO:0055085; transmembrane transport; Biological Process	IPR004903; Lactobacillus surface layer protein|IPR006143; RND efflux pump, membrane fusion protein	--	Multidrug export protein EmrA OS=Escherichia coli (strain K12) GN=emrA PE=1 SV=2	Secretion protein HlyD family protein OS=Sphingomonas sp. RIT328 GN=BW41_00877 PE=4 SV=1
Contig.103.2	Any other location	GO:0005215; transporter activity; Molecular Function|GO:0006810; transport; Biological Process|GO:0016020; membrane; Cellular Component|GO:0016021; integral to membrane; Cellular Component|GO:0055085; transmembrane transport; Biological Process	IPR001046; Natural resistance-associated macrophage like|IPR011701; Major facilitator superfamily|IPR020846; Major facilitator superfamily domain	hypothetical protein; K10866 DNA repair protein RAD50 [EC:3.6.-.-]	Multidrug export protein EmrB OS=Escherichia coli (strain K12) GN=emrB PE=1 SV=1	EmrB/QacA family drug resistance transporter OS=Sphingomonas sp. RIT328 GN=BW41_00876 PE=4 SV=1
Contig.10319.1	Chloroplast	GO:0003677; DNA binding; Molecular Function|GO:0004879; ligand-activated sequence-specific DNA binding RNA polymerase II transcription factor activity; Molecular Function|GO:0005634; nucleus; Cellular Component|GO:0006355; regulation of transcription, DNA-dependent; Biological Process	IPR003071; Orphan nuclear receptor, HMR type	--	--	Uncharacterized protein OS=Pseudomonas sp. WCS358 GN=PC358_22510 PE=4 SV=1
Contig.1032.1	Mitochondrion	GO:0006807; nitrogen compound metabolic process; Biological Process|GO:0006835; dicarboxylic acid transport; Biological Process|GO:0016020; membrane; Cellular Component|GO:0017153; sodium:dicarboxylate symporter activity; Molecular Function	IPR001991; Sodium:dicarboxylate symporter|IPR005483; Carbamoyl-phosphate synthase large subunit, CPSase domain	--	--	Sphingomonas taxi strain 30a NODE_4, whole genome shotgun sequence OS=Sphingomonas taxi GN=SR41_09495 PE=4 SV=1
Contig.10327.1	Chloroplast	GO:0001604; urotensin II receptor activity; Molecular Function|GO:0007186; G-protein coupled receptor signaling pathway; Biological Process|GO:0008217; regulation of blood pressure; Biological Process|GO:0016021; integral to membrane; Cellular Component|GO:0042312; regulation of vasodilation; Biological Process	IPR000670; Urotensin II receptor	--	--	--
Contig.10349.1	Any other location	GO:0009291; unidirectional conjugation; Biological Process|GO:0016020; membrane; Cellular Component|GO:0051225; spindle assembly; Biological Process|GO:0051297; centrosome organization; Biological Process|GO:0070652; HAUS complex; Cellular Component	IPR003688; Ti-type conjugative transfer system, TraG-like|IPR026243; HAUS augmin-like complex subunit 1	--	--	TraG conjugal transfer transmembrane protein OS=Sphingomonas taxi GN=MC45_18365 PE=4 SV=1
Contig.1036.1	Any other location	--	IPR013103; Reverse transcriptase, RNA-dependent DNA polymerase	ABC transporter C family member 13-like; K05674 ATP-binding cassette, subfamily C (CFTR/MRP), member 10	Uncharacterized mitochondrial protein AtMg00820 OS=Arabidopsis thaliana GN=AtMg00820 PE=4 SV=1	Uncharacterized protein OS=Brachypodium distachyon GN=BRADI1G73045 PE=4 SV=1
Contig.10360.1	Chloroplast	GO:0016491; oxidoreductase activity; Molecular Function|GO:0050660; flavin adenine dinucleotide binding; Molecular Function|GO:0055114; oxidation-reduction process; Biological Process	IPR000815; Mercuric reductase	--	--	--
Contig.10365.1	Chloroplast	GO:0005179; hormone activity; Molecular Function|GO:0005576; extracellular region; Cellular Component	IPR003620; Urocortin/corticotropin-releasing factor	--	--	--
Contig.1037.1	Any other location	GO:0016829; lyase activity; Molecular Function|GO:2000028; regulation of photoperiodism, flowering; Biological Process	IPR004646; Fe-S hydro-lyase, tartrate dehydratase alpha-type, catalytic domain|IPR026211; GIGANTEA	fum1; fumarate hydratase; K01676 fumarate hydratase, class I [EC:4.2.1.2]	Putative L(+)-tartrate dehydratase subunit alpha OS=Methanocaldococcus jannaschii (strain ATCC 43067 / DSM 2661 / JAL-1 / JCM 10045 / NBRC 100440) GN=MJ1294 PE=3 SV=1	Putative fumarate hydratase class I OS=Sphingomonas parapaucimobilis NBRC 15100 GN=SP5_072_00500 PE=4 SV=1
Contig.10378.1	Chloroplast	GO:0001539; ciliary or bacterial-type flagellar motility; Biological Process|GO:0005198; structural molecule activity; Molecular Function|GO:0009420; bacterial-type flagellum filament; Cellular Component	IPR001492; Flagellin	--	--	Uncharacterized protein OS=Zea mays PE=4 SV=1
Contig.1039.1	Any other location	GO:0001932; regulation of protein phosphorylation; Biological Process|GO:0005952; cAMP-dependent protein kinase complex; Cellular Component|GO:0008603; cAMP-dependent protein kinase regulator activity; Molecular Function|GO:0008863; formate dehydrogenase (NAD+) activity; Molecular Function|GO:0009326; formate dehydrogenase complex; Cellular Component	IPR002373; cAMP/cGMP-dependent protein kinase|IPR003786; Formate dehydrogenase, subunit FdhD	--	Protein FdhD homolog OS=Agrobacterium fabrum (strain C58 / ATCC 33970) GN=fdhD PE=3 SV=2	Formate dehydrogenase (Fragment) OS=Sphingomonas sp. Ant20 GN=NI18_14270 PE=4 SV=1
Contig.1039.2	Any other location	GO:0001503; ossification; Biological Process|GO:0007155; cell adhesion; Biological Process	IPR002038; Osteopontin	--	--	MobA protein OS=Sphingomonas paucimobilis NBRC 13935 GN=mobA PE=4 SV=1
Contig.104.1	Chloroplast	GO:0003700; sequence-specific DNA binding transcription factor activity; Molecular Function|GO:0004871; signal transducer activity; Molecular Function|GO:0006355; regulation of transcription, DNA-dependent; Biological Process|GO:0006935; chemotaxis; Biological Process|GO:0007165; signal transduction; Biological Process|GO:0016020; membrane; Cellular Component|GO:0043565; sequence-specific DNA bin…	IPR000847; Transcription regulator HTH, LysR|IPR002197; DNA binding HTH domain, Fis-type|IPR004090; Chemotaxis methyl-accepting receptor|IPR005119; LysR, substrate-binding	--	Hydrogen peroxide-inducible genes activator OS=Pectobacterium carotovorum subsp. carotovorum GN=oxyR PE=3 SV=1	DNA, contig: SP630 OS=Sphingomonas paucimobilis NBRC 13935 GN=SP6_30_02320 PE=4 SV=1
Contig.10410.1	Any other location	GO:0001932; regulation of protein phosphorylation; Biological Process|GO:0005952; cAMP-dependent protein kinase complex; Cellular Component|GO:0005975; carbohydrate metabolic process; Biological Process|GO:0008603; cAMP-dependent protein kinase regulator activity; Molecular Function|GO:0016853; isomerase activity; Molecular Function	IPR002373; cAMP/cGMP-dependent protein kinase|IPR008183; Aldose 1-/Glucose-6-phosphate 1-epimerase	--	Protein LacX, chromosomal OS=Lactococcus lactis subsp. lactis GN=lacX PE=4 SV=1	Uncharacterized protein OS=Sphingomonas parapaucimobilis NBRC 15100 GN=SP5_064_00070 PE=4 SV=1
Contig.1043.1	Chloroplast	GO:0004930; G-protein coupled receptor activity; Molecular Function|GO:0007186; G-protein coupled receptor signaling pathway; Biological Process|GO:0016021; integral to membrane; Cellular Component	IPR001740; GPCR, family 2, EMR1 hormone receptor	--	--	Uncharacterized protein OS=uncultured bacterium GN=ACD_83C00197G0001 PE=4 SV=1
Contig.1043.2	Chloroplast	GO:0004993; serotonin receptor activity; Molecular Function|GO:0005887; integral to plasma membrane; Cellular Component|GO:0007186; G-protein coupled receptor signaling pathway; Biological Process|GO:0007626; locomotory behavior; Biological Process|GO:0007631; feeding behavior; Biological Process	IPR000377; 5-Hydroxytryptamine 2C receptor	--	--	--
Contig.10430.1	Any other location	GO:0003677; DNA binding; Molecular Function|GO:0003924; GTPase activity; Molecular Function|GO:0005525; GTP binding; Molecular Function|GO:0006184; GTP catabolic process; Biological Process|GO:0006886; intracellular protein transport; Biological Process|GO:0006913; nucleocytoplasmic transport; Biological Process|GO:0007165; signal transduction; Biological Process	IPR002041; Ran GTPase|IPR007492; LytTR DNA-binding domain	--	Sensory transduction protein LytT OS=Bacillus subtilis (strain 168) GN=lytT PE=3 SV=1	Chemotaxis protein CheY OS=Sphingomonas sp. WHSC-8 GN=TS85_23310 PE=4 SV=1
Contig.10432.1	Any other location	GO:0004190; aspartic-type endopeptidase activity; Molecular Function|GO:0006508; proteolysis; Biological Process|GO:0016020; membrane; Cellular Component	IPR001872; Peptidase A8, signal peptidase II	--	--	Uncharacterized protein OS=Sphingomonas taxi GN=MC45_07105 PE=4 SV=1
Contig.1044.1	Any other location	GO:0007155; cell adhesion; Biological Process	IPR003992; Pertactin	--	--	Uncharacterized protein OS=Sphingomonas sp. Ant20 GN=NI18_04925 PE=4 SV=1
Contig.10443.1	Mitochondrion	GO:0005200; structural constituent of cytoskeleton; Molecular Function|GO:0005351; sugar:hydrogen symporter activity; Molecular Function|GO:0005525; GTP binding; Molecular Function|GO:0005874; microtubule; Cellular Component|GO:0009401; phosphoenolpyruvate-dependent sugar phosphotransferase system; Biological Process	IPR002453; Beta tubulin|IPR005698; Phosphotransferase system, phosphocarrier HPr protein	--	--	--
Contig.10467.1	Chloroplast	GO:0003677; DNA binding; Molecular Function|GO:0004879; ligand-activated sequence-specific DNA binding RNA polymerase II transcription factor activity; Molecular Function|GO:0005634; nucleus; Cellular Component|GO:0006355; regulation of transcription, DNA-dependent; Biological Process	IPR003071; Orphan nuclear receptor, HMR type	--	--	--
Contig.1047.1	Mitochondrion	GO:0003735; structural constituent of ribosome; Molecular Function|GO:0005622; intracellular; Cellular Component|GO:0005840; ribosome; Cellular Component|GO:0006412; translation; Biological Process	IPR001648; Ribosomal protein S18	--	--	--
Contig.1049.1	Any other location	GO:0003735; structural constituent of ribosome; Molecular Function|GO:0005622; intracellular; Cellular Component|GO:0005737; cytoplasm; Cellular Component|GO:0005840; ribosome; Cellular Component|GO:0006412; translation; Biological Process	IPR001859; Ribosomal protein P2|IPR004154; Anticodon-binding|IPR004516; Histidine-tRNA ligase/ATP phosphoribosyltransferase regulatory subunit	hypothetical protein; K01892 histidyl-tRNA synthetase [EC:6.1.1.21]	Histidine--tRNA ligase OS=Acidiphilium cryptum (strain JF-5) GN=hisS PE=3 SV=1	Histidine--tRNA ligase OS=Sphingomonas taxi GN=hisS PE=3 SV=1
Contig.1049.2	Any other location	GO:0005160; transforming growth factor beta receptor binding; Molecular Function|GO:0005737; cytoplasm; Cellular Component|GO:0006415; translational termination; Biological Process|GO:0016049; cell growth; Biological Process|GO:0016149; translation release factor activity, codon specific; Molecular Function	IPR003942; Left- Right determination factor|IPR005139; Peptide chain release factor	hypothetical protein; K02835 peptide chain release factor 1	Peptide chain release factor 1 OS=Sphingomonas wittichii (strain RW1 / DSM 6014 / JCM 10273) GN=prfA PE=3 SV=1	Peptide chain release factor 1 OS=Sphingomonas taxi GN=prfA PE=3 SV=1
Contig.105.1	Any other location	GO:0016491; oxidoreductase activity; Molecular Function|GO:0016539; intein-mediated protein splicing; Biological Process|GO:0042309; homoiothermy; Biological Process|GO:0046872; metal ion binding; Molecular Function|GO:0050825; ice binding; Molecular Function|GO:0050826; response to freezing; Biological Process|GO:0055114; oxidation-reduction process; Biological Process	IPR000104; Antifreeze protein, type I|IPR006142; Intein|IPR008335; Eukaryotic molybdopterin oxidoreductase|IPR014917; Protein of unknown function DUF1800	--	--	Uncharacterized protein OS=Sphingomonas sp. RIT328 GN=BW41_03119 PE=4 SV=1
Contig.105.2	Mitochondrion	GO:0003824; catalytic activity; Molecular Function|GO:0008152; metabolic process; Biological Process	IPR005810; Succinyl-CoA ligase, alpha subunit	--	--	Uncharacterized protein OS=Sphingomonas parapaucimobilis NBRC 15100 GN=SP5_034_00160 PE=4 SV=1
Contig.1050.1	Mitochondrion	--	IPR019956; Ubiquitin	--	--	--
Contig.1050.2	Mitochondrion	GO:0005576; extracellular region; Cellular Component|GO:0006221; pyrimidine nucleotide biosynthetic process; Biological Process|GO:0008652; cellular amino acid biosynthetic process; Biological Process|GO:0009041; uridylate kinase activity; Molecular Function|GO:0019953; sexual reproduction; Biological Process	IPR001048; Aspartate/glutamate/uridylate kinase|IPR005795; Major pollen allergen Lol pI|IPR011817; Uridylate kinase	hypothetical protein; K09903 uridylate kinase [EC:2.7.4.22]	Uridylate kinase OS=Zymomonas mobilis subsp. mobilis (strain ATCC 31821 / ZM4 / CP4) GN=pyrH PE=3 SV=3	Uridylate kinase OS=Sphingomonas sp. RIT328 GN=pyrH PE=3 SV=1
Contig.1051.1	Any other location	GO:0005200; structural constituent of cytoskeleton; Molecular Function|GO:0005525; GTP binding; Molecular Function|GO:0005874; microtubule; Cellular Component	IPR002452; Alpha tubulin|IPR005357; Uncharacterised domain UPF0150	--	Uncharacterized 14.9 kDa protein in rep-hol intergenic region OS=Haemophilus phage HP1 (strain HP1c1) PE=4 SV=1	Uncharacterized protein OS=Sphingomonas sanxanigenens DSM 19645 = NX02 GN=NX02_23640 PE=4 SV=1
Contig.10513.1	Any other location	GO:0016627; oxidoreductase activity, acting on the CH-CH group of donors; Molecular Function|GO:0022900; electron transport chain; Biological Process|GO:0050660; flavin adenine dinucleotide binding; Molecular Function|GO:0055114; oxidation-reduction process; Biological Process	IPR003953; FAD binding domain|IPR014006; Succinate dehydrogenase/fumarate reductase, flavoprotein subunit	hypothetical protein; K00234 succinate dehydrogenase (ubiquinone) flavoprotein subunit [EC:1.3.5.1]	Succinate dehydrogenase [ubiquinone] flavoprotein subunit B, mitochondrial OS=Xenopus laevis GN=sdha-b PE=2 SV=1	Succinate dehydrogenase flavoprotein subunit OS=Sphingomonas changbaiensis NBRC 104936 GN=sdhA PE=3 SV=1
Contig.10515.1	Any other location	GO:0008168; methyltransferase activity; Molecular Function	IPR004033; UbiE/COQ5 methyltransferase	hypothetical protein; K06127 ubiquinone biosynthesis methyltransferase [EC:2.1.1.201]	Ubiquinone/menaquinone biosynthesis C-methyltransferase UbiE OS=Zymomonas mobilis subsp. mobilis (strain ATCC 31821 / ZM4 / CP4) GN=ubiE PE=3 SV=2	Ubiquinone/menaquinone biosynthesis C-methyltransferase UbiE OS=Sphingomonas sp. RIT328 GN=ubiE PE=3 SV=1
Contig.10539.1	Mitochondrion	GO:0005149; interleukin-1 receptor binding; Molecular Function|GO:0005576; extracellular region; Cellular Component|GO:0006954; inflammatory response; Biological Process|GO:0006955; immune response; Biological Process	IPR003295; Interleukin-1 alpha	--	--	--
Contig.1054.1	Any other location	GO:0005506; iron ion binding; Molecular Function|GO:0010181; FMN binding; Molecular Function|GO:0055114; oxidation-reduction process; Biological Process	IPR001094; Flavodoxin	--	--	Uncharacterized protein OS=Mastigocladus laminosus UU774 GN=SP67_07510 PE=4 SV=1
Contig.1055.1	Chloroplast	--	IPR020478; AT hook-like	--	--	--
Contig.1056.1	Any other location	GO:0007186; G-protein coupled receptor signaling pathway; Biological Process|GO:0016021; integral to membrane; Cellular Component	IPR008361; Melanin-concentrating hormone receptor	--	--	--
Contig.10572.1	Chloroplast	GO:0004965; G-protein coupled GABA receptor activity; Molecular Function|GO:0007186; G-protein coupled receptor signaling pathway; Biological Process|GO:0016021; integral to membrane; Cellular Component	IPR002456; GPCR, family 3, gamma-aminobutyric acid receptor, type B1	--	--	--
Contig.10576.1	Mitochondrion	GO:0005160; transforming growth factor beta receptor binding; Molecular Function|GO:0016049; cell growth; Biological Process	IPR003942; Left- Right determination factor	alpha-L-arabinofuranosidase 1-like; K01209 alpha-N-arabinofuranosidase [EC:3.2.1.55]	Protein kinase 2B, chloroplastic OS=Arabidopsis thaliana GN=APK2B PE=2 SV=1	Uncharacterized protein OS=Setaria italica GN=Si032235m.g PE=4 SV=1
Contig.1059.1	Any other location	GO:0005509; calcium ion binding; Molecular Function	IPR003299; Flagellar calcium-binding protein calflagin|IPR008462; CsbD-like	--	UPF0337 protein PSPTO_1596 OS=Pseudomonas syringae pv. tomato (strain DC3000) GN=PSPTO_1596 PE=3 SV=1	Sphingomonas taxi strain 30a NODE_5, whole genome shotgun sequence OS=Sphingomonas taxi GN=SR41_05730 PE=4 SV=1
Contig.10592.1	Any other location	GO:0016068; type I hypersensitivity; Biological Process	IPR001778; Pollen allergen Poa pIX/Phl pVI	hypothetical protein; K00065 2-deoxy-D-gluconate 3-dehydrogenase [EC:1.1.1.125]	4-formylbenzenesulfonate dehydrogenase TsaC1/TsaC2 OS=Comamonas testosteroni GN=tsaC1 PE=1 SV=1	Short chain dehydrogenase family protein OS=Sphingomonas sp. RIT328 GN=BW41_00256 PE=4 SV=1
Contig.1062.1	Mitochondrion	GO:0005886; plasma membrane; Cellular Component|GO:0006813; potassium ion transport; Biological Process|GO:0008272; sulfate transport; Biological Process|GO:0015079; potassium ion transmembrane transporter activity; Molecular Function|GO:0015116; sulfate transmembrane transporter activity; Molecular Function|GO:0016021; integral to membrane; Cellular Component	IPR006036; Potassium uptake protein TrkA|IPR011547; Sulphate transporter	sulfate transporter, putative; K14708 solute carrier family 26 (sodium-independent sulfate anion transporter), member 11	Putative sulfate transporter YbaR OS=Bacillus subtilis (strain 168) GN=ybaR PE=3 SV=2	Sulfate permease-like transporter, MFS superfamily OS=Novosphingobium sp. AP12 GN=PMI02_03650 PE=4 SV=1
Contig.10626.1	Chloroplast	GO:0042309; homoiothermy; Biological Process|GO:0050825; ice binding; Molecular Function|GO:0050826; response to freezing; Biological Process	IPR000104; Antifreeze protein, type I	--	--	--
Contig.1063.1	Any other location	GO:0005524; ATP binding; Molecular Function|GO:0006139; nucleobase-containing compound metabolic process; Biological Process|GO:0008839; 4-hydroxy-tetrahydrodipicolinate reductase; Molecular Function|GO:0009089; lysine biosynthetic process via diaminopimelate; Biological Process|GO:0019205; nucleobase-containing compound kinase activity; Molecular Function|GO:0055114; oxidation-reduction process;…	IPR000850; Adenylate kinase|IPR011770; Dihydrodipicolinate reductase, bacterial/plant|IPR022663; Dihydrodipicolinate reductase, C-terminal	dihydrodipicolinate reductase, putative (EC:1.3.1.26); K00215 4-hydroxy-tetrahydrodipicolinate reductase [EC:1.17.1.8]	4-hydroxy-tetrahydrodipicolinate reductase OS=Brucella melitensis biotype 1 (strain 16M / ATCC 23456 / NCTC 10094) GN=dapB PE=3 SV=2	4-hydroxy-tetrahydrodipicolinate reductase OS=Sphingomonas taxi GN=dapB PE=3 SV=1
Contig.10636.1	Any other location	GO:0004591; oxoglutarate dehydrogenase (succinyl-transferring) activity; Molecular Function|GO:0006099; tricarboxylic acid cycle; Biological Process|GO:0030976; thiamine pyrophosphate binding; Molecular Function|GO:0055114; oxidation-reduction process; Biological Process	IPR005398; Tubby, N-terminal|IPR011603; 2-oxoglutarate dehydrogenase, E1 component	2-oxoglutarate dehydrogenase E1 component (EC:1.2.4.2); K00164 2-oxoglutarate dehydrogenase E1 component [EC:1.2.4.2]	2-oxoglutarate dehydrogenase E1 component OS=Brucella suis (strain ATCC 23445 / NCTC 10510) GN=sucA PE=3 SV=1	Oxoglutarate dehydrogenase (Succinyl-transferring), E1 component OS=Sphingomonas sp. RIT328 GN=sucA PE=4 SV=1
Contig.10645.1	Any other location	--	IPR019004; Uncharacterised domain YOR215C, mitochondrial|IPR026245; Protein FRG2	--	--	Sphingomonas taxi strain 30a NODE_2, whole genome shotgun sequence OS=Sphingomonas taxi GN=SR41_06965 PE=4 SV=1
Contig.10664.1	Any other location	GO:0003677; DNA binding; Molecular Function|GO:0004003; ATP-dependent DNA helicase activity; Molecular Function|GO:0005524; ATP binding; Molecular Function|GO:0005634; nucleus; Cellular Component|GO:0006289; nucleotide-excision repair; Biological Process|GO:0016818; hydrolase activity, acting on acid anhydrides, in phosphorus-containing anhydrides; Molecular Function	IPR001945; Xeroderma pigmentosum group D protein	--	--	Uncharacterized protein OS=Kirrobacter mercurialis GN=PK98_09325 PE=4 SV=1
Contig.1067.1	Chloroplast	GO:0001505; regulation of neurotransmitter levels; Biological Process|GO:0004969; histamine receptor activity; Molecular Function|GO:0007186; G-protein coupled receptor signaling pathway; Biological Process|GO:0016021; integral to membrane; Cellular Component	IPR003980; Histamine H3 receptor	--	--	--
Contig.10679.1	Any other location	--	--	--	--	Uncharacterized protein OS=Brachypodium distachyon GN=BRADI4G29802 PE=4 SV=1
Contig.1069.1	Mitochondrion	GO:0004930; G-protein coupled receptor activity; Molecular Function|GO:0007186; G-protein coupled receptor signaling pathway; Biological Process|GO:0016021; integral to membrane; Cellular Component	IPR002276; G protein-coupled receptor 4 orphan	--	--	Uncharacterized protein OS=Sphingobium sp. ba1 GN=IL54_4572 PE=4 SV=1
Contig.10692.1	Any other location	GO:0005578; proteinaceous extracellular matrix; Cellular Component|GO:0006457; protein folding; Biological Process|GO:0008237; metallopeptidase activity; Molecular Function|GO:0008270; zinc ion binding; Molecular Function|GO:0015031; protein transport; Biological Process	IPR008881; Trigger factor, ribosome-binding, bacterial|IPR013274; Peptidase M12B, ADAM-TS1	--	Trigger factor OS=Erythrobacter litoralis (strain HTCC2594) GN=tig PE=3 SV=1	Trigger factor OS=Sphingomonas taxi GN=tig PE=3 SV=1
Contig.107.1	Any other location	GO:0003677; DNA binding; Molecular Function|GO:0004879; ligand-activated sequence-specific DNA binding RNA polymerase II transcription factor activity; Molecular Function|GO:0005634; nucleus; Cellular Component|GO:0006355; regulation of transcription, DNA-dependent; Biological Process|GO:0042742; defense response to bacterium; Biological Process|GO:0050832; defense response to fungus; Biological …	IPR001153; Barwin|IPR001926; Tryptophan synthase beta subunit-like PLP-dependent enzymes superfamily|IPR003072; Orphan nuclear receptor, NOR1 type	srr; serine racemase; K12235 serine racemase [EC:5.1.1.18]	Serine racemase OS=Schizosaccharomyces pombe (strain 972 / ATCC 24843) GN=SRR PE=1 SV=1	Pyridoxal-phosphate dependent enzyme family protein OS=Sphingomonas sp. RIT328 GN=BW41_03907 PE=4 SV=1
Contig.10717.1	Chloroplast	GO:0042309; homoiothermy; Biological Process|GO:0050825; ice binding; Molecular Function|GO:0050826; response to freezing; Biological Process	IPR000104; Antifreeze protein, type I	--	--	--
Contig.1072.1	Any other location	GO:0000786; nucleosome; Cellular Component|GO:0003677; DNA binding; Molecular Function|GO:0005634; nucleus; Cellular Component|GO:0006334; nucleosome assembly; Biological Process|GO:0008152; metabolic process; Biological Process|GO:0016491; oxidoreductase activity; Molecular Function	IPR001951; Histone H4|IPR002198; Short-chain dehydrogenase/reductase SDR	retinol dehydrogenase 8-like; K11150 retinol dehydrogenase 8 [EC:1.1.1.-]	Uncharacterized oxidoreductase SERP2049 OS=Staphylococcus epidermidis (strain ATCC 35984 / RP62A) GN=SERP2049 PE=3 SV=1	Oxidoreductase OS=Sphingobium quisquiliarum P25 GN=L288_04105 PE=4 SV=1
Contig.10732.1	Chloroplast	GO:0003677; DNA binding; Molecular Function|GO:0004879; ligand-activated sequence-specific DNA binding RNA polymerase II transcription factor activity; Molecular Function|GO:0005634; nucleus; Cellular Component|GO:0006355; regulation of transcription, DNA-dependent; Biological Process	IPR003071; Orphan nuclear receptor, HMR type	--	--	Uncharacterized protein OS=Streptomyces sp. NTK 937 GN=DT87_05100 PE=4 SV=1
Contig.1074.1	Any other location	GO:0004372; glycine hydroxymethyltransferase activity; Molecular Function|GO:0004707; MAP kinase activity; Molecular Function|GO:0005524; ATP binding; Molecular Function|GO:0006468; protein phosphorylation; Biological Process|GO:0006544; glycine metabolic process; Biological Process|GO:0006563; L-serine metabolic process; Biological Process	IPR001085; Serine hydroxymethyltransferase|IPR008350; Mitogen-activated protein (MAP) kinase, ERK3/4	serine hydroxymethyltransferase, putative (EC:2.1.2.1); K00600 glycine hydroxymethyltransferase [EC:2.1.2.1]	Serine hydroxymethyltransferase OS=Sphingomonas wittichii (strain RW1 / DSM 6014 / JCM 10273) GN=glyA PE=3 SV=1	Serine hydroxymethyltransferase OS=Sphingomonas taxi GN=glyA PE=3 SV=1
Contig.1077.1	Mitochondrion	--	IPR020478; AT hook-like|IPR023256; FPRL1 inhibitory protein	--	--	--
Contig.10777.1	Chloroplast	--	IPR013847; POU domain|IPR013854; Transcription factor AP-2, C-terminal	--	--	--
Contig.10780.1	Any other location	GO:0000122; negative regulation of transcription from RNA polymerase II promoter; Biological Process|GO:0004861; cyclin-dependent protein serine/threonine kinase inhibitor activity; Molecular Function|GO:0005634; nucleus; Cellular Component|GO:0005737; cytoplasm; Cellular Component|GO:0017069; snRNA binding; Molecular Function	IPR024872; HEXIM	--	DNA topoisomerase 4 subunit A OS=Rhizobium meliloti (strain 1021) GN=parC PE=3 SV=2	DNA topoisomerase 4 subunit A OS=Sphingomonas taxi GN=parC PE=3 SV=1
Contig.10781.1	Any other location	GO:0005576; extracellular region; Cellular Component|GO:0009405; pathogenesis; Biological Process|GO:0047286; NAD+-diphthamide ADP-ribosyltransferase activity; Molecular Function	IPR000512; Diphtheria toxin (NAD+-dipthamide ADP-ribosyltransferase)	--	--	--
Contig.10785.1	Any other location	GO:0007596; blood coagulation; Biological Process|GO:0015057; thrombin receptor activity; Molecular Function|GO:0016021; integral to membrane; Cellular Component|GO:0070493; thrombin receptor signaling pathway; Biological Process	IPR003944; Protease-activated receptor 4	--	Probable UDP-N-acetylglucosamine--peptide N-acetylglucosaminyltransferase SPINDLY OS=Hordeum vulgare GN=SPY PE=2 SV=1	Uncharacterized protein OS=Zea mays PE=2 SV=1
Contig.1079.1	Any other location	GO:0003677; DNA binding; Molecular Function|GO:0005634; nucleus; Cellular Component|GO:0005737; cytoplasm; Cellular Component|GO:0006959; humoral immune response; Biological Process|GO:0045182; translation regulator activity; Molecular Function	IPR008087; Autoimmune regulator, AIRE	--	--	--
Contig.1079.2	Any other location	GO:0005506; iron ion binding; Molecular Function|GO:0009055; electron carrier activity; Molecular Function|GO:0016491; oxidoreductase activity; Molecular Function|GO:0020037; heme binding; Molecular Function	IPR002323; Cytochrome c, class IE|IPR012336; Thioredoxin-like fold|IPR013740; Redoxin	uncharacterized LOC101263952; K12836 splicing factor U2AF 35 kDa subunit	Peroxiredoxin-2E-1, chloroplastic OS=Oryza sativa subsp. japonica GN=PRXIIE-1 PE=2 SV=1	DNA, contig: SP649 OS=Sphingomonas paucimobilis NBRC 13935 GN=SP6_49_00270 PE=4 SV=1
Contig.10795.1	Mitochondrion	GO:0004413; homoserine kinase activity; Molecular Function|GO:0005524; ATP binding; Molecular Function|GO:0006566; threonine metabolic process; Biological Process	IPR000870; Homoserine kinase	--	--	--
Contig.108.1	Chloroplast	GO:0003677; DNA binding; Molecular Function|GO:0003918; DNA topoisomerase type II (ATP-hydrolyzing) activity; Molecular Function|GO:0005524; ATP binding; Molecular Function|GO:0006265; DNA topological change; Biological Process	IPR000565; DNA topoisomerase, type IIA, subunit B|IPR007922; Protein of unknown function DUF721/UPF0232	--	--	Uncharacterized protein OS=Sphingomonas sp. RIT328 GN=BW41_00724 PE=4 SV=1
Contig.1081.1	Any other location	GO:0016813; hydrolase activity, acting on carbon-nitrogen (but not peptide) bonds, in linear amidines; Molecular Function|GO:0046872; metal ion binding; Molecular Function	IPR006035; Ureohydrolase	--	--	Uncharacterized protein OS=Sphingomonas sp. MM-1 GN=G432_00140 PE=4 SV=1
Contig.1086.1	Any other location	GO:0004497; monooxygenase activity; Molecular Function|GO:0005506; iron ion binding; Molecular Function|GO:0008080; N-acetyltransferase activity; Molecular Function|GO:0020037; heme binding; Molecular Function|GO:0055114; oxidation-reduction process; Biological Process	IPR000182; GNAT domain|IPR002397; Cytochrome P450, B-class	--	Uncharacterized N-acetyltransferase YhbS OS=Escherichia coli (strain K12) GN=yhbS PE=3 SV=1	DNA, contig: SP602 OS=Sphingomonas paucimobilis NBRC 13935 GN=SP6_02_00290 PE=4 SV=1
Contig.1087.1	Any other location	GO:0004872; receptor activity; Molecular Function|GO:0005215; transporter activity; Molecular Function|GO:0006810; transport; Biological Process|GO:0007155; cell adhesion; Biological Process|GO:0016020; membrane; Cellular Component	IPR005428; Adhesion molecule CD36|IPR012910; TonB-dependent receptor, plug	--	Colicin I receptor OS=Escherichia coli (strain K12) GN=cirA PE=1 SV=2	Putative TonB-dependent receptor OS=Sphingomonas changbaiensis NBRC 104936 GN=SCH01S_21_00600 PE=3 SV=1
Contig.10878.1	Mitochondrion
Contig.1088.1	Any other location	--	IPR023240; FAM175 family, BRISC complex, Abro1 subunit	--	--	--
Contig.10897.1	Mitochondrion	GO:0004993; serotonin receptor activity; Molecular Function|GO:0007186; G-protein coupled receptor signaling pathway; Biological Process|GO:0016021; integral to membrane; Cellular Component	IPR002232; 5-Hydroxytryptamine 6 receptor	--	--	--
Contig.109.1	Any other location	GO:0005160; transforming growth factor beta receptor binding; Molecular Function|GO:0016049; cell growth; Biological Process	IPR015618; Transforming growth factor beta 3	--	Formin-like protein 3 OS=Oryza sativa subsp. japonica GN=FH3 PE=2 SV=2	Formin-like protein OS=Setaria italica GN=Si000186m.g PE=3 SV=1
Contig.10909.1	Chloroplast	GO:0005524; ATP binding; Molecular Function	IPR001270; ClpA/B family	--	--	--
Contig.1092.1	Any other location	--	IPR020575; Heat shock protein Hsp90, N-terminal	--	--	Uncharacterized protein OS=Sphingomonas sp. RIT328 GN=BW41_03163 PE=4 SV=1
Contig.1093.1	Mitochondrion	GO:0003678; DNA helicase activity; Molecular Function|GO:0005524; ATP binding; Molecular Function|GO:0006260; DNA replication; Biological Process|GO:2000028; regulation of photoperiodism, flowering; Biological Process	IPR007694; DNA helicase, DnaB-like, C-terminal|IPR026211; GIGANTEA	--	Replicative DNA helicase OS=Rickettsia bellii (strain RML369-C) GN=dnaB PE=3 SV=1	DNA helicase OS=Sphingomonas taxi GN=MC45_09415 PE=4 SV=1
Contig.10941.1	Any other location	GO:0016310; phosphorylation; Biological Process|GO:0016772; transferase activity, transferring phosphorus-containing groups; Molecular Function	IPR004358; Signal transduction histidine kinase-related protein, C-terminal	--	--	--
Contig.10954.1	Chloroplast	GO:0000786; nucleosome; Cellular Component|GO:0003677; DNA binding; Molecular Function|GO:0006334; nucleosome assembly; Biological Process	IPR000164; Histone H3	--	--	--
Contig.1096.1	Any other location	--	IPR013424; PEP-CTERM protein-sorting domain|IPR020467; Potassium channel, voltage dependent, Kv1.4	--	--	Uncharacterized protein OS=Sphingomonas changbaiensis NBRC 104936 GN=SCH01S_19_00750 PE=4 SV=1
Contig.10964.1	Any other location	GO:0004993; serotonin receptor activity; Molecular Function|GO:0005525; GTP binding; Molecular Function|GO:0005887; integral to plasma membrane; Cellular Component|GO:0007186; G-protein coupled receptor signaling pathway; Biological Process|GO:0008283; cell proliferation; Biological Process|GO:0042310; vasoconstriction; Biological Process|GO:0046883; regulation of hormone secretion; Biological Pr…	IPR000610; 5-Hydroxytryptamine 1A receptor|IPR006297; Elongation factor 4|IPR013842; GTP-binding protein LepA, C-terminal	hypothetical protein; K03596 GTP-binding protein LepA	Elongation factor 4 OS=Sphingomonas wittichii (strain RW1 / DSM 6014 / JCM 10273) GN=lepA PE=3 SV=1	Elongation factor 4 OS=Sphingomonas parapaucimobilis NBRC 15100 GN=lepA PE=3 SV=1
Contig.10969.1	Any other location	GO:0042309; homoiothermy; Biological Process|GO:0050825; ice binding; Molecular Function|GO:0050826; response to freezing; Biological Process	IPR000104; Antifreeze protein, type I	--	--	Uncharacterized protein OS=Sphingopyxis sp. MC1 GN=EBMC1_08896 PE=4 SV=1
Contig.11.1	Any other location	GO:0005096; GTPase activator activity; Molecular Function	IPR003537; Yersinia virulence determinant YopE|IPR005498; Type IV secretion system, VirB10 / TraB / TrbI	--	Protein TraB OS=Escherichia coli (strain K12) GN=traB PE=3 SV=1	TraB pilus assembly family protein OS=Sphingomonas sp. LH128 GN=LH128_20820 PE=4 SV=1
Contig.11.2	Any other location	GO:0004197; cysteine-type endopeptidase activity; Molecular Function|GO:0006508; proteolysis; Biological Process|GO:0016491; oxidoreductase activity; Molecular Function|GO:0046872; metal ion binding; Molecular Function|GO:0055114; oxidation-reduction process; Biological Process	IPR001665; Norovirus peptidase C37|IPR008335; Eukaryotic molybdopterin oxidoreductase|IPR012336; Thioredoxin-like fold|IPR018950; Disulphide bond isomerase, DsbC/G, N-terminal	--	Thiol:disulfide interchange protein DsbC OS=Salmonella typhimurium (strain LT2 / SGSC1412 / ATCC 700720) GN=dsbC PE=1 SV=2	Disulfide bond isomerase protein DsbC OS=Sphingomonas sp. ERG5 GN=dsbC PE=4 SV=1
Contig.11.3	Any other location	GO:0004930; G-protein coupled receptor activity; Molecular Function|GO:0007186; G-protein coupled receptor signaling pathway; Biological Process|GO:0016021; integral to membrane; Cellular Component	IPR014118; Type IV conjugative transfer system protein TraV|IPR022335; G protein-coupled receptor 153	--	--	Uncharacterized protein OS=Novosphingobium lindaniclasticum LE124 GN=L284_17310 PE=4 SV=1
Contig.11003.1	Chloroplast	GO:0004957; prostaglandin E receptor activity; Molecular Function|GO:0007186; G-protein coupled receptor signaling pathway; Biological Process|GO:0016021; integral to membrane; Cellular Component	IPR000708; Prostanoid EP1 receptor	--	--	--
Contig.11008.1	Any other location	GO:0005215; transporter activity; Molecular Function|GO:0006810; transport; Biological Process|GO:0016020; membrane; Cellular Component|GO:0016620; oxidoreductase activity, acting on the aldehyde or oxo group of donors, NAD or NADP as acceptor; Molecular Function|GO:0055114; oxidation-reduction process; Biological Process	IPR000109; Proton-dependent oligopeptide transporter family|IPR020831; Glyceraldehyde/Erythrose phosphate dehydrogenase family	SORBIDRAFT_07g003690, Sb07g003690; hypothetical protein; K14638 solute carrier family 15 (peptide/histidine transporter), member 3/4	Protein NRT1/ PTR FAMILY 6.3 OS=Arabidopsis thaliana GN=NPF6.3 PE=1 SV=1	Putative uncharacterized protein Sb07g003690 OS=Sorghum bicolor GN=Sb07g003690 PE=3 SV=1
Contig.11014.1	Any other location	--	--	--	--	Sphingomonas taxi strain 30a NODE_6, whole genome shotgun sequence OS=Sphingomonas taxi GN=SR41_03740 PE=4 SV=1
Contig.11016.1	Mitochondrion	GO:0006520; cellular amino acid metabolic process; Biological Process	IPR001678; Bacterial Fmu (Sun)/eukaryotic nucleolar NOL1/Nop2p|IPR006034; Asparaginase/glutaminase	ribosomal RNA small subunit methyltransferase B-like; K03500 16S rRNA (cytosine967-C5)-methyltransferase [EC:2.1.1.176]	Ribosomal RNA small subunit methyltransferase B OS=Shewanella oneidensis (strain MR-1) GN=rsmB PE=3 SV=1	Uncharacterized protein (Fragment) OS=Sphingobium ummariense RL-3 GN=M529_16060 PE=4 SV=1
Contig.11039.1	Mitochondrion	GO:0000785; chromatin; Cellular Component|GO:0003677; DNA binding; Molecular Function|GO:0005634; nucleus; Cellular Component|GO:0006355; regulation of transcription, DNA-dependent; Biological Process	IPR000116; High mobility group, HMG-I/HMG-Y|IPR020478; AT hook-like	--	--	--
Contig.11059.1	Any other location	GO:0007155; cell adhesion; Biological Process	IPR003992; Pertactin	--	--	--
Contig.111.1	Any other location	GO:0009103; lipopolysaccharide biosynthetic process; Biological Process|GO:0016020; membrane; Cellular Component|GO:0016180; snRNA processing; Biological Process|GO:0032039; integrator complex; Cellular Component|GO:0043565; sequence-specific DNA binding; Molecular Function	IPR002197; DNA binding HTH domain, Fis-type|IPR003856; Lipopolysaccharide biosynthesis|IPR026236; Integrator complex subunit 2	--	Succinoglycan biosynthesis transport protein ExoP OS=Rhizobium meliloti (strain 1021) GN=exoP PE=4 SV=1	DNA, contig: SP662 (Fragment) OS=Sphingomonas paucimobilis NBRC 13935 GN=SP6_62_00630 PE=4 SV=1
Contig.1114.1	Chloroplast	--	--	--	--	Uncharacterised protein OS=Chlamydia trachomatis GN=ERS095036_10416 PE=4 SV=1
Contig.11158.1	Mitochondrion	GO:0016020; membrane; Cellular Component|GO:0016337; cell-cell adhesion; Biological Process	IPR003987; Intercellular adhesion molecule/vascular cell adhesion molecule, N-terminal	--	--	--
Contig.1116.1	Any other location	GO:0005509; calcium ion binding; Molecular Function|GO:0005544; calcium-dependent phospholipid binding; Molecular Function|GO:0008757; S-adenosylmethionine-dependent methyltransferase activity; Molecular Function	IPR000780; MCP methyltransferase, CheR-type|IPR009115; Annexin, type VIII|IPR022641; MCP methyltransferase, CheR-type, all-alpha domain, N-terminal	--	Chemotaxis protein methyltransferase 3 OS=Vibrio cholerae serotype O1 (strain ATCC 39315 / El Tor Inaba N16961) GN=cheR3 PE=3 SV=1	Chemotaxis protein methyltransferase OS=Sphingomonas taxi GN=MC45_02095 PE=4 SV=1
Contig.11160.1	Any other location	GO:0042309; homoiothermy; Biological Process|GO:0050825; ice binding; Molecular Function|GO:0050826; response to freezing; Biological Process	IPR000104; Antifreeze protein, type I	RR5, ZmRR5; response regulator 5; K14492 two-component response regulator ARR-A family	Two-component response regulator ORR4 OS=Oryza sativa subsp. japonica GN=RR4 PE=2 SV=1	Response regulator 5 OS=Zea mays GN=ZmRR5 PE=2 SV=1
Contig.11168.1	Any other location	GO:0005160; transforming growth factor beta receptor binding; Molecular Function|GO:0016049; cell growth; Biological Process	IPR003942; Left- Right determination factor	AMTR_s00002p00015430; hypothetical protein; K03942 NADH dehydrogenase (ubiquinone) flavoprotein 1 [EC:1.6.5.3 1.6.99.3]	NADH-quinone oxidoreductase subunit F OS=Rhodobacter capsulatus GN=nuoF PE=3 SV=1	NADH dehydrogenase OS=Sphingomonas sp. Ant20 GN=NI18_01300 PE=4 SV=1
Contig.1117.1	Any other location	GO:0005886; plasma membrane; Cellular Component|GO:0006813; potassium ion transport; Biological Process|GO:0015272; ATP-activated inward rectifier potassium channel activity; Molecular Function|GO:0016020; membrane; Cellular Component|GO:0017003; protein-heme linkage; Biological Process|GO:0017004; cytochrome complex assembly; Biological Process	IPR003279; Potassium channel, inwardly rectifying, Kir6.2|IPR004329; CcmE/CycJ protein	--	Cytochrome c-type biogenesis protein CcmE OS=Sphingopyxis alaskensis (strain DSM 13593 / LMG 18877 / RB2256) GN=ccmE PE=3 SV=1	Cytochrome c-type biogenesis protein CcmE OS=Sphingomonas sp. Ant20 GN=ccmE PE=3 SV=1
Contig.11173.1	Any other location	GO:0005578; proteinaceous extracellular matrix; Cellular Component|GO:0008237; metallopeptidase activity; Molecular Function|GO:0008270; zinc ion binding; Molecular Function	IPR013274; Peptidase M12B, ADAM-TS1	--	--	Putative Lhr-like helicase OS=Sphingomonas parapaucimobilis NBRC 15100 GN=SP5_051_00090 PE=4 SV=1
Contig.11176.1	Chloroplast	GO:0005242; inward rectifier potassium channel activity; Molecular Function|GO:0006813; potassium ion transport; Biological Process|GO:0016020; membrane; Cellular Component	IPR008062; Potassium channel, inwardly rectifying, Kir7	--	--	--
Contig.11177.1	Mitochondrion
Contig.1119.1	Any other location	GO:0003677; DNA binding; Molecular Function|GO:0004879; ligand-activated sequence-specific DNA binding RNA polymerase II transcription factor activity; Molecular Function|GO:0005634; nucleus; Cellular Component|GO:0006355; regulation of transcription, DNA-dependent; Biological Process	IPR000160; GGDEF domain|IPR003072; Orphan nuclear receptor, NOR1 type	--	Cellulose synthesis regulatory protein OS=Salmonella typhi GN=yedQ PE=3 SV=1	Response regulator receiver protein OS=Shewanella amazonensis (strain ATCC BAA-1098 / SB2B) GN=Sama_0619 PE=4 SV=1
Contig.11192.1	Chloroplast	GO:0042309; homoiothermy; Biological Process|GO:0050825; ice binding; Molecular Function|GO:0050826; response to freezing; Biological Process	IPR000104; Antifreeze protein, type I	--	--	--
Contig.11211.1	Chloroplast	GO:0042309; homoiothermy; Biological Process|GO:0050825; ice binding; Molecular Function|GO:0050826; response to freezing; Biological Process	IPR000104; Antifreeze protein, type I	--	--	--
Contig.11212.1	Any other location	GO:0016779; nucleotidyltransferase activity; Molecular Function	IPR022312; DNA polymerase family X	--	L-arabinose 1-dehydrogenase OS=Azospirillum brasilense GN=araA PE=1 SV=1	Putative dehydrogenase OS=Novosphingobium sp. AP12 GN=PMI02_00432 PE=4 SV=1
Contig.1122.1	Any other location	GO:0055114; oxidation-reduction process; Biological Process	IPR013027; FAD-dependent pyridine nucleotide-disulphide oxidoreductase	Hemk1; HemK methyltransferase family member 1; K00599 [EC:2.1.1.-]	Release factor glutamine methyltransferase OS=Rhodospirillum rubrum (strain ATCC 11170 / ATH 1.1.1 / DSM 467 / LMG 4362 / NCIB 8255 / S1) GN=prmC PE=3 SV=1	Release factor glutamine methyltransferase OS=Sphingomonas paucimobilis NBRC 13935 GN=hemK PE=3 SV=1
Contig.1123.1	Mitochondrion	GO:0000166; nucleotide binding; Molecular Function|GO:0005737; cytoplasm; Cellular Component	IPR002318; Alanine-tRNA ligase, class IIc	--	--	--
Contig.11237.1	Any other location	--	--	beta-amylase 3, chloroplastic-like; K01177 beta-amylase [EC:3.2.1.2]	Beta-amylase 3, chloroplastic OS=Arabidopsis thaliana GN=BAM3 PE=1 SV=3	Uncharacterized protein OS=Arundo donax PE=3 SV=1
Contig.1124.1	Any other location	GO:0006508; proteolysis; Biological Process|GO:0016020; membrane; Cellular Component|GO:0016068; type I hypersensitivity; Biological Process	IPR002411; Cereal allergen/alpha-amylase inhibitor, rice-type|IPR002469; Peptidase S9B, dipeptidylpeptidase IV N-terminal	dipeptidyl peptidase, putative; K01278 dipeptidyl-peptidase 4 [EC:3.4.14.5]	Dipeptidyl aminopeptidase 4 OS=Pseudoxanthomonas mexicana GN=dap4 PE=1 SV=1	Peptidase S9 OS=Sphingomonas taxi GN=MC45_04785 PE=4 SV=1
Contig.11278.1	Any other location	GO:0003677; DNA binding; Molecular Function|GO:0004003; ATP-dependent DNA helicase activity; Molecular Function|GO:0005524; ATP binding; Molecular Function|GO:0005634; nucleus; Cellular Component|GO:0006289; nucleotide-excision repair; Biological Process|GO:0016818; hydrolase activity, acting on acid anhydrides, in phosphorus-containing anhydrides; Molecular Function	IPR001945; Xeroderma pigmentosum group D protein	--	--	--
Contig.11281.1	Mitochondrion	GO:0006662; glycerol ether metabolic process; Biological Process|GO:0009055; electron carrier activity; Molecular Function|GO:0015035; protein disulfide oxidoreductase activity; Molecular Function|GO:0045454; cell redox homeostasis; Biological Process	IPR005746; Thioredoxin|IPR020478; AT hook-like	--	--	--
Contig.11283.1	Mitochondrion	--	IPR026227; Hydrolethalus syndrome protein 1	--	--	--
Contig.113.1	Mitochondrion	GO:0004937; alpha1-adrenergic receptor activity; Molecular Function|GO:0007186; G-protein coupled receptor signaling pathway; Biological Process|GO:0016021; integral to membrane; Cellular Component	IPR000363; Alpha 1D adrenoceptor	--	--	--
Contig.11319.1	Mitochondrion	GO:0005524; ATP binding; Molecular Function|GO:0005975; carbohydrate metabolic process; Biological Process|GO:0016773; phosphotransferase activity, alcohol group as acceptor; Molecular Function	IPR001312; Hexokinase	--	--	--
Contig.1132.1	Any other location	GO:0035556; intracellular signal transduction; Biological Process	IPR002953; Filoviridae VP35 protein|IPR006019; Phosphotyrosine interaction domain, Shc-like	--	--	Uncharacterized protein OS=Sphingomonas taxi GN=MC45_05375 PE=4 SV=1
Contig.11329.1	Any other location	GO:0003677; DNA binding; Molecular Function|GO:0003700; sequence-specific DNA binding transcription factor activity; Molecular Function|GO:0003918; DNA topoisomerase type II (ATP-hydrolyzing) activity; Molecular Function|GO:0005524; ATP binding; Molecular Function|GO:0006265; DNA topological change; Biological Process|GO:0006355; regulation of transcription, DNA-dependent; Biological Process	IPR001241; DNA topoisomerase, type IIA|IPR001471; AP2/ERF domain	--	--	--
Contig.1133.1	Any other location	--	--	--	--	Uncharacterized protein OS=Sphingomonas sp. RIT328 GN=BW41_01754 PE=4 SV=1
Contig.11337.1	Chloroplast	GO:0004945; angiotensin type II receptor activity; Molecular Function|GO:0007186; G-protein coupled receptor signaling pathway; Biological Process|GO:0016021; integral to membrane; Cellular Component|GO:0019229; regulation of vasoconstriction; Biological Process	IPR000190; Angiotensin II receptor type 1	--	--	--
Contig.11344.1	Mitochondrion	GO:0016021; integral to membrane; Cellular Component	IPR001151; G protein-coupled receptor 6	--	--	--
Contig.1137.1	Any other location	GO:0001539; ciliary or bacterial-type flagellar motility; Biological Process|GO:0005198; structural molecule activity; Molecular Function|GO:0009428; bacterial-type flagellum basal body, distal rod, P ring; Cellular Component|GO:0030288; outer membrane-bounded periplasmic space; Cellular Component	IPR001782; Flagellar P-ring protein	--	--	--
Contig.11376.1	Any other location	--	IPR008118; Dense granule Gra2 protein	--	--	Cinful1 polyprotein OS=Zea mays GN=Z013I05_14 PE=4 SV=1
Contig.1138.1	Mitochondrion	GO:0016020; membrane; Cellular Component	IPR002229; Blood group Rhesus C/E/D polypeptide|IPR014031; Beta-ketoacyl synthase, C-terminal	3-oxoacyl-[acyl-carrier-protein] synthase, mitochondrial precursor; K09458 3-oxoacyl-[acyl-carrier-protein] synthase II [EC:2.3.1.179]	3-oxoacyl-[acyl-carrier-protein] synthase 2 OS=Rhizobium meliloti (strain 1021) GN=fabF PE=3 SV=2	3-oxoacyl-[acyl-carrier-protein] synthase 2 OS=Sphingomonas sp. MM-1 GN=G432_01795 PE=3 SV=1
Contig.1138.2	Any other location	GO:0004871; signal transducer activity; Molecular Function|GO:0006935; chemotaxis; Biological Process|GO:0007165; signal transduction; Biological Process|GO:0016020; membrane; Cellular Component	IPR004090; Chemotaxis methyl-accepting receptor	--	--	Uncharacterized protein OS=Sphingomonas parapaucimobilis NBRC 15100 GN=SP5_005_00320 PE=4 SV=1
Contig.11383.1	Mitochondrion	GO:0006812; cation transport; Biological Process|GO:0016021; integral to membrane; Cellular Component|GO:0019829; cation-transporting ATPase activity; Molecular Function	IPR001757; Cation-transporting P-type ATPase	--	--	Scaffold4, whole genome shotgun sequence OS=Novosphingobium sp. P6W GN=TQ38_10005 PE=4 SV=1
Contig.1139.1	Mitochondrion	--	IPR023254; Aquaporin 6	--	--	--
Contig.11399.1	Any other location	GO:0005249; voltage-gated potassium channel activity; Molecular Function|GO:0006813; potassium ion transport; Biological Process|GO:0008076; voltage-gated potassium channel complex; Cellular Component	IPR004053; Potassium channel, voltage dependent, Kv1.6	--	--	Putative uncharacterized protein OS=Zea mays PE=2 SV=1
Contig.114.1	Any other location	--	IPR028228; Immunity protein 33	--	--	Uncharacterized protein OS=Bradyrhizobium sp. STM 3843 GN=BRAS3843_520232 PE=4 SV=1
Contig.1140.1	Any other location	GO:0003735; structural constituent of ribosome; Molecular Function|GO:0006412; translation; Biological Process|GO:0015935; small ribosomal subunit; Cellular Component	IPR005679; Ribosomal protein S12, bacteria|IPR007897; PHB accumulation regulatory|IPR012909; PHA accumulation regulator DNA-binding, N-terminal	--	Uncharacterized protein in phbA 5'region (Fragment) OS=Thiocystis violacea PE=4 SV=1	Polyhydroxyalkonate synthesis repressor PhaR OS=Sphingomonas sp. MM-1 GN=G432_16170 PE=4 SV=1
Contig.11402.1	Any other location	GO:0004368; glycerol-3-phosphate dehydrogenase activity; Molecular Function|GO:0006072; glycerol-3-phosphate metabolic process; Biological Process|GO:0009331; glycerol-3-phosphate dehydrogenase complex; Cellular Component|GO:0055114; oxidation-reduction process; Biological Process	IPR000447; FAD-dependent glycerol-3-phosphate dehydrogenase	--	--	Uncharacterized protein OS=uncultured organism PE=3 SV=1
Contig.11422.1	Any other location	GO:0004930; G-protein coupled receptor activity; Molecular Function|GO:0016020; membrane; Cellular Component	IPR003051; GPCR, family 2, corticotropin releasing factor receptor	--	--	--
Contig.11462.1	Chloroplast	GO:0016068; type I hypersensitivity; Biological Process	IPR001778; Pollen allergen Poa pIX/Phl pVI	--	--	--
Contig.11466.1	Chloroplast	--	IPR005398; Tubby, N-terminal|IPR020478; AT hook-like	--	--	--
Contig.1147.1	Any other location	GO:0005267; potassium channel activity; Molecular Function|GO:0016021; integral to membrane; Cellular Component|GO:0071805; potassium ion transmembrane transport; Biological Process	IPR005410; Two pore domain potassium channel, THIK	--	--	Uncharacterized protein OS=Sphingobium sp. C100 GN=C100_20625 PE=4 SV=1
Contig.1147.2	Mitochondrion	--	IPR000533; Tropomyosin	--	--	Conjugal transfer protein TrbA (Fragment) OS=Sphingobium sp. C100 GN=C100_20630 PE=4 SV=1
Contig.11479.1	Mitochondrion	GO:0005975; carbohydrate metabolic process; Biological Process|GO:0009045; xylose isomerase activity; Molecular Function	IPR001998; Xylose isomerase	--	--	--
Contig.1148.1	Any other location	GO:0004983; neuropeptide Y receptor activity; Molecular Function|GO:0007186; G-protein coupled receptor signaling pathway; Biological Process|GO:0016021; integral to membrane; Cellular Component	IPR000393; Neuropeptide Y5 receptor	--	--	Uncharacterized protein OS=Erythrobacter sp. NAP1 GN=NAP1_11173 PE=4 SV=1
Contig.11480.1	Any other location	GO:0003677; DNA binding; Molecular Function|GO:0004879; ligand-activated sequence-specific DNA binding RNA polymerase II transcription factor activity; Molecular Function|GO:0005634; nucleus; Cellular Component|GO:0006355; regulation of transcription, DNA-dependent; Biological Process	IPR003068; Transcription factor COUP	--	--	--
Contig.11487.1	Chloroplast
Contig.115.1	Any other location	GO:0003677; DNA binding; Molecular Function|GO:0004879; ligand-activated sequence-specific DNA binding RNA polymerase II transcription factor activity; Molecular Function|GO:0005634; nucleus; Cellular Component|GO:0006355; regulation of transcription, DNA-dependent; Biological Process	IPR003071; Orphan nuclear receptor, HMR type	--	--	Uncharacterized protein OS=Oligotropha carboxidovorans (strain ATCC 49405 / DSM 1227 / OM5) GN=OCA5_c16390 PE=4 SV=1
Contig.1150.1	Any other location	GO:0000156; phosphorelay response regulator activity; Molecular Function|GO:0000160; phosphorelay signal transduction system; Biological Process|GO:0005737; cytoplasm; Cellular Component|GO:0006355; regulation of transcription, DNA-dependent; Biological Process|GO:0006457; protein folding; Biological Process|GO:0006935; chemotaxis; Biological Process|GO:0008984; protein-glutamate methylesterase a…	IPR000673; Signal transduction response regulator, chemotaxis, protein-glutamate methylesterase|IPR001789; Signal transduction response regulator, receiver domain|IPR020818; Chaperonin Cpn10	two-component response regulator ARR12-like; K14491 two-component response regulator ARR-B family	Chemotaxis response regulator protein-glutamate methylesterase of group 1 operon OS=Rhizobium meliloti (strain 1021) GN=cheB1 PE=3 SV=2	Chemotaxis response regulator protein-glutamate methylesterase OS=Sphingomonas sp. MM-1 GN=cheB PE=3 SV=1
Contig.1152.1	Mitochondrion	GO:0005576; extracellular region; Cellular Component|GO:0009405; pathogenesis; Biological Process	IPR003899; Bordetella pertussis toxin B	--	--	--
Contig.11522.1	Chloroplast	GO:0001539; ciliary or bacterial-type flagellar motility; Biological Process|GO:0003774; motor activity; Molecular Function|GO:0009288; bacterial-type flagellum; Cellular Component	IPR000563; Flagellar assembly protein FliH	--	--	--
Contig.11536.1	Any other location	--	IPR001058; Synuclein	--	--	--
Contig.1155.1	Any other location
Contig.11559.1	Any other location	GO:0003735; structural constituent of ribosome; Molecular Function|GO:0005622; intracellular; Cellular Component|GO:0005840; ribosome; Cellular Component|GO:0006412; translation; Biological Process	IPR001859; Ribosomal protein P2	--	--	Chromosome segregation protein ScpA OS=Sphingomonas taxi GN=MC45_09165 PE=4 SV=1
Contig.11570.1	Any other location	--	IPR013126; Heat shock protein 70 family	--	--	Uncharacterized protein OS=Zea mays PE=4 SV=1
Contig.1159.1	Any other location	--	--	--	--	DNA, contig: SP630 OS=Sphingomonas paucimobilis NBRC 13935 GN=SP6_30_00140 PE=4 SV=1
Contig.116.1	Mitochondrion	GO:0000976; transcription regulatory region sequence-specific DNA binding; Molecular Function|GO:0003677; DNA binding; Molecular Function|GO:0003700; sequence-specific DNA binding transcription factor activity; Molecular Function|GO:0005622; intracellular; Cellular Component|GO:0006355; regulation of transcription, DNA-dependent; Biological Process|GO:0043565; sequence-specific DNA binding; Molec…	IPR000047; Helix-turn-helix motif|IPR000485; AsnC-type HTH domain|IPR000595; Cyclic nucleotide-binding domain|IPR000835; MarR-type HTH domain|IPR001034; HTH DeoR N-terminal domain|IPR001808; Transcription regulator HTH, Crp|IPR012318; Helix-turn-helix motif, Crp-type	--	Nitrogen fixation regulation protein FixK OS=Bradyrhizobium diazoefficiens (strain JCM 10833 / IAM 13628 / NBRC 14792 / USDA 110) GN=fixK PE=2 SV=1	Uncharacterized protein OS=Sphingomonas sp. Ant20 GN=NI18_02005 PE=4 SV=1
Contig.11603.1	Chloroplast	GO:0003700; sequence-specific DNA binding transcription factor activity; Molecular Function|GO:0006355; regulation of transcription, DNA-dependent; Biological Process|GO:0016491; oxidoreductase activity; Molecular Function|GO:0042309; homoiothermy; Biological Process|GO:0043565; sequence-specific DNA binding; Molecular Function|GO:0046872; metal ion binding; Molecular Function|GO:0050825; ice bin…	IPR000104; Antifreeze protein, type I|IPR001766; Transcription factor, fork head|IPR008335; Eukaryotic molybdopterin oxidoreductase	--	--	--
Contig.11619.1	Any other location
Contig.1162.1	Chloroplast	GO:0007596; blood coagulation; Biological Process|GO:0015057; thrombin receptor activity; Molecular Function|GO:0016021; integral to membrane; Cellular Component|GO:0070493; thrombin receptor signaling pathway; Biological Process	IPR003944; Protease-activated receptor 4	--	--	--
Contig.11623.1	Any other location	GO:0005507; copper ion binding; Molecular Function|GO:0042597; periplasmic space; Cellular Component|GO:0046688; response to copper ion; Biological Process|GO:0055085; transmembrane transport; Biological Process	IPR002067; Mitochondrial carrier protein|IPR007348; CopC domain	--	Copper resistance protein C OS=Xanthomonas campestris pv. juglandis PE=3 SV=1	Copper resistance protein CopC OS=Tolypothrix campylonemoides VB511288 GN=SD81_37495 PE=4 SV=1
Contig.1164.1	Chloroplast	GO:0004190; aspartic-type endopeptidase activity; Molecular Function|GO:0006508; proteolysis; Biological Process	IPR001461; Peptidase A1	--	--	--
Contig.11647.1	Chloroplast	GO:0005576; extracellular region; Cellular Component|GO:0009405; pathogenesis; Biological Process	IPR003842; Vacuolating cytotoxin	--	--	--
Contig.117.1	Any other location	GO:0006814; sodium ion transport; Biological Process|GO:0006885; regulation of pH; Biological Process|GO:0016021; integral to membrane; Cellular Component	IPR004670; Na+/H+ antiporter NhaA|IPR005398; Tubby, N-terminal	Na+/H+ antiporter NhaA; K03313 Na+:H+ antiporter, NhaA family	Na(+)/H(+) antiporter NhaA 1 OS=Novosphingobium aromaticivorans (strain DSM 12444 / F199) GN=nhaA1 PE=3 SV=1	Na(+)/H(+) antiporter NhaA OS=Blastomonas sp. CACIA14H2 GN=nhaA PE=3 SV=1
Contig.117.2	Any other location	GO:0051225; spindle assembly; Biological Process|GO:0051297; centrosome organization; Biological Process|GO:0070652; HAUS complex; Cellular Component	IPR026214; HAUS augmin-like complex subunit 4	--	--	--
Contig.11739.1	Mitochondrion	GO:0005506; iron ion binding; Molecular Function|GO:0016491; oxidoreductase activity; Molecular Function|GO:0055114; oxidation-reduction process; Biological Process	IPR002283; Isopenicillin N synthase	--	WAT1-related protein At1g43650 OS=Arabidopsis thaliana GN=At1g43650 PE=2 SV=1	Uncharacterized protein OS=Oryza rufipogon PE=4 SV=1
Contig.11749.1	Any other location
Contig.11752.1	Any other location	GO:0001539; ciliary or bacterial-type flagellar motility; Biological Process|GO:0003774; motor activity; Molecular Function|GO:0005198; structural molecule activity; Molecular Function|GO:0009288; bacterial-type flagellum; Cellular Component	IPR001624; Flagellar hook-basal body complex protein FliE	--	--	--
Contig.11759.1	Any other location	GO:0042309; homoiothermy; Biological Process|GO:0050825; ice binding; Molecular Function|GO:0050826; response to freezing; Biological Process	IPR000104; Antifreeze protein, type I	--	--	--
Contig.11760.1	Any other location	GO:0003677; DNA binding; Molecular Function|GO:0005524; ATP binding; Molecular Function|GO:0006260; DNA replication; Biological Process	IPR001208; Mini-chromosome maintenance, DNA-dependent ATPase	mannose-1-phosphate guanylyltransferase (EC:2.7.7.22); K00971 mannose-1-phosphate guanylyltransferase [EC:2.7.7.13]	Mannose-1-phosphate guanylyltransferase OS=Salmonella montevideo GN=manC PE=3 SV=1	Nucleotidyl transferase family protein OS=Sphingomonas sp. RIT328 GN=BW41_01509 PE=3 SV=1
Contig.1180.1	Any other location	GO:0004553; hydrolase activity, hydrolyzing O-glycosyl compounds; Molecular Function|GO:0004565; beta-galactosidase activity; Molecular Function|GO:0005247; voltage-gated chloride channel activity; Molecular Function|GO:0005975; carbohydrate metabolic process; Biological Process|GO:0006821; chloride transport; Biological Process|GO:0009341; beta-galactosidase complex; Cellular Component|GO:001602…	IPR001944; Glycoside hydrolase, family 35|IPR002245; Chloride channel ClC-3|IPR013529; Glycoside hydrolase, family 42, N-terminal	--	--	Glycoside hydrolase OS=Sphingomonas sp. Ant20 GN=NI18_03990 PE=4 SV=1
Contig.1181.1	Chloroplast	GO:0003677; DNA binding; Molecular Function|GO:0003918; DNA topoisomerase type II (ATP-hydrolyzing) activity; Molecular Function|GO:0005524; ATP binding; Molecular Function|GO:0006265; DNA topological change; Biological Process|GO:0006744; ubiquinone biosynthetic process; Biological Process|GO:0008425; 2-polyprenyl-6-methoxy-1,4-benzoquinone methyltransferase activity; Molecular Function	IPR000565; DNA topoisomerase, type IIA, subunit B|IPR010233; Ubiquinone biosynthesis O-methyltransferase	SORBIDRAFT_10g003690, Sb10g003690; hypothetical protein; K00591 hexaprenyldihydroxybenzoate methyltransferase [EC:2.1.1.114]	Ubiquinone biosynthesis O-methyltransferase OS=Bartonella bacilliformis (strain ATCC 35685 / KC583) GN=ubiG PE=3 SV=1	Ubiquinone biosynthesis O-methyltransferase OS=Sphingomonas taxi GN=ubiG PE=3 SV=1
Contig.11815.1	Any other location	GO:0009279; cell outer membrane; Cellular Component	IPR002217; Lipoprotein LPP20	--	--	Serine/threonine-protein kinase HT1 OS=Triticum urartu GN=TRIUR3_31413 PE=4 SV=1
Contig.11821.1	Any other location	GO:0000156; phosphorelay response regulator activity; Molecular Function|GO:0000160; phosphorelay signal transduction system; Biological Process|GO:0004930; G-protein coupled receptor activity; Molecular Function|GO:0006355; regulation of transcription, DNA-dependent; Biological Process|GO:0007186; G-protein coupled receptor signaling pathway; Biological Process|GO:0016021; integral to membrane; …	IPR001789; Signal transduction response regulator, receiver domain|IPR002280; Melatonin-related receptor 1X|IPR006019; Phosphotyrosine interaction domain, Shc-like	--	--	DNA, contig: SP614 OS=Sphingomonas paucimobilis NBRC 13935 GN=SP6_14_01840 PE=4 SV=1
Contig.1183.1	Any other location	GO:0003924; GTPase activity; Molecular Function|GO:0004871; signal transducer activity; Molecular Function|GO:0007186; G-protein coupled receptor signaling pathway; Biological Process|GO:0008152; metabolic process; Biological Process|GO:0016597; amino acid binding; Molecular Function|GO:0019001; guanyl nucleotide binding; Molecular Function|GO:0031683; G-protein beta/gamma-subunit complex binding…	IPR001019; Guanine nucleotide binding protein (G-protein), alpha subunit|IPR002912; ACT domain	formyltetrahydrofolate deformylase-like protein; K01433 formyltetrahydrofolate deformylase [EC:3.5.1.10]	Formyltetrahydrofolate deformylase OS=Corynebacterium sp. (strain P-1) GN=purU PE=3 SV=1	Formyltetrahydrofolate deformylase OS=Blastomonas sp. CACIA14H2 GN=purU PE=3 SV=1
Contig.11869.1	Any other location	GO:0004867; serine-type endopeptidase inhibitor activity; Molecular Function	IPR006106; Cereal seed allergen/grain softness/trypsin and alpha-amylase inhibitor	ctrC; solute carrier family 7 member protein; K03294 basic amino acid/polyamine antiporter, APA family	Uncharacterized amino acid permease YhdG OS=Bacillus subtilis (strain 168) GN=yhdG PE=2 SV=1	DNA, contig: SP604 OS=Sphingomonas paucimobilis NBRC 13935 GN=SP6_04_00470 PE=4 SV=1
Contig.11872.1	Any other location	GO:0005245; voltage-gated calcium channel activity; Molecular Function|GO:0005891; voltage-gated calcium channel complex; Cellular Component|GO:0070588; calcium ion transmembrane transport; Biological Process	IPR005422; Voltage-dependent calcium channel, gamma-2 subunit	--	--	Uncharacterised protein OS=Bordetella pertussis GN=ERS018354_02241 PE=4 SV=1
Contig.119.1	Any other location	GO:0003700; sequence-specific DNA binding transcription factor activity; Molecular Function|GO:0006355; regulation of transcription, DNA-dependent; Biological Process	IPR001669; Arginine repressor|IPR019557; Aminotransferase-like, plant mobile domain	--	--	Uncharacterized protein OS=Hordeum vulgare var. distichum PE=4 SV=1
Contig.11901.1	Any other location	GO:0004252; serine-type endopeptidase activity; Molecular Function|GO:0006508; proteolysis; Biological Process	IPR001940; Peptidase S1C	--	--	--
Contig.11929.1	Any other location	GO:0004932; mating-type factor pheromone receptor activity; Molecular Function|GO:0007186; G-protein coupled receptor signaling pathway; Biological Process|GO:0016020; membrane; Cellular Component|GO:0016021; integral to membrane; Cellular Component	IPR000366; GPCR fungal pheromone mating factor, STE2|IPR002771; Multiple antibiotic resistance (MarC)-related	--	--	UPF0056 membrane protein OS=Sphingomonas paucimobilis NBRC 13935 GN=SP6_29_00280 PE=3 SV=1
Contig.1193.1	Any other location	GO:0003677; DNA binding; Molecular Function|GO:0006355; regulation of transcription, DNA-dependent; Biological Process|GO:0045735; nutrient reservoir activity; Molecular Function	IPR001376; Gliadin, alpha/beta|IPR006197; Peptidase S24, LexA-like	--	CS1 fimbrial subunit B OS=Escherichia coli GN=csoB PE=3 SV=1	Uncharacterized protein OS=Sphingomonas taxi GN=MC45_16095 PE=4 SV=1
Contig.11942.1	Any other location
Contig.11951.1	Any other location	GO:0003677; DNA binding; Molecular Function|GO:0003899; DNA-directed RNA polymerase activity; Molecular Function|GO:0006351; transcription, DNA-dependent; Biological Process	IPR000722; RNA polymerase, alpha subunit	rpoC1; RNA polymerase beta' chain; K03046 DNA-directed RNA polymerase subunit beta' [EC:2.7.7.6]	DNA-directed RNA polymerase subunit beta' OS=Novosphingobium aromaticivorans (strain DSM 12444 / F199) GN=rpoC PE=3 SV=1	DNA-directed RNA polymerase (Fragment) OS=uncultured bacterium PE=3 SV=1
Contig.1196.1	Any other location	GO:0004500; dopamine beta-monooxygenase activity; Molecular Function|GO:0006584; catecholamine metabolic process; Biological Process|GO:0008360; regulation of cell shape; Biological Process|GO:0016021; integral to membrane; Cellular Component|GO:0055114; oxidation-reduction process; Biological Process	IPR000945; Dopamine-beta-monooxygenase|IPR007227; Cell shape-determining protein MreD	--	--	Uncharacterized protein OS=Sphingomonas parapaucimobilis NBRC 15100 GN=SP5_005_00450 PE=4 SV=1
Contig.11964.1	Mitochondrion	GO:0046872; metal ion binding; Molecular Function	IPR007087; Zinc finger, C2H2	Beta-galactosidase 17; K12309 beta-galactosidase [EC:3.2.1.23]	Zinc finger protein STOP1 homolog OS=Oryza sativa subsp. japonica GN=Os01g0871200 PE=2 SV=1	Uncharacterized protein OS=Setaria italica GN=Si013894m.g PE=4 SV=1
Contig.11967.1	Any other location
Contig.1197.1	Mitochondrion	GO:0004993; serotonin receptor activity; Molecular Function|GO:0007186; G-protein coupled receptor signaling pathway; Biological Process|GO:0016021; integral to membrane; Cellular Component	IPR002232; 5-Hydroxytryptamine 6 receptor	--	Spore photoproduct lyase OS=Geobacillus sp. (strain Y412MC61) GN=splG PE=1 SV=1	Radical SAM protein OS=Kirrobacter mercurialis GN=PK98_07570 PE=4 SV=1
Contig.11975.1	Chloroplast	GO:0042309; homoiothermy; Biological Process|GO:0050825; ice binding; Molecular Function|GO:0050826; response to freezing; Biological Process	IPR000104; Antifreeze protein, type I	--	--	Putative major facilitator superfamily transporter OS=Sphingomonas parapaucimobilis NBRC 15100 GN=SP5_084_00060 PE=4 SV=1
Contig.1198.1	Any other location	GO:0004966; galanin receptor activity; Molecular Function|GO:0007186; G-protein coupled receptor signaling pathway; Biological Process|GO:0007194; negative regulation of adenylate cyclase activity; Biological Process|GO:0016021; integral to membrane; Cellular Component	IPR003908; Galanin receptor 3	--	Iron-regulated outer membrane virulence protein OS=Vibrio cholerae serotype O1 (strain ATCC 39541 / Classical Ogawa 395 / O395) GN=irgA PE=3 SV=1	TonB-denpendent receptor OS=Novosphingobium lindaniclasticum LE124 GN=L284_01430 PE=3 SV=1
Contig.11999.1	Any other location
Contig.12.1	Any other location	GO:0005249; voltage-gated potassium channel activity; Molecular Function|GO:0006813; potassium ion transport; Biological Process|GO:0008076; voltage-gated potassium channel complex; Cellular Component	IPR004050; Potassium channel, voltage dependent, Kv1.3	--	--	TraH family protein OS=Sphingomonas sp. MM-1 GN=G432_21460 PE=4 SV=1
Contig.12.2	Any other location	GO:0006011; UDP-glucose metabolic process; Biological Process|GO:0016020; membrane; Cellular Component	IPR003921; Cellulose synthase, subunit C|IPR012931; TraG-like, N-terminal	--	Protein TraG OS=Escherichia coli (strain K12) GN=traG PE=4 SV=1	TraG domain protein OS=Sphingomonas wittichii (strain RW1 / DSM 6014 / JCM 10273) GN=Swit_5383 PE=4 SV=1
Contig.12.3	Any other location	GO:0005198; structural molecule activity; Molecular Function|GO:0005923; tight junction; Cellular Component|GO:0016020; membrane; Cellular Component	IPR003926; Claudin-8	--	--	Uncharacterized protein OS=Novosphingobium lindaniclasticum LE124 GN=L284_17380 PE=4 SV=1
Contig.120.1	Any other location	GO:0007186; G-protein coupled receptor signaling pathway; Biological Process|GO:0008188; neuropeptide receptor activity; Molecular Function|GO:0016021; integral to membrane; Cellular Component	IPR009150; Neuropeptide B/W receptor family	--	--	DNA, contig: SP643 OS=Sphingomonas paucimobilis NBRC 13935 GN=SP6_43_00230 PE=4 SV=1
Contig.120.2	Chloroplast	GO:0005515; protein binding; Molecular Function|GO:0008667; 2,3-dihydro-2,3-dihydroxybenzoate dehydrogenase activity; Molecular Function|GO:0019290; siderophore biosynthetic process; Biological Process|GO:0055114; oxidation-reduction process; Biological Process	IPR003121; SWIB/MDM2 domain|IPR003560; 2,3-dihydro-2,3-dihydroxybenzoate dehydrogenase|IPR019835; SWIB domain	hypothetical protein; K15223 upstream activation factor subunit UAF30	Upstream activation factor subunit UAF30 OS=Saccharomyces cerevisiae (strain ATCC 204508 / S288c) GN=UAF30 PE=1 SV=1	Uncharacterized protein OS=Sphingomonas taxi GN=MC45_08695 PE=4 SV=1
Contig.120.3	Any other location
Contig.1201.1	Chloroplast	GO:0007186; G-protein coupled receptor signaling pathway; Biological Process|GO:0016021; integral to membrane; Cellular Component|GO:0038036; sphingosine-1-phosphate receptor activity; Molecular Function	IPR004064; EDG-6 sphingosine 1-phosphate receptor	--	--	Uncharacterized protein OS=Hydrogenophaga sp. T4 GN=Y695_04399 PE=4 SV=1
Contig.12030.1	Any other location	--	IPR000533; Tropomyosin	--	--	Uncharacterized protein OS=Asaia platycodi SF2.1 GN=ASAP_3081 PE=4 SV=1
Contig.12032.1	Mitochondrion	--	IPR020467; Potassium channel, voltage dependent, Kv1.4	--	--	Cobyrinic acid ac-diamide synthase OS=Sphingomonas sp. MM-1 GN=G432_17925 PE=4 SV=1
Contig.12065.1	Mitochondrion	GO:0006814; sodium ion transport; Biological Process|GO:0006885; regulation of pH; Biological Process|GO:0015385; sodium:hydrogen antiporter activity; Molecular Function|GO:0016021; integral to membrane; Cellular Component|GO:0055085; transmembrane transport; Biological Process	IPR004709; Na+/H+ exchanger	--	--	--
Contig.12079.1	Any other location	GO:0007155; cell adhesion; Biological Process|GO:0019058; viral infectious cycle; Biological Process|GO:0019062; viral attachment to host cell; Biological Process	IPR000931; Adenovirus fibre protein	--	--	--
Contig.1208.1	Any other location	GO:0005509; calcium ion binding; Molecular Function|GO:0005544; calcium-dependent phospholipid binding; Molecular Function	IPR009116; Annexin, type XXXI	bas1, upb1; beta alanine synthase1 (EC:3.5.1.6); K01431 beta-ureidopropionase [EC:3.5.1.6]	--	Beta-ureidopropionase OS=Zea mays PE=2 SV=1
Contig.12089.1	Any other location	GO:0008242; omega peptidase activity; Molecular Function	IPR006155; Machado-Joseph disease protein MJD	--	--	--
Contig.1209.1	Mitochondrion	GO:0001932; regulation of protein phosphorylation; Biological Process|GO:0005952; cAMP-dependent protein kinase complex; Cellular Component|GO:0008603; cAMP-dependent protein kinase regulator activity; Molecular Function	IPR002373; cAMP/cGMP-dependent protein kinase|IPR020478; AT hook-like	DDB1- and CUL4-associated factor 8-like; K11804 WD repeat-containing protein 42A	--	Putative uncharacterized protein Sb01g030200 OS=Sorghum bicolor GN=Sb01g030200 PE=4 SV=1
Contig.12090.1	Mitochondrion	GO:0003677; DNA binding; Molecular Function|GO:0006281; DNA repair; Biological Process	IPR002008; DNA polymerase, family X, beta-like	--	--	--
Contig.121.1	Any other location	GO:0007155; cell adhesion; Biological Process|GO:0008152; metabolic process; Biological Process|GO:0016597; amino acid binding; Molecular Function	IPR002912; ACT domain|IPR003991; Pertactin virulence factor family	hypothetical protein; K00058 D-3-phosphoglycerate dehydrogenase [EC:1.1.1.95]	D-3-phosphoglycerate dehydrogenase OS=Methanothermobacter thermautotrophicus (strain ATCC 29096 / DSM 1053 / JCM 10044 / NBRC 100330 / Delta H) GN=serA PE=3 SV=1	3-phosphoglycerate dehydrogenase OS=Sphingomonas taxi GN=MC45_10425 PE=3 SV=1
Contig.121.2	Any other location	GO:0006729; tetrahydrobiopterin biosynthetic process; Biological Process|GO:0008124; 4-alpha-hydroxytetrahydrobiopterin dehydratase activity; Molecular Function|GO:0030100; regulation of endocytosis; Biological Process	IPR001533; Transcriptional coactivator/pterin dehydratase|IPR003023; Amphiphysin, isoform 2	Cbr-pcbd-1; C. briggsae CBR-PCBD-1 protein; K01724 4a-hydroxytetrahydrobiopterin dehydratase [EC:4.2.1.96]	Putative pterin-4-alpha-carbinolamine dehydratase OS=Sphingomonas wittichii (strain RW1 / DSM 6014 / JCM 10273) GN=Swit_1419 PE=3 SV=1	Putative pterin-4-alpha-carbinolamine dehydratase OS=Sphingomonas taxi GN=SR41_15160 PE=3 SV=1
Contig.12106.1	Any other location	GO:0006011; UDP-glucose metabolic process; Biological Process|GO:0016020; membrane; Cellular Component	IPR003920; Cellulose synthase, subunit B	--	--	--
Contig.1213.1	Any other location	GO:0045735; nutrient reservoir activity; Molecular Function	IPR001419; HMW glutenin	--	--	Uncharacterized protein OS=Sphingomonas changbaiensis NBRC 104936 GN=SCH01S_48_02310 PE=4 SV=1
Contig.1217.1	Mitochondrion	GO:0016491; oxidoreductase activity; Molecular Function|GO:0055114; oxidation-reduction process; Biological Process	IPR001395; Aldo/keto reductase|IPR020471; Aldo/keto reductase subgroup|IPR023210; NADP-dependent oxidoreductase domain	aldo-keto reductase (EC:1.1.1.-); K00100 [EC:1.1.1.-]	Uncharacterized oxidoreductase YajO OS=Escherichia coli (strain K12) GN=yajO PE=3 SV=2	DNA, contig: SP613 OS=Sphingomonas paucimobilis NBRC 13935 GN=SP6_13_00720 PE=4 SV=1
Contig.12186.1	Any other location	GO:0000272; polysaccharide catabolic process; Biological Process|GO:0003684; damaged DNA binding; Molecular Function|GO:0004386; helicase activity; Molecular Function|GO:0005524; ATP binding; Molecular Function|GO:0006281; DNA repair; Biological Process|GO:0016161; beta-amylase activity; Molecular Function	IPR001371; Glycoside hydrolase, family 14B, plant|IPR005118; Transcription-repair-coupling factor domain	--	Transcription-repair-coupling factor OS=Mycobacterium tuberculosis (strain ATCC 25618 / H37Rv) GN=mfd PE=1 SV=1	DEAD/DEAH box helicase OS=Sphingomonas taxi GN=MC45_09890 PE=4 SV=1
Contig.12188.1	Any other location	--	IPR022344; Gene transfer agent, major tail protein	--	--	--
Contig.12191.1	Mitochondrion
Contig.12197.1	Any other location	GO:0005524; ATP binding; Molecular Function|GO:0016020; membrane; Cellular Component|GO:0017038; protein import; Biological Process	IPR011115; SecA DEAD-like, N-terminal|IPR014018; SecA motor DEAD	hypothetical protein; K03070 preprotein translocase subunit SecA	Protein translocase subunit SecA OS=Sphingomonas wittichii (strain RW1 / DSM 6014 / JCM 10273) GN=secA PE=3 SV=1	Protein translocase subunit SecA OS=Sphingomonas parapaucimobilis NBRC 15100 GN=secA PE=3 SV=1
Contig.122.1	Any other location	GO:0000166; nucleotide binding; Molecular Function|GO:0004812; aminoacyl-tRNA ligase activity; Molecular Function|GO:0005524; ATP binding; Molecular Function|GO:0005737; cytoplasm; Cellular Component|GO:0006418; tRNA aminoacylation for protein translation; Biological Process|GO:0007186; G-protein coupled receptor signaling pathway; Biological Process|GO:0007601; visual perception; Biological Proc…	IPR002314; Aminoacyl-tRNA synthetase, class II (G/ H/ P/ S), conserved domain|IPR002962; Peropsin|IPR004516; Histidine-tRNA ligase/ATP phosphoribosyltransferase regulatory subunit|IPR006195; Aminoacyl-tRNA synthetase, class II	hypothetical protein; K01892 histidyl-tRNA synthetase [EC:6.1.1.21]	Histidine--tRNA ligase OS=Erythrobacter litoralis (strain HTCC2594) GN=hisS PE=3 SV=1	Histidine--tRNA ligase OS=Sphingomonas sp. RIT328 GN=hisS PE=3 SV=1
Contig.122.2	Mitochondrion	GO:0004190; aspartic-type endopeptidase activity; Molecular Function|GO:0006508; proteolysis; Biological Process	IPR001461; Peptidase A1|IPR009781; Protein of unknown function DUF1345	--	--	Uncharacterized protein OS=Sphingomonas sp. RIT328 GN=BW41_03615 PE=4 SV=1
Contig.1220.1	Chloroplast	GO:0016491; oxidoreductase activity; Molecular Function|GO:0046872; metal ion binding; Molecular Function|GO:0055114; oxidation-reduction process; Biological Process	IPR008335; Eukaryotic molybdopterin oxidoreductase	--	--	--
Contig.1220.2	Any other location	GO:0003677; DNA binding; Molecular Function|GO:0003917; DNA topoisomerase type I activity; Molecular Function|GO:0006265; DNA topological change; Biological Process	IPR001631; DNA topoisomerase I	--	--	AtpI protein OS=Sphingomonas paucimobilis NBRC 13935 GN=atpI PE=4 SV=1
Contig.12202.1	Any other location	GO:0004951; cholecystokinin receptor activity; Molecular Function|GO:0007186; G-protein coupled receptor signaling pathway; Biological Process|GO:0016021; integral to membrane; Cellular Component	IPR000596; Cholecystokinin receptor type A	--	--	Fructose-bisphosphate aldolase OS=Sphingomonas sp. Ant20 GN=NI18_01245 PE=4 SV=1
Contig.12203.1	Any other location	GO:0016021; integral to membrane; Cellular Component	IPR000390; Small multidrug resistance protein family|IPR001283; Allergen V5/Tpx-1-related	--	Quaternary ammonium compound-resistance protein SugE OS=Proteus vulgaris GN=sugE PE=3 SV=1	Membrane protein OS=Novosphingobium lindaniclasticum LE124 GN=L284_00355 PE=3 SV=1
Contig.1221.1	Any other location	--	IPR000108; Neutrophil cytosol factor 2 p67phox	--	--	--
Contig.12249.1	Chloroplast	GO:0005179; hormone activity; Molecular Function|GO:0005576; extracellular region; Cellular Component	IPR022421; Relaxin	--	Penicillin-binding protein 1A OS=Rickettsia bellii (strain RML369-C) GN=mrcA PE=3 SV=1	Penicillin-binding protein OS=Sphingomonas taxi GN=MC45_06920 PE=4 SV=1
Contig.1225.1	Mitochondrion	GO:0001614; purinergic nucleotide receptor activity; Molecular Function|GO:0005216; ion channel activity; Molecular Function|GO:0005524; ATP binding; Molecular Function|GO:0006811; ion transport; Biological Process|GO:0016020; membrane; Cellular Component	IPR001429; P2X purinoreceptor|IPR001466; Beta-lactamase-related	--	--	Putative hydrolase OS=Sphingomonas parapaucimobilis NBRC 15100 GN=SP5_097_00610 PE=4 SV=1
Contig.12261.1	Chloroplast	GO:0042309; homoiothermy; Biological Process|GO:0050825; ice binding; Molecular Function|GO:0050826; response to freezing; Biological Process	IPR000104; Antifreeze protein, type I	--	--	--
Contig.1227.1	Any other location	GO:0004252; serine-type endopeptidase activity; Molecular Function|GO:0006508; proteolysis; Biological Process	IPR001316; Peptidase S1A, streptogrisin	--	--	--
Contig.12272.1	Chloroplast	GO:0000015; phosphopyruvate hydratase complex; Cellular Component|GO:0000287; magnesium ion binding; Molecular Function|GO:0004634; phosphopyruvate hydratase activity; Molecular Function|GO:0006096; glycolysis; Biological Process	IPR000941; Enolase	--	--	--
Contig.1228.1	Mitochondrion	--	IPR002938; Monooxygenase, FAD-binding|IPR023262; Active regulator of SIRT1	hypothetical protein; K02266 cytochrome c oxidase subunit 6a	Anhydrotetracycline monooxygenase OS=Streptomyces rimosus GN=otcC PE=1 SV=1	FAD-dependent oxidoreductase OS=Mesorhizobium sp. LNHC209A00 GN=X738_25655 PE=4 SV=1
Contig.12285.1	Chloroplast
Contig.123.1	Any other location	GO:0003700; sequence-specific DNA binding transcription factor activity; Molecular Function|GO:0005634; nucleus; Cellular Component|GO:0006355; regulation of transcription, DNA-dependent; Biological Process|GO:0008299; isoprenoid biosynthetic process; Biological Process	IPR000092; Polyprenyl synthetase|IPR001699; Transcription factor, T-box|IPR017446; Polyprenyl synthetase-related|IPR026225; Daughter-specific expression protein 2	hypothetical protein; K05356 all-trans-nonaprenyl-diphosphate synthase [EC:2.5.1.84 2.5.1.85]	Octaprenyl-diphosphate synthase OS=Haemophilus influenzae (strain ATCC 51907 / DSM 11121 / KW20 / Rd) GN=ispB PE=1 SV=1	Farnesyltranstransferase OS=Sphingomonas taxi GN=MC45_09750 PE=3 SV=1
Contig.1230.1	Any other location	GO:0006935; chemotaxis; Biological Process|GO:0006955; immune response; Biological Process|GO:0007186; G-protein coupled receptor signaling pathway; Biological Process|GO:0016021; integral to membrane; Cellular Component|GO:0016493; C-C chemokine receptor activity; Molecular Function	IPR004069; CC chemokine receptor 9|IPR027453; Threonine synthase, Gram-negative bacteria-type	hypothetical protein; K01733 threonine synthase [EC:4.2.3.1]	Threonine synthase OS=Pseudomonas aeruginosa (strain ATCC 15692 / PAO1 / 1C / PRS 101 / LMG 12228) GN=thrC PE=3 SV=3	Threonine synthase OS=Sphingomonas sp. Ant20 GN=NI18_17580 PE=4 SV=1
Contig.12338.1	Chloroplast	GO:0005886; plasma membrane; Cellular Component|GO:0006807; nitrogen compound metabolic process; Biological Process|GO:0006813; potassium ion transport; Biological Process|GO:0015079; potassium ion transmembrane transporter activity; Molecular Function	IPR005483; Carbamoyl-phosphate synthase large subunit, CPSase domain|IPR006036; Potassium uptake protein TrkA	--	--	--
Contig.12345.1	Any other location
Contig.12352.1	Any other location	GO:0005164; tumor necrosis factor receptor binding; Molecular Function|GO:0006955; immune response; Biological Process|GO:0016020; membrane; Cellular Component|GO:0016311; dephosphorylation; Biological Process|GO:0050380; undecaprenyl-diphosphatase activity; Molecular Function	IPR002959; Tumour necrosis factor alpha/cachectin|IPR003824; Bacitracin resistance protein BacA	--	Undecaprenyl-diphosphatase OS=Sphingomonas wittichii (strain RW1 / DSM 6014 / JCM 10273) GN=uppP PE=3 SV=1	Undecaprenyl-diphosphatase OS=Sphingomonas taxi GN=uppP PE=3 SV=1
Contig.1237.1	Any other location	GO:0003723; RNA binding; Molecular Function|GO:0005524; ATP binding; Molecular Function|GO:0006364; rRNA processing; Biological Process|GO:0008033; tRNA processing; Biological Process|GO:0008168; methyltransferase activity; Molecular Function|GO:0016020; membrane; Cellular Component|GO:0016887; ATPase activity; Molecular Function|GO:0042953; lipoprotein transport; Biological Process|GO:0042954; l…	IPR000692; Fibrillarin|IPR003439; ABC transporter-like|IPR015854; ABC transporter, lipoprotein release, LolD	hypothetical protein; K02003 putative ABC transport system ATP-binding protein	Lipoprotein-releasing system ATP-binding protein LolD OS=Novosphingobium aromaticivorans (strain DSM 12444 / F199) GN=lolD PE=3 SV=1	Lipoprotein-releasing system ATP-binding protein LolD OS=Sphingomonas sp. Ant20 GN=lolD PE=3 SV=1
Contig.12372.1	Any other location	GO:0003723; RNA binding; Molecular Function|GO:0005576; extracellular region; Cellular Component|GO:0006955; immune response; Biological Process|GO:0008009; chemokine activity; Molecular Function	IPR003029; Ribosomal protein S1, RNA-binding domain|IPR008105; C chemokine ligand 1	--	30S ribosomal protein S1 OS=Neisseria meningitidis serogroup B (strain MC58) GN=rpsA PE=1 SV=1	30S ribosomal protein S1 OS=Sphingobium ummariense RL-3 GN=M529_10240 PE=3 SV=1
Contig.1238.1	Mitochondrion	GO:0005198; structural molecule activity; Molecular Function|GO:0005923; tight junction; Cellular Component|GO:0006508; proteolysis; Biological Process|GO:0008233; peptidase activity; Molecular Function	IPR002142; Peptidase S49|IPR003550; Claudin-4	hypothetical protein; K04773 protease IV [EC:3.4.21.-]	Protease 4 OS=Escherichia coli (strain K12) GN=sppA PE=1 SV=2	Peptidase S49 OS=Phaeospirillum molischianum DSM 120 GN=PHAMO_340049 PE=4 SV=1
Contig.1239.1	Any other location	GO:0007186; G-protein coupled receptor signaling pathway; Biological Process|GO:0008502; melatonin receptor activity; Molecular Function|GO:0016021; integral to membrane; Cellular Component	IPR002279; Melatonin receptor type 1C	--	--	--
Contig.124.1	Any other location	GO:0000976; transcription regulatory region sequence-specific DNA binding; Molecular Function|GO:0004222; metalloendopeptidase activity; Molecular Function|GO:0005452; inorganic anion exchanger activity; Molecular Function|GO:0006508; proteolysis; Biological Process|GO:0006820; anion transport; Biological Process|GO:0016020; membrane; Cellular Component	IPR000047; Helix-turn-helix motif|IPR001567; Peptidase M3A/M3B|IPR001717; Anion exchange protein	peptidyl-dipeptidase, putative; K01284 peptidyl-dipeptidase Dcp [EC:3.4.15.5]	Peptidyl-dipeptidase dcp OS=Escherichia coli (strain K12) GN=dcp PE=1 SV=4	Peptidyl-dipeptidase DCP OS=Gluconobacter oxydans (strain 621H) GN=GOX2134 PE=3 SV=1
Contig.12405.1	Any other location	GO:0042309; homoiothermy; Biological Process|GO:0050825; ice binding; Molecular Function|GO:0050826; response to freezing; Biological Process	IPR000104; Antifreeze protein, type I	--	--	Uncharacterized protein OS=Setaria italica GN=Si024267m.g PE=4 SV=1
Contig.12408.1	Chloroplast	--	--	--	--	Uncharacterised protein OS=Bordetella pertussis GN=ERS018349_02576 PE=4 SV=1
Contig.12427.1	Mitochondrion	GO:0005267; potassium channel activity; Molecular Function|GO:0016020; membrane; Cellular Component|GO:0071805; potassium ion transmembrane transport; Biological Process	IPR000305; GIY-YIG nuclease superfamily|IPR001779; Two pore domain potassium channel, TWIK-1	--	--	Endonuclease OS=Sphingomonas taxi GN=MC45_03525 PE=4 SV=1
Contig.1243.1	Any other location	GO:0016020; membrane; Cellular Component	IPR001107; Band 7 protein|IPR001972; Stomatin|IPR024949; Bet v I type allergen	similar to membrane associated protein SLP-2; K11293 protein HIRA/HIR1	Protein QmcA OS=Shigella flexneri GN=qmcA PE=3 SV=1	Membrane protein OS=Sphingomonas taxi GN=MC45_02925 PE=4 SV=1
Contig.12431.1	Any other location	--	IPR020467; Potassium channel, voltage dependent, Kv1.4	hypothetical protein; K00548 5-methyltetrahydrofolate--homocysteine methyltransferase [EC:2.1.1.13]	Methionine synthase OS=Escherichia coli (strain K12) GN=metH PE=1 SV=5	5-methyltetrahydrofolate--homocysteine methyltransferase OS=Sphingomonas parapaucimobilis NBRC 15100 GN=metH PE=4 SV=1
Contig.12440.1	Mitochondrion	GO:0007186; G-protein coupled receptor signaling pathway; Biological Process|GO:0016021; integral to membrane; Cellular Component|GO:0016492; G-protein coupled neurotensin receptor activity; Molecular Function	IPR003986; Neurotensin type 2 receptor	--	--	--
Contig.1245.1	Any other location	GO:0003677; DNA binding; Molecular Function|GO:0003899; DNA-directed RNA polymerase activity; Molecular Function|GO:0005516; calmodulin binding; Molecular Function|GO:0006351; transcription, DNA-dependent; Biological Process	IPR002101; Myristoylated alanine-rich C-kinase substrate MARCKS|IPR007080; RNA polymerase Rpb1, domain 1	rpoC1; RNA polymerase beta' chain; K03046 DNA-directed RNA polymerase subunit beta' [EC:2.7.7.6]	DNA-directed RNA polymerase subunit beta' OS=Sphingopyxis alaskensis (strain DSM 13593 / LMG 18877 / RB2256) GN=rpoC PE=3 SV=1	DNA-directed RNA polymerase subunit beta' OS=Sphingomonas parapaucimobilis NBRC 15100 GN=rpoC PE=3 SV=1
Contig.12458.1	Chloroplast	GO:0042309; homoiothermy; Biological Process|GO:0050825; ice binding; Molecular Function|GO:0050826; response to freezing; Biological Process	IPR000104; Antifreeze protein, type I	--	--	--
Contig.1246.1	Mitochondrion	GO:0003677; DNA binding; Molecular Function|GO:0003735; structural constituent of ribosome; Molecular Function|GO:0004519; endonuclease activity; Molecular Function|GO:0005515; protein binding; Molecular Function|GO:0005622; intracellular; Cellular Component|GO:0005840; ribosome; Cellular Component|GO:0006412; translation; Biological Process|GO:0009307; DNA restriction-modification system; Biolog…	IPR000530; Ribosomal protein S12e|IPR001452; Src homology-3 domain|IPR007560; Restriction endonuclease type IV, Mrr	--	--	--
Contig.12463.1	Any other location	GO:0000150; recombinase activity; Molecular Function|GO:0001932; regulation of protein phosphorylation; Biological Process|GO:0003677; DNA binding; Molecular Function|GO:0005952; cAMP-dependent protein kinase complex; Cellular Component|GO:0006310; DNA recombination; Biological Process|GO:0008603; cAMP-dependent protein kinase regulator activity; Molecular Function	IPR002373; cAMP/cGMP-dependent protein kinase|IPR006119; Resolvase, N-terminal	--	DNA-invertase OS=Enterobacteria phage P7 GN=cin PE=3 SV=1	Resolvase domain-containing protein OS=Sphingomonas sp. LH128 GN=LH128_00932 PE=4 SV=1
Contig.12483.1	Any other location	GO:0001614; purinergic nucleotide receptor activity; Molecular Function|GO:0005216; ion channel activity; Molecular Function|GO:0005524; ATP binding; Molecular Function|GO:0006811; ion transport; Biological Process|GO:0016020; membrane; Cellular Component	IPR003048; P2X5 purinoceptor	--	--	Uncharacterized protein OS=Loktanella cinnabarina LL-001 GN=MBELCI_2452 PE=4 SV=1
Contig.12484.1	Mitochondrion	GO:0000785; chromatin; Cellular Component|GO:0005634; nucleus; Cellular Component|GO:0031492; nucleosomal DNA binding; Molecular Function	IPR000079; High mobility group nucleosome-binding domain-containing family	--	--	--
Contig.1249.1	Any other location	GO:0003677; DNA binding; Molecular Function|GO:0003887; DNA-directed DNA polymerase activity; Molecular Function|GO:0006260; DNA replication; Biological Process	IPR002298; DNA polymerase A	--	--	--
Contig.12510.1	Any other location	GO:0004222; metalloendopeptidase activity; Molecular Function|GO:0006508; proteolysis; Biological Process|GO:0016491; oxidoreductase activity; Molecular Function|GO:0046872; metal ion binding; Molecular Function|GO:0055114; oxidation-reduction process; Biological Process	IPR000718; Peptidase M13|IPR008335; Eukaryotic molybdopterin oxidoreductase|IPR015685; Aquaporin 9|IPR018497; Peptidase M13, C-terminal domain	AGAP007796-PA-like; K01415 endothelin-converting enzyme [EC:3.4.24.71]	Neprilysin OS=Rattus norvegicus GN=Mme PE=1 SV=2	Peptidase M13 family protein OS=Sphingomonas parapaucimobilis NBRC 15100 GN=SP5_001_00750 PE=4 SV=1
Contig.12512.1	Chloroplast	GO:0005922; connexon complex; Cellular Component|GO:0007154; cell communication; Biological Process	IPR002269; Gap junction beta-3 protein (Cx31)	--	--	--
Contig.12514.1	Any other location	GO:0007186; G-protein coupled receptor signaling pathway; Biological Process|GO:0016021; integral to membrane; Cellular Component	IPR000370; Prostacyclin (prostanoid IP) receptor	--	--	--
Contig.1253.1	Any other location	GO:0003824; catalytic activity; Molecular Function|GO:0007186; G-protein coupled receptor signaling pathway; Biological Process|GO:0008152; metabolic process; Biological Process|GO:0016021; integral to membrane; Cellular Component	IPR000370; Prostacyclin (prostanoid IP) receptor|IPR000581; Dihydroxy-acid/6-phosphogluconate dehydratase	dihydroxy acid dehydratase (EC:4.2.1.-); K01687 dihydroxy-acid dehydratase [EC:4.2.1.9]	Putative dehydratase IlvD1 OS=Rhizobium meliloti (strain 1021) GN=ilvD1 PE=3 SV=1	Dihydroxy-acid dehydratase OS=Sphingomonas taxi GN=MC45_07820 PE=4 SV=1
Contig.12541.1	Chloroplast	GO:0004499; N,N-dimethylaniline monooxygenase activity; Molecular Function|GO:0055114; oxidation-reduction process; Biological Process	IPR002253; Flavin monooxygenase (FMO) 1	--	--	--
Contig.12548.1	Any other location	GO:0005887; integral to plasma membrane; Cellular Component|GO:0007186; G-protein coupled receptor signaling pathway; Biological Process|GO:0016907; G-protein coupled acetylcholine receptor activity; Molecular Function|GO:0040012; regulation of locomotion; Biological Process|GO:0046541; saliva secretion; Biological Process|GO:0050890; cognition; Biological Process	IPR002228; Muscarinic acetylcholine receptor M1	--	--	--
Contig.1255.1	Mitochondrion	GO:0003735; structural constituent of ribosome; Molecular Function|GO:0006412; translation; Biological Process|GO:0015935; small ribosomal subunit; Cellular Component	IPR005679; Ribosomal protein S12, bacteria	--	--	--
Contig.12573.1	Mitochondrion	GO:0005856; cytoskeleton; Cellular Component|GO:0007160; cell-matrix adhesion; Biological Process	IPR001904; Paxillin	--	--	--
Contig.12580.1	Mitochondrion	GO:0006520; cellular amino acid metabolic process; Biological Process	IPR006034; Asparaginase/glutaminase	--	--	--
Contig.12585.1	Any other location	--	--	--	--	Uncharacterized protein OS=Ralstonia solanacearum UW551 GN=RRSL_00441 PE=4 SV=1
Contig.126.1	Any other location	GO:0003677; DNA binding; Molecular Function|GO:0005044; scavenger receptor activity; Molecular Function|GO:0005515; protein binding; Molecular Function|GO:0006355; regulation of transcription, DNA-dependent; Biological Process|GO:0016020; membrane; Cellular Component	IPR000980; SH2 domain|IPR001190; SRCR domain|IPR001523; Paired domain	--	--	Uncharacterized protein OS=Sphingomonas sp. RIT328 GN=BW41_00266 PE=4 SV=1
Contig.12603.1	Mitochondrion	GO:0005506; iron ion binding; Molecular Function|GO:0015671; oxygen transport; Biological Process|GO:0019825; oxygen binding; Molecular Function|GO:0020037; heme binding; Molecular Function	IPR013316; Globin, annelid-type	--	--	--
Contig.1262.1	Any other location	GO:0004930; G-protein coupled receptor activity; Molecular Function|GO:0016020; membrane; Cellular Component|GO:0016021; integral to membrane; Cellular Component|GO:0016539; intein-mediated protein splicing; Biological Process	IPR003051; GPCR, family 2, corticotropin releasing factor receptor|IPR005495; Permease YjgP/YjgQ, predicted|IPR006142; Intein	--	--	DNA, contig: SP607 OS=Sphingomonas paucimobilis NBRC 13935 GN=SP6_07_01140 PE=4 SV=1
Contig.1263.1	Any other location	GO:0001539; ciliary or bacterial-type flagellar motility; Biological Process|GO:0005198; structural molecule activity; Molecular Function|GO:0009428; bacterial-type flagellum basal body, distal rod, P ring; Cellular Component|GO:0030288; outer membrane-bounded periplasmic space; Cellular Component	IPR001782; Flagellar P-ring protein	--	--	Uncharacterized protein OS=Arundo donax PE=4 SV=1
Contig.1264.1	Chloroplast	GO:0005506; iron ion binding; Molecular Function|GO:0016705; oxidoreductase activity, acting on paired donors, with incorporation or reduction of molecular oxygen; Molecular Function|GO:0020037; heme binding; Molecular Function|GO:0055114; oxidation-reduction process; Biological Process	IPR002401; Cytochrome P450, E-class, group I	--	--	--
Contig.12652.1	Chloroplast	GO:0004964; luteinizing hormone receptor activity; Molecular Function|GO:0007186; G-protein coupled receptor signaling pathway; Biological Process|GO:0016021; integral to membrane; Cellular Component	IPR002273; Lutropin-choriogonadotropic hormone receptor	--	--	--
Contig.12654.1	Any other location	GO:0015232; heme transporter activity; Molecular Function|GO:0015886; heme transport; Biological Process|GO:0016020; membrane; Cellular Component|GO:0017004; cytochrome complex assembly; Biological Process	IPR003567; Cytochrome c-type biogenesis protein|IPR017039; Virulence factor BrkB	--	--	DNA, contig: SP602 OS=Sphingomonas paucimobilis NBRC 13935 GN=SP6_02_00310 PE=4 SV=1
Contig.12674.1	Chloroplast	GO:0003735; structural constituent of ribosome; Molecular Function|GO:0005622; intracellular; Cellular Component|GO:0005840; ribosome; Cellular Component|GO:0006412; translation; Biological Process	IPR001859; Ribosomal protein P2	--	--	--
Contig.12679.1	Mitochondrion
Contig.1269.1	Any other location	GO:0005576; extracellular region; Cellular Component|GO:0009306; protein secretion; Biological Process|GO:0016020; membrane; Cellular Component	IPR001712; Type III secretion system FHIPEP|IPR008120; Dense granule Gra7 protein	--	Flagellar biosynthesis protein FlhA OS=Buchnera aphidicola subsp. Acyrthosiphon pisum (strain APS) GN=flhA PE=3 SV=1	Sphingomonas taxi strain 30a NODE_39, whole genome shotgun sequence OS=Sphingomonas taxi GN=SR41_12795 PE=4 SV=1
Contig.127.1	Any other location	GO:0007155; cell adhesion; Biological Process|GO:0008152; metabolic process; Biological Process|GO:0016491; oxidoreductase activity; Molecular Function|GO:0016539; intein-mediated protein splicing; Biological Process	IPR002198; Short-chain dehydrogenase/reductase SDR|IPR003992; Pertactin|IPR006142; Intein	oxoacyl-ACP reductase, putative (EC:1.1.1.100); K00059 3-oxoacyl-[acyl-carrier protein] reductase [EC:1.1.1.100]	Rhamnolipids biosynthesis 3-oxoacyl-[acyl-carrier-protein] reductase OS=Pseudomonas aeruginosa (strain ATCC 15692 / PAO1 / 1C / PRS 101 / LMG 12228) GN=rhlG PE=1 SV=1	Sphingomonas taxi strain 30a NODE_4, whole genome shotgun sequence OS=Sphingomonas taxi GN=SR41_09530 PE=3 SV=1
Contig.1272.1	Any other location
Contig.1272.2	Chloroplast	--	IPR023274; Aquaporin 1	--	--	--
Contig.12753.1	Mitochondrion	GO:0005351; sugar:hydrogen symporter activity; Molecular Function|GO:0007186; G-protein coupled receptor signaling pathway; Biological Process|GO:0009401; phosphoenolpyruvate-dependent sugar phosphotransferase system; Biological Process|GO:0016021; integral to membrane; Cellular Component|GO:0035556; intracellular signal transduction; Biological Process	IPR000370; Prostacyclin (prostanoid IP) receptor|IPR005698; Phosphotransferase system, phosphocarrier HPr protein|IPR006019; Phosphotyrosine interaction domain, Shc-like	--	--	--
Contig.1277.1	Mitochondrion	GO:0003824; catalytic activity; Molecular Function|GO:0006596; polyamine biosynthetic process; Biological Process	IPR000183; Ornithine/DAP/Arg decarboxylase|IPR002433; Ornithine decarboxylase|IPR022643; Orn/DAP/Arg decarboxylase 2, C-terminal	hypothetical protein; K01581 ornithine decarboxylase [EC:4.1.1.17]	Ornithine decarboxylase 1 OS=Xenopus laevis GN=odc1-a PE=2 SV=1	Sphingomonas taxi strain 30a NODE_2, whole genome shotgun sequence OS=Sphingomonas taxi GN=SR41_06385 PE=3 SV=1
Contig.12770.1	Chloroplast
Contig.12794.1	Any other location	--	--	--	--	C2C2-DOF transcription factor OS=Zea mays GN=cl830_1(337) PE=2 SV=1
Contig.128.1	Any other location	GO:0005249; voltage-gated potassium channel activity; Molecular Function|GO:0006813; potassium ion transport; Biological Process|GO:0008076; voltage-gated potassium channel complex; Cellular Component	IPR004052; Potassium channel, voltage dependent, Kv1.5	SORBIDRAFT_07g010440, Sb07g010440; hypothetical protein; K10691 E3 ubiquitin-protein ligase UBR4 [EC:6.3.2.19]	Auxin transport protein BIG OS=Oryza sativa subsp. japonica GN=Os09g0247700 PE=2 SV=1	Putative uncharacterized protein Sb07g010440 OS=Sorghum bicolor GN=Sb07g010440 PE=4 SV=1
Contig.1282.1	Mitochondrion	GO:0005507; copper ion binding; Molecular Function|GO:0006807; nitrogen compound metabolic process; Biological Process|GO:0050421; nitrite reductase (NO-forming) activity; Molecular Function|GO:0055114; oxidation-reduction process; Biological Process	IPR001287; Nitrite reductase, copper-type|IPR006311; Twin-arginine translocation pathway, signal sequence|IPR011707; Multicopper oxidase, type 3	hypothetical protein; K00423 L-ascorbate oxidase [EC:1.10.3.3]	Copper resistance protein A OS=Escherichia coli GN=pcoA PE=3 SV=1	Copper-binding protein OS=Sphingomonas taxi GN=MC45_02190 PE=4 SV=1
Contig.12826.1	Chloroplast	GO:0003700; sequence-specific DNA binding transcription factor activity; Molecular Function|GO:0006355; regulation of transcription, DNA-dependent; Biological Process	IPR000843; Transcription regulator HTH, LacI|IPR001775; GspD/PilQ family	--	--	--
Contig.1285.1	Any other location	GO:0003677; DNA binding; Molecular Function|GO:0003723; RNA binding; Molecular Function|GO:0004654; polyribonucleotide nucleotidyltransferase activity; Molecular Function|GO:0006355; regulation of transcription, DNA-dependent; Biological Process|GO:0006402; mRNA catabolic process; Biological Process	IPR002059; Cold-shock protein, DNA-binding|IPR003017; Amphiphysin, isoform 1|IPR003029; Ribosomal protein S1, RNA-binding domain|IPR004087; K Homology domain|IPR004088; K Homology domain, type 1|IPR012162; Polyribonucleotide nucleotidyltransferase|IPR022967; RNA-binding domain, S1	hypothetical protein; K00962 polyribonucleotide nucleotidyltransferase [EC:2.7.7.8]	Polyribonucleotide nucleotidyltransferase OS=Sphingopyxis alaskensis (strain DSM 13593 / LMG 18877 / RB2256) GN=pnp PE=3 SV=1	Polyribonucleotide nucleotidyltransferase OS=Sphingomonas paucimobilis NBRC 13935 GN=pnp PE=3 SV=1
Contig.12853.1	Any other location	GO:0006810; transport; Biological Process|GO:0015288; porin activity; Molecular Function|GO:0016020; membrane; Cellular Component	IPR001702; Porin, Gram-negative type	--	--	--
Contig.1286.1	Mitochondrion	GO:0005247; voltage-gated chloride channel activity; Molecular Function|GO:0006821; chloride transport; Biological Process|GO:0016020; membrane; Cellular Component	IPR002946; Intracellular chloride channel|IPR008490; Transposase InsH, N-terminal	--	--	Transposase, IS4 family OS=Sphingomonas wittichii (strain RW1 / DSM 6014 / JCM 10273) GN=Swit_2767 PE=4 SV=1
Contig.12864.1	Chloroplast	GO:0003735; structural constituent of ribosome; Molecular Function|GO:0005622; intracellular; Cellular Component|GO:0005840; ribosome; Cellular Component|GO:0006412; translation; Biological Process	IPR001859; Ribosomal protein P2	--	--	--
Contig.1287.1	Any other location	--	IPR020434; LanC-like protein	--	--	--
Contig.12881.1	Any other location	GO:0001505; regulation of neurotransmitter levels; Biological Process|GO:0004969; histamine receptor activity; Molecular Function|GO:0007186; G-protein coupled receptor signaling pathway; Biological Process|GO:0016021; integral to membrane; Cellular Component	IPR003980; Histamine H3 receptor	--	--	--
Contig.1291.1	Any other location	GO:0042309; homoiothermy; Biological Process|GO:0050825; ice binding; Molecular Function|GO:0050826; response to freezing; Biological Process	IPR000104; Antifreeze protein, type I|IPR020478; AT hook-like	--	--	TonB-dependent receptor-like protein OS=Sphingobium sp. ba1 GN=IL54_1629 PE=4 SV=1
Contig.1292.1	Any other location	GO:0004930; G-protein coupled receptor activity; Molecular Function|GO:0005215; transporter activity; Molecular Function|GO:0006810; transport; Biological Process|GO:0007186; G-protein coupled receptor signaling pathway; Biological Process|GO:0007596; blood coagulation; Biological Process|GO:0016020; membrane; Cellular Component|GO:0016021; integral to membrane; Cellular Component	IPR000935; Thrombin receptor|IPR001036; Acriflavin resistance protein	hypothetical protein; K07798 Cu(I)/Ag(I) efflux system membrane protein CusB/SilB	Protein HelA OS=Legionella pneumophila GN=helA PE=3 SV=1	Cytochrome C peroxidase OS=Sphingomonas taxi GN=MC45_00890 PE=4 SV=1
Contig.12921.1	Any other location	GO:0005215; transporter activity; Molecular Function|GO:0006810; transport; Biological Process|GO:0016020; membrane; Cellular Component|GO:0016021; integral to membrane; Cellular Component|GO:0055085; transmembrane transport; Biological Process	IPR001036; Acriflavin resistance protein|IPR011701; Major facilitator superfamily|IPR020846; Major facilitator superfamily domain	--	Putative multidrug resistance protein MdtD OS=Enterobacter sp. (strain 638) GN=mdtD PE=3 SV=1	Major facilitator transporter OS=Sphingomonas taxi GN=MC45_00650 PE=4 SV=1
Contig.12931.1	Mitochondrion	GO:0004930; G-protein coupled receptor activity; Molecular Function|GO:0007186; G-protein coupled receptor signaling pathway; Biological Process|GO:0016021; integral to membrane; Cellular Component	IPR002280; Melatonin-related receptor 1X	--	--	--
Contig.12937.1	Any other location	GO:0005125; cytokine activity; Molecular Function|GO:0005576; extracellular region; Cellular Component|GO:0006955; immune response; Biological Process	IPR000098; Interleukin-10|IPR013847; POU domain	--	--	Putative gag-pol polyprotein OS=Zea mays GN=Z195D10.11 PE=4 SV=1
Contig.1295.1	Any other location	GO:0004190; aspartic-type endopeptidase activity; Molecular Function|GO:0005515; protein binding; Molecular Function|GO:0005794; Golgi apparatus; Cellular Component|GO:0006509; membrane protein ectodomain proteolysis; Biological Process	IPR003018; GAF domain|IPR009121; Peptidase A1, beta-site APP cleaving enzyme 2, BACE 2	--	--	Histidine kinase OS=Sphingomonas sp. WHSC-8 GN=TS85_21370 PE=4 SV=1
Contig.12963.1	Mitochondrion
Contig.12964.1	Any other location	GO:0005507; copper ion binding; Molecular Function|GO:0005515; protein binding; Molecular Function|GO:0008131; primary amine oxidase activity; Molecular Function|GO:0009279; cell outer membrane; Cellular Component|GO:0009308; amine metabolic process; Biological Process|GO:0016021; integral to membrane; Cellular Component|GO:0016491; oxidoreductase activity; Molecular Function|GO:0048038; quinone …	IPR000269; Copper amine oxidase|IPR000415; Nitroreductase-like|IPR000980; SH2 domain|IPR006664; Outer membrane protein, bacterial	--	Putative NADH dehydrogenase/NAD(P)H nitroreductase xcc-b100_0585 OS=Xanthomonas campestris pv. campestris (strain B100) GN=xcc-b100_0585 PE=3 SV=1	Putative nitroreductase OS=Sphingomonas parapaucimobilis NBRC 15100 GN=SP5_070_00850 PE=4 SV=1
Contig.12999.1	Mitochondrion	--	IPR013284; Beta-catenin	--	--	--
Contig.13.1	Any other location	GO:0000976; transcription regulatory region sequence-specific DNA binding; Molecular Function|GO:0007155; cell adhesion; Biological Process	IPR000047; Helix-turn-helix motif|IPR005428; Adhesion molecule CD36|IPR019476; Type IV secretion system, TraD, DNA-binding domain|IPR019950; Surface protein from Gram-positive cocci, anchor region	--	Coupling protein TraD OS=Escherichia coli (strain K12) GN=traD PE=1 SV=4	Scaffold40, whole genome shotgun sequence OS=Novosphingobium sp. P6W GN=TQ38_25390 PE=4 SV=1
Contig.13.2	Chloroplast	GO:0005249; voltage-gated potassium channel activity; Molecular Function|GO:0006813; potassium ion transport; Biological Process|GO:0016020; membrane; Cellular Component	IPR003949; Potassium channel, voltage-dependent, EAG	--	--	Uncharacterized protein OS=Sphingomonas sp. LH128 GN=LH128_05655 PE=4 SV=1
Contig.13.3	Any other location	GO:0004947; bradykinin receptor activity; Molecular Function|GO:0006939; smooth muscle contraction; Biological Process|GO:0006950; response to stress; Biological Process|GO:0007186; G-protein coupled receptor signaling pathway; Biological Process|GO:0016021; integral to membrane; Cellular Component|GO:0042310; vasoconstriction; Biological Process	IPR001504; Bradykinin receptor B2	--	--	Uncharacterized protein OS=Sphingomonas sp. SRS2 GN=WP12_16235 PE=4 SV=1
Contig.130.1	Any other location
Contig.130.2	Any other location	GO:0008199; ferric iron binding; Molecular Function|GO:0016226; iron-sulfur cluster assembly; Biological Process	IPR002908; Frataxin/CyaY	--	--	--
Contig.1300.1	Chloroplast	GO:0005509; calcium ion binding; Molecular Function|GO:0005544; calcium-dependent phospholipid binding; Molecular Function	IPR009116; Annexin, type XXXI|IPR020478; AT hook-like	--	--	--
Contig.1301.1	Mitochondrion	GO:0005247; voltage-gated chloride channel activity; Molecular Function|GO:0006821; chloride transport; Biological Process|GO:0016020; membrane; Cellular Component|GO:0055085; transmembrane transport; Biological Process	IPR001807; Chloride channel, voltage gated	--	--	--
Contig.1304.1	Any other location	--	IPR008107; Mycoplasma P48 major surface lipoprotein	--	--	Phage integrase family protein OS=Sphingomonas sp. RIT328 GN=BW41_00309 PE=4 SV=1
Contig.1304.2	Mitochondrion	--	--	--	--	Phage integrase family protein OS=Sphingomonas sp. RIT328 GN=BW41_00309 PE=4 SV=1
Contig.13042.1	Chloroplast	GO:0004993; serotonin receptor activity; Molecular Function|GO:0007186; G-protein coupled receptor signaling pathway; Biological Process|GO:0016021; integral to membrane; Cellular Component	IPR001397; 5-Hydroxytryptamine 5A receptor	--	--	--
Contig.13095.1	Chloroplast	GO:0003735; structural constituent of ribosome; Molecular Function|GO:0005622; intracellular; Cellular Component|GO:0005840; ribosome; Cellular Component|GO:0006412; translation; Biological Process	IPR001859; Ribosomal protein P2	--	--	--
Contig.13125.1	Chloroplast	GO:0005044; scavenger receptor activity; Molecular Function|GO:0006281; DNA repair; Biological Process|GO:0008413; 8-oxo-7,8-dihydroguanosine triphosphate pyrophosphatase activity; Molecular Function|GO:0016020; membrane; Cellular Component	IPR001190; SRCR domain|IPR003563; 7,8-dihydro-8-oxoguanine triphosphatase	--	--	--
Contig.1313.1	Mitochondrion	GO:0004871; signal transducer activity; Molecular Function|GO:0006935; chemotaxis; Biological Process|GO:0007165; signal transduction; Biological Process|GO:0016020; membrane; Cellular Component	IPR004090; Chemotaxis methyl-accepting receptor	--	--	Acyl-CoA dehydrogenase OS=Sphingomonas taxi GN=MC45_16770 PE=4 SV=1
Contig.1314.1	Any other location	GO:0006814; sodium ion transport; Biological Process|GO:0006885; regulation of pH; Biological Process|GO:0015385; sodium:hydrogen antiporter activity; Molecular Function|GO:0016021; integral to membrane; Cellular Component	IPR001953; Na+/H+ exchanger, isoform 2 (NHE2)|IPR002645; STAS domain	--	Putative sulfate transporter YbaR OS=Bacillus subtilis (strain 168) GN=ybaR PE=3 SV=2	Sulphate transporter OS=Novosphingobium aromaticivorans (strain DSM 12444 / F199) GN=Saro_0374 PE=4 SV=1
Contig.1316.1	Mitochondrion	GO:0007186; G-protein coupled receptor signaling pathway; Biological Process|GO:0016020; membrane; Cellular Component|GO:0016519; gastric inhibitory peptide receptor activity; Molecular Function	IPR001749; GPCR, family 2, gastric inhibitory polypeptide receptor	--	--	Uncharacterized protein OS=Mastigocladus laminosus UU774 GN=SP67_07570 PE=4 SV=1
Contig.13175.1	Chloroplast	GO:0007186; G-protein coupled receptor signaling pathway; Biological Process|GO:0008188; neuropeptide receptor activity; Molecular Function|GO:0016021; integral to membrane; Cellular Component	IPR009150; Neuropeptide B/W receptor family|IPR020478; AT hook-like	--	--	--
Contig.1319.1	Any other location	GO:0009405; pathogenesis; Biological Process|GO:0019835; cytolysis; Biological Process|GO:0019867; outer membrane; Cellular Component	IPR003059; Colicin lysis protein	--	--	Uncharacterized protein OS=Sphingomonas parapaucimobilis NBRC 15100 GN=SP5_011_00030 PE=4 SV=1
Contig.1319.2	Any other location	GO:0007186; G-protein coupled receptor signaling pathway; Biological Process|GO:0016021; integral to membrane; Cellular Component	IPR004401; Nucleoid-associated protein YbaB|IPR009126; Cholecystokinin receptor	--	Nucleoid-associated protein Bamb_1764 OS=Burkholderia ambifaria (strain ATCC BAA-244 / AMMD) GN=Bamb_1764 PE=3 SV=1	Nucleoid-associated protein SP6_11_00300 OS=Sphingomonas paucimobilis NBRC 13935 GN=SP6_11_00300 PE=3 SV=1
Contig.132.1	Any other location	--	IPR003096; Smooth muscle protein/calponin	--	--	Uncharacterized protein OS=Sphingomonas taxi GN=MC45_05710 PE=4 SV=1
Contig.1320.1	Any other location	GO:0005524; ATP binding; Molecular Function|GO:0016779; nucleotidyltransferase activity; Molecular Function	IPR001726; DNA nucleotidylexotransferase (TdT) / DNA-directed DNA/RNA polymerase mu|IPR003594; Histidine kinase-like ATPase, ATP-binding domain|IPR005467; Signal transduction histidine kinase, core	sensor histidine kinase/response regulator TcsB/Sln1, putative; K11231 osomolarity two-component system, sensor histidine kinase SLN1 [EC:2.7.13.3]	Signal transduction histidine-protein kinase AfsQ2 OS=Streptomyces coelicolor (strain ATCC BAA-471 / A3(2) / M145) GN=afsQ2 PE=3 SV=1	Histidine kinase OS=Sphingomonas taxi GN=SR41_09355 PE=4 SV=1
Contig.13204.1	Any other location
Contig.13217.1	Any other location	GO:0000015; phosphopyruvate hydratase complex; Cellular Component|GO:0000287; magnesium ion binding; Molecular Function|GO:0004634; phosphopyruvate hydratase activity; Molecular Function|GO:0006096; glycolysis; Biological Process|GO:0008901; ferredoxin hydrogenase activity; Molecular Function|GO:0009375; ferredoxin hydrogenase complex; Cellular Component|GO:0051536; iron-sulfur cluster binding; M…	IPR000941; Enolase|IPR001821; [NiFe]-hydrogenase, small subunit|IPR020810; Enolase, C-terminal	enolase; K01689 enolase [EC:4.2.1.11]	Enolase OS=Sphingomonas wittichii (strain RW1 / DSM 6014 / JCM 10273) GN=eno PE=3 SV=1	Enolase OS=Sphingomonas parapaucimobilis NBRC 15100 GN=eno PE=3 SV=1
Contig.13235.1	Any other location	GO:0004993; serotonin receptor activity; Molecular Function|GO:0007186; G-protein coupled receptor signaling pathway; Biological Process|GO:0016021; integral to membrane; Cellular Component	IPR002232; 5-Hydroxytryptamine 6 receptor|IPR027373; Ribbon-helix-helix domain	--	--	DNA, contig: SP620 OS=Sphingomonas paucimobilis NBRC 13935 GN=SP6_20_00040 PE=4 SV=1
Contig.1324.1	Chloroplast	GO:0003677; DNA binding; Molecular Function|GO:0006952; defense response; Biological Process	IPR002186; Neocarzinostatin, bacterial	--	--	--
Contig.13245.1	Any other location	--	--	--	--	Uncharacterized protein OS=Sphingomonas sp. MM-1 GN=G432_10580 PE=4 SV=1
Contig.13249.1	Chloroplast	--	IPR001964; Luteovirus VPG protein	--	--	--
Contig.1325.1	Any other location	GO:0000785; chromatin; Cellular Component|GO:0003677; DNA binding; Molecular Function|GO:0005634; nucleus; Cellular Component|GO:0006355; regulation of transcription, DNA-dependent; Biological Process	IPR000116; High mobility group, HMG-I/HMG-Y|IPR020478; AT hook-like	--	--	--
Contig.133.1	Any other location	GO:0003677; DNA binding; Molecular Function|GO:0003678; DNA helicase activity; Molecular Function|GO:0005524; ATP binding; Molecular Function|GO:0005634; nucleus; Cellular Component|GO:0006270; DNA replication initiation; Biological Process|GO:0042555; MCM complex; Cellular Component	IPR006630; RNA-binding protein Lupus La|IPR008048; DNA replication licensing factor Mcm	la-related protein 7-like; K15191 La-related protein 7	La-related protein 1A OS=Arabidopsis thaliana GN=LARP1A PE=1 SV=1	Uncharacterized protein OS=Setaria italica GN=Si000866m.g PE=4 SV=1
Contig.13318.1	Any other location
Contig.1334.1	Any other location	--	IPR004082; Protein OBERON|IPR027373; Ribbon-helix-helix domain	--	--	Uncharacterized protein OS=Sphingomonas parapaucimobilis NBRC 15100 GN=SP5_087_00960 PE=4 SV=1
Contig.13345.1	Mitochondrion	--	IPR003096; Smooth muscle protein/calponin	--	--	PAS domain S-box protein OS=Sphingobium yanoikuyae ATCC 51230 GN=HMPREF9718_02427 PE=4 SV=1
Contig.1335.1	Mitochondrion	GO:0003735; structural constituent of ribosome; Molecular Function|GO:0005622; intracellular; Cellular Component|GO:0005840; ribosome; Cellular Component|GO:0006412; translation; Biological Process	IPR001859; Ribosomal protein P2|IPR020478; AT hook-like	--	--	--
Contig.13358.1	Mitochondrion	GO:0043066; negative regulation of apoptotic process; Biological Process	IPR013278; Apoptosis regulator, Bcl-2	--	--	IS4 family transposase OS=Novosphingobium subterraneum GN=NJ75_04052 PE=4 SV=1
Contig.1337.1	Any other location	GO:0005249; voltage-gated potassium channel activity; Molecular Function|GO:0005524; ATP binding; Molecular Function|GO:0006813; potassium ion transport; Biological Process|GO:0008076; voltage-gated potassium channel complex; Cellular Component	IPR003594; Histidine kinase-like ATPase, ATP-binding domain|IPR004052; Potassium channel, voltage dependent, Kv1.5|IPR005467; Signal transduction histidine kinase, core	--	Sensor protein ChvG OS=Rhizobium meliloti (strain 1021) GN=chvG PE=3 SV=3	Histidine kinase OS=Sphingomonas taxi GN=SR41_02190 PE=4 SV=1
Contig.13385.1	Any other location	GO:0006812; cation transport; Biological Process|GO:0016021; integral to membrane; Cellular Component|GO:0019829; cation-transporting ATPase activity; Molecular Function	IPR027256; Cation-transporting P-type ATPase, subfamily IB	--	--	Uncharacterized protein OS=Sphingomonas parapaucimobilis NBRC 15100 GN=SP5_087_00770 PE=4 SV=1
Contig.1340.1	Any other location	GO:0005886; plasma membrane; Cellular Component|GO:0006813; potassium ion transport; Biological Process|GO:0015079; potassium ion transmembrane transporter activity; Molecular Function	IPR006036; Potassium uptake protein TrkA|IPR012336; Thioredoxin-like fold	--	--	DSBA oxidoreductase OS=Sphingomonas sp. Ant20 GN=NI18_00660 PE=4 SV=1
Contig.13454.1	Mitochondrion	--	IPR013299; Neuropeptide W precursor	--	--	--
Contig.1346.1	Any other location	GO:0003677; DNA binding; Molecular Function|GO:0004519; endonuclease activity; Molecular Function|GO:0007155; cell adhesion; Biological Process|GO:0008305; integrin complex; Cellular Component|GO:0009307; DNA restriction-modification system; Biological Process	IPR000413; Integrin alpha chain|IPR007560; Restriction endonuclease type IV, Mrr|IPR022104; Protein of unknown function DUF3644	--	--	Putative uncharacterized protein OS=Pseudogulbenkiania sp. (strain NH8B) GN=NH8B_1910 PE=4 SV=1
Contig.1347.1	Any other location	GO:0006813; potassium ion transport; Biological Process|GO:0015467; G-protein activated inward rectifier potassium channel activity; Molecular Function|GO:0016020; membrane; Cellular Component	IPR003276; Potassium channel, inwardly rectifying, Kir3.3	--	--	Uncharacterized protein OS=Sphingomonas sp. RIT328 GN=BW41_01100 PE=4 SV=1
Contig.135.1	Any other location	GO:0000166; nucleotide binding; Molecular Function|GO:0003676; nucleic acid binding; Molecular Function|GO:0004813; alanine-tRNA ligase activity; Molecular Function|GO:0005524; ATP binding; Molecular Function|GO:0005737; cytoplasm; Cellular Component|GO:0006419; alanyl-tRNA aminoacylation; Biological Process|GO:0042309; homoiothermy; Biological Process|GO:0050825; ice binding; Molecular Function|…	IPR000104; Antifreeze protein, type I|IPR002318; Alanine-tRNA ligase, class IIc|IPR018164; Alanyl-tRNA synthetase, class IIc, N-terminal|IPR018165; Alanyl-tRNA synthetase, class IIc, core domain	probable alanine--tRNA ligase, chloroplastic-like; K01872 alanyl-tRNA synthetase [EC:6.1.1.7]	Alanine--tRNA ligase OS=Novosphingobium aromaticivorans (strain DSM 12444 / F199) GN=alaS PE=3 SV=1	Alanine--tRNA ligase OS=Sphingomonas taxi GN=alaS PE=3 SV=1
Contig.1350.1	Any other location	GO:0007186; G-protein coupled receptor signaling pathway; Biological Process|GO:0016021; integral to membrane; Cellular Component|GO:0038036; sphingosine-1-phosphate receptor activity; Molecular Function	IPR005386; EDG-8 sphingosine 1-phosphate receptor	--	--	--
Contig.13504.1	Chloroplast	GO:0016068; type I hypersensitivity; Biological Process|GO:0035556; intracellular signal transduction; Biological Process	IPR001778; Pollen allergen Poa pIX/Phl pVI|IPR006019; Phosphotyrosine interaction domain, Shc-like	--	--	--
Contig.1352.1	Mitochondrion	GO:0004096; catalase activity; Molecular Function|GO:0004553; hydrolase activity, hydrolyzing O-glycosyl compounds; Molecular Function|GO:0005975; carbohydrate metabolic process; Biological Process|GO:0006979; response to oxidative stress; Biological Process|GO:0020037; heme binding; Molecular Function|GO:0055114; oxidation-reduction process; Biological Process	IPR001722; Glycoside hydrolase, family 7|IPR010582; Catalase immune-responsive domain|IPR011614; Catalase core domain|IPR018028; Catalase, mono-functional, haem-containing	hypothetical protein; K03781 catalase [EC:1.11.1.6]	Catalase OS=Vibrio cholerae serotype O1 (strain ATCC 39315 / El Tor Inaba N16961) GN=VC_1585 PE=3 SV=2	Catalase OS=Sphingobium japonicum BiD32 GN=EBBID32_42360 PE=3 SV=1
Contig.13526.1	Chloroplast
Contig.1353.1	Any other location	GO:0004252; serine-type endopeptidase activity; Molecular Function|GO:0009186; deoxyribonucleoside diphosphate metabolic process; Biological Process|GO:0055114; oxidation-reduction process; Biological Process|GO:0070008; serine-type exopeptidase activity; Molecular Function	IPR000358; Ribonucleotide reductase small subunit|IPR018019; Luteovirus Orf2 putative replicase 1	RRM2B; ribonucleotide reductase M2 B (TP53 inducible); K10808 ribonucleoside-diphosphate reductase subunit M2 [EC:1.17.4.1]	Probable ribonucleoside-diphosphate reductase small subunit 376L OS=Invertebrate iridescent virus 6 GN=IIV6-376L PE=3 SV=1	Ribonucleoside-diphosphate reductase subunit beta OS=Sphingomonas paucimobilis NBRC 13935 GN=nrdB PE=3 SV=1
Contig.1355.1	Any other location	--	IPR001058; Synuclein	--	NAD-specific glutamate dehydrogenase OS=Pseudomonas aeruginosa (strain ATCC 15692 / PAO1 / 1C / PRS 101 / LMG 12228) GN=gdhB PE=1 SV=1	Glutamate dehydrogenase (Fragment) OS=Sphingomonas sp. Ant20 GN=NI18_19050 PE=4 SV=1
Contig.13550.1	Any other location	GO:0005247; voltage-gated chloride channel activity; Molecular Function|GO:0006821; chloride transport; Biological Process|GO:0016020; membrane; Cellular Component|GO:0055085; transmembrane transport; Biological Process	IPR001807; Chloride channel, voltage gated	--	--	Xylanase OS=Brevundimonas abyssalis TAR-001 GN=MBEBAB_0672 PE=4 SV=1
Contig.13568.1	Any other location	GO:0005201; extracellular matrix structural constituent; Molecular Function	IPR003506; Chlamydia cysteine-rich outer membrane protein 6	--	--	--
Contig.1358.1	Any other location	--	IPR023249; FAM153	--	--	--
Contig.136.1	Any other location	GO:0001539; ciliary or bacterial-type flagellar motility; Biological Process|GO:0005198; structural molecule activity; Molecular Function|GO:0009428; bacterial-type flagellum basal body, distal rod, P ring; Cellular Component|GO:0030288; outer membrane-bounded periplasmic space; Cellular Component	IPR001782; Flagellar P-ring protein|IPR013686; Polypeptide-transport-associated, ShlB-type	--	Heme/hemopexin transporter protein HuxB OS=Haemophilus influenzae GN=hxuB PE=1 SV=1	POTRA domain, ShlB-type family protein OS=Sphingomonas sp. RIT328 GN=BW41_01780 PE=4 SV=1
Contig.136.2	Any other location	GO:0005576; extracellular region; Cellular Component	IPR020453; Interleukin-22	--	--	--
Contig.13603.1	Chloroplast	GO:0042309; homoiothermy; Biological Process|GO:0050825; ice binding; Molecular Function|GO:0050826; response to freezing; Biological Process	IPR000104; Antifreeze protein, type I	--	--	--
Contig.13609.1	Mitochondrion	GO:0005524; ATP binding; Molecular Function|GO:0015197; peptide transporter activity; Molecular Function|GO:0015833; peptide transport; Biological Process|GO:0016020; membrane; Cellular Component	IPR013305; ABC transporter, ABCB2	--	--	--
Contig.1361.1	Any other location	GO:0005198; structural molecule activity; Molecular Function	IPR003303; Filaggrin	--	--	--
Contig.13620.1	Any other location	GO:0016491; oxidoreductase activity; Molecular Function|GO:0055114; oxidation-reduction process; Biological Process	IPR019257; Histidine-specific methyltransferase, SAM-dependent|IPR020471; Aldo/keto reductase subgroup	--	Histidine N-alpha-methyltransferase OS=Mycobacterium smegmatis (strain ATCC 700084 / mc(2)155) GN=egtD PE=1 SV=1	Uncharacterized protein DUF2260 OS=uncultured organism PE=4 SV=1
Contig.13633.1	Mitochondrion
Contig.13653.1	Any other location	GO:0007186; G-protein coupled receptor signaling pathway; Biological Process|GO:0008188; neuropeptide receptor activity; Molecular Function|GO:0016021; integral to membrane; Cellular Component	IPR005395; Neuropeptide FF receptor family|IPR020454; Diacylglycerol/phorbol-ester binding	--	--	OSJNBb0015D13.14 protein OS=Oryza sativa subsp. japonica GN=OSJNBb0015D13.14 PE=4 SV=1
Contig.13683.1	Any other location	--	IPR005021; Bacteriophage bIL285, Orf41, terminase|IPR006013; Antifreeze, type III	--	--	Terminase OS=Sphingomonas sp. WHSC-8 GN=TS85_15760 PE=4 SV=1
Contig.137.1	Mitochondrion	GO:0000155; phosphorelay sensor kinase activity; Molecular Function|GO:0000160; phosphorelay signal transduction system; Biological Process|GO:0004673; protein histidine kinase activity; Molecular Function|GO:0004871; signal transducer activity; Molecular Function|GO:0007165; signal transduction; Biological Process	IPR000014; PAS domain|IPR000700; PAS-associated, C-terminal|IPR011102; Signal transduction histidine kinase, HWE region|IPR023262; Active regulator of SIRT1	--	Blue-light-activated histidine kinase OS=Brucella ovis (strain ATCC 25840 / 63/290 / NCTC 10512) GN=BOV_A0554 PE=3 SV=2	Signal transduction histidine kinase OS=Sphingomonas sp. RIT328 GN=BW41_03388 PE=4 SV=1
Contig.1370.1	Any other location	GO:0004966; galanin receptor activity; Molecular Function|GO:0007186; G-protein coupled receptor signaling pathway; Biological Process|GO:0007194; negative regulation of adenylate cyclase activity; Biological Process|GO:0016021; integral to membrane; Cellular Component	IPR003908; Galanin receptor 3	--	--	--
Contig.1371.1	Any other location	GO:0016068; type I hypersensitivity; Biological Process	IPR001778; Pollen allergen Poa pIX/Phl pVI	--	--	Uncharacterized protein OS=Sphingomonas parapaucimobilis NBRC 15100 GN=SP5_073_00390 PE=4 SV=1
Contig.1372.1	Any other location	GO:0003677; DNA binding; Molecular Function|GO:0003916; DNA topoisomerase activity; Molecular Function|GO:0004197; cysteine-type endopeptidase activity; Molecular Function|GO:0005044; scavenger receptor activity; Molecular Function|GO:0005524; ATP binding; Molecular Function|GO:0005694; chromosome; Cellular Component|GO:0006265; DNA topological change; Biological Process|GO:0006508; proteolysis; …	IPR001190; SRCR domain|IPR001665; Norovirus peptidase C37|IPR006142; Intein|IPR006691; DNA gyrase/topoisomerase IV, subunit A, C-terminal beta-pinwheel	hypothetical protein; K02469 DNA gyrase subunit A [EC:5.99.1.3]	DNA gyrase subunit A OS=Rickettsia bellii (strain RML369-C) GN=gyrA PE=3 SV=1	DNA gyrase subunit A OS=Sphingopyxis sp. LC81 GN=gyrA PE=3 SV=1
Contig.1373.1	Mitochondrion	GO:0003677; DNA binding; Molecular Function|GO:0004803; transposase activity; Molecular Function|GO:0004990; oxytocin receptor activity; Molecular Function|GO:0006313; transposition, DNA-mediated; Biological Process|GO:0007186; G-protein coupled receptor signaling pathway; Biological Process|GO:0016021; integral to membrane; Cellular Component	IPR002062; Oxytocin receptor|IPR002559; Transposase, IS4-like|IPR025161; Putative transposase IS4/IS5 family	--	--	Transposase OS=Granulibacter bethesdensis (strain ATCC BAA-1260 / CGDNIH1) GN=GbCGDNIH1_1411 PE=4 SV=1
Contig.1374.1	Mitochondrion	--	IPR014774; Circadian clock protein KaiC/DNA repair protein RadA|IPR023266; Aquaporin 11	--	KaiC-like protein 2 OS=Synechocystis sp. (strain PCC 6803 / Kazusa) GN=slr1942 PE=3 SV=1	Circadian clock protein KaiC OS=Sphingomonas taxi GN=MC45_17120 PE=4 SV=1
Contig.13754.1	Any other location	GO:0003755; peptidyl-prolyl cis-trans isomerase activity; Molecular Function|GO:0006457; protein folding; Biological Process|GO:0007155; cell adhesion; Biological Process|GO:0019058; viral infectious cycle; Biological Process|GO:0019062; viral attachment to host cell; Biological Process	IPR000931; Adenovirus fibre protein|IPR002130; Cyclophilin-like peptidyl-prolyl cis-trans isomerase domain	--	--	Putative peptidyl-prolyl cis-trans isomerase OS=Sphingomonas parapaucimobilis NBRC 15100 GN=SP5_010_00520 PE=3 SV=1
Contig.13759.1	Any other location	GO:0007186; G-protein coupled receptor signaling pathway; Biological Process|GO:0008188; neuropeptide receptor activity; Molecular Function|GO:0016021; integral to membrane; Cellular Component	IPR009150; Neuropeptide B/W receptor family	--	--	--
Contig.1376.1	Any other location
Contig.1376.2	Any other location	GO:0004999; vasoactive intestinal polypeptide receptor activity; Molecular Function|GO:0007186; G-protein coupled receptor signaling pathway; Biological Process|GO:0016020; membrane; Cellular Component	IPR002285; GPCR, family 2, pituitary adenylate cyclase activating polypeptide type 1 receptor	--	--	--
Contig.1377.1	Any other location	GO:0005215; transporter activity; Molecular Function|GO:0006810; transport; Biological Process|GO:0016068; type I hypersensitivity; Biological Process	IPR001778; Pollen allergen Poa pIX/Phl pVI|IPR003423; Outer membrane efflux protein	--	Nodulation protein T OS=Rhizobium leguminosarum bv. trifolii GN=nodT PE=3 SV=1	Sphingomonas taxi strain 30a NODE_3, whole genome shotgun sequence OS=Sphingomonas taxi GN=SR41_01095 PE=4 SV=1
Contig.1378.1	Any other location	GO:0003700; sequence-specific DNA binding transcription factor activity; Molecular Function|GO:0005634; nucleus; Cellular Component|GO:0007275; multicellular organismal development; Biological Process	IPR003026; Transcription factor Otx1	--	--	Uncharacterized protein OS=Mastigocladus laminosus UU774 GN=SP67_09245 PE=4 SV=1
Contig.1379.1	Chloroplast
Contig.138.1	Any other location	--	IPR007159; AbrB-like domain|IPR022798; Cellulose synthase subunit D, bacterial	--	--	AbrB family transcriptional regulator OS=Kirrobacter mercurialis GN=PK98_01235 PE=4 SV=1
Contig.138.2	Mitochondrion	GO:0000150; recombinase activity; Molecular Function|GO:0003677; DNA binding; Molecular Function|GO:0006310; DNA recombination; Biological Process|GO:0007218; neuropeptide signaling pathway; Biological Process|GO:0007268; synaptic transmission; Biological Process|GO:0035556; intracellular signal transduction; Biological Process	IPR002367; Nociceptin|IPR006019; Phosphotyrosine interaction domain, Shc-like|IPR006119; Resolvase, N-terminal|IPR006120; Resolvase, HTH domain	--	Resolvase OS=Escherichia coli GN=parA PE=3 SV=1	Uncharacterized protein OS=Sphingomonas sp. RIT328 GN=BW41_01648 PE=4 SV=1
Contig.13800.1	Chloroplast
Contig.1381.1	Any other location	GO:0003824; catalytic activity; Molecular Function|GO:0005452; inorganic anion exchanger activity; Molecular Function|GO:0006820; anion transport; Biological Process|GO:0016020; membrane; Cellular Component	IPR003024; Sodium bicarbonate cotransporter|IPR022643; Orn/DAP/Arg decarboxylase 2, C-terminal|IPR022644; Orn/DAP/Arg decarboxylase 2, N-terminal	diaminopimelate decarboxylase; K01586 diaminopimelate decarboxylase [EC:4.1.1.20]	Diaminopimelate decarboxylase OS=Zymomonas mobilis subsp. mobilis (strain ATCC 31821 / ZM4 / CP4) GN=lysA PE=3 SV=1	Diaminopimelate decarboxylase OS=Sphingomonas taxi GN=lysA PE=3 SV=1
Contig.13857.1	Any other location	GO:0009279; cell outer membrane; Cellular Component	IPR001809; Outer surface lipoprotein, Borrelia|IPR020478; AT hook-like	--	--	DNA, contig: SP612 OS=Sphingomonas paucimobilis NBRC 13935 GN=SP6_12_00900 PE=4 SV=1
Contig.1386.1	Any other location	GO:0003824; catalytic activity; Molecular Function|GO:0009107; lipoate biosynthetic process; Biological Process|GO:0016714; oxidoreductase activity, acting on paired donors, with incorporation or reduction of molecular oxygen, reduced pteridine as one donor, and incorporation of one atom of oxygen; Molecular Function|GO:0016992; lipoate synthase activity; Molecular Function|GO:0051536; iron-sulfu…	IPR003698; Lipoyl synthase|IPR006638; Elongator protein 3/MiaB/NifB|IPR007197; Radical SAM|IPR019774; Aromatic amino acid hydroxylase, C-terminal	lipoic acid synthetase; K03644 lipoic acid synthetase [EC:2.8.1.8]	Lipoyl synthase OS=Sphingomonas wittichii (strain RW1 / DSM 6014 / JCM 10273) GN=lipA PE=3 SV=1	Lipoyl synthase OS=Sphingomonas taxi GN=lipA PE=3 SV=1
Contig.13862.1	Mitochondrion	GO:0004190; aspartic-type endopeptidase activity; Molecular Function|GO:0004692; cGMP-dependent protein kinase activity; Molecular Function|GO:0005524; ATP binding; Molecular Function|GO:0006508; proteolysis; Biological Process	IPR001461; Peptidase A1|IPR002374; cGMP-dependent kinase	--	--	Putative uncharacterized protein Sb09g025220 OS=Sorghum bicolor GN=Sb09g025220 PE=3 SV=1
Contig.1387.1	Any other location	GO:0000156; phosphorelay response regulator activity; Molecular Function|GO:0000160; phosphorelay signal transduction system; Biological Process|GO:0006355; regulation of transcription, DNA-dependent; Biological Process|GO:0006935; chemotaxis; Biological Process|GO:0045892; negative regulation of transcription, DNA-dependent; Biological Process|GO:0046677; response to antibiotic; Biological Proce…	IPR001789; Signal transduction response regulator, receiver domain|IPR003012; Tetracycline transcriptional regulator, TetR|IPR005659; Chemoreceptor glutamine deamidase CheD	--	Probable chemoreceptor glutamine deamidase CheD OS=Zymomonas mobilis subsp. mobilis (strain ATCC 31821 / ZM4 / CP4) GN=cheD PE=3 SV=2	Probable chemoreceptor glutamine deamidase CheD OS=Novosphingobium lindaniclasticum LE124 GN=cheD PE=3 SV=1
Contig.13871.1	Mitochondrion	GO:0042309; homoiothermy; Biological Process|GO:0050825; ice binding; Molecular Function|GO:0050826; response to freezing; Biological Process	IPR000104; Antifreeze protein, type I	--	--	--
Contig.139.1	Any other location	GO:0005506; iron ion binding; Molecular Function|GO:0005833; hemoglobin complex; Cellular Component|GO:0015671; oxygen transport; Biological Process|GO:0019825; oxygen binding; Molecular Function|GO:0020037; heme binding; Molecular Function	IPR002337; Haemoglobin, beta	--	--	--
Contig.13934.1	Chloroplast	GO:0005249; voltage-gated potassium channel activity; Molecular Function|GO:0006813; potassium ion transport; Biological Process|GO:0008076; voltage-gated potassium channel complex; Cellular Component	IPR004052; Potassium channel, voltage dependent, Kv1.5	--	--	--
Contig.13938.1	Mitochondrion	GO:0003677; DNA binding; Molecular Function|GO:0005496; steroid binding; Molecular Function|GO:0005634; nucleus; Cellular Component|GO:0006355; regulation of transcription, DNA-dependent; Biological Process|GO:0030284; estrogen receptor activity; Molecular Function|GO:0043401; steroid hormone mediated signaling pathway; Biological Process	IPR001292; Oestrogen receptor	--	--	--
Contig.13958.1	Chloroplast	--	IPR017859; Treacle-like, Treacher Collins Syndrome	--	--	--
Contig.13972.1	Chloroplast	GO:0005525; GTP binding; Molecular Function	IPR006073; GTP binding domain	--	--	rRNA methyltransferase OS=Sphingomonas sp. WHSC-8 GN=TS85_21780 PE=4 SV=1
Contig.14.1	Chloroplast	GO:0003700; sequence-specific DNA binding transcription factor activity; Molecular Function|GO:0004944; C5a anaphylatoxin receptor activity; Molecular Function|GO:0006355; regulation of transcription, DNA-dependent; Biological Process|GO:0006935; chemotaxis; Biological Process|GO:0007186; G-protein coupled receptor signaling pathway; Biological Process|GO:0016021; integral to membrane; Cellular C…	IPR000843; Transcription regulator HTH, LacI|IPR001274; C5a1/C5a2 anaphylatoxin chemotactic receptor	--	--	--
Contig.14.2	Any other location	GO:0005179; hormone activity; Molecular Function|GO:0005576; extracellular region; Cellular Component	IPR000443; Pro-islet amyloid polypeptide|IPR024402; Domain of unknown function DUF2726	--	--	Uncharacterized protein OS=Novosphingobium resinovorum GN=BV97_04391 PE=4 SV=1
Contig.14.3	Any other location	GO:0004413; homoserine kinase activity; Molecular Function|GO:0005524; ATP binding; Molecular Function|GO:0006566; threonine metabolic process; Biological Process	IPR000870; Homoserine kinase	--	--	--
Contig.14.4	Any other location	--	IPR003096; Smooth muscle protein/calponin	--	--	Uncharacterized protein OS=Sphingobium chlorophenolicum GN=BV95_00645 PE=4 SV=1
Contig.14.5	Any other location	GO:0005201; extracellular matrix structural constituent; Molecular Function|GO:0005578; proteinaceous extracellular matrix; Cellular Component|GO:0030288; outer membrane-bounded periplasmic space; Cellular Component	IPR003979; Tropoelastin|IPR005534; Curli production assembly/transport component CsgG	--	--	Uncharacterized protein OS=Sphingomonas sp. LH128 GN=LH128_05690 PE=4 SV=1
Contig.140.1	Any other location	GO:0007186; G-protein coupled receptor signaling pathway; Biological Process|GO:0016021; integral to membrane; Cellular Component|GO:0038036; sphingosine-1-phosphate receptor activity; Molecular Function	IPR004064; EDG-6 sphingosine 1-phosphate receptor	--	--	--
Contig.140.2	Any other location	GO:0004190; aspartic-type endopeptidase activity; Molecular Function|GO:0006508; proteolysis; Biological Process	IPR009120; Peptidase A1, beta-site APP cleaving enzyme 1, BACE 1	--	--	--
Contig.1401.1	Mitochondrion	GO:0005198; structural molecule activity; Molecular Function	IPR003303; Filaggrin|IPR020478; AT hook-like	--	--	--
Contig.14035.1	Chloroplast	GO:0000785; chromatin; Cellular Component|GO:0003677; DNA binding; Molecular Function|GO:0005634; nucleus; Cellular Component|GO:0006355; regulation of transcription, DNA-dependent; Biological Process	IPR000116; High mobility group, HMG-I/HMG-Y	--	--	--
Contig.14038.1	Chloroplast	GO:0000785; chromatin; Cellular Component|GO:0003677; DNA binding; Molecular Function|GO:0005634; nucleus; Cellular Component|GO:0006355; regulation of transcription, DNA-dependent; Biological Process	IPR000116; High mobility group, HMG-I/HMG-Y	--	--	--
Contig.1408.1	Any other location	GO:0003956; NAD(P)+-protein-arginine ADP-ribosyltransferase activity; Molecular Function|GO:0006471; protein ADP-ribosylation; Biological Process	IPR000768; NAD:arginine ADP-ribosyltransferase, ART	--	Homoserine kinase OS=Gluconobacter oxydans (strain 621H) GN=thrB PE=3 SV=1	Homoserine kinase OS=Sphingomonas changbaiensis NBRC 104936 GN=thrB PE=3 SV=1
Contig.1408.2	Any other location	GO:0003676; nucleic acid binding; Molecular Function|GO:0004523; ribonuclease H activity; Molecular Function|GO:0005923; tight junction; Cellular Component	IPR002156; Ribonuclease H domain|IPR005417; Zona occludens protein	RNase H family protein; K03469 ribonuclease HI [EC:3.1.26.4]	Ribonuclease H OS=Novosphingobium aromaticivorans (strain DSM 12444 / F199) GN=rnhA PE=3 SV=1	Ribonuclease H OS=Sphingomonas parapaucimobilis NBRC 15100 GN=rnhA PE=3 SV=1
Contig.14081.1	Any other location	GO:0004674; protein serine/threonine kinase activity; Molecular Function|GO:0005515; protein binding; Molecular Function|GO:0006468; protein phosphorylation; Biological Process	IPR000980; SH2 domain|IPR003547; Serine/threonine protein kinase, yersinia-type	uncharacterized LOC102321721; K02031 peptide/nickel transport system ATP-binding protein K02032 peptide/nickel transport system ATP-binding protein	Phosphate import ATP-binding protein PstB OS=Sphingopyxis alaskensis (strain DSM 13593 / LMG 18877 / RB2256) GN=pstB PE=3 SV=1	Phosphate import ATP-binding protein PstB OS=Sphingobium sp. ba1 GN=pstB PE=3 SV=1
Contig.141.1	Any other location	GO:0003700; sequence-specific DNA binding transcription factor activity; Molecular Function|GO:0006355; regulation of transcription, DNA-dependent; Biological Process	IPR001845; HTH ArsR-type DNA-binding domain|IPR007357; Deoxyribodipyrimidine photolyase-related protein	--	(6-4) photolyase OS=Agrobacterium fabrum (strain C58 / ATCC 33970) GN=phrB PE=1 SV=1	Sphingomonas taxi strain 30a NODE_5, whole genome shotgun sequence OS=Sphingomonas taxi GN=SR41_06065 PE=4 SV=1
Contig.14117.1	Any other location	GO:0042309; homoiothermy; Biological Process|GO:0050825; ice binding; Molecular Function|GO:0050826; response to freezing; Biological Process	IPR000104; Antifreeze protein, type I	--	--	--
Contig.14118.1	Any other location	GO:0007155; cell adhesion; Biological Process	IPR003992; Pertactin	--	--	--
Contig.14120.1	Mitochondrion	--	IPR003066; Salmonella invasion protein InvJ	--	Modification methylase CcrMI OS=Caulobacter crescentus (strain ATCC 19089 / CB15) GN=ccrMIM PE=3 SV=1	Methyltransferase OS=Sphingomonas paucimobilis NBRC 13935 GN=SP6_40_00040 PE=3 SV=1
Contig.1413.1	Any other location	GO:0009279; cell outer membrane; Cellular Component	IPR001809; Outer surface lipoprotein, Borrelia	--	--	Uncharacterized protein OS=Zea mays PE=2 SV=1
Contig.1417.1	Any other location	GO:0005262; calcium channel activity; Molecular Function|GO:0005515; protein binding; Molecular Function|GO:0016021; integral to membrane; Cellular Component|GO:0070588; calcium ion transmembrane transport; Biological Process	IPR001611; Leucine-rich repeat|IPR005460; Transient receptor potential channel, canonical 4	F-box protein SKIP1-like; K10268 F-box and leucine-rich repeat protein 2/20	F-box protein SKIP1 OS=Arabidopsis thaliana GN=SKIP1 PE=1 SV=1	Uncharacterized protein OS=Zea mays PE=2 SV=1
Contig.1418.1	Any other location	GO:0003677; DNA binding; Molecular Function|GO:0007217; tachykinin receptor signaling pathway; Biological Process|GO:0046983; protein dimerization activity; Molecular Function	IPR002100; Transcription factor, MADS-box|IPR008216; Protachykinin	--	--	Putative gag protein OS=Zea mays GN=Z178A11.17 PE=4 SV=1
Contig.1419.1	Any other location	GO:0004550; nucleoside diphosphate kinase activity; Molecular Function|GO:0005524; ATP binding; Molecular Function|GO:0006165; nucleoside diphosphate phosphorylation; Biological Process|GO:0006183; GTP biosynthetic process; Biological Process|GO:0006228; UTP biosynthetic process; Biological Process|GO:0006241; CTP biosynthetic process; Biological Process	IPR001564; Nucleoside diphosphate kinase|IPR002347; Glucose/ribitol dehydrogenase	nucleoside diphosphate kinase B; K00940 nucleoside-diphosphate kinase [EC:2.7.4.6]	Nucleoside diphosphate kinase OS=Novosphingobium aromaticivorans (strain DSM 12444 / F199) GN=ndk PE=3 SV=1	Nucleoside diphosphate kinase OS=Sphingomonas parapaucimobilis NBRC 15100 GN=ndk PE=3 SV=1
Contig.14200.1	Any other location	GO:0019028; viral capsid; Cellular Component	IPR006441; Bacteriophage P2, GpN, major capsid	--	Capsid proteins OS=Enterobacteria phage P2 GN=N PE=1 SV=1	Uncharacterized protein OS=Sphingobium sp. ba1 GN=IL54_0957 PE=4 SV=1
Contig.1422.1	Mitochondrion	GO:0005887; integral to plasma membrane; Cellular Component|GO:0007186; G-protein coupled receptor signaling pathway; Biological Process|GO:0016907; G-protein coupled acetylcholine receptor activity; Molecular Function|GO:0040012; regulation of locomotion; Biological Process|GO:0046541; saliva secretion; Biological Process|GO:0050890; cognition; Biological Process	IPR002228; Muscarinic acetylcholine receptor M1	--	--	--
Contig.1423.1	Any other location	GO:0003677; DNA binding; Molecular Function|GO:0003700; sequence-specific DNA binding transcription factor activity; Molecular Function|GO:0005634; nucleus; Cellular Component|GO:0006355; regulation of transcription, DNA-dependent; Biological Process	IPR001630; cAMP response element binding (CREB) protein	ACSL5; acyl-CoA synthetase long-chain family member 5; K01897 long-chain acyl-CoA synthetase [EC:6.2.1.3]	Long-chain-fatty-acid--CoA ligase 5 OS=Rattus norvegicus GN=Acsl5 PE=1 SV=1	AMP-binding enzyme family protein OS=Sphingomonas sp. RIT328 GN=BW41_02383 PE=4 SV=1
Contig.1423.2	Any other location	GO:0004957; prostaglandin E receptor activity; Molecular Function|GO:0007186; G-protein coupled receptor signaling pathway; Biological Process|GO:0016021; integral to membrane; Cellular Component	IPR001758; Prostanoid EP4 receptor|IPR006905; Tryptophan halogenase	--	--	Putative tryptophan halogenase OS=Sphingomonas parapaucimobilis NBRC 15100 GN=SP5_059_00300 PE=4 SV=1
Contig.1424.1	Any other location	GO:0004930; G-protein coupled receptor activity; Molecular Function|GO:0007186; G-protein coupled receptor signaling pathway; Biological Process|GO:0016021; integral to membrane; Cellular Component|GO:0016491; oxidoreductase activity; Molecular Function|GO:0030694; bacterial-type flagellum basal body, rod; Cellular Component|GO:0046872; metal ion binding; Molecular Function|GO:0055114; oxidation-…	IPR008335; Eukaryotic molybdopterin oxidoreductase|IPR011491; Flagellar basal body FlaE|IPR026232; Mas-related G protein-coupled receptor D	--	Flagellar hook protein FlgE OS=Escherichia coli (strain K12) GN=flgE PE=3 SV=3	Uncharacterized protein OS=Sphingomonas sp. WHSC-8 GN=TS85_19605 PE=4 SV=1
Contig.14276.1	Any other location	GO:0005245; voltage-gated calcium channel activity; Molecular Function|GO:0005891; voltage-gated calcium channel complex; Cellular Component|GO:0070588; calcium ion transmembrane transport; Biological Process	IPR000584; Voltage-dependent calcium channel, L-type, beta subunit	--	--	DNA, contig: SP614 OS=Sphingomonas paucimobilis NBRC 13935 GN=SP6_14_01940 PE=4 SV=1
Contig.14299.1	Mitochondrion	GO:0005249; voltage-gated potassium channel activity; Molecular Function|GO:0006813; potassium ion transport; Biological Process|GO:0016020; membrane; Cellular Component	IPR003948; Potassium channel, voltage dependent, KCNQ3	--	--	--
Contig.14308.1	Chloroplast	GO:0004520; endodeoxyribonuclease activity; Molecular Function|GO:0006281; DNA repair; Biological Process|GO:0006310; DNA recombination; Biological Process	IPR002176; Crossover junction endodeoxyribonuclease RuvC	--	--	Uncharacterised protein OS=Bordetella pertussis GN=ERS018361_03303 PE=4 SV=1
Contig.14310.1	Any other location	GO:0006865; amino acid transport; Biological Process|GO:0030288; outer membrane-bounded periplasmic space; Cellular Component	IPR000709; Leu/Ile/Val-binding protein	--	--	--
Contig.1433.1	Any other location	--	IPR005398; Tubby, N-terminal|IPR020478; AT hook-like	--	--	--
Contig.14339.1	Chloroplast	GO:0016068; type I hypersensitivity; Biological Process	IPR001778; Pollen allergen Poa pIX/Phl pVI	--	--	--
Contig.1436.1	Mitochondrion	GO:0000166; nucleotide binding; Molecular Function|GO:0004536; deoxyribonuclease activity; Molecular Function|GO:0006308; DNA catabolic process; Biological Process|GO:0009236; cobalamin biosynthetic process; Biological Process|GO:0043752; adenosylcobinamide kinase activity; Molecular Function|GO:0051188; cofactor biosynthetic process; Biological Process	IPR003203; Cobinamide kinase/cobinamide phosphate guanyltransferase|IPR008185; Deoxyribonuclease I, eukaryotic	--	Bifunctional adenosylcobalamin biosynthesis protein CobP OS=Pseudomonas denitrificans GN=cobP PE=1 SV=3	Uncharacterized protein OS=Sphingobium baderi LL03 GN=L485_09620 PE=4 SV=1
Contig.14364.1	Any other location	GO:0000786; nucleosome; Cellular Component|GO:0003677; DNA binding; Molecular Function|GO:0005634; nucleus; Cellular Component|GO:0006334; nucleosome assembly; Biological Process	IPR002119; Histone H2A	--	--	--
Contig.14365.1	Chloroplast	GO:0004938; alpha2-adrenergic receptor activity; Molecular Function|GO:0006940; regulation of smooth muscle contraction; Biological Process|GO:0007186; G-protein coupled receptor signaling pathway; Biological Process|GO:0016021; integral to membrane; Cellular Component|GO:0019229; regulation of vasoconstriction; Biological Process|GO:0030168; platelet activation; Biological Process	IPR000735; Alpha 2C adrenoceptor	--	--	--
Contig.1437.1	Any other location	GO:0000156; phosphorelay response regulator activity; Molecular Function|GO:0000160; phosphorelay signal transduction system; Biological Process|GO:0000166; nucleotide binding; Molecular Function|GO:0005737; cytoplasm; Cellular Component|GO:0006355; regulation of transcription, DNA-dependent; Biological Process|GO:0006807; nitrogen compound metabolic process; Biological Process	IPR001789; Signal transduction response regulator, receiver domain|IPR002318; Alanine-tRNA ligase, class IIc|IPR005483; Carbamoyl-phosphate synthase large subunit, CPSase domain	hypothetical protein; K14491 two-component response regulator ARR-B family	Cell cycle response regulator CtrA OS=Ochrobactrum anthropi (strain ATCC 49188 / DSM 6882 / NCTC 12168) GN=ctrA PE=3 SV=1	Response regulator OS=Sphingomonas sp. RIT328 GN=BW41_03075 PE=4 SV=1
Contig.14384.1	Any other location	GO:0003735; structural constituent of ribosome; Molecular Function|GO:0005622; intracellular; Cellular Component|GO:0005840; ribosome; Cellular Component|GO:0006412; translation; Biological Process	IPR000948; Ribosomal protein L7Ae, prokaryotes	--	--	--
Contig.144.1	Any other location	GO:0042309; homoiothermy; Biological Process|GO:0050825; ice binding; Molecular Function|GO:0050826; response to freezing; Biological Process	IPR000104; Antifreeze protein, type I	--	--	Pyrrolo-quinoline quinone OS=Sphingomonas taxi GN=MC45_06645 PE=4 SV=1
Contig.144.2	Mitochondrion	GO:0004990; oxytocin receptor activity; Molecular Function|GO:0007186; G-protein coupled receptor signaling pathway; Biological Process|GO:0016021; integral to membrane; Cellular Component	IPR002062; Oxytocin receptor	--	--	Uncharacterized protein OS=Sphingomonas sp. Ant20 GN=NI18_02485 PE=4 SV=1
Contig.1442.1	Any other location	GO:0004519; endonuclease activity; Molecular Function|GO:0005102; receptor binding; Molecular Function|GO:0009405; pathogenesis; Biological Process|GO:0009617; response to bacterium; Biological Process|GO:0019835; cytolysis; Biological Process|GO:0035556; intracellular signal transduction; Biological Process	IPR003060; Pyocin S killer protein|IPR006019; Phosphotyrosine interaction domain, Shc-like	--	--	Uncharacterized protein OS=Mastigocladus laminosus UU774 GN=SP67_30315 PE=4 SV=1
Contig.14424.1	Mitochondrion	GO:0016020; membrane; Cellular Component	IPR001972; Stomatin	cystathionine beta-synthase; K01580 glutamate decarboxylase [EC:4.1.1.15]	Putative siderophore biosynthesis protein SbnA OS=Ralstonia solanacearum (strain GMI1000) GN=sbnA PE=3 SV=1	Pyridoxal-5'-phosphate-dependent enzyme, beta subunit OS=Novosphingobium aromaticivorans (strain DSM 12444 / F199) GN=Saro_1061 PE=4 SV=1
Contig.1443.1	Mitochondrion	GO:0016491; oxidoreductase activity; Molecular Function|GO:0055114; oxidation-reduction process; Biological Process	IPR001613; Flavin amine oxidase	--	--	Uncharacterized protein OS=uncultured organism PE=4 SV=1
Contig.14465.1	Mitochondrion	GO:0005578; proteinaceous extracellular matrix; Cellular Component|GO:0007275; multicellular organismal development; Biological Process	IPR004116; Amelogenin	--	--	TPR repeat-containing protein OS=Xenococcus sp. PCC 7305 GN=Xen7305DRAFT_00010720 PE=4 SV=1
Contig.1449.1	Any other location	GO:0005335; serotonin:sodium symporter activity; Molecular Function|GO:0005887; integral to plasma membrane; Cellular Component|GO:0006836; neurotransmitter transport; Biological Process|GO:0016020; membrane; Cellular Component|GO:0055085; transmembrane transport; Biological Process	IPR006143; RND efflux pump, membrane fusion protein|IPR013086; Sodium:neurotransmitter symporter, serotonin, N-terminal	--	Proteases secretion protein PrtE OS=Dickeya chrysanthemi GN=prtE PE=3 SV=1	Putative type I secretion system membrane fusion protein OS=Sphingomonas parapaucimobilis NBRC 15100 GN=SP5_035_00040 PE=4 SV=1
Contig.14504.1	Mitochondrion	GO:0004994; somatostatin receptor activity; Molecular Function|GO:0007186; G-protein coupled receptor signaling pathway; Biological Process|GO:0016021; integral to membrane; Cellular Component	IPR000586; Somatostatin receptor family	--	--	--
Contig.1452.1	Any other location	--	--	--	--	Uncharacterized protein OS=Zea mays PE=2 SV=1
Contig.1455.1	Any other location	GO:0005506; iron ion binding; Molecular Function|GO:0016705; oxidoreductase activity, acting on paired donors, with incorporation or reduction of molecular oxygen; Molecular Function|GO:0020037; heme binding; Molecular Function|GO:0055114; oxidation-reduction process; Biological Process	IPR002401; Cytochrome P450, E-class, group I	--	--	--
Contig.14558.1	Mitochondrion	GO:0005179; hormone activity; Molecular Function|GO:0005576; extracellular region; Cellular Component	IPR021118; Procalcitonin, alpha type	--	--	SH3 type 3 domain-containing protein OS=Pseudomonas sp. FH4 GN=H097_19507 PE=4 SV=1
Contig.14569.1	Chloroplast
Contig.1458.1	Any other location
Contig.14599.1	Any other location	GO:0005200; structural constituent of cytoskeleton; Molecular Function	IPR008374; SF-assemblin	--	--	Uncharacterized protein OS=Setaria italica GN=Si000320m.g PE=4 SV=1
Contig.146.1	Chloroplast	GO:0015078; hydrogen ion transmembrane transporter activity; Molecular Function|GO:0015991; ATP hydrolysis coupled proton transport; Biological Process|GO:0033179; proton-transporting V-type ATPase, V0 domain; Cellular Component	IPR000245; V-ATPase proteolipid subunit	--	--	--
Contig.146.2	Any other location	GO:0005249; voltage-gated potassium channel activity; Molecular Function|GO:0006813; potassium ion transport; Biological Process|GO:0008076; voltage-gated potassium channel complex; Cellular Component	IPR004053; Potassium channel, voltage dependent, Kv1.6	--	--	--
Contig.1464.1	Any other location	GO:0005215; transporter activity; Molecular Function|GO:0006810; transport; Biological Process|GO:0008021; synaptic vesicle; Cellular Component|GO:0016020; membrane; Cellular Component	IPR001565; Synaptotagmin	--	--	--
Contig.14657.1	Any other location	GO:0016068; type I hypersensitivity; Biological Process	IPR001778; Pollen allergen Poa pIX/Phl pVI|IPR013222; Glycosyl hydrolase family 98, putative carbohydrate-binding module	--	--	Alpha-galactosidase (Fragment) OS=Sphingomonas sp. Ant20 GN=NI18_10375 PE=3 SV=1
Contig.14685.1	Mitochondrion	GO:0005509; calcium ion binding; Molecular Function	IPR001125; Recoverin	--	--	--
Contig.14696.1	Any other location	GO:0003700; sequence-specific DNA binding transcription factor activity; Molecular Function|GO:0005215; transporter activity; Molecular Function|GO:0005501; retinoid binding; Molecular Function|GO:0006355; regulation of transcription, DNA-dependent; Biological Process|GO:0006810; transport; Biological Process|GO:0043565; sequence-specific DNA binding; Molecular Function	IPR000843; Transcription regulator HTH, LacI|IPR001387; Cro/C1-type helix-turn-helix domain|IPR002449; Retinol binding protein/Purpurin	--	Uncharacterized HTH-type transcriptional regulator Synpcc7942_2319 OS=Synechococcus elongatus (strain PCC 7942) GN=Synpcc7942_2319 PE=3 SV=2	Plasmid maintenance system antidote protein, XRE family OS=Bosea sp. LC85 GN=FG93_04886 PE=4 SV=1
Contig.147.1	Any other location	GO:0015002; heme-copper terminal oxidase activity; Molecular Function|GO:0016020; membrane; Cellular Component|GO:0016021; integral to membrane; Cellular Component|GO:0019646; aerobic electron transport chain; Biological Process	IPR000298; Cytochrome c oxidase, subunit III|IPR005171; Cytochrome C oxidase subunit IV prokaryotic|IPR020434; LanC-like protein|IPR024791; Cytochrome c/ubiquinol oxidase subunit III	--	Cytochrome bo(3) ubiquinol oxidase subunit 3 OS=Shigella flexneri GN=cyoC PE=3 SV=1	Cytochrome c oxidase subunit III family protein OS=Sphingomonas sp. RIT328 GN=BW41_03856 PE=3 SV=1
Contig.1471.1	Any other location	GO:0004872; receptor activity; Molecular Function|GO:0005215; transporter activity; Molecular Function|GO:0006810; transport; Biological Process|GO:0016020; membrane; Cellular Component|GO:0016491; oxidoreductase activity; Molecular Function|GO:0055114; oxidation-reduction process; Biological Process	IPR000531; TonB-dependent receptor, beta-barrel|IPR001709; Flavoprotein pyridine nucleotide cytochrome reductase	--	--	Uncharacterized protein OS=Sphingobium ummariense RL-3 GN=M529_23665 PE=3 SV=1
Contig.14718.1	Mitochondrion	GO:0005576; extracellular region; Cellular Component|GO:0006955; immune response; Biological Process|GO:0008009; chemokine activity; Molecular Function|GO:0030163; protein catabolic process; Biological Process	IPR003769; Adaptor protein ClpS, core|IPR008105; C chemokine ligand 1	--	ATP-dependent Clp protease adapter protein ClpS OS=Zymomonas mobilis subsp. mobilis (strain ATCC 31821 / ZM4 / CP4) GN=clpS PE=3 SV=2	ATP-dependent Clp protease adapter protein ClpS OS=Sphingomonas sp. RIT328 GN=clpS PE=3 SV=1
Contig.14724.1	Any other location	GO:0000785; chromatin; Cellular Component|GO:0003677; DNA binding; Molecular Function|GO:0005634; nucleus; Cellular Component|GO:0006355; regulation of transcription, DNA-dependent; Biological Process	IPR000116; High mobility group, HMG-I/HMG-Y	--	--	--
Contig.1473.1	Any other location	GO:0007186; G-protein coupled receptor signaling pathway; Biological Process|GO:0016021; integral to membrane; Cellular Component	IPR009126; Cholecystokinin receptor	--	--	Uncharacterized protein OS=Kirrobacter mercurialis GN=PK98_09325 PE=4 SV=1
Contig.1475.1	Any other location	GO:0005160; transforming growth factor beta receptor binding; Molecular Function|GO:0016049; cell growth; Biological Process	IPR003942; Left- Right determination factor	cationic amino acid transporter 1-like; K03294 basic amino acid/polyamine antiporter, APA family	Retrovirus-related Pol polyprotein from transposon TNT 1-94 OS=Nicotiana tabacum PE=2 SV=1	Uncharacterized protein OS=Brachypodium distachyon GN=BRADI1G51145 PE=4 SV=1
Contig.14764.1	Chloroplast	GO:0004997; thyrotropin-releasing hormone receptor activity; Molecular Function|GO:0007186; G-protein coupled receptor signaling pathway; Biological Process|GO:0016021; integral to membrane; Cellular Component	IPR009144; Thyrotropin-releasing hormone receptor family	--	--	Uncharacterised protein OS=Bordetella pertussis GN=ERS018361_02158 PE=4 SV=1
Contig.1478.1	Mitochondrion	GO:0006807; nitrogen compound metabolic process; Biological Process|GO:0006813; potassium ion transport; Biological Process|GO:0015467; G-protein activated inward rectifier potassium channel activity; Molecular Function|GO:0016020; membrane; Cellular Component	IPR003274; Potassium channel, inwardly rectifying, Kir3.1|IPR005483; Carbamoyl-phosphate synthase large subunit, CPSase domain	--	--	Ribonucleoside-diphosphate reductase OS=Sphingomonas taxi GN=MC45_12230 PE=3 SV=1
Contig.148.1	Any other location	--	IPR005398; Tubby, N-terminal	--	--	Uncharacterized protein OS=Asticcacaulis sp. AC460 GN=ABAC460_14495 PE=4 SV=1
Contig.1481.1	Chloroplast	GO:0003735; structural constituent of ribosome; Molecular Function|GO:0005622; intracellular; Cellular Component|GO:0005840; ribosome; Cellular Component|GO:0006412; translation; Biological Process	IPR000948; Ribosomal protein L7Ae, prokaryotes	--	--	--
Contig.14812.1	Chloroplast
Contig.14847.1	Chloroplast	GO:0003735; structural constituent of ribosome; Molecular Function|GO:0006412; translation; Biological Process|GO:0015935; small ribosomal subunit; Cellular Component	IPR005679; Ribosomal protein S12, bacteria	--	--	--
Contig.1485.1	Any other location	GO:0005727; extrachromosomal circular DNA; Cellular Component|GO:0009405; pathogenesis; Biological Process	IPR024575; Cloacin colicin family	--	--	Putative RIRE2 orf3 OS=Zea mays GN=Z092E12.1 PE=4 SV=2
Contig.14852.1	Mitochondrion	--	IPR013281; Apoptosis regulator, Mcl-1	--	--	Uncharacterized protein OS=Exiguobacterium sp. S17 GN=L479_02076 PE=4 SV=1
Contig.1488.1	Any other location	GO:0004937; alpha1-adrenergic receptor activity; Molecular Function|GO:0005215; transporter activity; Molecular Function|GO:0006810; transport; Biological Process|GO:0006937; regulation of muscle contraction; Biological Process|GO:0007186; G-protein coupled receptor signaling pathway; Biological Process|GO:0016020; membrane; Cellular Component|GO:0016021; integral to membrane; Cellular Component|…	IPR001004; Alpha 1A adrenoceptor|IPR003400; Biopolymer transport protein ExbD/TolR	--	Protein TolR OS=Pseudomonas aeruginosa (strain ATCC 15692 / PAO1 / 1C / PRS 101 / LMG 12228) GN=tolR PE=3 SV=1	Biopolymer transport ExbD/TolR family protein OS=Sphingomonas sp. RIT328 GN=BW41_03408 PE=3 SV=1
Contig.149.1	Any other location	GO:0003677; DNA binding; Molecular Function|GO:0003700; sequence-specific DNA binding transcription factor activity; Molecular Function|GO:0006352; DNA-dependent transcription, initiation; Biological Process|GO:0006355; regulation of transcription, DNA-dependent; Biological Process|GO:0016987; sigma factor activity; Molecular Function	IPR000943; RNA polymerase sigma-70	--	--	Uncharacterized protein OS=Sphingomonas sp. RIT328 GN=BW41_01057 PE=4 SV=1
Contig.14915.1	Any other location	GO:0005506; iron ion binding; Molecular Function|GO:0005833; hemoglobin complex; Cellular Component|GO:0015671; oxygen transport; Biological Process|GO:0019825; oxygen binding; Molecular Function|GO:0020037; heme binding; Molecular Function	IPR002340; Haemoglobin, zeta	uncharacterized LOC100382914; K08248 mandelonitrile lyase [EC:4.1.2.10]	(R)-mandelonitrile lyase-like OS=Arabidopsis thaliana GN=At1g73050 PE=2 SV=1	Uncharacterized protein OS=Zea mays PE=2 SV=1
Contig.1493.1	Any other location	GO:0019031; viral envelope; Cellular Component|GO:0019064; viral entry into host cell via membrane fusion with the plasma membrane; Biological Process|GO:0046789; host cell surface receptor binding; Molecular Function	IPR000386; Haemagglutinin, influenzavirus B|IPR020478; AT hook-like	--	--	Putative uncharacterized protein Sb07g004920 OS=Sorghum bicolor GN=Sb07g004920 PE=4 SV=1
Contig.1494.1	Any other location	GO:0008270; zinc ion binding; Molecular Function	IPR000714; Equine herpesvirus protein of unknown function	--	--	--
Contig.14946.1	Chloroplast	GO:0003735; structural constituent of ribosome; Molecular Function|GO:0006412; translation; Biological Process|GO:0015935; small ribosomal subunit; Cellular Component	IPR005679; Ribosomal protein S12, bacteria	--	--	--
Contig.15.1	Any other location	GO:0005262; calcium channel activity; Molecular Function|GO:0016021; integral to membrane; Cellular Component|GO:0070588; calcium ion transmembrane transport; Biological Process	IPR005460; Transient receptor potential channel, canonical 4	--	--	--
Contig.15.2	Any other location	GO:0001539; ciliary or bacterial-type flagellar motility; Biological Process|GO:0005198; structural molecule activity; Molecular Function|GO:0009428; bacterial-type flagellum basal body, distal rod, P ring; Cellular Component|GO:0030288; outer membrane-bounded periplasmic space; Cellular Component	IPR001782; Flagellar P-ring protein|IPR027395; Winged helix DNA-binding domain	--	Uncharacterized protein MJ0432 OS=Methanocaldococcus jannaschii (strain ATCC 43067 / DSM 2661 / JAL-1 / JCM 10045 / NBRC 100440) GN=MJ0432 PE=4 SV=1	Uncharacterized protein OS=Caulobacter sp. (strain K31) GN=Caul_4596 PE=4 SV=1
Contig.15.3	Chloroplast	GO:0003840; gamma-glutamyltransferase activity; Molecular Function|GO:0006749; glutathione metabolic process; Biological Process	IPR000101; Gamma-glutamyltranspeptidase|IPR020434; LanC-like protein	gamma-glutamyltranspeptidase 1-like; K00681 gamma-glutamyltranspeptidase [EC:2.3.2.2]	Gamma-glutamyltranspeptidase OS=Bacillus subtilis (strain 168) GN=ggt PE=1 SV=1	Uncharacterized protein (Fragment) OS=marine sediment metagenome GN=LCGC14_0885840 PE=4 SV=1
Contig.15005.1	Chloroplast	--	IPR005398; Tubby, N-terminal|IPR020478; AT hook-like	--	--	--
Contig.15055.1	Chloroplast	GO:0004938; alpha2-adrenergic receptor activity; Molecular Function|GO:0006940; regulation of smooth muscle contraction; Biological Process|GO:0007186; G-protein coupled receptor signaling pathway; Biological Process|GO:0016021; integral to membrane; Cellular Component|GO:0019229; regulation of vasoconstriction; Biological Process|GO:0030168; platelet activation; Biological Process	IPR001946; Alpha 2A adrenoceptor|IPR020478; AT hook-like	--	--	Uncharacterized protein (Fragment) OS=Sphingomonas sp. Ant20 GN=NI18_13115 PE=4 SV=1
Contig.1507.1	Mitochondrion	GO:0003735; structural constituent of ribosome; Molecular Function|GO:0006412; translation; Biological Process|GO:0019843; rRNA binding; Molecular Function	IPR000114; Ribosomal protein L16|IPR001633; Diguanylate phosphodiesterase, EAL domain	--	Uncharacterized signaling protein CC_0091 OS=Caulobacter crescentus (strain ATCC 19089 / CB15) GN=CC_0091 PE=1 SV=1	Methylobacterium aquaticum plasmid pMaq22A_1p DNA, complete genome, strain: MA-22A OS=Methylobacterium aquaticum GN=Maq22A_1p32935 PE=4 SV=1
Contig.1508.1	Any other location	GO:0003677; DNA binding; Molecular Function|GO:0003700; sequence-specific DNA binding transcription factor activity; Molecular Function|GO:0005622; intracellular; Cellular Component|GO:0006355; regulation of transcription, DNA-dependent; Biological Process|GO:0043565; sequence-specific DNA binding; Molecular Function	IPR000485; AsnC-type HTH domain|IPR000835; MarR-type HTH domain|IPR001808; Transcription regulator HTH, Crp|IPR012318; Helix-turn-helix motif, Crp-type	--	Transcriptional regulatory protein btr OS=Bordetella pertussis (strain Tohama I / ATCC BAA-589 / NCTC 13251) GN=btr PE=3 SV=2	DNA, contig: SP629 OS=Sphingomonas paucimobilis NBRC 13935 GN=SP6_29_00020 PE=4 SV=1
Contig.1509.1	Chloroplast	GO:0004859; phospholipase inhibitor activity; Molecular Function|GO:0005509; calcium ion binding; Molecular Function|GO:0005544; calcium-dependent phospholipid binding; Molecular Function|GO:0008092; cytoskeletal protein binding; Molecular Function|GO:0016539; intein-mediated protein splicing; Biological Process	IPR002389; Annexin, type II|IPR006142; Intein	--	--	Uncharacterized protein OS=Sphingomonas parapaucimobilis NBRC 15100 GN=SP5_041_00020 PE=4 SV=1
Contig.15091.1	Any other location	--	--	--	--	DNA, contig: SP623 OS=Sphingomonas paucimobilis NBRC 13935 GN=SP6_23_00430 PE=4 SV=1
Contig.1510.1	Any other location	GO:0005515; protein binding; Molecular Function|GO:0042309; homoiothermy; Biological Process|GO:0050825; ice binding; Molecular Function|GO:0050826; response to freezing; Biological Process	IPR000104; Antifreeze protein, type I|IPR001478; PDZ domain	--	Carboxy-terminal-processing protease OS=Bartonella bacilliformis (strain ATCC 35685 / KC583) GN=ctpA PE=3 SV=1	Sphingomonas taxi strain 30a NODE_42, whole genome shotgun sequence OS=Sphingomonas taxi GN=SR41_13450 PE=3 SV=1
Contig.1514.1	Any other location	GO:0000976; transcription regulatory region sequence-specific DNA binding; Molecular Function|GO:0005262; calcium channel activity; Molecular Function|GO:0005975; carbohydrate metabolic process; Biological Process|GO:0016021; integral to membrane; Cellular Component|GO:0016773; phosphotransferase activity, alcohol group as acceptor; Molecular Function|GO:0070588; calcium ion transmembrane transpo…	IPR000047; Helix-turn-helix motif|IPR005458; Transient receptor potential channel, canonical 2|IPR018484; Carbohydrate kinase, FGGY, N-terminal	putative xylulokinase; K00854 xylulokinase [EC:2.7.1.17]	Xylulose kinase OS=Escherichia coli (strain K12) GN=xylB PE=1 SV=1	Xylulose kinase OS=Sphingomonas taxi GN=MC45_12725 PE=4 SV=1
Contig.15156.1	Any other location	GO:0000156; phosphorelay response regulator activity; Molecular Function|GO:0000160; phosphorelay signal transduction system; Biological Process|GO:0003677; DNA binding; Molecular Function|GO:0006355; regulation of transcription, DNA-dependent; Biological Process	IPR001867; Signal transduction response regulator, C-terminal	two-component system sensor histidine kinase/response regulator, putative; K02483 two-component system, OmpR family, response regulator	Phosphate regulon transcriptional regulatory protein PhoB OS=Rhizobium meliloti (strain 1021) GN=phoB PE=3 SV=1	Phosphate regulon transcriptional regulatory protein PhoB OS=Sphingomonas parapaucimobilis NBRC 15100 GN=phoB PE=4 SV=1
Contig.1519.1	Any other location	GO:0008152; metabolic process; Biological Process	IPR000192; Aminotransferase, class V/Cysteine desulfurase|IPR003066; Salmonella invasion protein InvJ	cysteine desulfurase, mitochondrial-like; K04487 cysteine desulfurase [EC:2.8.1.7]	Putative cysteine desulfurase IscS 1 OS=Bacillus subtilis (strain 168) GN=iscS1 PE=3 SV=2	Aminotransferase OS=Sphingomonas taxi GN=MC45_03710 PE=4 SV=1
Contig.152.1	Any other location	--	IPR000839; Porin, Oms28 type	--	--	Uncharacterized protein OS=Sphingomonas parapaucimobilis NBRC 15100 GN=SP5_025_00440 PE=4 SV=1
Contig.15206.1	Chloroplast	GO:0030100; regulation of endocytosis; Biological Process	IPR003023; Amphiphysin, isoform 2	--	--	--
Contig.15216.1	Chloroplast	GO:0009405; pathogenesis; Biological Process|GO:0015485; cholesterol binding; Molecular Function	IPR001869; Thiol-activated cytolysin	--	--	--
Contig.15221.1	Chloroplast	GO:0005249; voltage-gated potassium channel activity; Molecular Function|GO:0006813; potassium ion transport; Biological Process|GO:0008076; voltage-gated potassium channel complex; Cellular Component	IPR004052; Potassium channel, voltage dependent, Kv1.5	--	--	--
Contig.15239.1	Mitochondrion
Contig.1527.1	Mitochondrion	--	IPR023249; FAM153	--	--	--
Contig.15274.1	Chloroplast	GO:0016021; integral to membrane; Cellular Component|GO:0016491; oxidoreductase activity; Molecular Function|GO:0046872; metal ion binding; Molecular Function|GO:0055114; oxidation-reduction process; Biological Process	IPR001151; G protein-coupled receptor 6|IPR008335; Eukaryotic molybdopterin oxidoreductase	--	--	--
Contig.153.1	Mitochondrion	GO:0005506; iron ion binding; Molecular Function|GO:0015671; oxygen transport; Biological Process|GO:0019825; oxygen binding; Molecular Function|GO:0020037; heme binding; Molecular Function	IPR013316; Globin, annelid-type	--	--	--
Contig.153.2	Any other location	GO:0008152; metabolic process; Biological Process	IPR001030; Aconitase/3-isopropylmalate dehydratase large subunit, alpha/beta/alpha|IPR004353; Vacuolar fusion protein MON1|IPR015934; Aconitase/Iron regulatory protein 2/2-methylisocitrate dehydratase|IPR015937; Aconitase/isopropylmalate dehydratase	aconitate hydratase; K01681 aconitate hydratase [EC:4.2.1.3]	Aconitate hydratase A OS=Pseudomonas aeruginosa (strain ATCC 15692 / PAO1 / 1C / PRS 101 / LMG 12228) GN=acnA PE=3 SV=1	Aconitate hydratase OS=Sphingomonas sp. Ant20 GN=NI18_06820 PE=3 SV=1
Contig.1530.1	Any other location	GO:0005215; transporter activity; Molecular Function|GO:0006810; transport; Biological Process|GO:0009058; biosynthetic process; Biological Process|GO:0016020; membrane; Cellular Component	IPR001036; Acriflavin resistance protein|IPR001296; Glycosyl transferase, family 1	Sps3; sucrose phosphate synthase (EC:2.4.1.14); K00696 sucrose-phosphate synthase [EC:2.4.1.14]	Probable sucrose-phosphate synthase 5 OS=Oryza sativa subsp. japonica GN=SPS5 PE=2 SV=1	Uncharacterized protein OS=Sphingobium lactosutens DS20 GN=RLDS_18170 PE=4 SV=1
Contig.15302.1	Chloroplast	GO:0003989; acetyl-CoA carboxylase activity; Molecular Function|GO:0006633; fatty acid biosynthetic process; Biological Process|GO:0009317; acetyl-CoA carboxylase complex; Cellular Component	IPR000438; Acetyl-CoA carboxylase carboxyl transferase, beta subunit	--	--	Uncharacterized protein (Fragment) OS=Vibrio parahaemolyticus VPTS-2010 GN=D049_3388B PE=4 SV=1
Contig.15304.1	Mitochondrion	--	IPR002347; Glucose/ribitol dehydrogenase	--	--	--
Contig.1532.1	Mitochondrion	GO:0005576; extracellular region; Cellular Component	IPR020466; Interleukin-15, mammal	--	--	--
Contig.1533.1	Any other location	GO:0005199; structural constituent of cell wall; Molecular Function|GO:0009274; peptidoglycan-based cell wall; Cellular Component|GO:0030115; S-layer; Cellular Component	IPR004903; Lactobacillus surface layer protein	--	--	--
Contig.1535.1	Any other location	GO:0004252; serine-type endopeptidase activity; Molecular Function|GO:0006508; proteolysis; Biological Process	IPR001316; Peptidase S1A, streptogrisin	--	--	--
Contig.15365.1	Mitochondrion	GO:0004367; glycerol-3-phosphate dehydrogenase [NAD+] activity; Molecular Function|GO:0006072; glycerol-3-phosphate metabolic process; Biological Process|GO:0009331; glycerol-3-phosphate dehydrogenase complex; Cellular Component|GO:0055114; oxidation-reduction process; Biological Process	IPR006168; Glycerol-3-phosphate dehydrogenase, NAD-dependent	--	--	--
Contig.1537.1	Any other location	GO:0005215; transporter activity; Molecular Function|GO:0006810; transport; Biological Process|GO:0016020; membrane; Cellular Component	IPR000425; Major intrinsic protein	--	--	--
Contig.15375.1	Any other location
Contig.1538.1	Any other location	GO:0004982; N-formyl peptide receptor activity; Molecular Function|GO:0007186; G-protein coupled receptor signaling pathway; Biological Process|GO:0016021; integral to membrane; Cellular Component	IPR000826; Formyl peptide receptor family	--	--	--
Contig.15382.1	Mitochondrion	GO:0003735; structural constituent of ribosome; Molecular Function|GO:0005622; intracellular; Cellular Component|GO:0005840; ribosome; Cellular Component|GO:0006412; translation; Biological Process	IPR001859; Ribosomal protein P2	--	--	--
Contig.1539.1	Chloroplast	GO:0005330; dopamine:sodium symporter activity; Molecular Function|GO:0005887; integral to plasma membrane; Cellular Component|GO:0006836; neurotransmitter transport; Biological Process|GO:0016020; membrane; Cellular Component	IPR002436; Sodium:neurotransmitter symporter, dopamine|IPR020478; AT hook-like	--	--	--
Contig.1539.2	Chloroplast	GO:0004871; signal transducer activity; Molecular Function|GO:0007165; signal transduction; Biological Process|GO:0035556; intracellular signal transduction; Biological Process	IPR002211; Lymphocyte-specific protein|IPR006019; Phosphotyrosine interaction domain, Shc-like	--	--	--
Contig.154.1	Any other location	GO:0005524; ATP binding; Molecular Function|GO:0009058; biosynthetic process; Biological Process|GO:2000028; regulation of photoperiodism, flowering; Biological Process	IPR000713; Mur ligase, N-terminal|IPR013221; Mur ligase, central|IPR026211; GIGANTEA	--	UDP-N-acetylmuramoyl-L-alanyl-D-glutamate--2,6-diaminopimelate ligase OS=Zymomonas mobilis subsp. mobilis (strain ATCC 31821 / ZM4 / CP4) GN=murE PE=3 SV=4	UDP-N-acetylmuramoyl-L-alanyl-D-glutamate--2,6-diaminopimelate ligase OS=Sphingomonas taxi GN=murE PE=3 SV=1
Contig.15404.1	Chloroplast	GO:0000785; chromatin; Cellular Component|GO:0005634; nucleus; Cellular Component|GO:0031492; nucleosomal DNA binding; Molecular Function	IPR000079; High mobility group nucleosome-binding domain-containing family	--	--	--
Contig.1542.1	Any other location	GO:0005576; extracellular region; Cellular Component|GO:0006955; immune response; Biological Process|GO:0008009; chemokine activity; Molecular Function|GO:0016020; membrane; Cellular Component	IPR008097; CX3C chemokine ligand 1	--	--	--
Contig.1543.1	Any other location	GO:0042309; homoiothermy; Biological Process|GO:0044780; bacterial-type flagellum assembly; Biological Process|GO:0050825; ice binding; Molecular Function|GO:0050826; response to freezing; Biological Process	IPR000104; Antifreeze protein, type I|IPR007809; FlgN-like domain	--	--	Uncharacterized protein OS=Novosphingobium sp. Rr 2-17 GN=WSK_2766 PE=4 SV=1
Contig.15441.1	Any other location	GO:0016021; integral to membrane; Cellular Component	IPR001151; G protein-coupled receptor 6	--	--	Putative uncharacterized protein Sb01g036180 OS=Sorghum bicolor GN=Sb01g036180 PE=4 SV=1
Contig.1546.1	Any other location	GO:0007186; G-protein coupled receptor signaling pathway; Biological Process|GO:0016021; integral to membrane; Cellular Component|GO:0038036; sphingosine-1-phosphate receptor activity; Molecular Function	IPR005386; EDG-8 sphingosine 1-phosphate receptor	--	--	--
Contig.1549.1	Any other location	GO:0001539; ciliary or bacterial-type flagellar motility; Biological Process|GO:0003774; motor activity; Molecular Function|GO:0005249; voltage-gated potassium channel activity; Molecular Function|GO:0006813; potassium ion transport; Biological Process|GO:0006935; chemotaxis; Biological Process|GO:0009288; bacterial-type flagellum; Cellular Component|GO:0016020; membrane; Cellular Component	IPR000090; Flagellar motor switch protein FliG|IPR003950; Potassium channel, voltage-dependent, ELK	--	Flagellar motor switch protein FliG OS=Caulobacter crescentus (strain ATCC 19089 / CB15) GN=fliG PE=3 SV=1	Flagellar motor switch protein FliG OS=Novosphingobium sp. Rr 2-17 GN=WSK_2770 PE=3 SV=1
Contig.15508.1	Mitochondrion	GO:0005198; structural molecule activity; Molecular Function	IPR003303; Filaggrin	--	--	--
Contig.15531.1	Mitochondrion	GO:0004941; beta2-adrenergic receptor activity; Molecular Function|GO:0006940; regulation of smooth muscle contraction; Biological Process|GO:0007189; adenylate cyclase-activating G-protein coupled receptor signaling pathway; Biological Process|GO:0016021; integral to membrane; Cellular Component|GO:0042312; regulation of vasodilation; Biological Process	IPR000332; Beta 2 adrenoceptor	--	--	FecR family protein OS=Sphingomonas sp. RIT328 GN=BW41_01181 PE=4 SV=1
Contig.1554.1	Any other location	GO:0000156; phosphorelay response regulator activity; Molecular Function|GO:0000160; phosphorelay signal transduction system; Biological Process|GO:0001932; regulation of protein phosphorylation; Biological Process|GO:0003677; DNA binding; Molecular Function|GO:0005952; cAMP-dependent protein kinase complex; Cellular Component|GO:0006355; regulation of transcription, DNA-dependent; Biological Pro…	IPR001789; Signal transduction response regulator, receiver domain|IPR001867; Signal transduction response regulator, C-terminal|IPR002373; cAMP/cGMP-dependent protein kinase	two-component system sensor histidine kinase/response regulator, putative; K02483 two-component system, OmpR family, response regulator	Transcriptional regulatory protein ChvI OS=Rhizobium radiobacter GN=chvI PE=3 SV=1	Chemotaxis protein CheY OS=Sphingomonas sanxanigenens DSM 19645 = NX02 GN=NX02_26515 PE=4 SV=1
Contig.15550.1	Mitochondrion	GO:0035556; intracellular signal transduction; Biological Process	IPR006019; Phosphotyrosine interaction domain, Shc-like	--	--	--
Contig.1557.1	Chloroplast	--	IPR020412; Interleukin-11, mammalian	--	--	--
Contig.15574.1	Mitochondrion	GO:0004957; prostaglandin E receptor activity; Molecular Function|GO:0007186; G-protein coupled receptor signaling pathway; Biological Process|GO:0016021; integral to membrane; Cellular Component	IPR001923; Prostanoid EP2 receptor	--	--	--
Contig.15591.1	Any other location	GO:0004974; leukotriene receptor activity; Molecular Function|GO:0007186; G-protein coupled receptor signaling pathway; Biological Process|GO:0016021; integral to membrane; Cellular Component	IPR003982; Leukotriene B4 type 2 receptor	--	--	--
Contig.156.1	Chloroplast	GO:0016491; oxidoreductase activity; Molecular Function|GO:0046872; metal ion binding; Molecular Function|GO:0055114; oxidation-reduction process; Biological Process	IPR008335; Eukaryotic molybdopterin oxidoreductase|IPR013048; Meiotic recombination, Spo11|IPR020478; AT hook-like	--	--	--
Contig.1560.1	Any other location	GO:0004618; phosphoglycerate kinase activity; Molecular Function|GO:0004872; receptor activity; Molecular Function|GO:0005215; transporter activity; Molecular Function|GO:0006096; glycolysis; Biological Process|GO:0006810; transport; Biological Process|GO:0016020; membrane; Cellular Component	IPR000531; TonB-dependent receptor, beta-barrel|IPR001576; Phosphoglycerate kinase	--	Ferric anguibactin receptor OS=Vibrio anguillarum (strain ATCC 68554 / 775) GN=fatA PE=3 SV=1	TonB-dependent siderophore receptor OS=Novosphingobium sp. Rr 2-17 GN=WSK_0208 PE=3 SV=1
Contig.15608.1	Chloroplast	GO:0042309; homoiothermy; Biological Process|GO:0050825; ice binding; Molecular Function|GO:0050826; response to freezing; Biological Process	IPR000104; Antifreeze protein, type I	--	--	--
Contig.1562.1	Any other location	GO:0004601; peroxidase activity; Molecular Function|GO:0006979; response to oxidative stress; Biological Process|GO:0020037; heme binding; Molecular Function|GO:0055114; oxidation-reduction process; Biological Process	IPR002207; Plant ascorbate peroxidase|IPR013847; POU domain|IPR018777; Replication initiator protein A	--	Putative replication protein OS=Wigglesworthia glossinidia brevipalpis GN=WIGBRp0010 PE=3 SV=1	Uncharacterized protein OS=Sphingobium quisquiliarum P25 GN=L288_18215 PE=4 SV=1
Contig.15629.1	Any other location	--	IPR023265; Aquaporin 12	--	--	--
Contig.15667.1	Chloroplast	GO:0005506; iron ion binding; Molecular Function|GO:0015671; oxygen transport; Biological Process|GO:0019825; oxygen binding; Molecular Function|GO:0020037; heme binding; Molecular Function	IPR013314; Globin, lamprey/hagfish type	--	--	--
Contig.1567.1	Any other location	GO:0005886; plasma membrane; Cellular Component|GO:0006807; nitrogen compound metabolic process; Biological Process|GO:0006813; potassium ion transport; Biological Process|GO:0008270; zinc ion binding; Molecular Function|GO:0015079; potassium ion transmembrane transporter activity; Molecular Function|GO:0016491; oxidoreductase activity; Molecular Function|GO:0016747; transferase activity, transfe…	IPR002085; Alcohol dehydrogenase superfamily, zinc-type|IPR005483; Carbamoyl-phosphate synthase large subunit, CPSase domain|IPR006036; Potassium uptake protein TrkA|IPR013154; Alcohol dehydrogenase GroES-like|IPR020843; Polyketide synthase, enoylreductase	oxidoreductase, zinc-binding dehydrogenase family protein; K00344 NADPH2:quinone reductase [EC:1.6.5.5]	Zinc-type alcohol dehydrogenase-like protein MW2112 OS=Staphylococcus aureus (strain MW2) GN=MW2112 PE=3 SV=1	Putative oxidoreductase OS=Sphingomonas parapaucimobilis NBRC 15100 GN=SP5_097_00440 PE=4 SV=1
Contig.1569.1	Any other location	GO:0003677; DNA binding; Molecular Function|GO:0003899; DNA-directed RNA polymerase activity; Molecular Function|GO:0005524; ATP binding; Molecular Function|GO:0006139; nucleobase-containing compound metabolic process; Biological Process|GO:0006351; transcription, DNA-dependent; Biological Process|GO:0006355; regulation of transcription, DNA-dependent; Biological Process|GO:0019205; nucleobase-co…	IPR000850; Adenylate kinase|IPR001523; Paired domain|IPR007081; RNA polymerase Rpb1, domain 5|IPR007083; RNA polymerase Rpb1, domain 4	rpoC2; atypical; K03046 DNA-directed RNA polymerase subunit beta' [EC:2.7.7.6]	DNA-directed RNA polymerase subunit beta' OS=Sphingomonas wittichii (strain RW1 / DSM 6014 / JCM 10273) GN=rpoC PE=3 SV=1	DNA-directed RNA polymerase subunit beta' OS=Sphingomonas sp. RIT328 GN=rpoC PE=3 SV=1
Contig.15720.1	Chloroplast	GO:0008152; metabolic process; Biological Process	IPR001030; Aconitase/3-isopropylmalate dehydratase large subunit, alpha/beta/alpha	--	--	--
Contig.15736.1	Chloroplast	GO:0007218; neuropeptide signaling pathway; Biological Process|GO:0007268; synaptic transmission; Biological Process	IPR002367; Nociceptin	--	--	--
Contig.1574.1	Any other location	GO:0005242; inward rectifier potassium channel activity; Molecular Function|GO:0006813; potassium ion transport; Biological Process|GO:0016020; membrane; Cellular Component	IPR001173; Glycosyl transferase, family 2|IPR003272; Potassium channel, inwardly rectifying, Kir2.2	--	--	Glycosyl transferase family 2 OS=Pirellula staleyi (strain ATCC 27377 / DSM 6068 / ICPB 4128) GN=Psta_3835 PE=4 SV=1
Contig.1574.2	Chloroplast	GO:0004417; hydroxyethylthiazole kinase activity; Molecular Function|GO:0009228; thiamine biosynthetic process; Biological Process	IPR000417; Hydroxyethylthiazole kinase	--	--	--
Contig.1575.1	Mitochondrion	GO:0004673; protein histidine kinase activity; Molecular Function|GO:0016779; nucleotidyltransferase activity; Molecular Function	IPR001726; DNA nucleotidylexotransferase (TdT) / DNA-directed DNA/RNA polymerase mu|IPR011102; Signal transduction histidine kinase, HWE region	--	Blue-light-activated histidine kinase OS=Ochrobactrum anthropi (strain ATCC 49188 / DSM 6882 / NCTC 12168) GN=Oant_3652 PE=3 SV=1	Signal transduction histidine kinase OS=Sphingobium yanoikuyae GN=CP98_03048 PE=4 SV=1
Contig.1576.1	Mitochondrion	GO:0005506; iron ion binding; Molecular Function|GO:0010181; FMN binding; Molecular Function|GO:0016874; ligase activity; Molecular Function|GO:0055114; oxidation-reduction process; Biological Process	IPR000022; Carboxyl transferase|IPR001094; Flavodoxin|IPR011763; Acetyl-coenzyme A carboxyltransferase, C-terminal	GB19981; methylcrotonoyl-CoA carboxylase beta chain, mitochondrial-like; K01969 3-methylcrotonyl-CoA carboxylase beta subunit [EC:6.4.1.4]	Methylcrotonoyl-CoA carboxylase beta chain, mitochondrial OS=Homo sapiens GN=MCCC2 PE=1 SV=1	Propionyl-CoA carboxylase beta chain OS=Sphingobium sp. ba1 GN=IL54_1134 PE=4 SV=1
Contig.1576.2	Chloroplast	GO:0000786; nucleosome; Cellular Component|GO:0003677; DNA binding; Molecular Function|GO:0006334; nucleosome assembly; Biological Process	IPR000164; Histone H3	--	--	--
Contig.1577.1	Mitochondrion	GO:0005249; voltage-gated potassium channel activity; Molecular Function|GO:0006813; potassium ion transport; Biological Process|GO:0016021; integral to membrane; Cellular Component	IPR005405; Potassium channel, voltage dependent, Kv3.4	--	--	--
Contig.1578.1	Chloroplast	GO:0000287; magnesium ion binding; Molecular Function|GO:0003735; structural constituent of ribosome; Molecular Function|GO:0005622; intracellular; Cellular Component|GO:0005840; ribosome; Cellular Component|GO:0006412; translation; Biological Process|GO:0008897; holo-[acyl-carrier-protein] synthase activity; Molecular Function|GO:0009059; macromolecule biosynthetic process; Biological Process	IPR001859; Ribosomal protein P2|IPR008278; 4'-phosphopantetheinyl transferase superfamily	--	--	4'-phosphopantetheinyl transferase superfamily protein OS=Sphingomonas sp. RIT328 GN=BW41_04015 PE=4 SV=1
Contig.15786.1	Any other location	GO:0008908; isochorismatase activity; Molecular Function	IPR016291; Isochorismatase	--	--	--
Contig.1582.1	Mitochondrion
Contig.1583.1	Chloroplast	GO:0003677; DNA binding; Molecular Function|GO:0004879; ligand-activated sequence-specific DNA binding RNA polymerase II transcription factor activity; Molecular Function|GO:0005634; nucleus; Cellular Component|GO:0006355; regulation of transcription, DNA-dependent; Biological Process	IPR003072; Orphan nuclear receptor, NOR1 type|IPR020478; AT hook-like	--	--	--
Contig.1584.1	Any other location	GO:0042309; homoiothermy; Biological Process|GO:0050825; ice binding; Molecular Function|GO:0050826; response to freezing; Biological Process	IPR000104; Antifreeze protein, type I	--	D-glycero-beta-D-manno-heptose-1,7-bisphosphate 7-phosphatase OS=Rhizobium loti (strain MAFF303099) GN=gmhB PE=1 SV=1	Uncharacterized protein OS=Magnetospira sp. QH-2 GN=MGMAQ_1742 PE=4 SV=1
Contig.1586.1	Mitochondrion	GO:0003872; 6-phosphofructokinase activity; Molecular Function|GO:0006002; fructose 6-phosphate metabolic process; Biological Process|GO:0006096; glycolysis; Biological Process	IPR020478; AT hook-like|IPR022953; Phosphofructokinase	--	--	--
Contig.1587.1	Any other location	GO:0005184; neuropeptide hormone activity; Molecular Function	IPR008065; FMRFamide-related peptide	--	--	--
Contig.15875.1	Chloroplast	GO:0003677; DNA binding; Molecular Function|GO:0004879; ligand-activated sequence-specific DNA binding RNA polymerase II transcription factor activity; Molecular Function|GO:0005634; nucleus; Cellular Component|GO:0006355; regulation of transcription, DNA-dependent; Biological Process	IPR003071; Orphan nuclear receptor, HMR type	--	--	--
Contig.159.1	Any other location	GO:0003677; DNA binding; Molecular Function|GO:0006355; regulation of transcription, DNA-dependent; Biological Process	IPR006197; Peptidase S24, LexA-like|IPR016062; TM1410 hypothetical-related protein, conserved	hypothetical protein; K13457 disease resistance protein RPM1	--	Putative uncharacterized protein Sb05g021460 OS=Sorghum bicolor GN=Sb05g021460 PE=4 SV=1
Contig.1590.1	Any other location	GO:0004222; metalloendopeptidase activity; Molecular Function|GO:0005249; voltage-gated potassium channel activity; Molecular Function|GO:0006508; proteolysis; Biological Process|GO:0006813; potassium ion transport; Biological Process|GO:0008076; voltage-gated potassium channel complex; Cellular Component|GO:0016020; membrane; Cellular Component	IPR001915; Peptidase M48|IPR003968; Potassium channel, voltage dependent, Kv	--	--	Uncharacterized protein OS=Asticcacaulis sp. YBE204 GN=AEYBE204_05365 PE=4 SV=1
Contig.15901.1	Any other location	--	IPR023256; FPRL1 inhibitory protein	--	--	--
Contig.15906.1	Mitochondrion	GO:0000786; nucleosome; Cellular Component|GO:0003677; DNA binding; Molecular Function|GO:0005044; scavenger receptor activity; Molecular Function|GO:0005634; nucleus; Cellular Component|GO:0006334; nucleosome assembly; Biological Process|GO:0016020; membrane; Cellular Component	IPR001190; SRCR domain|IPR002119; Histone H2A	--	--	--
Contig.1591.1	Any other location	GO:0003779; actin binding; Molecular Function|GO:0005516; calmodulin binding; Molecular Function|GO:0006936; muscle contraction; Biological Process|GO:0017022; myosin binding; Molecular Function	IPR006017; Caldesmon	NADH-ubiquinone oxidoreductase kDa subunit; K03936 NADH dehydrogenase (ubiquinone) Fe-S protein 3 [EC:1.6.5.3 1.6.99.3]	NADH-quinone oxidoreductase subunit C OS=Azorhizobium caulinodans (strain ATCC 43989 / DSM 5975 / JCM 20966 / NBRC 14845 / NCIMB 13405 / ORS 571) GN=nuoC PE=3 SV=1	NADH-quinone oxidoreductase subunit C OS=Sphingomonas sp. Ant20 GN=nuoC PE=3 SV=1
Contig.1592.1	Any other location	GO:0004930; G-protein coupled receptor activity; Molecular Function|GO:0007186; G-protein coupled receptor signaling pathway; Biological Process|GO:0016020; membrane; Cellular Component|GO:0016021; integral to membrane; Cellular Component	IPR003416; MgtC/SapB/SrpB transporter|IPR022347; G protein-coupled receptor 153/162	--	Protein SrpB OS=Synechococcus elongatus (strain PCC 7942) GN=srpB PE=2 SV=1	Uncharacterized protein OS=Sphingomonas taxi GN=MC45_18475 PE=4 SV=1
Contig.15921.1	Any other location	GO:0003677; DNA binding; Molecular Function|GO:0003887; DNA-directed DNA polymerase activity; Molecular Function|GO:0006260; DNA replication; Biological Process	IPR002298; DNA polymerase A	--	--	Metallo-beta-lactamase superfamily protein OS=Sphingomonas sp. RIT328 GN=BW41_01773 PE=4 SV=1
Contig.15924.1	Mitochondrion	GO:0042309; homoiothermy; Biological Process|GO:0050825; ice binding; Molecular Function|GO:0050826; response to freezing; Biological Process	IPR000104; Antifreeze protein, type I|IPR010723; HemN, C-terminal domain	--	--	Coproporphyrinogen III oxidase OS=Sphingomonas taxi GN=MC45_10185 PE=4 SV=1
Contig.1594.1	Mitochondrion	--	IPR023265; Aquaporin 12	--	--	--
Contig.15947.1	Any other location	GO:0005249; voltage-gated potassium channel activity; Molecular Function|GO:0006813; potassium ion transport; Biological Process|GO:0008076; voltage-gated potassium channel complex; Cellular Component|GO:0008080; N-acetyltransferase activity; Molecular Function	IPR000182; GNAT domain|IPR004052; Potassium channel, voltage dependent, Kv1.5	uncharacterized LOC101742365; K06975	--	Acetyltransferase OS=Bradyrhizobium sp. LTSP849 GN=UB31_34090 PE=4 SV=1
Contig.1595.1	Chloroplast	GO:0006520; cellular amino acid metabolic process; Biological Process	IPR006034; Asparaginase/glutaminase	--	--	Sphingomonas taxi strain 30a NODE_44, whole genome shotgun sequence OS=Sphingomonas taxi GN=SR41_11195 PE=4 SV=1
Contig.15954.1	Any other location	GO:0004859; phospholipase inhibitor activity; Molecular Function|GO:0005509; calcium ion binding; Molecular Function|GO:0005544; calcium-dependent phospholipid binding; Molecular Function|GO:0008092; cytoskeletal protein binding; Molecular Function	IPR002389; Annexin, type II	--	--	Uncharacterized protein OS=Sphingomonas parapaucimobilis NBRC 15100 GN=SP5_016_00300 PE=4 SV=1
Contig.1596.1	Any other location	GO:0005267; potassium channel activity; Molecular Function|GO:0016021; integral to membrane; Cellular Component|GO:0022857; transmembrane transporter activity; Molecular Function|GO:0055085; transmembrane transport; Biological Process|GO:0071805; potassium ion transmembrane transport; Biological Process	IPR005410; Two pore domain potassium channel, THIK|IPR005828; General substrate transporter|IPR020846; Major facilitator superfamily domain	hypothetical protein; K03762 MFS transporter, MHS family, proline/betaine transporter	Inner membrane metabolite transport protein YhjE OS=Escherichia coli (strain K12) GN=yhjE PE=1 SV=1	Major facilitator superfamily MFS_1 OS=Caulobacter segnis (strain ATCC 21756 / DSM 7131 / JCM 7823 / NBRC 15250 / LMG 17158 / TK0059) GN=Cseg_0781 PE=4 SV=1
Contig.15963.1	Any other location	GO:0005102; receptor binding; Molecular Function|GO:0005576; extracellular region; Cellular Component|GO:0007275; multicellular organismal development; Biological Process|GO:0016055; Wnt receptor signaling pathway; Biological Process	IPR005817; Wnt	--	--	--
Contig.15970.1	Chloroplast	GO:0000287; magnesium ion binding; Molecular Function|GO:0004743; pyruvate kinase activity; Molecular Function|GO:0006096; glycolysis; Biological Process|GO:0030955; potassium ion binding; Molecular Function	IPR001697; Pyruvate kinase	--	--	--
Contig.1598.1	Any other location	GO:0005576; extracellular region; Cellular Component|GO:0009664; plant-type cell wall organization; Biological Process	IPR002963; Expansin|IPR007112; Expansin/pollen allergen, DPBB domain|IPR007118; Expansin/Lol pI|IPR009009; RlpA-like double-psi beta-barrel domain	polypyrimidine tract-binding protein homolog 1-like; K14948 polypyrimidine tract-binding protein 2	Expansin-A31 OS=Oryza sativa subsp. japonica GN=EXPA31 PE=2 SV=2	Uncharacterized protein OS=Zea mays PE=2 SV=1
Contig.1598.2	Any other location	--	IPR023266; Aquaporin 11	--	--	Uncharacterized protein OS=Aegilops tauschii GN=F775_22654 PE=4 SV=1
Contig.1599.1	Any other location	GO:0005200; structural constituent of cytoskeleton; Molecular Function|GO:0005525; GTP binding; Molecular Function|GO:0005874; microtubule; Cellular Component|GO:0016787; hydrolase activity; Molecular Function	IPR002452; Alpha tubulin|IPR005939; Beta-lactamase hydrolase-like	--	Beta-lactamase hydrolase-like protein OS=Agrobacterium fabrum (strain C58 / ATCC 33970) GN=blh PE=2 SV=1	DNA, contig: SP642 OS=Sphingomonas paucimobilis NBRC 13935 GN=SP6_42_00150 PE=4 SV=1
Contig.15990.1	Chloroplast	--	--	--	--	Uncharacterized protein OS=Solanum lycopersicum GN=Solyc00g009800.1 PE=4 SV=1
Contig.160.1	Mitochondrion	GO:0000786; nucleosome; Cellular Component|GO:0003677; DNA binding; Molecular Function|GO:0005634; nucleus; Cellular Component|GO:0006334; nucleosome assembly; Biological Process	IPR002119; Histone H2A	--	--	--
Contig.16015.1	Any other location
Contig.1602.1	Any other location	GO:0005184; neuropeptide hormone activity; Molecular Function	IPR008065; FMRFamide-related peptide|IPR020478; AT hook-like	--	--	Uncharacterized protein OS=Sphingomonas sp. Ant20 GN=NI18_09325 PE=4 SV=1
Contig.16039.1	Mitochondrion	--	IPR009114; Angiomotin	--	--	Uncharacterized protein OS=Sphingomonas sp. LH128 GN=LH128_26180 PE=4 SV=1
Contig.1604.1	Any other location	GO:0005199; structural constituent of cell wall; Molecular Function	IPR003882; Pistil-specific extensin-like protein	--	--	--
Contig.16063.1	Mitochondrion	GO:0005125; cytokine activity; Molecular Function|GO:0005576; extracellular region; Cellular Component|GO:0008283; cell proliferation; Biological Process	IPR003978; Thrombopoeitin	--	--	Phage baseplate assembly protein OS=Stenotrophomonas maltophilia D457 GN=W PE=4 SV=1
Contig.1607.1	Any other location	GO:0005789; endoplasmic reticulum membrane; Cellular Component|GO:0016021; integral to membrane; Cellular Component|GO:0022857; transmembrane transporter activity; Molecular Function|GO:0034599; cellular response to oxidative stress; Biological Process|GO:0055085; transmembrane transport; Biological Process	IPR005828; General substrate transporter|IPR020846; Major facilitator superfamily domain|IPR021100; N-glycosylation protein EOS1	probable inositol transporter 2-like; K08150 MFS transporter, SP family, solute carrier family 2 (myo-inositol transporter), member 13	Glucose transport protein OS=Synechocystis sp. (strain PCC 6803 / Kazusa) GN=gtr PE=3 SV=2	Major facilitator transporter OS=Sphingomonas taxi GN=MC45_12710 PE=3 SV=1
Contig.16099.1	Any other location
Contig.161.1	Any other location	GO:0004930; G-protein coupled receptor activity; Molecular Function|GO:0007186; G-protein coupled receptor signaling pathway; Biological Process|GO:0016021; integral to membrane; Cellular Component	IPR026228; Mas-related G protein-coupled receptor F	--	--	Putative polyprotein OS=Sorghum propinquum PE=4 SV=1
Contig.1614.1	Any other location	GO:0005515; protein binding; Molecular Function|GO:0005576; extracellular region; Cellular Component|GO:0007155; cell adhesion; Biological Process|GO:0008270; zinc ion binding; Molecular Function|GO:0030193; regulation of blood coagulation; Biological Process	IPR001841; Zinc finger, RING-type|IPR002463; Ornatin	E3 ubiquitin-protein ligase EL5-like; K16286 E3 ubiquitin-protein ligase EL5 [EC:6.3.2.19]	RING-H2 finger protein ATL77 OS=Arabidopsis thaliana GN=ATL77 PE=2 SV=1	Putative uncharacterized protein Sb04g029060 OS=Sorghum bicolor GN=Sb04g029060 PE=4 SV=1
Contig.1615.1	Any other location	GO:0005506; iron ion binding; Molecular Function|GO:0009055; electron carrier activity; Molecular Function|GO:0020037; heme binding; Molecular Function	IPR002326; Cytochrome c1|IPR009056; Cytochrome c-like domain|IPR013847; POU domain	cytochrome c1, heme protein, mitochondrial-like; K00413 ubiquinol-cytochrome c reductase cytochrome c1 subunit	Cytochrome c1, heme protein, mitochondrial OS=Bos taurus GN=CYC1 PE=1 SV=2	Cytochrome C OS=Sphingomonas taxi GN=MC45_09035 PE=4 SV=1
Contig.1617.1	Any other location	GO:0005351; sugar:hydrogen symporter activity; Molecular Function|GO:0009401; phosphoenolpyruvate-dependent sugar phosphotransferase system; Biological Process|GO:0016068; type I hypersensitivity; Biological Process	IPR001778; Pollen allergen Poa pIX/Phl pVI|IPR005698; Phosphotransferase system, phosphocarrier HPr protein	--	--	Diguanylate cyclase OS=Sphingomonas sp. RIT328 GN=BW41_02815 PE=4 SV=1
Contig.1618.1	Any other location	GO:0003697; single-stranded DNA binding; Molecular Function|GO:0005524; ATP binding; Molecular Function|GO:0006281; DNA repair; Biological Process|GO:0009432; SOS response; Biological Process|GO:0016705; oxidoreductase activity, acting on paired donors, with incorporation or reduction of molecular oxygen; Molecular Function|GO:0055114; oxidation-reduction process; Biological Process	IPR011251; Luciferase-like domain|IPR013765; DNA recombination and repair protein RecA	--	--	Putative oxidoreductase protein OS=Cystobacter fuscus DSM 2262 GN=D187_006992 PE=4 SV=1
Contig.16187.1	Any other location	GO:0004185; serine-type carboxypeptidase activity; Molecular Function|GO:0006508; proteolysis; Biological Process|GO:0009002; serine-type D-Ala-D-Ala carboxypeptidase activity; Molecular Function	IPR000667; Peptidase S13, D-Ala-D-Ala carboxypeptidase C|IPR001967; Peptidase S11, D-alanyl-D-alanine carboxypeptidase A, N-terminal	--	D-alanyl-D-alanine carboxypeptidase DacC OS=Escherichia coli (strain K12) GN=dacC PE=1 SV=2	D-alanyl-D-alanine carboxypeptidase OS=Sphingomonas parapaucimobilis NBRC 15100 GN=dac PE=3 SV=1
Contig.1619.1	Chloroplast
Contig.162.1	Any other location	GO:0015078; hydrogen ion transmembrane transporter activity; Molecular Function|GO:0015986; ATP synthesis coupled proton transport; Biological Process|GO:0016020; membrane; Cellular Component|GO:0045263; proton-transporting ATP synthase complex, coupling factor F(o); Cellular Component	IPR000568; ATPase, F0 complex, subunit A|IPR003838; Permease FtsX-like|IPR025857; MacB-like periplasmic core domain	--	Macrolide export ATP-binding/permease protein MacB OS=Pseudomonas savastanoi pv. phaseolicola (strain 1448A / Race 6) GN=macB PE=3 SV=1	Sphingomonas taxi strain 30a NODE_8, whole genome shotgun sequence OS=Sphingomonas taxi GN=SR41_00955 PE=4 SV=1
Contig.1620.1	Any other location	GO:0003677; DNA binding; Molecular Function|GO:0003918; DNA topoisomerase type II (ATP-hydrolyzing) activity; Molecular Function|GO:0005524; ATP binding; Molecular Function|GO:0006265; DNA topological change; Biological Process|GO:0051225; spindle assembly; Biological Process|GO:0051297; centrosome organization; Biological Process|GO:0070652; HAUS complex; Cellular Component	IPR002288; DNA gyrase B subunit, C-terminal|IPR026215; HAUS augmin-like complex subunit 5	--	DNA topoisomerase 4 subunit B OS=Caulobacter crescentus (strain ATCC 19089 / CB15) GN=parE PE=3 SV=2	DNA topoisomerase 4 subunit B OS=Sphingomonas sp. RIT328 GN=parE PE=3 SV=1
Contig.1620.2	Mitochondrion	GO:0008152; metabolic process; Biological Process|GO:0016791; phosphatase activity; Molecular Function	IPR001952; Alkaline phosphatase	--	--	--
Contig.1625.1	Any other location	GO:0005351; sugar:hydrogen symporter activity; Molecular Function|GO:0005737; cytoplasm; Cellular Component|GO:0008965; phosphoenolpyruvate-protein phosphotransferase activity; Molecular Function|GO:0009401; phosphoenolpyruvate-dependent sugar phosphotransferase system; Biological Process|GO:0016772; transferase activity, transferring phosphorus-containing groups; Molecular Function	IPR005398; Tubby, N-terminal|IPR006318; Phosphoenolpyruvate-utilising enzyme|IPR008731; Phosphotransferase system, PEP-utilising enzyme, N-terminal	--	Phosphoenolpyruvate-protein phosphotransferase OS=Lysinibacillus sphaericus GN=ptsI PE=3 SV=1	Peptidase OS=Sphingomonas sanxanigenens DSM 19645 = NX02 GN=NX02_21155 PE=4 SV=1
Contig.16251.1	Mitochondrion	--	IPR019704; Flagellar assembly regulator FliX, class II|IPR020467; Potassium channel, voltage dependent, Kv1.4	--	--	Flagellar trans-acting factor FliX OS=Sphingomonas sp. WHSC-8 GN=TS85_10995 PE=4 SV=1
Contig.1626.1	Any other location	GO:0001507; acetylcholine catabolic process in synaptic cleft; Biological Process|GO:0003990; acetylcholinesterase activity; Molecular Function|GO:0005975; carbohydrate metabolic process; Biological Process|GO:0009045; xylose isomerase activity; Molecular Function	IPR001445; Acetylcholinesterase, insect|IPR001998; Xylose isomerase	xylose isomerase; K01805 xylose isomerase [EC:5.3.1.5]	Xylose isomerase OS=Novosphingobium aromaticivorans (strain DSM 12444 / F199) GN=xylA PE=3 SV=1	Xylose isomerase OS=Sphingomonas taxi GN=xylA PE=3 SV=1
Contig.16284.1	Mitochondrion	GO:0004997; thyrotropin-releasing hormone receptor activity; Molecular Function|GO:0007186; G-protein coupled receptor signaling pathway; Biological Process|GO:0016021; integral to membrane; Cellular Component	IPR009144; Thyrotropin-releasing hormone receptor family|IPR014263; Methanolan biosynthesis EpsI	--	--	Putative uncharacterized protein OS=Sphingobium sp. SYK-6 GN=SLG_23870 PE=4 SV=1
Contig.16287.1	Chloroplast	GO:0042309; homoiothermy; Biological Process|GO:0050825; ice binding; Molecular Function|GO:0050826; response to freezing; Biological Process	IPR000104; Antifreeze protein, type I	--	--	--
Contig.16304.1	Any other location	--	IPR022338; Tumour necrosis factor receptor 13C	--	Succinate dehydrogenase subunit 6, mitochondrial OS=Oryza sativa subsp. japonica GN=SDH6 PE=1 SV=1	Rickettsia 17 kDa surface antigen family protein OS=Zea mays PE=2 SV=1
Contig.16305.1	Any other location	GO:0006189; 'de novo' IMP biosynthetic process; Biological Process|GO:0034023; 5-(carboxyamino)imidazole ribonucleotide mutase activity; Molecular Function|GO:0042309; homoiothermy; Biological Process|GO:0050825; ice binding; Molecular Function|GO:0050826; response to freezing; Biological Process	IPR000031; N5-carboxyaminoimidazole ribonucleotide mutase PurE domain|IPR000104; Antifreeze protein, type I	phosphoribosylaminoimidazole carboxylase, chloroplastic-like; K11808 phosphoribosylaminoimidazole carboxylase [EC:4.1.1.21]	N5-carboxyaminoimidazole ribonucleotide mutase OS=Vibrio parahaemolyticus serotype O3:K6 (strain RIMD 2210633) GN=purE PE=3 SV=1	N5-carboxyaminoimidazole ribonucleotide mutase OS=Sphingomonas paucimobilis NBRC 13935 GN=purE PE=3 SV=1
Contig.1632.1	Chloroplast	GO:0005432; calcium:sodium antiporter activity; Molecular Function|GO:0006816; calcium ion transport; Biological Process|GO:0016020; membrane; Cellular Component|GO:0043565; sequence-specific DNA binding; Molecular Function	IPR002197; DNA binding HTH domain, Fis-type|IPR004836; Sodium/calcium exchanger protein	--	--	--
Contig.1632.2	Any other location	GO:0003824; catalytic activity; Molecular Function|GO:0008152; metabolic process; Biological Process|GO:0016021; integral to membrane; Cellular Component	IPR001151; G protein-coupled receptor 6|IPR001753; Crotonase superfamily	ClpP/crotonase; K05607 methylglutaconyl-CoA hydratase [EC:4.2.1.18]	Probable enoyl-CoA hydratase echA6 OS=Mycobacterium leprae (strain TN) GN=echA6 PE=3 SV=1	Methylglutaconyl-CoA hydratase OS=Sphingomonas sp. MM-1 GN=G432_16350 PE=3 SV=1
Contig.1635.1	Any other location	--	IPR023266; Aquaporin 11	--	--	Putative uncharacterized protein Sb10g004000 OS=Sorghum bicolor GN=Sb10g004000 PE=4 SV=1
Contig.1636.1	Any other location	GO:0003700; sequence-specific DNA binding transcription factor activity; Molecular Function|GO:0006355; regulation of transcription, DNA-dependent; Biological Process|GO:0015097; mercury ion transmembrane transporter activity; Molecular Function|GO:0015694; mercury ion transport; Biological Process	IPR000843; Transcription regulator HTH, LacI|IPR001802; Mercury scavenger protein	--	--	--
Contig.16371.1	Mitochondrion	GO:0005245; voltage-gated calcium channel activity; Molecular Function|GO:0005891; voltage-gated calcium channel complex; Cellular Component|GO:0070588; calcium ion transmembrane transport; Biological Process	IPR005447; Voltage-dependent calcium channel, N-type, alpha-1 subunit	--	--	--
Contig.1639.1	Any other location	GO:0000976; transcription regulatory region sequence-specific DNA binding; Molecular Function|GO:0007155; cell adhesion; Biological Process|GO:0019058; viral infectious cycle; Biological Process|GO:0019062; viral attachment to host cell; Biological Process	IPR000047; Helix-turn-helix motif|IPR000931; Adenovirus fibre protein	--	--	--
Contig.164.1	Chloroplast	GO:0007218; neuropeptide signaling pathway; Biological Process	IPR000703; Proenkephalin A	--	--	--
Contig.1641.1	Chloroplast	GO:0015097; mercury ion transmembrane transporter activity; Molecular Function|GO:0015694; mercury ion transport; Biological Process	IPR001802; Mercury scavenger protein	--	--	--
Contig.1641.2	Any other location	GO:0004185; serine-type carboxypeptidase activity; Molecular Function|GO:0006508; proteolysis; Biological Process	IPR000667; Peptidase S13, D-Ala-D-Ala carboxypeptidase C	--	Polyphosphate kinase OS=Erythrobacter litoralis (strain HTCC2594) GN=ppk PE=3 SV=1	Polyphosphate kinase OS=Sphingomonas parapaucimobilis NBRC 15100 GN=ppk PE=3 SV=1
Contig.1643.1	Any other location	GO:0003824; catalytic activity; Molecular Function|GO:0005576; extracellular region; Cellular Component|GO:0008152; metabolic process; Biological Process	IPR000873; AMP-dependent synthetase/ligase|IPR002964; Adhesive plaque protein	hypothetical protein; K01904 4-coumarate--CoA ligase [EC:6.2.1.12]	Long-chain-fatty-acid--CoA ligase OS=Bacillus subtilis (strain 168) GN=lcfA PE=3 SV=1	AMP-binding enzyme family protein OS=Sphingomonas sp. RIT328 GN=BW41_03651 PE=4 SV=1
Contig.1644.1	Any other location	GO:0004129; cytochrome-c oxidase activity; Molecular Function|GO:0005506; iron ion binding; Molecular Function|GO:0009055; electron carrier activity; Molecular Function|GO:0009060; aerobic respiration; Biological Process|GO:0015232; heme transporter activity; Molecular Function|GO:0015886; heme transport; Biological Process|GO:0016020; membrane; Cellular Component|GO:0016021; integral to membrane…	IPR000883; Cytochrome c oxidase, subunit I|IPR003569; Cytochrome c-type biogenesis protein CcbS|IPR023616; Cytochrome c oxidase, subunit I domain	cox1; cytochrome c oxidase subunit 1 (EC:1.9.3.1); K02256 cytochrome c oxidase subunit 1 [EC:1.9.3.1]	Cytochrome bo(3) ubiquinol oxidase subunit 1 OS=Pseudomonas aeruginosa (strain ATCC 15692 / PAO1 / 1C / PRS 101 / LMG 12228) GN=cyoB PE=3 SV=1	Cytochrome bo(3) ubiquinol oxidase subunit 1 OS=bacterium YEK0313 GN=cyoB PE=3 SV=1
Contig.16440.1	Any other location	--	IPR013292; Myeloid transforming gene on chromosome 16 (MTG16)	--	--	Uncharacterized protein OS=Sphingomonas parapaucimobilis NBRC 15100 GN=SP5_032_00210 PE=4 SV=1
Contig.16447.1	Any other location	--	--	--	--	Putative uncharacterized protein OS=Zea mays PE=2 SV=1
Contig.16462.1	Any other location	GO:0007218; neuropeptide signaling pathway; Biological Process|GO:0016021; integral to membrane; Cellular Component|GO:0030273; melanin-concentrating hormone receptor activity; Molecular Function|GO:0043565; sequence-specific DNA binding; Molecular Function	IPR002197; DNA binding HTH domain, Fis-type|IPR004047; Melanin-concentrating hormone 1 receptor	--	--	TetR family transcriptional regulator OS=Sphingomonas taxi GN=MC45_07575 PE=4 SV=1
Contig.16465.1	Mitochondrion	GO:0005506; iron ion binding; Molecular Function|GO:0010181; FMN binding; Molecular Function|GO:0055114; oxidation-reduction process; Biological Process	IPR001094; Flavodoxin	--	--	--
Contig.16466.1	Mitochondrion	GO:0003779; actin binding; Molecular Function|GO:0030036; actin cytoskeleton organization; Biological Process	IPR005455; Profilin	--	--	--
Contig.1647.1	Any other location	GO:0005198; structural molecule activity; Molecular Function|GO:0019028; viral capsid; Cellular Component	IPR001803; Orbivirus inner capsid protein VP7	--	--	--
Contig.16476.1	Chloroplast	--	--	--	--	Uncharacterized protein OS=Sphingomonas parapaucimobilis NBRC 15100 GN=SP5_074_00250 PE=4 SV=1
Contig.165.1	Any other location	GO:0003677; DNA binding; Molecular Function	IPR003957; Transcription factor, CBFA/NFYB, DNA topoisomerase|IPR006442; Type II toxin-antitoxin system, antitoxin Phd/YefM	--	Antitoxin YefM OS=Escherichia coli (strain K12) GN=yefM PE=1 SV=1	Prevent-host-death protein OS=Sphingomonas taxi GN=MC45_14840 PE=4 SV=1
Contig.165.2	Any other location	GO:0005506; iron ion binding; Molecular Function|GO:0006508; proteolysis; Biological Process|GO:0008235; metalloexopeptidase activity; Molecular Function|GO:0008239; dipeptidyl-peptidase activity; Molecular Function|GO:0015671; oxygen transport; Biological Process|GO:0016805; dipeptidase activity; Molecular Function|GO:0019825; oxygen binding; Molecular Function|GO:0020037; heme binding; Molecula…	IPR008257; Peptidase M19, renal dipeptidase|IPR013316; Globin, annelid-type	dipeptidase; K01273 membrane dipeptidase [EC:3.4.13.19]	Dipeptidase 1 OS=Rattus norvegicus GN=Dpep1 PE=2 SV=2	DNA, contig: SP655 OS=Sphingomonas paucimobilis NBRC 13935 GN=SP6_55_00030 PE=4 SV=1
Contig.1651.1	Mitochondrion	GO:0007186; G-protein coupled receptor signaling pathway; Biological Process|GO:0007601; visual perception; Biological Process|GO:0007602; phototransduction; Biological Process|GO:0016021; integral to membrane; Cellular Component	IPR000378; Opsin red/green sensitive	SAT; serine acetyltransferase (EC:2.3.1.30); K00640 serine O-acetyltransferase [EC:2.3.1.30]	Serine acetyltransferase, plasmid OS=Synechococcus elongatus (strain PCC 7942) GN=srpH PE=3 SV=1	Bacterial transferase hexapeptide family protein OS=Sphingomonas sp. RIT328 GN=BW41_02971 PE=4 SV=1
Contig.16519.1	Any other location	GO:0007186; G-protein coupled receptor signaling pathway; Biological Process|GO:0016021; integral to membrane; Cellular Component|GO:0030321; transepithelial chloride transport; Biological Process|GO:0045028; G-protein coupled purinergic nucleotide receptor activity; Molecular Function	IPR000018; P2Y4 purinoceptor	--	--	CRISPR-associated endonuclease Cas9 OS=Sphingobium sp. AP49 GN=cas9 PE=3 SV=1
Contig.1652.1	Any other location	GO:0016068; type I hypersensitivity; Biological Process	IPR002411; Cereal allergen/alpha-amylase inhibitor, rice-type	--	--	TonB-dependent receptor OS=Sphingomonas taxi GN=MC45_14070 PE=3 SV=1
Contig.16529.1	Any other location	GO:0003677; DNA binding; Molecular Function|GO:0003700; sequence-specific DNA binding transcription factor activity; Molecular Function|GO:0006355; regulation of transcription, DNA-dependent; Biological Process|GO:0042025; host cell nucleus; Cellular Component	IPR001831; Immunodeficiency virus transactivating regulatory protein (Tat)|IPR006197; Peptidase S24, LexA-like	--	--	--
Contig.1654.1	Any other location	GO:0005576; extracellular region; Cellular Component|GO:0009405; pathogenesis; Biological Process	IPR006125; Staphylococcal syndrome toxin	--	--	Serine peptidase OS=Azotobacter vinelandii CA6 GN=AvCA6_46350 PE=4 SV=1
Contig.16553.1	Chloroplast	GO:0003700; sequence-specific DNA binding transcription factor activity; Molecular Function|GO:0005634; nucleus; Cellular Component|GO:0005667; transcription factor complex; Cellular Component|GO:0005737; cytoplasm; Cellular Component|GO:0006355; regulation of transcription, DNA-dependent; Biological Process	IPR001067; Nuclear translocator	--	--	--
Contig.1656.1	Any other location	--	--	--	--	Uncharacterized protein OS=Zea mays PE=2 SV=1
Contig.1658.1	Mitochondrion	GO:0006807; nitrogen compound metabolic process; Biological Process|GO:0006814; sodium ion transport; Biological Process|GO:0006885; regulation of pH; Biological Process|GO:0015385; sodium:hydrogen antiporter activity; Molecular Function|GO:0016021; integral to membrane; Cellular Component	IPR001970; Na+/H+ exchanger, isoform 1 (NHE1)|IPR005483; Carbamoyl-phosphate synthase large subunit, CPSase domain|IPR021134; Bestrophin/UPF0187	hypothetical protein; K08994 putative membrane protein	UPF0187 protein YneE OS=Escherichia coli (strain K12) GN=yneE PE=3 SV=2	DNA, contig: SP640 OS=Sphingomonas paucimobilis NBRC 13935 GN=SP6_40_00010 PE=4 SV=1
Contig.166.1	Any other location	GO:0003700; sequence-specific DNA binding transcription factor activity; Molecular Function|GO:0006355; regulation of transcription, DNA-dependent; Biological Process	IPR001845; HTH ArsR-type DNA-binding domain	--	Uncharacterized HTH-type transcriptional regulator YczG OS=Bacillus subtilis (strain 168) GN=yczG PE=3 SV=1	DNA, contig: SP613 OS=Sphingomonas paucimobilis NBRC 13935 GN=SP6_13_00620 PE=4 SV=1
Contig.166.2	Mitochondrion	--	IPR023262; Active regulator of SIRT1	--	--	--
Contig.1660.1	Any other location	GO:0003995; acyl-CoA dehydrogenase activity; Molecular Function|GO:0006508; proteolysis; Biological Process|GO:0055114; oxidation-reduction process; Biological Process	IPR001160; Peptidase M20C, Xaa-His dipeptidase|IPR006092; Acyl-CoA dehydrogenase, N-terminal|IPR020953; Acyl-CoA dehydrogenase, N-terminal, bacteria	acyl-CoA dehydrogenase; K00257 [EC:1.3.99.-]	3-methylmercaptopropionyl-CoA dehydrogenase OS=Ruegeria pomeroyi (strain ATCC 700808 / DSM 15171 / DSS-3) GN=dmdC PE=1 SV=1	Acyl-CoA dehydrogenase OS=Sphingobium sp. Ant17 GN=BF95_02235 PE=3 SV=1
Contig.1661.1	Any other location	GO:0004993; serotonin receptor activity; Molecular Function|GO:0005887; integral to plasma membrane; Cellular Component|GO:0007186; G-protein coupled receptor signaling pathway; Biological Process|GO:0007626; locomotory behavior; Biological Process|GO:0007631; feeding behavior; Biological Process	IPR000377; 5-Hydroxytryptamine 2C receptor|IPR020478; AT hook-like	--	--	--
Contig.16612.1	Chloroplast	GO:0042309; homoiothermy; Biological Process|GO:0050825; ice binding; Molecular Function|GO:0050826; response to freezing; Biological Process	IPR000104; Antifreeze protein, type I	--	--	--
Contig.1662.1	Any other location	GO:0009424; bacterial-type flagellum hook; Cellular Component|GO:0044780; bacterial-type flagellum assembly; Biological Process	IPR001635; Flagellar hook-length control protein FliK	--	--	Uncharacterized protein OS=Sphingomonas parapaucimobilis NBRC 15100 GN=SP5_108_00030 PE=4 SV=1
Contig.16629.1	Mitochondrion	GO:0004982; N-formyl peptide receptor activity; Molecular Function|GO:0007186; G-protein coupled receptor signaling pathway; Biological Process|GO:0016021; integral to membrane; Cellular Component	IPR000826; Formyl peptide receptor family	--	--	Uncharacterized protein OS=Arundo donax PE=4 SV=1
Contig.16630.1	Any other location	GO:0004871; signal transducer activity; Molecular Function|GO:0006935; chemotaxis; Biological Process|GO:0007165; signal transduction; Biological Process|GO:0016020; membrane; Cellular Component	IPR004090; Chemotaxis methyl-accepting receptor|IPR021279; Protein of unknown function DUF2721	--	--	DNA, contig: SP658 OS=Sphingomonas paucimobilis NBRC 13935 GN=SP6_58_00460 PE=4 SV=1
Contig.16638.1	Any other location	GO:0008757; S-adenosylmethionine-dependent methyltransferase activity; Molecular Function	IPR000780; MCP methyltransferase, CheR-type|IPR022642; MCP methyltransferase, CheR-type, SAM-binding domain, C-terminal	--	Chemotaxis protein methyltransferase OS=Enterobacter aerogenes (strain ATCC 13048 / DSM 30053 / JCM 1235 / KCTC 2190 / NBRC 13534 / NCIMB 10102 / NCTC 10006) GN=cheR PE=3 SV=2	Chemotaxis protein methyltransferase OS=Sphingomonas taxi GN=SR41_01340 PE=4 SV=1
Contig.1664.1	Any other location	--	IPR001623; DnaJ domain|IPR005379; Uncharacterised domain XH	--	Factor of DNA methylation 4 OS=Arabidopsis thaliana GN=FDM4 PE=4 SV=1	Putative uncharacterized protein Sb09g004150 OS=Sorghum bicolor GN=Sb09g004150 PE=4 SV=1
Contig.1665.1	Any other location	GO:0004938; alpha2-adrenergic receptor activity; Molecular Function|GO:0006940; regulation of smooth muscle contraction; Biological Process|GO:0007186; G-protein coupled receptor signaling pathway; Biological Process|GO:0016021; integral to membrane; Cellular Component|GO:0019229; regulation of vasoconstriction; Biological Process|GO:0030168; platelet activation; Biological Process	IPR000735; Alpha 2C adrenoceptor	--	--	--
Contig.1667.1	Any other location	--	IPR009114; Angiomotin	--	--	--
Contig.1669.1	Any other location	GO:0006147; guanine catabolic process; Biological Process|GO:0008270; zinc ion binding; Molecular Function|GO:0008892; guanine deaminase activity; Molecular Function|GO:0016787; hydrolase activity; Molecular Function	IPR006680; Amidohydrolase 1|IPR013126; Heat shock protein 70 family|IPR014311; Guanine deaminase	hypothetical protein; K01487 guanine deaminase [EC:3.5.4.3]	Guanine deaminase OS=Escherichia coli (strain K12) GN=guaD PE=1 SV=1	Guanine deaminase OS=Sphingobium ummariense RL-3 GN=M529_23635 PE=4 SV=1
Contig.1671.1	Any other location	GO:0001614; purinergic nucleotide receptor activity; Molecular Function|GO:0005216; ion channel activity; Molecular Function|GO:0005524; ATP binding; Molecular Function|GO:0006811; ion transport; Biological Process|GO:0016020; membrane; Cellular Component	IPR003048; P2X5 purinoceptor	--	--	--
Contig.16724.1	Any other location	GO:0007596; blood coagulation; Biological Process|GO:0015057; thrombin receptor activity; Molecular Function|GO:0016021; integral to membrane; Cellular Component|GO:0070493; thrombin receptor signaling pathway; Biological Process	IPR003944; Protease-activated receptor 4	--	--	Putative uncharacterized protein Sb02g024427 (Fragment) OS=Sorghum bicolor GN=Sb02g024427 PE=4 SV=1
Contig.1673.1	Mitochondrion	GO:0000785; chromatin; Cellular Component|GO:0005634; nucleus; Cellular Component|GO:0031492; nucleosomal DNA binding; Molecular Function	IPR000079; High mobility group nucleosome-binding domain-containing family	--	--	--
Contig.1675.1	Chloroplast	GO:0016021; integral to membrane; Cellular Component	IPR001151; G protein-coupled receptor 6	--	--	--
Contig.16772.1	Mitochondrion	GO:0003677; DNA binding; Molecular Function|GO:0004879; ligand-activated sequence-specific DNA binding RNA polymerase II transcription factor activity; Molecular Function|GO:0005634; nucleus; Cellular Component|GO:0006355; regulation of transcription, DNA-dependent; Biological Process	IPR003072; Orphan nuclear receptor, NOR1 type	--	--	--
Contig.1680.1	Any other location	GO:0007155; cell adhesion; Biological Process|GO:0015002; heme-copper terminal oxidase activity; Molecular Function|GO:0016020; membrane; Cellular Component|GO:0019058; viral infectious cycle; Biological Process|GO:0019062; viral attachment to host cell; Biological Process	IPR000298; Cytochrome c oxidase, subunit III|IPR000931; Adenovirus fibre protein	--	--	Cytochrome B561 OS=Sphingomonas taxi GN=MC45_04450 PE=3 SV=1
Contig.1682.1	Chloroplast	GO:0003677; DNA binding; Molecular Function|GO:0004879; ligand-activated sequence-specific DNA binding RNA polymerase II transcription factor activity; Molecular Function|GO:0005634; nucleus; Cellular Component|GO:0006355; regulation of transcription, DNA-dependent; Biological Process	IPR003071; Orphan nuclear receptor, HMR type	--	--	--
Contig.1687.1	Any other location	GO:0001614; purinergic nucleotide receptor activity; Molecular Function|GO:0005216; ion channel activity; Molecular Function|GO:0005524; ATP binding; Molecular Function|GO:0006811; ion transport; Biological Process|GO:0016020; membrane; Cellular Component	IPR003044; P2X1 purinoceptor	--	--	Uncharacterized protein OS=Burkholderia gladioli GN=BM43_3198 PE=4 SV=1
Contig.16875.1	Chloroplast	GO:0005000; vasopressin receptor activity; Molecular Function|GO:0007186; G-protein coupled receptor signaling pathway; Biological Process|GO:0016021; integral to membrane; Cellular Component	IPR000628; Vasopressin V1B receptor	--	--	--
Contig.1688.1	Any other location	GO:0007186; G-protein coupled receptor signaling pathway; Biological Process|GO:0016021; integral to membrane; Cellular Component|GO:0070915; lysophosphatidic acid receptor activity; Molecular Function	IPR002277; Lysophosphatidic acid receptor EDG-2	--	--	Uncharacterized protein OS=Stigmatella aurantiaca (strain DW4/3-1) GN=STIAU_8438 PE=4 SV=1
Contig.1688.2	Any other location	GO:0004974; leukotriene receptor activity; Molecular Function|GO:0007186; G-protein coupled receptor signaling pathway; Biological Process|GO:0016021; integral to membrane; Cellular Component	IPR003982; Leukotriene B4 type 2 receptor	--	--	--
Contig.1689.1	Any other location
Contig.169.1	Any other location	GO:0006810; transport; Biological Process|GO:0008565; protein transporter activity; Molecular Function|GO:0015232; heme transporter activity; Molecular Function|GO:0015886; heme transport; Biological Process|GO:0016020; membrane; Cellular Component|GO:0017004; cytochrome complex assembly; Biological Process	IPR002898; MotA/TolQ/ExbB proton channel|IPR003569; Cytochrome c-type biogenesis protein CcbS|IPR006683; Thioesterase superfamily	--	Protein TolQ OS=Pseudomonas aeruginosa (strain ATCC 15692 / PAO1 / 1C / PRS 101 / LMG 12228) GN=tolQ PE=3 SV=1	TolQ protein OS=Sphingomonas paucimobilis NBRC 13935 GN=tolQ PE=3 SV=1
Contig.1692.1	Any other location	GO:0004185; serine-type carboxypeptidase activity; Molecular Function|GO:0006508; proteolysis; Biological Process	IPR000667; Peptidase S13, D-Ala-D-Ala carboxypeptidase C|IPR024601; Peptidase M1, alanyl aminopeptidase, C-terminal	hypothetical protein; K01256 aminopeptidase N [EC:3.4.11.2]	Aminopeptidase N OS=Caulobacter crescentus (strain ATCC 19089 / CB15) GN=pepN PE=3 SV=2	Aminopeptidase N OS=Sphingomonas sp. RIT328 GN=pepN PE=4 SV=1
Contig.1696.1	Mitochondrion	GO:0004967; glucagon receptor activity; Molecular Function|GO:0007186; G-protein coupled receptor signaling pathway; Biological Process|GO:0016020; membrane; Cellular Component	IPR003290; GPCR, family 2, glucagon-like peptide-1/glucagon receptor	--	--	Putative TonB-dependent receptor OS=Sphingomonas parapaucimobilis NBRC 15100 GN=SP5_097_00070 PE=3 SV=1
Contig.1697.1	Mitochondrion
Contig.16985.1	Any other location	GO:0042309; homoiothermy; Biological Process|GO:0048037; cofactor binding; Molecular Function|GO:0050825; ice binding; Molecular Function|GO:0050826; response to freezing; Biological Process	IPR000104; Antifreeze protein, type I|IPR003781; CoA-binding	--	Uncharacterized protein YccU OS=Escherichia coli (strain K12) GN=yccU PE=1 SV=2	Uncharacterized protein OS=Sphingomonas sanxanigenens DSM 19645 = NX02 GN=NX02_29015 PE=4 SV=1
Contig.1699.1	Mitochondrion	--	IPR004058; Zeta tubulin	--	--	--
Contig.17.1	Any other location	GO:0005198; structural molecule activity; Molecular Function|GO:0005923; tight junction; Cellular Component	IPR003551; Claudin-5|IPR012429; Protein of unknown function DUF1624	--	--	Scaffold5, whole genome shotgun sequence OS=Novosphingobium sp. P6W GN=TQ38_12095 PE=4 SV=1
Contig.170.1	Chloroplast	GO:0004175; endopeptidase activity; Molecular Function|GO:0005839; proteasome core complex; Cellular Component|GO:0051603; proteolysis involved in cellular protein catabolic process; Biological Process	IPR000243; Peptidase T1A, proteasome beta-subunit	--	--	--
Contig.1703.1	Mitochondrion	--	IPR023262; Active regulator of SIRT1	--	--	Uncharacterized protein OS=Sphingomonas sp. RIT328 GN=BW41_02903 PE=4 SV=1
Contig.1705.1	Any other location	GO:0003700; sequence-specific DNA binding transcription factor activity; Molecular Function|GO:0005524; ATP binding; Molecular Function|GO:0006355; regulation of transcription, DNA-dependent; Biological Process|GO:0008134; transcription factor binding; Molecular Function|GO:0016068; type I hypersensitivity; Biological Process|GO:0043565; sequence-specific DNA binding; Molecular Function	IPR000524; Transcription regulator HTH, GntR|IPR002078; RNA polymerase sigma factor 54 interaction domain|IPR002197; DNA binding HTH domain, Fis-type|IPR002411; Cereal allergen/alpha-amylase inhibitor, rice-type	--	Transcriptional regulatory protein ZraR OS=Klebsiella oxytoca GN=zraR PE=3 SV=1	Sphingomonas taxi strain 30a NODE_37, whole genome shotgun sequence OS=Sphingomonas taxi GN=SR41_13220 PE=4 SV=1
Contig.1707.1	Mitochondrion	GO:0000786; nucleosome; Cellular Component|GO:0003677; DNA binding; Molecular Function|GO:0006334; nucleosome assembly; Biological Process	IPR000164; Histone H3|IPR001647; DNA-binding HTH domain, TetR-type	--	--	Acetolactate synthase I/II/III large subunit OS=Bradyrhizobium sp. DFCI-1 GN=C207_06598 PE=4 SV=1
Contig.1708.1	Mitochondrion	GO:0005249; voltage-gated potassium channel activity; Molecular Function|GO:0006813; potassium ion transport; Biological Process|GO:0008076; voltage-gated potassium channel complex; Cellular Component	IPR005827; Potassium channel, voltage dependent, KCNQ1	--	--	--
Contig.17091.1	Any other location	GO:0005506; iron ion binding; Molecular Function|GO:0005975; carbohydrate metabolic process; Biological Process|GO:0016705; oxidoreductase activity, acting on paired donors, with incorporation or reduction of molecular oxygen; Molecular Function|GO:0020037; heme binding; Molecular Function|GO:0030246; carbohydrate binding; Molecular Function|GO:0055114; oxidation-reduction process; Biological Pro…	IPR001347; Sugar isomerase (SIS)|IPR002401; Cytochrome P450, E-class, group I	glucosamine-fructose-6-phosphate aminotransferase; K00820 glucosamine--fructose-6-phosphate aminotransferase (isomerizing) [EC:2.6.1.16]	Glutamine--fructose-6-phosphate aminotransferase [isomerizing] OS=Zymomonas mobilis subsp. mobilis (strain ATCC 31821 / ZM4 / CP4) GN=glmS PE=3 SV=3	Glutamine--fructose-6-phosphate aminotransferase [isomerizing] OS=Sphingomonas parapaucimobilis NBRC 15100 GN=glmS PE=3 SV=1
Contig.17099.1	Chloroplast	GO:0004938; alpha2-adrenergic receptor activity; Molecular Function|GO:0006940; regulation of smooth muscle contraction; Biological Process|GO:0007186; G-protein coupled receptor signaling pathway; Biological Process|GO:0016021; integral to membrane; Cellular Component|GO:0019229; regulation of vasoconstriction; Biological Process|GO:0030168; platelet activation; Biological Process	IPR000207; Alpha 2B adrenoceptor	--	--	--
Contig.17123.1	Any other location	--	--	--	--	Uncharacterized protein OS=Zea mays GN=ZEAMMB73_590865 PE=4 SV=1
Contig.1716.1	Any other location	GO:0004185; serine-type carboxypeptidase activity; Molecular Function|GO:0006508; proteolysis; Biological Process|GO:0016491; oxidoreductase activity; Molecular Function|GO:0046872; metal ion binding; Molecular Function|GO:0055114; oxidation-reduction process; Biological Process	IPR000667; Peptidase S13, D-Ala-D-Ala carboxypeptidase C|IPR008335; Eukaryotic molybdopterin oxidoreductase	--	--	--
Contig.172.1	Any other location	GO:0003735; structural constituent of ribosome; Molecular Function|GO:0005622; intracellular; Cellular Component|GO:0005840; ribosome; Cellular Component|GO:0006412; translation; Biological Process	IPR001865; Ribosomal protein S2	--	--	--
Contig.172.2	Any other location	GO:0001539; ciliary or bacterial-type flagellar motility; Biological Process|GO:0003774; motor activity; Molecular Function|GO:0009288; bacterial-type flagellum; Cellular Component	IPR000563; Flagellar assembly protein FliH|IPR021505; Bacteriophage B3, Orf6	--	--	Uncharacterized protein OS=Labrenzia aggregata (strain ATCC 25650 / DSM 13394 / JCM 20685 / NBRC 16684 / NCIMB 2208 / IAM 12614) GN=SIAM614_21435 PE=4 SV=1
Contig.1722.1	Chloroplast	GO:0005576; extracellular region; Cellular Component	IPR002964; Adhesive plaque protein	--	--	--
Contig.1729.1	Any other location	GO:0005524; ATP binding; Molecular Function|GO:0005975; carbohydrate metabolic process; Biological Process|GO:0016627; oxidoreductase activity, acting on the CH-CH group of donors; Molecular Function|GO:0016773; phosphotransferase activity, alcohol group as acceptor; Molecular Function|GO:0055114; oxidation-reduction process; Biological Process	IPR001312; Hexokinase|IPR009075; Acyl-CoA dehydrogenase/oxidase C-terminal|IPR025878; Acetyl-CoA dehydrogenase-like C-terminal domain	putative acyl-CoA dehydrogenase (EC:1.3.99.3); K00257 [EC:1.3.99.-]	3-methylmercaptopropionyl-CoA dehydrogenase OS=Ruegeria pomeroyi (strain ATCC 700808 / DSM 15171 / DSS-3) GN=dmdC PE=1 SV=1	Acyl-CoA dehydrogenase OS=Sphingomonas taxi GN=MC45_13210 PE=3 SV=1
Contig.17293.1	Any other location	GO:0004618; phosphoglycerate kinase activity; Molecular Function|GO:0006096; glycolysis; Biological Process	IPR001576; Phosphoglycerate kinase	--	--	--
Contig.173.1	Any other location	GO:0005249; voltage-gated potassium channel activity; Molecular Function|GO:0006807; nitrogen compound metabolic process; Biological Process|GO:0006813; potassium ion transport; Biological Process|GO:0008076; voltage-gated potassium channel complex; Cellular Component	IPR003975; Potassium channel, voltage dependent, Kv4|IPR005483; Carbamoyl-phosphate synthase large subunit, CPSase domain	hypothetical protein; K03762 MFS transporter, MHS family, proline/betaine transporter	Inner membrane metabolite transport protein YhjE OS=Escherichia coli (strain K12) GN=yhjE PE=1 SV=1	Arabinose ABC transporter permease OS=Sphingomonas taxi GN=MC45_12110 PE=4 SV=1
Contig.173.2	Any other location	GO:0005922; connexon complex; Cellular Component|GO:0007154; cell communication; Biological Process|GO:0016021; integral to membrane; Cellular Component|GO:0022900; electron transport chain; Biological Process	IPR002266; Gap junction alpha-8 protein (Cx50)|IPR011759; Cytochrome C oxidase subunit II, transmembrane domain	--	Cytochrome bo(3) ubiquinol oxidase subunit 2 OS=Pseudomonas aeruginosa (strain ATCC 15692 / PAO1 / 1C / PRS 101 / LMG 12228) GN=cyoA PE=3 SV=1	Ubiquinol oxidase, subunit II OS=Sphingomonas sp. RIT328 GN=cyoA_1 PE=4 SV=1
Contig.1732.1	Chloroplast	GO:0003700; sequence-specific DNA binding transcription factor activity; Molecular Function|GO:0006355; regulation of transcription, DNA-dependent; Biological Process|GO:0042025; host cell nucleus; Cellular Component	IPR001831; Immunodeficiency virus transactivating regulatory protein (Tat)	--	--	--
Contig.17322.1	Chloroplast	GO:0016068; type I hypersensitivity; Biological Process	IPR001778; Pollen allergen Poa pIX/Phl pVI	--	--	--
Contig.1733.1	Chloroplast	GO:0042309; homoiothermy; Biological Process|GO:0050825; ice binding; Molecular Function|GO:0050826; response to freezing; Biological Process	IPR000104; Antifreeze protein, type I	--	--	--
Contig.17349.1	Any other location	GO:0005975; carbohydrate metabolic process; Biological Process|GO:0016857; racemase and epimerase activity, acting on carbohydrates and derivatives; Molecular Function|GO:0030598; rRNA N-glycosylase activity; Molecular Function	IPR000056; Ribulose-phosphate 3-epimerase-like|IPR017989; Ribosome-inactivating protein subgroup	ribulose-phosphate 3-epimerase, chloroplastic-like; K01783 ribulose-phosphate 3-epimerase [EC:5.1.3.1]	Ribulose-phosphate 3-epimerase, chloroplastic OS=Oryza sativa subsp. japonica GN=RPE PE=1 SV=2	Ribulose-phosphate 3-epimerase OS=Sphingomonas paucimobilis NBRC 13935 GN=rpe PE=3 SV=1
Contig.1738.1	Any other location	GO:0003677; DNA binding; Molecular Function|GO:0004803; transposase activity; Molecular Function|GO:0006313; transposition, DNA-mediated; Biological Process	IPR002525; Transposase, IS111A/IS1328/IS1533, N-terminal|IPR020467; Potassium channel, voltage dependent, Kv1.4	--	--	Putative transposase OS=Sphingomonas parapaucimobilis NBRC 15100 GN=SP5_102_00290 PE=4 SV=1
Contig.17380.1	Chloroplast	--	--	--	--	Uncharacterized protein OS=Burkholderia pseudomallei (strain 1710b) GN=BURPS1710b_1879 PE=4 SV=1
Contig.17391.1	Any other location	--	IPR026249; GATS-like family	--	--	--
Contig.174.1	Any other location	GO:0000156; phosphorelay response regulator activity; Molecular Function|GO:0000160; phosphorelay signal transduction system; Biological Process|GO:0003677; DNA binding; Molecular Function|GO:0003735; structural constituent of ribosome; Molecular Function|GO:0005840; ribosome; Cellular Component|GO:0006355; regulation of transcription, DNA-dependent; Biological Process|GO:0006412; translation; Bi…	IPR001789; Signal transduction response regulator, receiver domain|IPR001848; Ribosomal protein S10|IPR001867; Signal transduction response regulator, C-terminal	two-component system sensor histidine kinase/response regulator, putative; K02483 two-component system, OmpR family, response regulator	Transcriptional regulatory protein QseB OS=Salmonella typhimurium (strain LT2 / SGSC1412 / ATCC 700720) GN=qseB PE=3 SV=1	DNA, contig: SP617 OS=Sphingomonas paucimobilis NBRC 13935 GN=SP6_17_00930 PE=4 SV=1
Contig.174.2	Any other location	GO:0005242; inward rectifier potassium channel activity; Molecular Function|GO:0006813; potassium ion transport; Biological Process|GO:0016020; membrane; Cellular Component	IPR003272; Potassium channel, inwardly rectifying, Kir2.2	--	--	Histidine kinase OS=Sphingomonas taxi GN=MC45_08800 PE=4 SV=1
Contig.1743.1	Any other location	GO:0001932; regulation of protein phosphorylation; Biological Process|GO:0005952; cAMP-dependent protein kinase complex; Cellular Component|GO:0008603; cAMP-dependent protein kinase regulator activity; Molecular Function	IPR002373; cAMP/cGMP-dependent protein kinase	--	--	--
Contig.1746.1	Any other location	GO:0009306; protein secretion; Biological Process|GO:0016020; membrane; Cellular Component	IPR006135; Type III secretion system substrate exporter	--	--	--
Contig.17465.1	Any other location	--	IPR023267; RNA (C5-cytosine) methyltransferase	--	--	--
Contig.1749.1	Mitochondrion	GO:0003735; structural constituent of ribosome; Molecular Function|GO:0004497; monooxygenase activity; Molecular Function|GO:0005506; iron ion binding; Molecular Function|GO:0005840; ribosome; Cellular Component|GO:0006412; translation; Biological Process|GO:0020037; heme binding; Molecular Function|GO:0055114; oxidation-reduction process; Biological Process	IPR000851; Ribosomal protein S5|IPR002397; Cytochrome P450, B-class|IPR005324; Ribosomal protein S5, C-terminal	plastid ribosomal protein S5A small ribosomal subunit; K02988 small subunit ribosomal protein S5	30S ribosomal protein S5 OS=Sphingomonas wittichii (strain RW1 / DSM 6014 / JCM 10273) GN=rpsE PE=3 SV=1	30S ribosomal protein S5 OS=Sphingomonas taxi GN=rpsE PE=3 SV=1
Contig.175.1	Any other location	GO:0008152; metabolic process; Biological Process|GO:0016491; oxidoreductase activity; Molecular Function	IPR002198; Short-chain dehydrogenase/reductase SDR|IPR020467; Potassium channel, voltage dependent, Kv1.4	putative short-chain dehydrogenase reductase protein; K00059 3-oxoacyl-[acyl-carrier protein] reductase [EC:1.1.1.100]	4-formylbenzenesulfonate dehydrogenase TsaC1/TsaC2 OS=Comamonas testosteroni GN=tsaC1 PE=1 SV=1	Short-chain dehydrogenase/reductase SDR OS=Methylobacterium populi (strain ATCC BAA-705 / NCIMB 13946 / BJ001) GN=Mpop_1252 PE=4 SV=1
Contig.17518.1	Mitochondrion	GO:0003735; structural constituent of ribosome; Molecular Function|GO:0005622; intracellular; Cellular Component|GO:0005840; ribosome; Cellular Component|GO:0006412; translation; Biological Process	IPR001859; Ribosomal protein P2	--	--	--
Contig.17545.1	Any other location	GO:0005886; plasma membrane; Cellular Component|GO:0006813; potassium ion transport; Biological Process|GO:0015079; potassium ion transmembrane transporter activity; Molecular Function	IPR006036; Potassium uptake protein TrkA	--	--	Uncharacterized protein OS=Arundo donax PE=4 SV=1
Contig.17563.1	Any other location	GO:0003677; DNA binding; Molecular Function|GO:0003918; DNA topoisomerase type II (ATP-hydrolyzing) activity; Molecular Function|GO:0005524; ATP binding; Molecular Function|GO:0005694; chromosome; Cellular Component|GO:0006265; DNA topological change; Biological Process	IPR005737; DNA topoisomerase IV, subunit B, Gram-negative	--	--	--
Contig.17565.1	Chloroplast	GO:0007218; neuropeptide signaling pathway; Biological Process|GO:0016021; integral to membrane; Cellular Component|GO:0030273; melanin-concentrating hormone receptor activity; Molecular Function	IPR004047; Melanin-concentrating hormone 1 receptor|IPR020478; AT hook-like	--	--	--
Contig.176.1	Any other location	GO:0004994; somatostatin receptor activity; Molecular Function|GO:0007186; G-protein coupled receptor signaling pathway; Biological Process|GO:0016021; integral to membrane; Cellular Component	IPR001856; Somatostatin receptor 3|IPR019052; Domain of unknown function DUF2383	--	--	Uncharacterized protein OS=Sphingomonas sp. Ant20 GN=NI18_14095 PE=4 SV=1
Contig.17609.1	Any other location	--	IPR020467; Potassium channel, voltage dependent, Kv1.4	--	--	--
Contig.1762.1	Any other location	GO:0001932; regulation of protein phosphorylation; Biological Process|GO:0003723; RNA binding; Molecular Function|GO:0005952; cAMP-dependent protein kinase complex; Cellular Component|GO:0008603; cAMP-dependent protein kinase regulator activity; Molecular Function|GO:0016787; hydrolase activity; Molecular Function|GO:0016788; hydrolase activity, acting on ester bonds; Molecular Function|GO:004687…	IPR001279; Beta-lactamase-like|IPR002373; cAMP/cGMP-dependent protein kinase|IPR004613; Ribonuclease J	Cleavage and polyadenylation specificity factor, 73kDa variant; K14403 cleavage and polyadenylation specificity factor subunit 3 [EC:3.1.27.-]	Ribonuclease J OS=Sinorhizobium meliloti (strain Sm2011 / Rm2011 / 2011) GN=rnj PE=3 SV=1	DNA, contig: SP650 OS=Sphingomonas paucimobilis NBRC 13935 GN=SP6_50_00340 PE=4 SV=1
Contig.1763.1	Chloroplast	GO:0004747; ribokinase activity; Molecular Function|GO:0006014; D-ribose metabolic process; Biological Process	IPR001395; Aldo/keto reductase|IPR002139; Ribokinase|IPR023210; NADP-dependent oxidoreductase domain	Gcy1 possible aldo/keto reductase; K18097 glycerol 2-dehydrogenase (NADP+) [EC:1.1.1.156]	2,5-diketo-D-gluconic acid reductase A OS=Escherichia coli (strain K12) GN=dkgA PE=1 SV=3	Sphingomonas taxi strain 30a NODE_74, whole genome shotgun sequence OS=Sphingomonas taxi GN=SR41_14955 PE=4 SV=1
Contig.17630.1	Any other location	GO:0003824; catalytic activity; Molecular Function	IPR000183; Ornithine/DAP/Arg decarboxylase|IPR004891; MerC mercury resistance protein	--	--	Membrane protein OS=Sphingomonas sp. Ant20 GN=NI18_12425 PE=4 SV=1
Contig.1766.1	Any other location	--	IPR005130; Serine dehydratase-like, alpha subunit|IPR017861; Kae1/YgjD family	--	L-serine dehydratase OS=Streptomyces coelicolor (strain ATCC BAA-471 / A3(2) / M145) GN=sdaA PE=3 SV=1	Serine dehydratase OS=Sphingomonas taxi GN=MC45_17735 PE=4 SV=1
Contig.1767.1	Any other location	GO:0004674; protein serine/threonine kinase activity; Molecular Function|GO:0006468; protein phosphorylation; Biological Process	IPR003547; Serine/threonine protein kinase, yersinia-type	--	--	Uncharacterized protein OS=Sphingomonas sp. RIT328 GN=BW41_01487 PE=4 SV=1
Contig.17676.1	Any other location	--	--	--	Expansin-A5 OS=Oryza sativa subsp. japonica GN=EXPA5 PE=2 SV=1	Alpha-expansin 2 OS=Zea mays GN=expA2 PE=2 SV=1
Contig.177.1	Any other location	GO:0005044; scavenger receptor activity; Molecular Function|GO:0005351; sugar:hydrogen symporter activity; Molecular Function|GO:0006812; cation transport; Biological Process|GO:0006898; receptor-mediated endocytosis; Biological Process|GO:0009401; phosphoenolpyruvate-dependent sugar phosphotransferase system; Biological Process|GO:0015299; solute:hydrogen antiporter activity; Molecular Function|…	IPR003543; Macrophage scavenger receptor|IPR005698; Phosphotransferase system, phosphocarrier HPr protein|IPR006153; Cation/H+ exchanger	--	Na(+)/H(+) antiporter NhaS4 OS=Synechocystis sp. (strain PCC 6803 / Kazusa) GN=nhaS4 PE=3 SV=1	Uncharacterized protein OS=Sphingomonas parapaucimobilis NBRC 15100 GN=SP5_059_00270 PE=4 SV=1
Contig.177.2	Mitochondrion	GO:0004930; G-protein coupled receptor activity; Molecular Function|GO:0007186; G-protein coupled receptor signaling pathway; Biological Process|GO:0016021; integral to membrane; Cellular Component	IPR006442; Type II toxin-antitoxin system, antitoxin Phd/YefM|IPR022335; G protein-coupled receptor 153	--	--	Prevent-host-death family protein OS=Sphingomonas parapaucimobilis NBRC 15100 GN=SP5_059_00280 PE=4 SV=1
Contig.1770.1	Any other location	GO:0001932; regulation of protein phosphorylation; Biological Process|GO:0003857; 3-hydroxyacyl-CoA dehydrogenase activity; Molecular Function|GO:0005952; cAMP-dependent protein kinase complex; Cellular Component|GO:0006631; fatty acid metabolic process; Biological Process|GO:0008603; cAMP-dependent protein kinase regulator activity; Molecular Function|GO:0016491; oxidoreductase activity; Molecul…	IPR002373; cAMP/cGMP-dependent protein kinase|IPR006176; 3-hydroxyacyl-CoA dehydrogenase, NAD binding	hypothetical protein; K00074 3-hydroxybutyryl-CoA dehydrogenase [EC:1.1.1.157]	3-hydroxybutyryl-CoA dehydrogenase OS=Bradyrhizobium diazoefficiens (strain JCM 10833 / IAM 13628 / NBRC 14792 / USDA 110) GN=hbdA PE=3 SV=1	3-hydroxybutyryl-CoA dehydrogenase OS=Sphingomonas changbaiensis NBRC 104936 GN=paaH PE=4 SV=1
Contig.17758.1	Any other location	--	IPR020575; Heat shock protein Hsp90, N-terminal	--	--	--
Contig.17761.1	Any other location	GO:0016158; 3-phytase activity; Molecular Function	IPR001058; Synuclein|IPR003431; Phytase	--	3-phytase OS=Bacillus subtilis (strain 168) GN=phy PE=1 SV=2	3-phytase OS=Exiguobacterium sp. S17 GN=phy PE=4 SV=1
Contig.17764.1	Chloroplast	GO:0003677; DNA binding; Molecular Function|GO:0004879; ligand-activated sequence-specific DNA binding RNA polymerase II transcription factor activity; Molecular Function|GO:0005634; nucleus; Cellular Component|GO:0006355; regulation of transcription, DNA-dependent; Biological Process	IPR003070; Orphan nuclear receptor|IPR003072; Orphan nuclear receptor, NOR1 type|IPR020478; AT hook-like	--	--	--
Contig.1777.1	Chloroplast	GO:0016021; integral to membrane; Cellular Component	IPR001151; G protein-coupled receptor 6	--	--	--
Contig.1779.1	Mitochondrion	GO:0005198; structural molecule activity; Molecular Function|GO:0007155; cell adhesion; Biological Process|GO:0015629; actin cytoskeleton; Cellular Component|GO:0045296; cadherin binding; Molecular Function	IPR001033; Alpha-catenin	--	--	--
Contig.1781.1	Any other location	GO:0004553; hydrolase activity, hydrolyzing O-glycosyl compounds; Molecular Function|GO:0005975; carbohydrate metabolic process; Biological Process	IPR001764; Glycoside hydrolase, family 3, N-terminal|IPR026892; Glycoside hydrolase family 3	hypothetical protein; K05349 beta-glucosidase [EC:3.2.1.21]	Beta-glucosidase BoGH3B OS=Bacteroides ovatus (strain ATCC 8483 / DSM 1896 / JCM 5824 / NCTC 11153) GN=BACOVA_02659 PE=1 SV=1	Glycosyl hydrolase family 3 N terminal domain (Fragment) OS=uncultured organism PE=4 SV=1
Contig.1783.1	Any other location	GO:0005249; voltage-gated potassium channel activity; Molecular Function|GO:0006260; DNA replication; Biological Process|GO:0006813; potassium ion transport; Biological Process|GO:0008076; voltage-gated potassium channel complex; Cellular Component|GO:0008408; 3'-5' exonuclease activity; Molecular Function	IPR003091; Voltage-dependent potassium channel|IPR011708; Bacterial DNA polymerase III, alpha subunit	--	Error-prone DNA polymerase 1 OS=Agrobacterium fabrum (strain C58 / ATCC 33970) GN=dnaE2-1 PE=3 SV=1	Error-prone DNA polymerase OS=Kirrobacter mercurialis GN=dnaE2 PE=3 SV=1
Contig.17839.1	Chloroplast	--	--	--	--	Sphingomonas taxi strain 30a NODE_5, whole genome shotgun sequence OS=Sphingomonas taxi GN=SR41_06025 PE=4 SV=1
Contig.1786.1	Any other location	GO:0003735; structural constituent of ribosome; Molecular Function|GO:0005622; intracellular; Cellular Component|GO:0005840; ribosome; Cellular Component|GO:0006412; translation; Biological Process	IPR001859; Ribosomal protein P2	--	--	--
Contig.17871.1	Any other location	GO:0009055; electron carrier activity; Molecular Function|GO:0051536; iron-sulfur cluster binding; Molecular Function|GO:0051537; 2 iron, 2 sulfur cluster binding; Molecular Function	IPR001041; 2Fe-2S ferredoxin-type domain|IPR001055; Adrenodoxin	protein arginine N-methyltransferase 5; K02516 protein arginine N-methyltransferase 5 [EC:2.1.1.125]	Rhodocoxin OS=Rhodococcus erythropolis GN=thcC PE=1 SV=2	Ferredoxin OS=Sphingomonas sp. WHSC-8 GN=TS85_16420 PE=4 SV=1
Contig.1788.1	Any other location	GO:0016020; membrane; Cellular Component|GO:0016021; integral to membrane; Cellular Component	IPR002229; Blood group Rhesus C/E/D polypeptide|IPR002781; Transmembrane protein TauE like	--	UPF0721 transmembrane protein HI_0198 OS=Haemophilus influenzae (strain ATCC 51907 / DSM 11121 / KW20 / Rd) GN=HI_0198 PE=3 SV=2	Membrane protein OS=Sphingomonas sp. WHSC-8 GN=TS85_17685 PE=4 SV=1
Contig.17899.1	Any other location	GO:0001932; regulation of protein phosphorylation; Biological Process|GO:0005952; cAMP-dependent protein kinase complex; Cellular Component|GO:0008603; cAMP-dependent protein kinase regulator activity; Molecular Function	IPR002373; cAMP/cGMP-dependent protein kinase	--	--	--
Contig.179.1	Any other location	GO:0003677; DNA binding; Molecular Function|GO:0003697; single-stranded DNA binding; Molecular Function|GO:0003872; 6-phosphofructokinase activity; Molecular Function|GO:0005524; ATP binding; Molecular Function|GO:0006002; fructose 6-phosphate metabolic process; Biological Process|GO:0006096; glycolysis; Biological Process|GO:0006259; DNA metabolic process; Biological Process|GO:0006281; DNA repa…	IPR013765; DNA recombination and repair protein RecA|IPR020587; DNA recombination/repair protein RecA, monomer-monomer interface|IPR022953; Phosphofructokinase	DNA repair protein recA homolog 1, chloroplastic-like; K03553 recombination protein RecA	Protein RecA OS=Rhodospirillum rubrum (strain ATCC 11170 / ATH 1.1.1 / DSM 467 / LMG 4362 / NCIB 8255 / S1) GN=recA PE=3 SV=1	Protein RecA OS=Sphingomonas parapaucimobilis NBRC 15100 GN=recA PE=3 SV=1
Contig.179.2	Any other location	GO:0005622; intracellular; Cellular Component|GO:0008152; metabolic process; Biological Process|GO:0016301; kinase activity; Molecular Function|GO:0016310; phosphorylation; Biological Process|GO:0016774; phosphotransferase activity, carboxyl group as acceptor; Molecular Function	IPR000890; Aliphatic acid kinase, short-chain|IPR020478; AT hook-like|IPR025714; Methyltransferase domain	hypothetical protein; K17803 methyltransferase OMS1, mitochondrial [EC:2.1.1.-]	Malonyl-[acyl-carrier protein] O-methyltransferase OS=Paenibacillus sp. (strain JDR-2) GN=bioC PE=3 SV=1	DNA, contig: SP614 OS=Sphingomonas paucimobilis NBRC 13935 GN=SP6_14_02930 PE=4 SV=1
Contig.1792.1	Chloroplast	GO:0042309; homoiothermy; Biological Process|GO:0050825; ice binding; Molecular Function|GO:0050826; response to freezing; Biological Process	IPR000104; Antifreeze protein, type I|IPR020478; AT hook-like	--	--	Sphingomonas taxi strain 30a NODE_1, whole genome shotgun sequence OS=Sphingomonas taxi GN=SR41_04620 PE=4 SV=1
Contig.1792.2	Any other location	GO:0000166; nucleotide binding; Molecular Function|GO:0004830; tryptophan-tRNA ligase activity; Molecular Function|GO:0005524; ATP binding; Molecular Function|GO:0005737; cytoplasm; Cellular Component|GO:0006436; tryptophanyl-tRNA aminoacylation; Biological Process	IPR002306; Tryptophan-tRNA ligase	--	--	--
Contig.1793.1	Any other location	GO:0004930; G-protein coupled receptor activity; Molecular Function|GO:0007186; G-protein coupled receptor signaling pathway; Biological Process|GO:0016021; integral to membrane; Cellular Component	IPR026228; Mas-related G protein-coupled receptor F	--	--	Putative polyprotein OS=Sorghum propinquum PE=4 SV=1
Contig.17964.1	Mitochondrion
Contig.1797.1	Any other location	GO:0000786; nucleosome; Cellular Component|GO:0003677; DNA binding; Molecular Function|GO:0005634; nucleus; Cellular Component|GO:0006334; nucleosome assembly; Biological Process	IPR002119; Histone H2A	--	--	--
Contig.17975.1	Any other location	--	IPR001038; Glycoprotein C/ glycoprotein A	hypothetical protein; K03368 beta-galactoside alpha-2,3-sialyltransferase (sialyltransferase 4B) [EC:2.4.99.4]	Sialyltransferase-like protein 2 OS=Oryza sativa subsp. indica GN=STLP2 PE=3 SV=1	Sialyltransferase-like protein OS=Zea mays PE=2 SV=1
Contig.1798.1	Chloroplast	GO:0004990; oxytocin receptor activity; Molecular Function|GO:0007186; G-protein coupled receptor signaling pathway; Biological Process|GO:0016021; integral to membrane; Cellular Component	IPR002062; Oxytocin receptor	--	--	Uncharacterized protein OS=Streptomyces sp. NTK 937 GN=DT87_05100 PE=4 SV=1
Contig.17988.1	Mitochondrion	GO:0003735; structural constituent of ribosome; Molecular Function|GO:0005840; ribosome; Cellular Component|GO:0006412; translation; Biological Process	IPR001848; Ribosomal protein S10	--	--	Putative retrotransposon protein OS=Zea mays GN=Z195D10.18 PE=4 SV=1
Contig.18.1	Any other location	--	IPR004058; Zeta tubulin	--	--	Uncharacterized protein OS=Exiguobacterium sp. S17 GN=L479_03036 PE=4 SV=1
Contig.18.2	Any other location	GO:0004930; G-protein coupled receptor activity; Molecular Function|GO:0005000; vasopressin receptor activity; Molecular Function|GO:0007186; G-protein coupled receptor signaling pathway; Biological Process|GO:0016021; integral to membrane; Cellular Component	IPR000276; G protein-coupled receptor, rhodopsin-like|IPR001817; Vasopressin receptor	--	--	--
Contig.18.3	Any other location	GO:0004945; angiotensin type II receptor activity; Molecular Function|GO:0007186; G-protein coupled receptor signaling pathway; Biological Process|GO:0016021; integral to membrane; Cellular Component	IPR000248; Angiotensin II receptor family	--	--	--
Contig.180.1	Any other location	GO:0004995; tachykinin receptor activity; Molecular Function|GO:0005886; plasma membrane; Cellular Component|GO:0007186; G-protein coupled receptor signaling pathway; Biological Process|GO:0016021; integral to membrane; Cellular Component	IPR001013; Neurokinin NK3 receptor	--	--	--
Contig.180.2	Any other location	GO:0004939; beta-adrenergic receptor activity; Molecular Function|GO:0007186; G-protein coupled receptor signaling pathway; Biological Process|GO:0007189; adenylate cyclase-activating G-protein coupled receptor signaling pathway; Biological Process|GO:0016021; integral to membrane; Cellular Component	IPR000681; Beta 3 adrenoceptor	--	--	Repressor OS=Rhizobium sp. H41 GN=LW14_09410 PE=4 SV=1
Contig.1800.1	Any other location	GO:0000166; nucleotide binding; Molecular Function|GO:0004812; aminoacyl-tRNA ligase activity; Molecular Function|GO:0004822; isoleucine-tRNA ligase activity; Molecular Function|GO:0005102; receptor binding; Molecular Function|GO:0005524; ATP binding; Molecular Function|GO:0005576; extracellular region; Cellular Component|GO:0006418; tRNA aminoacylation for protein translation; Biological Process…	IPR002300; Aminoacyl-tRNA synthetase, class Ia|IPR013304; Wnt-16 protein|IPR023585; Isoleucine-tRNA ligase, type 1	ITS2; isoleucine-trna synthetase (EC:6.1.1.5); K01870 isoleucyl-tRNA synthetase [EC:6.1.1.5]	Isoleucine--tRNA ligase OS=Zymomonas mobilis subsp. mobilis (strain ATCC 31821 / ZM4 / CP4) GN=ileS PE=3 SV=1	Uncharacterized protein OS=Sphingomonas sp. Ant20 GN=NI18_12910 PE=3 SV=1
Contig.18006.1	Any other location	--	--	--	--	Uncharacterized protein OS=Acinetobacter bereziniae CIP 70.12 GN=F938_04089 PE=4 SV=1
Contig.1801.1	Any other location	GO:0000166; nucleotide binding; Molecular Function|GO:0003677; DNA binding; Molecular Function|GO:0004879; ligand-activated sequence-specific DNA binding RNA polymerase II transcription factor activity; Molecular Function|GO:0005524; ATP binding; Molecular Function|GO:0005634; nucleus; Cellular Component|GO:0005737; cytoplasm; Cellular Component|GO:0006355; regulation of transcription, DNA-depend…	IPR000924; Glutamyl/glutaminyl-tRNA synthetase, class Ib|IPR003072; Orphan nuclear receptor, NOR1 type|IPR020058; Glutamyl/glutaminyl-tRNA synthetase, class Ib, catalytic domain	GD12470 gene product from transcript GD12470-RA; K01885 glutamyl-tRNA synthetase [EC:6.1.1.17]	Glutamyl-Q tRNA(Asp) synthetase OS=Rhodobacter capsulatus (strain ATCC BAA-309 / NBRC 16581 / SB1003) GN=gluQ PE=3 SV=2	DNA, contig: SP642 OS=Sphingomonas paucimobilis NBRC 13935 GN=SP6_42_00450 PE=3 SV=1
Contig.1803.1	Any other location	GO:0055114; oxidation-reduction process; Biological Process	IPR013027; FAD-dependent pyridine nucleotide-disulphide oxidoreductase	--	--	--
Contig.18044.1	Any other location	--	--	--	--	Uncharacterized protein OS=Zea mays GN=Zm.21649 PE=4 SV=1
Contig.1805.1	Mitochondrion	--	IPR011676; Domain of unknown function DUF1618	--	--	Putative uncharacterized protein Sb0951s002010 (Fragment) OS=Sorghum bicolor GN=Sb0951s002010 PE=4 SV=1
Contig.18093.1	Chloroplast	GO:0003924; GTPase activity; Molecular Function|GO:0005525; GTP binding; Molecular Function	IPR000795; Elongation factor, GTP-binding domain	--	--	--
Contig.181.1	Any other location	GO:0006812; cation transport; Biological Process|GO:0016021; integral to membrane; Cellular Component|GO:0019829; cation-transporting ATPase activity; Molecular Function	IPR001757; Cation-transporting P-type ATPase	--	--	Uncharacterized protein OS=Sphingomonas sanxanigenens DSM 19645 = NX02 GN=NX02_09025 PE=4 SV=1
Contig.1810.1	Chloroplast
Contig.1813.1	Any other location	GO:0000166; nucleotide binding; Molecular Function|GO:0004812; aminoacyl-tRNA ligase activity; Molecular Function|GO:0005524; ATP binding; Molecular Function|GO:0006418; tRNA aminoacylation for protein translation; Biological Process|GO:0007155; cell adhesion; Biological Process	IPR005428; Adhesion molecule CD36|IPR015413; Methionyl/Leucyl tRNA synthetase	hypothetical protein; K01874 methionyl-tRNA synthetase [EC:6.1.1.10]	Methionine--tRNA ligase OS=Rhizobium loti (strain MAFF303099) GN=metG PE=3 SV=1	Methionine--tRNA ligase OS=Sphingomonas paucimobilis NBRC 13935 GN=metG PE=3 SV=1
Contig.1817.1	Any other location	GO:0004994; somatostatin receptor activity; Molecular Function|GO:0007186; G-protein coupled receptor signaling pathway; Biological Process|GO:0016021; integral to membrane; Cellular Component	IPR000586; Somatostatin receptor family	--	--	Uncharacterized protein OS=Sphingomonas parapaucimobilis NBRC 15100 GN=SP5_032_00190 PE=4 SV=1
Contig.1819.1	Chloroplast	GO:0003677; DNA binding; Molecular Function|GO:0006355; regulation of transcription, DNA-dependent; Biological Process	IPR001523; Paired domain|IPR017859; Treacle-like, Treacher Collins Syndrome	--	--	Auxin-responsive protein (Fragment) OS=Zea mays GN=AUX13 PE=2 SV=1
Contig.18195.1	Mitochondrion	GO:0008152; metabolic process; Biological Process|GO:0016791; phosphatase activity; Molecular Function	IPR001952; Alkaline phosphatase	--	--	--
Contig.18230.1	Any other location	--	IPR004353; Vacuolar fusion protein MON1	--	--	Major facilitator superfamily MFS_1 OS=Hirschia baltica (strain ATCC 49814 / DSM 5838 / IFAM 1418) GN=Hbal_2685 PE=4 SV=1
Contig.1828.1	Any other location	GO:0046854; phosphatidylinositol phosphorylation; Biological Process	IPR000760; Inositol monophosphatase	--	--	Uncharacterized protein OS=Sphingomonas parapaucimobilis NBRC 15100 GN=SP5_068_00600 PE=4 SV=1
Contig.1829.1	Any other location	GO:0005242; inward rectifier potassium channel activity; Molecular Function|GO:0006813; potassium ion transport; Biological Process|GO:0016020; membrane; Cellular Component	IPR002789; Domain of unknown function DUF87|IPR003273; Potassium channel, inwardly rectifying, Kir2.3	--	Probable helicase MJ1565 OS=Methanocaldococcus jannaschii (strain ATCC 43067 / DSM 2661 / JAL-1 / JCM 10045 / NBRC 100440) GN=MJ1565 PE=3 SV=1	ATPase OS=Sphingobium sp. C100 GN=C100_17585 PE=4 SV=1
Contig.1831.1	Mitochondrion	GO:0003824; catalytic activity; Molecular Function|GO:0003872; 6-phosphofructokinase activity; Molecular Function|GO:0005198; structural molecule activity; Molecular Function|GO:0006002; fructose 6-phosphate metabolic process; Biological Process|GO:0006096; glycolysis; Biological Process|GO:0019028; viral capsid; Cellular Component|GO:0044237; cellular metabolic process; Biological Process|GO:005…	IPR001509; NAD-dependent epimerase/dehydratase|IPR004080; Foot-and-mouth disease virus VP1 coat|IPR022953; Phosphofructokinase	UDP-glucuronic acid decarboxylase 1-like; K08678 UDP-glucuronate decarboxylase [EC:4.1.1.35]	UDP-glucuronic acid decarboxylase 6 OS=Arabidopsis thaliana GN=UXS6 PE=2 SV=1	Nucleoside-diphosphate-sugar epimerase OS=Rhodobacter sp. AKP1 GN=D516_3384 PE=4 SV=1
Contig.1833.1	Any other location	GO:0005249; voltage-gated potassium channel activity; Molecular Function|GO:0006813; potassium ion transport; Biological Process|GO:0008076; voltage-gated potassium channel complex; Cellular Component|GO:0009306; protein secretion; Biological Process|GO:0016020; membrane; Cellular Component	IPR004052; Potassium channel, voltage dependent, Kv1.5|IPR006135; Type III secretion system substrate exporter	--	Flagellar biosynthetic protein FlhB OS=Salmonella typhimurium (strain LT2 / SGSC1412 / ATCC 700720) GN=flhB PE=1 SV=1	Flagellar biosynthesis protein FlhB OS=Sphingomonas taxi GN=MC45_13300 PE=4 SV=1
Contig.1836.1	Any other location	GO:0016491; oxidoreductase activity; Molecular Function|GO:0055114; oxidation-reduction process; Biological Process	IPR001709; Flavoprotein pyridine nucleotide cytochrome reductase	--	--	--
Contig.1837.1	Any other location	GO:0005506; iron ion binding; Molecular Function|GO:0016705; oxidoreductase activity, acting on paired donors, with incorporation or reduction of molecular oxygen; Molecular Function|GO:0020037; heme binding; Molecular Function|GO:0055114; oxidation-reduction process; Biological Process	IPR002401; Cytochrome P450, E-class, group I	--	--	Glycosyl hydrolase 9 family protein OS=Sphingomonas sp. RIT328 GN=BW41_00235 PE=4 SV=1
Contig.18376.1	Chloroplast	GO:0004995; tachykinin receptor activity; Molecular Function|GO:0005886; plasma membrane; Cellular Component|GO:0007186; G-protein coupled receptor signaling pathway; Biological Process|GO:0016021; integral to membrane; Cellular Component	IPR001013; Neurokinin NK3 receptor	--	--	--
Contig.1838.1	Any other location	--	IPR017987; Wilm's tumour protein	--	--	--
Contig.184.1	Any other location	GO:0016021; integral to membrane; Cellular Component	IPR004933; Type specific antigen	--	Probable transposase for insertion sequence element IS701 OS=Microchaete diplosiphon PE=4 SV=1	Transposase OS=Granulibacter bethesdensis (strain ATCC BAA-1260 / CGDNIH1) GN=GbCGDNIH1_1797 PE=4 SV=1
Contig.1841.1	Chloroplast	--	--	--	--	Putative uncharacterized protein Sb10g019856 (Fragment) OS=Sorghum bicolor GN=Sb10g019856 PE=4 SV=1
Contig.1846.1	Mitochondrion	GO:0000786; nucleosome; Cellular Component|GO:0003677; DNA binding; Molecular Function|GO:0004872; receptor activity; Molecular Function|GO:0005215; transporter activity; Molecular Function|GO:0005634; nucleus; Cellular Component|GO:0006334; nucleosome assembly; Biological Process|GO:0006810; transport; Biological Process|GO:0016020; membrane; Cellular Component	IPR000531; TonB-dependent receptor, beta-barrel|IPR000558; Histone H2B	--	Ferrichrysobactin receptor OS=Dickeya dadantii (strain 3937) GN=fct PE=3 SV=2	TonB-dependent siderophore receptor OS=Caulobacter segnis (strain ATCC 21756 / DSM 7131 / JCM 7823 / NBRC 15250 / LMG 17158 / TK0059) GN=Cseg_3085 PE=3 SV=1
Contig.1849.1	Chloroplast	GO:0007155; cell adhesion; Biological Process|GO:0008305; integrin complex; Cellular Component|GO:0043565; sequence-specific DNA binding; Molecular Function	IPR000413; Integrin alpha chain|IPR001387; Cro/C1-type helix-turn-helix domain	--	--	Uncharacterized protein OS=Novosphingobium sp. Rr 2-17 GN=WSK_2799 PE=4 SV=1
Contig.185.1	Any other location	GO:0000166; nucleotide binding; Molecular Function|GO:0004820; glycine-tRNA ligase activity; Molecular Function|GO:0005524; ATP binding; Molecular Function|GO:0005737; cytoplasm; Cellular Component|GO:0006426; glycyl-tRNA aminoacylation; Biological Process|GO:0009401; phosphoenolpyruvate-dependent sugar phosphotransferase system; Biological Process|GO:0016021; integral to membrane; Cellular Compo…	IPR002315; Glycyl-tRNA synthetase, alpha2 dimer|IPR004701; Phosphotransferase system, fructose subfamily IIA component|IPR005337; ATPase, P-loop-containing	--	Nucleotide-binding protein Sala_2050 OS=Sphingopyxis alaskensis (strain DSM 13593 / LMG 18877 / RB2256) GN=Sala_2050 PE=3 SV=1	Nucleotide-binding protein BW41_03739 OS=Sphingomonas sp. RIT328 GN=BW41_03739 PE=3 SV=1
Contig.18556.1	Any other location	GO:0003735; structural constituent of ribosome; Molecular Function|GO:0004946; bombesin receptor activity; Molecular Function|GO:0005840; ribosome; Cellular Component|GO:0006412; translation; Biological Process|GO:0016021; integral to membrane; Cellular Component|GO:0031989; bombesin receptor signaling pathway; Biological Process|GO:0035556; intracellular signal transduction; Biological Process	IPR000630; Ribosomal protein S8|IPR001642; Neuromedin B receptor|IPR006019; Phosphotyrosine interaction domain, Shc-like	rps8; 30S ribosomal protein S8; K02994 small subunit ribosomal protein S8	30S ribosomal protein S8 OS=Sphingomonas wittichii (strain RW1 / DSM 6014 / JCM 10273) GN=rpsH PE=3 SV=1	30S ribosomal protein S8 OS=Sphingomonas adhaesiva GN=rpsH PE=3 SV=1
Contig.1856.1	Any other location	GO:0001539; ciliary or bacterial-type flagellar motility; Biological Process|GO:0003774; motor activity; Molecular Function|GO:0006935; chemotaxis; Biological Process|GO:0009425; bacterial-type flagellum basal body; Cellular Component	IPR001689; Flagellar motor switch protein FliM	--	Flagellar motor switch protein FliM OS=Caulobacter crescentus (strain NA1000 / CB15N) GN=fliM PE=3 SV=1	Flagellar motor switch protein FliM OS=Sphingomonas sp. WHSC-8 GN=TS85_11115 PE=3 SV=1
Contig.1857.1	Any other location	GO:0001539; ciliary or bacterial-type flagellar motility; Biological Process|GO:0004450; isocitrate dehydrogenase (NADP+) activity; Molecular Function|GO:0005198; structural molecule activity; Molecular Function|GO:0006102; isocitrate metabolic process; Biological Process|GO:0009428; bacterial-type flagellum basal body, distal rod, P ring; Cellular Component|GO:0016616; oxidoreductase activity, a…	IPR001782; Flagellar P-ring protein|IPR004790; Isocitrate dehydrogenase NADP-dependent|IPR024084; Isopropylmalate dehydrogenase-like domain	IDP1; Isocitrate dehydrogenase [NADP], mitochondrial precursor (Oxalosuccinate decarboxylase) (IDH) (NADP(+)-specific ICDH) (IDP) (CtIDP1) (EC:1.1.1.42); K00031 isocitrate dehydrogenase [EC:1.1.1.42]	Isocitrate dehydrogenase [NADP] OS=Sphingobium yanoikuyae GN=icd PE=3 SV=1	Isocitrate dehydrogenase [NADP] OS=Sphingomonas paucimobilis NBRC 13935 GN=icd PE=3 SV=1
Contig.186.1	Any other location	GO:0042309; homoiothermy; Biological Process|GO:0050825; ice binding; Molecular Function|GO:0050826; response to freezing; Biological Process	IPR000104; Antifreeze protein, type I	--	--	DNA, contig: SP607 OS=Sphingomonas paucimobilis NBRC 13935 GN=SP6_07_01610 PE=4 SV=1
Contig.1861.1	Chloroplast	GO:2000028; regulation of photoperiodism, flowering; Biological Process	IPR026211; GIGANTEA	--	--	--
Contig.1862.1	Any other location	GO:0003700; sequence-specific DNA binding transcription factor activity; Molecular Function|GO:0006355; regulation of transcription, DNA-dependent; Biological Process|GO:0042025; host cell nucleus; Cellular Component	IPR001831; Immunodeficiency virus transactivating regulatory protein (Tat)	--	--	--
Contig.18669.1	Mitochondrion	GO:0004519; endonuclease activity; Molecular Function|GO:0005102; receptor binding; Molecular Function|GO:0009405; pathogenesis; Biological Process|GO:0009617; response to bacterium; Biological Process|GO:0019835; cytolysis; Biological Process	IPR003060; Pyocin S killer protein	--	--	--
Contig.1869.1	Any other location	GO:0042309; homoiothermy; Biological Process|GO:0050825; ice binding; Molecular Function|GO:0050826; response to freezing; Biological Process	IPR000104; Antifreeze protein, type I	--	--	--
Contig.1871.1	Any other location	GO:0042309; homoiothermy; Biological Process|GO:0050825; ice binding; Molecular Function|GO:0050826; response to freezing; Biological Process	IPR000104; Antifreeze protein, type I	--	--	Uncharacterized protein OS=Zea mays GN=ZEAMMB73_899910 PE=4 SV=1
Contig.1875.1	Mitochondrion	GO:0006071; glycerol metabolic process; Biological Process|GO:0008889; glycerophosphodiester phosphodiesterase activity; Molecular Function	IPR004129; Glycerophosphoryl diester phosphodiesterase	--	--	Glycerophosphoryl diester phosphodiesterase family protein OS=Sphingomonas sp. RIT328 GN=BW41_00701 PE=4 SV=1
Contig.18770.1	Chloroplast	GO:0004871; signal transducer activity; Molecular Function|GO:0007165; signal transduction; Biological Process	IPR002211; Lymphocyte-specific protein|IPR020478; AT hook-like	--	--	--
Contig.1878.1	Mitochondrion	GO:0006520; cellular amino acid metabolic process; Biological Process	IPR006034; Asparaginase/glutaminase	--	--	--
Contig.18788.1	Mitochondrion	GO:0003700; sequence-specific DNA binding transcription factor activity; Molecular Function|GO:0006355; regulation of transcription, DNA-dependent; Biological Process	IPR000655; Bacteriophage lambda, Cro repressor	--	--	--
Contig.1879.1	Any other location	GO:0004070; aspartate carbamoyltransferase activity; Molecular Function|GO:0006207; 'de novo' pyrimidine nucleobase biosynthetic process; Biological Process	IPR002082; Aspartate carbamoyltransferase|IPR025161; Putative transposase IS4/IS5 family	--	Uncharacterized protein y4sN OS=Rhizobium sp. (strain NGR234) GN=NGR_a01590 PE=4 SV=2	DNA, contig: SP607 OS=Sphingomonas paucimobilis NBRC 13935 GN=SP6_07_01420 PE=4 SV=1
Contig.188.1	Mitochondrion	--	IPR020478; AT hook-like	--	--	--
Contig.188.2	Any other location	GO:0016779; nucleotidyltransferase activity; Molecular Function	IPR001726; DNA nucleotidylexotransferase (TdT) / DNA-directed DNA/RNA polymerase mu	--	--	--
Contig.1881.1	Any other location	GO:0016491; oxidoreductase activity; Molecular Function|GO:0050660; flavin adenine dinucleotide binding; Molecular Function|GO:0055114; oxidation-reduction process; Biological Process	IPR001327; Pyridine nucleotide-disulphide oxidoreductase, NAD-binding domain|IPR013027; FAD-dependent pyridine nucleotide-disulphide oxidoreductase	thioredoxin reductase; K00384 thioredoxin reductase (NADPH) [EC:1.8.1.9]	Thioredoxin reductase OS=Rickettsia bellii (strain RML369-C) GN=trxB PE=3 SV=1	Thioredoxin reductase OS=Sphingomonas sp. RIT328 GN=trxB PE=3 SV=1
Contig.1883.1	Any other location	GO:0019904; protein domain specific binding; Molecular Function	IPR000308; 14-3-3 protein	SORBIDRAFT_09g029740, Sb09g029740; hypothetical protein; K14521 N-acetyltransferase 10 [EC:2.3.1.-]	UPF0202 protein At3g57940 OS=Arabidopsis thaliana GN=At3g57940 PE=2 SV=2	Putative uncharacterized protein Sb09g029740 OS=Sorghum bicolor GN=Sb09g029740 PE=4 SV=1
Contig.1884.1	Any other location	--	--	--	--	Putative uncharacterized protein Sb10g002060 OS=Sorghum bicolor GN=Sb10g002060 PE=3 SV=1
Contig.18875.1	Any other location	GO:0042309; homoiothermy; Biological Process|GO:0046854; phosphatidylinositol phosphorylation; Biological Process|GO:0050825; ice binding; Molecular Function|GO:0050826; response to freezing; Biological Process	IPR000104; Antifreeze protein, type I|IPR000760; Inositol monophosphatase	Y6B3B.5; Protein Y6B3B.5, isoform A; K15759 inositol monophosphatase 3 [EC:3.1.3.25 3.1.3.7]	3'-phosphoadenosine 5'-phosphate phosphatase OS=Mycobacterium tuberculosis (strain ATCC 25618 / H37Rv) GN=cysQ PE=1 SV=1	Inositol monophosphatase family protein OS=Sphingomonas sp. RIT328 GN=BW41_00569 PE=4 SV=1
Contig.1888.1	Any other location	--	IPR013286; Annexin, type VII	arylsulfatase; K01130 arylsulfatase [EC:3.1.6.1]	Arylsulfatase OS=Pseudomonas aeruginosa (strain ATCC 15692 / PAO1 / 1C / PRS 101 / LMG 12228) GN=atsA PE=1 SV=3	Sphingomonas taxi strain 30a NODE_18, whole genome shotgun sequence OS=Sphingomonas taxi GN=SR41_10025 PE=4 SV=1
Contig.1889.1	Any other location	GO:0000786; nucleosome; Cellular Component|GO:0003677; DNA binding; Molecular Function|GO:0005634; nucleus; Cellular Component|GO:0006334; nucleosome assembly; Biological Process	IPR001951; Histone H4	--	--	--
Contig.189.1	Any other location	GO:0001505; regulation of neurotransmitter levels; Biological Process|GO:0004969; histamine receptor activity; Molecular Function|GO:0007186; G-protein coupled receptor signaling pathway; Biological Process|GO:0016021; integral to membrane; Cellular Component	IPR003980; Histamine H3 receptor	GK23290 gene product from transcript GK23290-RA; K06674 structural maintenance of chromosome 2	--	Uncharacterized protein OS=Roseibacterium elongatum DSM 19469 GN=roselon_03510 PE=4 SV=1
Contig.1890.1	Any other location	GO:0004222; metalloendopeptidase activity; Molecular Function|GO:0004692; cGMP-dependent protein kinase activity; Molecular Function|GO:0005524; ATP binding; Molecular Function|GO:0006508; proteolysis; Biological Process	IPR000718; Peptidase M13|IPR002374; cGMP-dependent kinase|IPR008753; Peptidase M13, N-terminal domain	endothelin-converting enzyme 2-like; K01415 endothelin-converting enzyme [EC:3.4.24.71]	Neutral endopeptidase OS=Lactobacillus helveticus GN=pepO PE=3 SV=1	Peptidase M13 OS=Sphingomonas taxi GN=MC45_02790 PE=4 SV=1
Contig.1894.1	Any other location	GO:0005160; transforming growth factor beta receptor binding; Molecular Function|GO:0016049; cell growth; Biological Process	IPR015618; Transforming growth factor beta 3	--	--	Uncharacterized protein OS=Zea mays PE=4 SV=1
Contig.1896.1	Any other location	--	IPR005648; Flagellar hook capping protein|IPR023267; RNA (C5-cytosine) methyltransferase|IPR025963; FlgD Tudor-like domain|IPR025965; FlgD Ig-like domain	--	Basal-body rod modification protein FlgD OS=Escherichia coli (strain K12) GN=flgD PE=3 SV=1	Flagellar hook capping protein OS=Sphingomonas sp. Ant20 GN=NI18_13560 PE=4 SV=1
Contig.19.1	Any other location	GO:0003677; DNA binding; Molecular Function|GO:0004993; serotonin receptor activity; Molecular Function|GO:0006355; regulation of transcription, DNA-dependent; Biological Process|GO:0007186; G-protein coupled receptor signaling pathway; Biological Process|GO:0016021; integral to membrane; Cellular Component	IPR002232; 5-Hydroxytryptamine 6 receptor|IPR006197; Peptidase S24, LexA-like	--	--	Uncharacterized protein OS=Mesorhizobium sp. LNHC252B00 GN=X743_19635 PE=4 SV=1
Contig.19.2	Mitochondrion	GO:0000150; recombinase activity; Molecular Function|GO:0003677; DNA binding; Molecular Function|GO:0003796; lysozyme activity; Molecular Function|GO:0006310; DNA recombination; Biological Process|GO:0009253; peptidoglycan catabolic process; Biological Process|GO:0016998; cell wall macromolecule catabolic process; Biological Process	IPR002152; Glycoside hydrolase, family 23|IPR006119; Resolvase, N-terminal	--	Resolvase OS=Pseudomonas syringae pv. tomato GN=stbA PE=3 SV=1	Resolvase OS=Methylobacterium sp. GXF4 GN=WYO_5692 PE=4 SV=1
Contig.190.1	Any other location	GO:0004601; peroxidase activity; Molecular Function|GO:0006979; response to oxidative stress; Biological Process|GO:0020037; heme binding; Molecular Function|GO:0055114; oxidation-reduction process; Biological Process	IPR002207; Plant ascorbate peroxidase|IPR019291; Host attachment protein	--	--	DNA, contig: SP614 OS=Sphingomonas paucimobilis NBRC 13935 GN=SP6_14_03620 PE=4 SV=1
Contig.19028.1	Chloroplast	GO:0000786; nucleosome; Cellular Component|GO:0003677; DNA binding; Molecular Function|GO:0006334; nucleosome assembly; Biological Process	IPR005819; Histone H5	--	--	--
Contig.19050.1	Chloroplast	GO:0003735; structural constituent of ribosome; Molecular Function|GO:0006412; translation; Biological Process|GO:0015935; small ribosomal subunit; Cellular Component	IPR005679; Ribosomal protein S12, bacteria	--	--	--
Contig.1907.1	Mitochondrion	GO:0007186; G-protein coupled receptor signaling pathway; Biological Process|GO:0016021; integral to membrane; Cellular Component	IPR001256; GPCR, family 3, metabotropic glutamate receptor 1|IPR020478; AT hook-like	--	--	--
Contig.1909.1	Any other location	GO:0005000; vasopressin receptor activity; Molecular Function|GO:0007186; G-protein coupled receptor signaling pathway; Biological Process|GO:0008152; metabolic process; Biological Process|GO:0016021; integral to membrane; Cellular Component	IPR000628; Vasopressin V1B receptor|IPR001030; Aconitase/3-isopropylmalate dehydratase large subunit, alpha/beta/alpha|IPR015937; Aconitase/isopropylmalate dehydratase	3-isopropylmalate dehydratase-like; K01702 3-isopropylmalate dehydratase [EC:4.2.1.33]	3-isopropylmalate dehydratase large subunit OS=Zymomonas mobilis subsp. mobilis (strain ATCC 31821 / ZM4 / CP4) GN=leuC PE=3 SV=1	3-isopropylmalate dehydratase large subunit OS=Sphingomonas sp. Ant20 GN=leuC PE=3 SV=1
Contig.19093.1	Mitochondrion	--	IPR006665; Outer membrane protein, OmpA/MotB, C-terminal	--	--	Chemotaxis protein MotB OS=Sphingomonas parapaucimobilis NBRC 15100 GN=motB PE=4 SV=1
Contig.1910.1	Any other location	GO:0005267; potassium channel activity; Molecular Function|GO:0006813; potassium ion transport; Biological Process|GO:0016021; integral to membrane; Cellular Component	IPR005409; Two pore domain potassium channel, TWIK-2	--	--	--
Contig.19138.1	Mitochondrion
Contig.19164.1	Chloroplast	GO:0016068; type I hypersensitivity; Biological Process	IPR001778; Pollen allergen Poa pIX/Phl pVI	--	--	--
Contig.1917.1	Any other location	GO:0008242; omega peptidase activity; Molecular Function	IPR006155; Machado-Joseph disease protein MJD	--	--	Uncharacterized protein OS=Sphingomonas sp. MM-1 GN=G432_06795 PE=4 SV=1
Contig.19182.1	Any other location	GO:0042309; homoiothermy; Biological Process|GO:0050825; ice binding; Molecular Function|GO:0050826; response to freezing; Biological Process	IPR000104; Antifreeze protein, type I|IPR027843; Domain of unknown function DUF4440	--	--	Uncharacterized protein OS=Sphingomonas sp. Ant20 GN=NI18_06270 PE=4 SV=1
Contig.192.1	Any other location	GO:0003779; actin binding; Molecular Function|GO:0030036; actin cytoskeleton organization; Biological Process	IPR005455; Profilin	--	--	Scaffold40, whole genome shotgun sequence OS=Novosphingobium sp. P6W GN=TQ38_25295 PE=4 SV=1
Contig.1926.1	Chloroplast	GO:0004070; aspartate carbamoyltransferase activity; Molecular Function|GO:0006207; 'de novo' pyrimidine nucleobase biosynthetic process; Biological Process	IPR002082; Aspartate carbamoyltransferase	--	--	--
Contig.193.1	Mitochondrion	GO:0003677; DNA binding; Molecular Function|GO:0003700; sequence-specific DNA binding transcription factor activity; Molecular Function|GO:0003918; DNA topoisomerase type II (ATP-hydrolyzing) activity; Molecular Function|GO:0005524; ATP binding; Molecular Function|GO:0005622; intracellular; Cellular Component|GO:0006265; DNA topological change; Biological Process|GO:0006355; regulation of transcr…	IPR000565; DNA topoisomerase, type IIA, subunit B|IPR000835; MarR-type HTH domain|IPR001034; HTH DeoR N-terminal domain	--	HTH-type transcriptional regulator PetP OS=Rhodobacter capsulatus (strain ATCC BAA-309 / NBRC 16581 / SB1003) GN=petP PE=3 SV=2	MarR family transcriptional regulator OS=Sphingomonas taxi GN=MC45_01960 PE=4 SV=1
Contig.19309.1	Any other location	GO:0016068; type I hypersensitivity; Biological Process	IPR002411; Cereal allergen/alpha-amylase inhibitor, rice-type|IPR010406; Protein of unknown function DUF1003|IPR019750; Band 4.1 family	--	--	Uncharacterized protein OS=Sphingomonas wittichii (strain RW1 / DSM 6014 / JCM 10273) GN=Swit_4796 PE=4 SV=1
Contig.1935.1	Any other location	GO:0001539; ciliary or bacterial-type flagellar motility; Biological Process|GO:0005198; structural molecule activity; Molecular Function|GO:0009428; bacterial-type flagellum basal body, distal rod, P ring; Cellular Component|GO:0030288; outer membrane-bounded periplasmic space; Cellular Component	IPR001782; Flagellar P-ring protein	--	--	--
Contig.1937.1	Any other location	--	IPR011681; GcrA cell cycle regulator	--	--	GcrA cell cycle regulator OS=Sphingomonas sp. LH128 GN=LH128_26582 PE=4 SV=1
Contig.19380.1	Any other location	GO:0006812; cation transport; Biological Process|GO:0006814; sodium ion transport; Biological Process|GO:0006885; regulation of pH; Biological Process|GO:0008324; cation transmembrane transporter activity; Molecular Function|GO:0015385; sodium:hydrogen antiporter activity; Molecular Function|GO:0016021; integral to membrane; Cellular Component|GO:0055085; transmembrane transport; Biological Proce…	IPR001970; Na+/H+ exchanger, isoform 1 (NHE1)|IPR003445; Cation transporter	--	Probable cation transporter HKT7 OS=Oryza sativa subsp. japonica GN=HKT7 PE=2 SV=2	Uncharacterized protein OS=Setaria italica GN=Si009720m.g PE=4 SV=1
Contig.19394.1	Mitochondrion
Contig.1943.1	Any other location	GO:0004175; endopeptidase activity; Molecular Function|GO:0005839; proteasome core complex; Cellular Component|GO:0051603; proteolysis involved in cellular protein catabolic process; Biological Process	IPR000243; Peptidase T1A, proteasome beta-subunit	--	--	--
Contig.1943.2	Chloroplast
Contig.1944.1	Any other location	GO:0005201; extracellular matrix structural constituent; Molecular Function|GO:0005578; proteinaceous extracellular matrix; Cellular Component	IPR003979; Tropoelastin	--	--	Esterase OS=Sphingomonas taxi GN=MC45_12740 PE=4 SV=1
Contig.1945.1	Any other location
Contig.195.1	Mitochondrion	GO:0003700; sequence-specific DNA binding transcription factor activity; Molecular Function|GO:0005242; inward rectifier potassium channel activity; Molecular Function|GO:0006355; regulation of transcription, DNA-dependent; Biological Process|GO:0006808; regulation of nitrogen utilization; Biological Process|GO:0006813; potassium ion transport; Biological Process|GO:0016020; membrane; Cellular Co…	IPR000843; Transcription regulator HTH, LacI|IPR002187; Nitrogen regulatory protein PII|IPR003273; Potassium channel, inwardly rectifying, Kir2.3	--	Nitrogen regulatory protein P-II OS=Rhodospirillum rubrum (strain ATCC 11170 / ATH 1.1.1 / DSM 467 / LMG 4362 / NCIB 8255 / S1) GN=glnB PE=3 SV=1	Nitrogen regulatory P-II family protein OS=Sphingomonas sp. RIT328 GN=BW41_00193 PE=3 SV=1
Contig.195.2	Chloroplast	--	IPR003096; Smooth muscle protein/calponin	--	--	--
Contig.1952.1	Any other location	GO:0004997; thyrotropin-releasing hormone receptor activity; Molecular Function|GO:0007186; G-protein coupled receptor signaling pathway; Biological Process|GO:0016021; integral to membrane; Cellular Component	IPR009144; Thyrotropin-releasing hormone receptor family	--	--	Uncharacterized protein OS=Tanticharoenia sakaeratensis NBRC 103193 GN=Tasa_009_120 PE=4 SV=1
Contig.1953.1	Any other location	GO:0003700; sequence-specific DNA binding transcription factor activity; Molecular Function|GO:0006355; regulation of transcription, DNA-dependent; Biological Process|GO:0016068; type I hypersensitivity; Biological Process	IPR000847; Transcription regulator HTH, LysR|IPR001778; Pollen allergen Poa pIX/Phl pVI	--	Probable HTH-type transcriptional regulator LtrA OS=Klebsiella pneumoniae GN=ltrA PE=3 SV=1	LysR family transcriptional regulator OS=Pseudomonas fluorescens GN=NX10_09120 PE=4 SV=1
Contig.1963.1	Any other location	GO:0004499; N,N-dimethylaniline monooxygenase activity; Molecular Function|GO:0055114; oxidation-reduction process; Biological Process	IPR002257; Flavin monooxygenase (FMO) 5	--	--	--
Contig.1965.1	Any other location	--	IPR020412; Interleukin-11, mammalian	--	--	--
Contig.197.1	Any other location	GO:0001607; neuromedin U receptor activity; Molecular Function|GO:0005737; cytoplasm; Cellular Component|GO:0006364; rRNA processing; Biological Process|GO:0007186; G-protein coupled receptor signaling pathway; Biological Process|GO:0008649; rRNA methyltransferase activity; Molecular Function|GO:0016021; integral to membrane; Cellular Component	IPR003682; rRNA small subunit methyltransferase G|IPR005391; Neuromedin U receptor, type 1	uncharacterized LOC100277897; K03501 16S rRNA (guanine527-N7)-methyltransferase [EC:2.1.1.170]	Ribosomal RNA small subunit methyltransferase G OS=Sphingopyxis alaskensis (strain DSM 13593 / LMG 18877 / RB2256) GN=rsmG PE=3 SV=1	Ribosomal RNA small subunit methyltransferase G OS=Sphingomonas sp. Ant20 GN=rsmG PE=3 SV=1
Contig.197.2	Chloroplast	GO:0006835; dicarboxylic acid transport; Biological Process|GO:0016020; membrane; Cellular Component|GO:0017153; sodium:dicarboxylate symporter activity; Molecular Function	IPR001991; Sodium:dicarboxylate symporter	--	--	--
Contig.19707.1	Any other location	GO:0006833; water transport; Biological Process|GO:0016021; integral to membrane; Cellular Component	IPR026252; Aquaporin 10	Pc22g11120; K03934 NADH dehydrogenase (ubiquinone) Fe-S protein 1 [EC:1.6.5.3 1.6.99.3]	NADH-ubiquinone oxidoreductase 78 kDa subunit, mitochondrial OS=Neurospora crassa (strain ATCC 24698 / 74-OR23-1A / CBS 708.71 / DSM 1257 / FGSC 987) GN=nuo78 PE=1 SV=2	NADH-quinone oxidoreductase subunit G OS=Sphingomonas parapaucimobilis NBRC 15100 GN=nuoG PE=4 SV=1
Contig.1972.1	Mitochondrion	GO:0000786; nucleosome; Cellular Component|GO:0000976; transcription regulatory region sequence-specific DNA binding; Molecular Function|GO:0003677; DNA binding; Molecular Function|GO:0006334; nucleosome assembly; Biological Process	IPR000047; Helix-turn-helix motif|IPR000164; Histone H3	--	--	--
Contig.19739.1	Chloroplast	GO:0006812; cation transport; Biological Process|GO:0016021; integral to membrane; Cellular Component|GO:0019829; cation-transporting ATPase activity; Molecular Function	IPR001757; Cation-transporting P-type ATPase	--	DNA-directed RNA polymerase subunit beta' OS=Sphingomonas wittichii (strain RW1 / DSM 6014 / JCM 10273) GN=rpoC PE=3 SV=1	DNA-directed RNA polymerase subunit beta' OS=Sphingomonas paucimobilis NBRC 13935 GN=rpoC PE=3 SV=1
Contig.1974.1	Mitochondrion	GO:0004520; endodeoxyribonuclease activity; Molecular Function|GO:0006281; DNA repair; Biological Process|GO:0006310; DNA recombination; Biological Process	IPR002176; Crossover junction endodeoxyribonuclease RuvC	--	O antigen biosynthesis rhamnosyltransferase RfbN OS=Salmonella typhimurium (strain LT2 / SGSC1412 / ATCC 700720) GN=rfbN PE=3 SV=1	Rhamnosyltransferase OS=Sphingomonas sp. WHSC-8 GN=TS85_23735 PE=4 SV=1
Contig.1977.1	Any other location	GO:0004871; signal transducer activity; Molecular Function|GO:0005622; intracellular; Cellular Component|GO:0005886; plasma membrane; Cellular Component|GO:0006813; potassium ion transport; Biological Process|GO:0006935; chemotaxis; Biological Process|GO:0007165; signal transduction; Biological Process|GO:0015079; potassium ion transmembrane transporter activity; Molecular Function	IPR002545; CheW-like protein|IPR006036; Potassium uptake protein TrkA	--	Chemotaxis protein CheW OS=Caulobacter crescentus (strain ATCC 19089 / CB15) GN=cheW PE=3 SV=1	CheW protein OS=Novosphingobium sp. Rr 2-17 GN=WSK_2747 PE=4 SV=1
Contig.198.1	Any other location	GO:0005249; voltage-gated potassium channel activity; Molecular Function|GO:0006813; potassium ion transport; Biological Process|GO:0008076; voltage-gated potassium channel complex; Cellular Component	IPR005827; Potassium channel, voltage dependent, KCNQ1|IPR020478; AT hook-like	--	--	--
Contig.198.2	Any other location	GO:0009405; pathogenesis; Biological Process|GO:0015485; cholesterol binding; Molecular Function	IPR001869; Thiol-activated cytolysin|IPR006905; Tryptophan halogenase	hypothetical protein; K14266 FADH2 O2-dependent halogenase I [EC:1.14.14.7]	Flavin-dependent tryptophan halogenase PrnA OS=Pseudomonas fluorescens GN=prnA PE=1 SV=1	FAD dependent oxidoreductase family protein OS=Sphingomonas sp. RIT328 GN=BW41_01786 PE=4 SV=1
Contig.1985.1	Any other location	GO:0001607; neuromedin U receptor activity; Molecular Function|GO:0003824; catalytic activity; Molecular Function|GO:0004133; glycogen debranching enzyme activity; Molecular Function|GO:0004553; hydrolase activity, hydrolyzing O-glycosyl compounds; Molecular Function|GO:0005980; glycogen catabolic process; Biological Process|GO:0007186; G-protein coupled receptor signaling pathway; Biological Pro…	IPR005391; Neuromedin U receptor, type 1|IPR011837; Glycogen debranching enzyme|IPR015902; Glycoside hydrolase, family 13	ATISA3/ISA3; K02438 glycogen operon protein [EC:3.2.1.-]	Glycogen debranching enzyme OS=Serratia proteamaculans (strain 568) GN=glgX PE=3 SV=1	Glycogen operon protein GlgX homolog OS=Novosphingobium sp. MD-1 GN=NMD1_00979 PE=4 SV=1
Contig.19875.1	Any other location	--	IPR020467; Potassium channel, voltage dependent, Kv1.4	--	--	Uncharacterized protein OS=Hyphomonas oceanitis SCH89 GN=HOC_10784 PE=4 SV=1
Contig.199.1	Mitochondrion	GO:0005247; voltage-gated chloride channel activity; Molecular Function|GO:0006821; chloride transport; Biological Process|GO:0016020; membrane; Cellular Component|GO:0055085; transmembrane transport; Biological Process	IPR001807; Chloride channel, voltage gated	--	--	Peptidase S9 family protein OS=Sphingomonas parapaucimobilis NBRC 15100 GN=SP5_087_00830 PE=4 SV=1
Contig.1992.1	Mitochondrion	GO:0005507; copper ion binding; Molecular Function|GO:0016641; oxidoreductase activity, acting on the CH-NH2 group of donors, oxygen as acceptor; Molecular Function|GO:0055114; oxidation-reduction process; Biological Process	IPR000640; Translation elongation factor EFG, V domain|IPR001695; Lysyl oxidase	hypothetical protein; K02355 elongation factor G	Elongation factor G OS=Sphingomonas wittichii (strain RW1 / DSM 6014 / JCM 10273) GN=fusA PE=3 SV=1	Elongation factor G OS=Sphingomonas sp. RIT328 GN=fusA PE=3 SV=1
Contig.1999.1	Mitochondrion	GO:0009249; protein lipoylation; Biological Process|GO:0016020; membrane; Cellular Component|GO:0016757; transferase activity, transferring glycosyl groups; Molecular Function|GO:0042158; lipoprotein biosynthetic process; Biological Process	IPR001640; Prolipoprotein diacylglyceryl transferase|IPR013284; Beta-catenin	--	Prolipoprotein diacylglyceryl transferase OS=Sphingomonas wittichii (strain RW1 / DSM 6014 / JCM 10273) GN=lgt PE=3 SV=1	Prolipoprotein diacylglyceryl transferase OS=Sphingomonas taxi GN=lgt PE=3 SV=1
Contig.2.1	Any other location	GO:0003723; RNA binding; Molecular Function|GO:0003964; RNA-directed DNA polymerase activity; Molecular Function|GO:0006278; RNA-dependent DNA replication; Biological Process	IPR000123; RNA-directed DNA polymerase (reverse transcriptase), msDNA	--	--	Uncharacterized protein OS=Sphingobium yanoikuyae GN=CP98_05274 PE=4 SV=1
Contig.2.2	Any other location	GO:0007186; G-protein coupled receptor signaling pathway; Biological Process|GO:0016021; integral to membrane; Cellular Component|GO:0038036; sphingosine-1-phosphate receptor activity; Molecular Function	IPR004061; Sphingosine 1-phosphate receptor|IPR018777; Replication initiator protein A	--	Putative replication protein OS=Wigglesworthia glossinidia brevipalpis GN=WIGBRp0010 PE=3 SV=1	Uncharacterized protein OS=Novosphingobium lindaniclasticum LE124 GN=L284_07085 PE=4 SV=1
Contig.2.3	Mitochondrion	GO:0003700; sequence-specific DNA binding transcription factor activity; Molecular Function|GO:0006355; regulation of transcription, DNA-dependent; Biological Process	IPR000524; Transcription regulator HTH, GntR|IPR000843; Transcription regulator HTH, LacI|IPR015812; Integrin beta subunit	--	--	Uncharacterized protein OS=Sphingobium ummariense RL-3 GN=M529_03495 PE=4 SV=1
Contig.2.4	Any other location	GO:0005922; connexon complex; Cellular Component|GO:0007154; cell communication; Biological Process	IPR002271; Gap junction beta-5 protein (Cx30.3)|IPR008258; Lytic transglycosylase-like SLT domain	--	SPBc2 prophage-derived uncharacterized transglycosylase YomI OS=Bacillus subtilis (strain 168) GN=yomI PE=3 SV=2	Lytic transglycosylase, catalytic OS=Sphingomonas sp. LH128 GN=LH128_20860 PE=4 SV=1
Contig.2.5	Mitochondrion	GO:0004996; thyroid-stimulating hormone receptor activity; Molecular Function|GO:0007186; G-protein coupled receptor signaling pathway; Biological Process|GO:0016021; integral to membrane; Cellular Component|GO:0016539; intein-mediated protein splicing; Biological Process	IPR002274; Thyrotropin receptor|IPR006142; Intein	--	Uncharacterized protein in cib 5'region (Fragment) OS=Escherichia coli PE=3 SV=2	Uncharacterized protein OS=Sphingomonas sp. LH128 GN=LH128_20865 PE=4 SV=1
Contig.2.6	Any other location	GO:0015105; arsenite transmembrane transporter activity; Molecular Function|GO:0015700; arsenite transport; Biological Process|GO:0016021; integral to membrane; Cellular Component	IPR000802; Arsenite/antimonite efflux pump membrane protein, ArsB	--	--	Uncharacterized protein OS=Novosphingobium lindaniclasticum LE124 GN=L284_17250 PE=4 SV=1
Contig.200.1	Mitochondrion	GO:0003700; sequence-specific DNA binding transcription factor activity; Molecular Function|GO:0004871; signal transducer activity; Molecular Function|GO:0005518; collagen binding; Molecular Function|GO:0005634; nucleus; Cellular Component|GO:0006355; regulation of transcription, DNA-dependent; Biological Process|GO:0007155; cell adhesion; Biological Process|GO:0007165; signal transduction; Biolo…	IPR001699; Transcription factor, T-box|IPR004089; Methyl-accepting chemotaxis protein (MCP) signalling domain|IPR008126; Outer membrane adhesion, Yersinia	--	Methyl-accepting chemotaxis protein PctB OS=Pseudomonas aeruginosa (strain ATCC 15692 / PAO1 / 1C / PRS 101 / LMG 12228) GN=pctB PE=1 SV=1	Methyl-accepting chemotaxis sensory transducer OS=Sphingomonas sp. RIT328 GN=BW41_02814 PE=4 SV=1
Contig.20044.1	Chloroplast	GO:0004890; GABA-A receptor activity; Molecular Function|GO:0006821; chloride transport; Biological Process|GO:0007214; gamma-aminobutyric acid signaling pathway; Biological Process|GO:0016021; integral to membrane; Cellular Component	IPR005434; Gamma-aminobutyric-acid A receptor, alpha 4 subunit	--	--	--
Contig.2006.1	Mitochondrion	GO:0005576; extracellular region; Cellular Component|GO:0019871; sodium channel inhibitor activity; Molecular Function	IPR000881; Myotoxin	--	--	--
Contig.2006.2	Chloroplast	--	IPR026247; Endothelial cell-specific chemotaxis regulator	--	--	--
Contig.201.1	Any other location	GO:0001539; ciliary or bacterial-type flagellar motility; Biological Process|GO:0005198; structural molecule activity; Molecular Function|GO:0005506; iron ion binding; Molecular Function|GO:0009428; bacterial-type flagellum basal body, distal rod, P ring; Cellular Component|GO:0016491; oxidoreductase activity; Molecular Function|GO:0016705; oxidoreductase activity, acting on paired donors, with i…	IPR001782; Flagellar P-ring protein|IPR005123; Oxoglutarate/iron-dependent dioxygenase|IPR006620; Prolyl 4-hydroxylase, alpha subunit	hypothetical protein; K00472 prolyl 4-hydroxylase [EC:1.14.11.2]	Probable prolyl 4-hydroxylase 10 OS=Arabidopsis thaliana GN=P4H10 PE=2 SV=1	Oxygenase OS=Sphingomonas taxi GN=MC45_08455 PE=4 SV=1
Contig.20129.1	Mitochondrion	GO:0030100; regulation of endocytosis; Biological Process	IPR003023; Amphiphysin, isoform 2	--	--	--
Contig.20140.1	Any other location	GO:0004995; tachykinin receptor activity; Molecular Function|GO:0005886; plasma membrane; Cellular Component|GO:0007186; G-protein coupled receptor signaling pathway; Biological Process|GO:0016021; integral to membrane; Cellular Component	IPR000046; Neurokinin NK1 receptor	--	--	--
Contig.20142.1	Chloroplast	GO:0042309; homoiothermy; Biological Process|GO:0050825; ice binding; Molecular Function|GO:0050826; response to freezing; Biological Process	IPR000104; Antifreeze protein, type I	--	--	--
Contig.20175.1	Any other location	--	IPR009149; BR22	SORBIDRAFT_02g010040, Sb02g010040; hypothetical protein; K10357 myosin V	Myosin-14 OS=Arabidopsis thaliana GN=XI-H PE=3 SV=1	Putative uncharacterized protein Sb02g010040 OS=Sorghum bicolor GN=Sb02g010040 PE=4 SV=1
Contig.20176.1	Mitochondrion	GO:0007186; G-protein coupled receptor signaling pathway; Biological Process|GO:0016021; integral to membrane; Cellular Component	IPR013313; GPR40 receptor fatty acid	--	--	--
Contig.202.1	Chloroplast	GO:0005245; voltage-gated calcium channel activity; Molecular Function|GO:0005891; voltage-gated calcium channel complex; Cellular Component|GO:0070588; calcium ion transmembrane transport; Biological Process	IPR005423; Voltage-dependent calcium channel, gamma-4 subunit	--	--	--
Contig.202.2	Any other location	GO:0003677; DNA binding; Molecular Function|GO:0003796; lysozyme activity; Molecular Function|GO:0016998; cell wall macromolecule catabolic process; Biological Process|GO:0045892; negative regulation of transcription, DNA-dependent; Biological Process	IPR001165; Bacteriophage T4, Gp5, tail-associated lysozyme|IPR005650; BlaI transcriptional regulatory family	--	Penicillinase repressor OS=Bacillus licheniformis GN=blaI PE=1 SV=1	Sphingomonas taxi strain 30a NODE_38, whole genome shotgun sequence OS=Sphingomonas taxi GN=SR41_10730 PE=4 SV=1
Contig.2023.1	Chloroplast	GO:0006011; UDP-glucose metabolic process; Biological Process|GO:0016020; membrane; Cellular Component	IPR003921; Cellulose synthase, subunit C	--	--	--
Contig.2025.1	Chloroplast	GO:0007165; signal transduction; Biological Process|GO:0016020; membrane; Cellular Component	IPR008359; Linker-for-activation of T cells (LAT) protein	--	--	--
Contig.2026.1	Any other location	GO:0003677; DNA binding; Molecular Function|GO:0004879; ligand-activated sequence-specific DNA binding RNA polymerase II transcription factor activity; Molecular Function|GO:0005634; nucleus; Cellular Component|GO:0006355; regulation of transcription, DNA-dependent; Biological Process	IPR003072; Orphan nuclear receptor, NOR1 type	uncharacterized LOC100382914; K08248 mandelonitrile lyase [EC:4.1.2.10]	(R)-mandelonitrile lyase-like OS=Arabidopsis thaliana GN=At1g73050 PE=2 SV=1	Uncharacterized protein OS=Zea mays PE=2 SV=1
Contig.2027.1	Any other location	--	--	--	--	Uncharacterized protein OS=Sphingomonas parapaucimobilis NBRC 15100 GN=SP5_061_00110 PE=4 SV=1
Contig.203.1	Any other location	GO:0004983; neuropeptide Y receptor activity; Molecular Function|GO:0007186; G-protein coupled receptor signaling pathway; Biological Process|GO:0016021; integral to membrane; Cellular Component	IPR000393; Neuropeptide Y5 receptor|IPR001602; Uncharacterised protein family UPF0047	hypothetical protein; K08773 RalA-binding protein 1	UPF0047 protein sll1880 OS=Synechocystis sp. (strain PCC 6803 / Kazusa) GN=sll1880 PE=3 SV=1	Uncharacterized protein OS=Sphingomonas taxi GN=MC45_04650 PE=4 SV=1
Contig.203.2	Mitochondrion	GO:0005215; transporter activity; Molecular Function|GO:0005743; mitochondrial inner membrane; Cellular Component|GO:0006810; transport; Biological Process|GO:0055085; transmembrane transport; Biological Process	IPR002113; Adenine nucleotide translocator 1	--	--	Uncharacterized protein OS=Sphingomonas sp. Ant20 GN=NI18_04445 PE=4 SV=1
Contig.2031.1	Any other location	GO:0005794; Golgi apparatus; Cellular Component|GO:0007165; signal transduction; Biological Process	IPR026109; G kinase-anchoring protein 1	--	--	Sphingomonas taxi strain 30a NODE_3, whole genome shotgun sequence OS=Sphingomonas taxi GN=SR41_01480 PE=3 SV=1
Contig.2032.1	Mitochondrion	GO:0003677; DNA binding; Molecular Function|GO:0006355; regulation of transcription, DNA-dependent; Biological Process	IPR003795; Protein of unknown function DUF192|IPR006197; Peptidase S24, LexA-like|IPR022338; Tumour necrosis factor receptor 13C	--	--	DNA, contig: SP607 OS=Sphingomonas paucimobilis NBRC 13935 GN=SP6_07_00600 PE=4 SV=1
Contig.2034.1	Any other location	GO:0005201; extracellular matrix structural constituent; Molecular Function|GO:0005578; proteinaceous extracellular matrix; Cellular Component|GO:0008270; zinc ion binding; Molecular Function|GO:0016491; oxidoreductase activity; Molecular Function|GO:0055114; oxidation-reduction process; Biological Process	IPR002085; Alcohol dehydrogenase superfamily, zinc-type|IPR003979; Tropoelastin|IPR013149; Alcohol dehydrogenase, C-terminal	Os02g0805600; K00344 NADPH2:quinone reductase [EC:1.6.5.5]	Zinc-type alcohol dehydrogenase-like protein C1773.06c OS=Schizosaccharomyces pombe (strain 972 / ATCC 24843) GN=SPBC1773.06c PE=3 SV=1	NADPH:quinone oxidoreductase OS=Sphingomonas sp. Ant20 GN=NI18_07075 PE=4 SV=1
Contig.20405.1	Chloroplast	GO:0016068; type I hypersensitivity; Biological Process	IPR001778; Pollen allergen Poa pIX/Phl pVI	--	--	Uncharacterized protein OS=Sagittula stellata E-37 GN=SSE37_02675 PE=4 SV=1
Contig.2043.1	Any other location	GO:0005525; GTP binding; Molecular Function|GO:0016491; oxidoreductase activity; Molecular Function|GO:0046872; metal ion binding; Molecular Function|GO:0055114; oxidation-reduction process; Biological Process	IPR004161; Translation elongation factor EFTu/EF1A, domain 2|IPR008335; Eukaryotic molybdopterin oxidoreductase|IPR023274; Aquaporin 1	hypothetical protein; K02355 elongation factor G	Peptide chain release factor 3 OS=Cupriavidus taiwanensis (strain R1 / LMG 19424) GN=prfC PE=3 SV=1	Peptide chain release factor 3 OS=Sphingomonas taxi GN=prfC PE=3 SV=1
Contig.2044.1	Mitochondrion	--	IPR022638; Translocated intimin receptor	--	--	--
Contig.20448.1	Chloroplast	GO:0008800; beta-lactamase activity; Molecular Function|GO:0030655; beta-lactam antibiotic catabolic process; Biological Process|GO:0046677; response to antibiotic; Biological Process	IPR000871; Beta-lactamase, class-A/D	--	--	--
Contig.2048.1	Mitochondrion	GO:0003840; gamma-glutamyltransferase activity; Molecular Function|GO:0006749; glutathione metabolic process; Biological Process|GO:0006814; sodium ion transport; Biological Process|GO:0006885; regulation of pH; Biological Process|GO:0015385; sodium:hydrogen antiporter activity; Molecular Function|GO:0016021; integral to membrane; Cellular Component	IPR000101; Gamma-glutamyltranspeptidase|IPR001953; Na+/H+ exchanger, isoform 2 (NHE2)	hypothetical protein; K00681 gamma-glutamyltranspeptidase [EC:2.3.2.2]	Gamma-glutamyltranspeptidase OS=Escherichia coli (strain K12) GN=ggt PE=1 SV=1	Uncharacterized protein OS=Sphingomonas sanxanigenens DSM 19645 = NX02 GN=NX02_24665 PE=4 SV=1
Contig.205.1	Mitochondrion	GO:0004553; hydrolase activity, hydrolyzing O-glycosyl compounds; Molecular Function|GO:0005975; carbohydrate metabolic process; Biological Process|GO:0006810; transport; Biological Process|GO:0015288; porin activity; Molecular Function|GO:0016020; membrane; Cellular Component	IPR001702; Porin, Gram-negative type|IPR001764; Glycoside hydrolase, family 3, N-terminal|IPR002772; Glycoside hydrolase family 3 C-terminal domain|IPR026892; Glycoside hydrolase family 3	beta-glucosidase, putative (EC:3.2.1.21); K01188 beta-glucosidase [EC:3.2.1.21]	Xylan 1,4-beta-xylosidase OS=Prevotella ruminicola (strain ATCC 19189 / JCM 8958 / 23) GN=xyl3A PE=1 SV=1	Glycoside hydrolase family 3 OS=Sphingobium sp. YBL2 GN=TZ53_09650 PE=4 SV=1
Contig.2054.1	Chloroplast	GO:0003779; actin binding; Molecular Function|GO:0030036; actin cytoskeleton organization; Biological Process|GO:0035556; intracellular signal transduction; Biological Process	IPR005454; Profilin, chordates|IPR006019; Phosphotyrosine interaction domain, Shc-like|IPR020478; AT hook-like	--	--	--
Contig.2054.2	Chloroplast	GO:0016491; oxidoreductase activity; Molecular Function|GO:0055114; oxidation-reduction process; Biological Process	IPR001834; NADH:cytochrome b5 reductase (CBR)	--	--	--
Contig.2059.1	Mitochondrion	GO:0000156; phosphorelay response regulator activity; Molecular Function|GO:0000160; phosphorelay signal transduction system; Biological Process|GO:0005215; transporter activity; Molecular Function|GO:0006355; regulation of transcription, DNA-dependent; Biological Process|GO:0006810; transport; Biological Process|GO:0016020; membrane; Cellular Component	IPR001046; Natural resistance-associated macrophage like|IPR001789; Signal transduction response regulator, receiver domain	two-component system sensor histidine kinase/response regulator, putative; K02483 two-component system, OmpR family, response regulator	Transcriptional activator protein CzcR OS=Cupriavidus metallidurans (strain ATCC 43123 / DSM 2839 / NBRC 102507 / CH34) GN=czcR PE=2 SV=1	Putative two-component response regulator OS=Sphingomonas parapaucimobilis NBRC 15100 GN=SP5_013_00030 PE=4 SV=1
Contig.206.1	Any other location	GO:0016020; membrane; Cellular Component|GO:0016337; cell-cell adhesion; Biological Process	IPR003987; Intercellular adhesion molecule/vascular cell adhesion molecule, N-terminal|IPR024422; Protein of unknown function, OB-fold-containing	--	--	tRNA_anti-like family protein OS=Burkholderia thailandensis (strain E264 / ATCC 700388 / DSM 13276 / CIP 106301) GN=DR63_5707 PE=4 SV=1
Contig.2063.1	Any other location	GO:0004252; serine-type endopeptidase activity; Molecular Function|GO:0006508; proteolysis; Biological Process	IPR001815; Trichovirus movement protein|IPR017926; Glutamine amidotransferase	GMP synthase, glutamine-hydrolysing; K01951 GMP synthase (glutamine-hydrolysing) [EC:6.3.5.2]	GMP synthase [glutamine-hydrolyzing] OS=Rhizobium sp. (strain NGR234) GN=guaA PE=3 SV=1	GMP synthase [glutamine-hydrolyzing] OS=Sphingomonas parapaucimobilis NBRC 15100 GN=guaA PE=3 SV=1
Contig.20640.1	Chloroplast	GO:0008017; microtubule binding; Molecular Function	IPR002955; Microtubule-associated protein Tau	--	--	--
Contig.20653.1	Any other location	GO:0005524; ATP binding; Molecular Function|GO:0005975; carbohydrate metabolic process; Biological Process|GO:0016773; phosphotransferase activity, alcohol group as acceptor; Molecular Function	IPR001312; Hexokinase|IPR027385; Outer membrane protein beta-barrel	--	--	Membrane protein OS=Sphingomonas sp. Ant20 GN=NI18_17600 PE=4 SV=1
Contig.2066.1	Any other location	GO:0003700; sequence-specific DNA binding transcription factor activity; Molecular Function|GO:0005634; nucleus; Cellular Component|GO:0006520; cellular amino acid metabolic process; Biological Process|GO:0007275; multicellular organismal development; Biological Process|GO:0016491; oxidoreductase activity; Molecular Function|GO:0016639; oxidoreductase activity, acting on the CH-NH2 group of donor…	IPR003026; Transcription factor Otx1|IPR006096; Glutamate/phenylalanine/leucine/valine dehydrogenase, C-terminal|IPR006097; Glutamate/phenylalanine/leucine/valine dehydrogenase, dimerisation domain|IPR016211; Glutamate/phenylalanine/leucine/valine dehydrogenase, bacterial/archaeal	hypothetical protein; K00261 glutamate dehydrogenase (NAD(P)+) [EC:1.4.1.3]	Leucine dehydrogenase OS=Bacillus subtilis (strain 168) GN=yqiT PE=3 SV=1	Putative amino acid dehydrogenase OS=Sphingomonas parapaucimobilis NBRC 15100 GN=SP5_035_00620 PE=3 SV=1
Contig.2068.1	Mitochondrion	GO:0005245; voltage-gated calcium channel activity; Molecular Function|GO:0005891; voltage-gated calcium channel complex; Cellular Component|GO:0070588; calcium ion transmembrane transport; Biological Process	IPR005443; Voltage-dependent calcium channel, L-type, beta-1 subunit	--	--	--
Contig.2069.1	Any other location	GO:0003723; RNA binding; Molecular Function|GO:0003964; RNA-directed DNA polymerase activity; Molecular Function|GO:0006278; RNA-dependent DNA replication; Biological Process	IPR000123; RNA-directed DNA polymerase (reverse transcriptase), msDNA	--	--	--
Contig.207.1	Any other location	--	--	--	--	Uncharacterized protein OS=Zea mays PE=4 SV=1
Contig.207.2	Mitochondrion	GO:0001539; ciliary or bacterial-type flagellar motility; Biological Process|GO:0003774; motor activity; Molecular Function|GO:0009288; bacterial-type flagellum; Cellular Component	IPR000563; Flagellar assembly protein FliH	--	--	--
Contig.20701.1	Mitochondrion	GO:0045735; nutrient reservoir activity; Molecular Function	IPR001954; Gliadin/LMW glutenin	--	--	--
Contig.2073.1	Any other location	GO:0007155; cell adhesion; Biological Process|GO:0009291; unidirectional conjugation; Biological Process|GO:0016020; membrane; Cellular Component	IPR005053; MobA/MobL protein|IPR008083; CD34 antigen	--	Probable conjugal transfer protein TraA OS=Rhizobium sp. (strain NGR234) GN=traA PE=3 SV=1	Conjugal transfer protein TraA OS=Sphingomonas parapaucimobilis NBRC 15100 GN=traA PE=4 SV=1
Contig.2075.1	Chloroplast	GO:0003677; DNA binding; Molecular Function|GO:0004879; ligand-activated sequence-specific DNA binding RNA polymerase II transcription factor activity; Molecular Function|GO:0005634; nucleus; Cellular Component|GO:0006355; regulation of transcription, DNA-dependent; Biological Process	IPR003072; Orphan nuclear receptor, NOR1 type	--	--	Uncharacterized protein OS=Hydrogenophaga sp. T4 GN=Y695_01307 PE=4 SV=1
Contig.208.1	Any other location	GO:0016491; oxidoreductase activity; Molecular Function|GO:0016627; oxidoreductase activity, acting on the CH-CH group of donors; Molecular Function|GO:0022900; electron transport chain; Biological Process|GO:0050660; flavin adenine dinucleotide binding; Molecular Function|GO:0055114; oxidation-reduction process; Biological Process	IPR003953; FAD binding domain|IPR014006; Succinate dehydrogenase/fumarate reductase, flavoprotein subunit|IPR015939; Fumarate reductase/succinate dehydrogenase flavoprotein-like, C-terminal|IPR016045; Tyrosine-protein kinase, non-receptor, TYK2, N-terminal	hypothetical protein; K00234 succinate dehydrogenase (ubiquinone) flavoprotein subunit [EC:1.3.5.1]	Succinate dehydrogenase flavoprotein subunit OS=Rickettsia felis (strain ATCC VR-1525 / URRWXCal2) GN=sdhA PE=3 SV=1	Succinate dehydrogenase flavoprotein subunit OS=Sphingomonas taxi GN=SR41_09580 PE=3 SV=1
Contig.2080.1	Any other location	--	IPR023239; FAM175 family, BRCA1-A complex, Abraxas subunit	--	--	--
Contig.20806.1	Any other location	GO:0005576; extracellular region; Cellular Component|GO:0009405; pathogenesis; Biological Process	IPR003896; Bacterial exotoxin B	--	--	Uncharacterized protein OS=Sphingomonas parapaucimobilis NBRC 15100 GN=SP5_087_00430 PE=4 SV=1
Contig.20811.1	Any other location	GO:0005525; GTP binding; Molecular Function	IPR006689; Small GTPase superfamily, ARF/SAR type	--	--	--
Contig.20825.1	Mitochondrion	--	IPR018203; GDP dissociation inhibitor	--	--	--
Contig.2084.1	Chloroplast	GO:0007155; cell adhesion; Biological Process|GO:0019058; viral infectious cycle; Biological Process|GO:0019062; viral attachment to host cell; Biological Process	IPR000931; Adenovirus fibre protein	--	--	--
Contig.2085.1	Chloroplast	GO:0005179; hormone activity; Molecular Function|GO:0005576; extracellular region; Cellular Component	IPR001318; Inhibin, beta C subunit	--	--	Uncharacterized protein OS=Devosia sp. LC5 GN=FF80_01289 PE=4 SV=1
Contig.2087.1	Mitochondrion	GO:0004146; dihydrofolate reductase activity; Molecular Function|GO:0006545; glycine biosynthetic process; Biological Process|GO:0009165; nucleotide biosynthetic process; Biological Process|GO:0050661; NADP binding; Molecular Function|GO:0055114; oxidation-reduction process; Biological Process	IPR012259; Dihydrofolate reductase	--	--	--
Contig.2088.1	Mitochondrion	GO:0007186; G-protein coupled receptor signaling pathway; Biological Process|GO:0016021; integral to membrane; Cellular Component	IPR013312; G protein-coupled receptor 40-related receptor	--	--	Glycosyl transferase 2 family protein OS=Sphingomonas sp. RIT328 GN=BW41_01944 PE=4 SV=1
Contig.2089.1	Any other location	GO:0003735; structural constituent of ribosome; Molecular Function|GO:0004746; riboflavin synthase activity; Molecular Function|GO:0006412; translation; Biological Process|GO:0009231; riboflavin biosynthetic process; Biological Process|GO:0015935; small ribosomal subunit; Cellular Component	IPR001783; Lumazine-binding protein|IPR005679; Ribosomal protein S12, bacteria|IPR026017; Lumazine-binding domain	hypothetical protein; K00793 riboflavin synthase [EC:2.5.1.9]	Riboflavin synthase OS=Photobacterium phosphoreum GN=ribE PE=3 SV=1	RibE protein OS=Sphingomonas paucimobilis NBRC 13935 GN=ribE PE=4 SV=1
Contig.209.1	Mitochondrion	GO:0003700; sequence-specific DNA binding transcription factor activity; Molecular Function|GO:0006355; regulation of transcription, DNA-dependent; Biological Process|GO:0009405; pathogenesis; Biological Process|GO:0016791; phosphatase activity; Molecular Function	IPR000524; Transcription regulator HTH, GntR|IPR005090; Replication protein C|IPR008108; Phosphatase IpgD/SopB	--	Putative replication protein C OS=Agrobacterium rhizogenes GN=repC PE=4 SV=1	WGS project CABT00000000 data, contig 2.191 OS=Sordaria macrospora (strain ATCC MYA-333 / DSM 997 / K(L3346) / K-hell) GN=SMAC_09777 PE=4 SV=1
Contig.2094.1	Mitochondrion	GO:0007155; cell adhesion; Biological Process|GO:0008762; UDP-N-acetylmuramate dehydrogenase activity; Molecular Function|GO:0016491; oxidoreductase activity; Molecular Function|GO:0019058; viral infectious cycle; Biological Process|GO:0019062; viral attachment to host cell; Biological Process|GO:0050660; flavin adenine dinucleotide binding; Molecular Function|GO:0055114; oxidation-reduction proc…	IPR000931; Adenovirus fibre protein|IPR003170; UDP-N-acetylenolpyruvoylglucosamine reductase|IPR006094; FAD linked oxidase, N-terminal	--	UDP-N-acetylenolpyruvoylglucosamine reductase OS=Sphingomonas wittichii (strain RW1 / DSM 6014 / JCM 10273) GN=murB PE=3 SV=1	UDP-N-acetylenolpyruvoylglucosamine reductase OS=Sphingomonas sp. SRS2 GN=murB PE=3 SV=1
Contig.2098.1	Any other location	GO:0004497; monooxygenase activity; Molecular Function|GO:0005506; iron ion binding; Molecular Function|GO:0020037; heme binding; Molecular Function|GO:0055114; oxidation-reduction process; Biological Process	IPR002397; Cytochrome P450, B-class	--	--	Putative gag-pol polyprotein OS=Zea mays GN=Z013I05_20 PE=4 SV=1
Contig.21.1	Any other location	GO:0004930; G-protein coupled receptor activity; Molecular Function|GO:0007186; G-protein coupled receptor signaling pathway; Biological Process|GO:0016021; integral to membrane; Cellular Component	IPR000337; GPCR, family 3|IPR020478; AT hook-like	--	--	--
Contig.21.2	Any other location	GO:0000166; nucleotide binding; Molecular Function|GO:0005524; ATP binding; Molecular Function|GO:0008152; metabolic process; Biological Process|GO:0016787; hydrolase activity; Molecular Function|GO:0016887; ATPase activity; Molecular Function|GO:0017111; nucleoside-triphosphatase activity; Molecular Function	IPR003439; ABC transporter-like|IPR003593; AAA+ ATPase domain|IPR006439; HAD hydrolase, subfamily IA	abcH2; hypothetical protein; K02003 putative ABC transport system ATP-binding protein	Uncharacterized ABC transporter ATP-binding protein HI_1087 OS=Haemophilus influenzae (strain ATCC 51907 / DSM 11121 / KW20 / Rd) GN=HI_1087 PE=1 SV=1	Sphingomonas taxi strain 30a NODE_16, whole genome shotgun sequence OS=Sphingomonas taxi GN=SR41_12240 PE=4 SV=1
Contig.210.1	Any other location	GO:0004022; alcohol dehydrogenase (NAD) activity; Molecular Function|GO:0006807; nitrogen compound metabolic process; Biological Process|GO:0008152; metabolic process; Biological Process|GO:0016491; oxidoreductase activity; Molecular Function|GO:0055114; oxidation-reduction process; Biological Process	IPR002198; Short-chain dehydrogenase/reductase SDR|IPR002424; Alcohol dehydrogenase, insect-type|IPR005483; Carbamoyl-phosphate synthase large subunit, CPSase domain|IPR006665; Outer membrane protein, OmpA/MotB, C-terminal	3-ketodihydrosphingosine reductase-like; K04708 3-dehydrosphinganine reductase [EC:1.1.1.102]	3-oxoacyl-[acyl-carrier-protein] reductase FabG OS=Thermotoga maritima (strain ATCC 43589 / MSB8 / DSM 3109 / JCM 10099) GN=fabG PE=3 SV=1	Short-chain dehydrogenase OS=Sphingomonas taxi GN=MC45_15300 PE=3 SV=1
Contig.21009.1	Mitochondrion	GO:0003677; DNA binding; Molecular Function|GO:0004879; ligand-activated sequence-specific DNA binding RNA polymerase II transcription factor activity; Molecular Function|GO:0005634; nucleus; Cellular Component|GO:0006355; regulation of transcription, DNA-dependent; Biological Process	IPR003072; Orphan nuclear receptor, NOR1 type	--	--	--
Contig.21012.1	Chloroplast	GO:0001696; gastric acid secretion; Biological Process|GO:0004969; histamine receptor activity; Molecular Function|GO:0007186; G-protein coupled receptor signaling pathway; Biological Process|GO:0016021; integral to membrane; Cellular Component|GO:0045907; positive regulation of vasoconstriction; Biological Process	IPR000503; Histamine H2 receptor|IPR026875; Phosphohydrolase-associated domain	--	Deoxyguanosinetriphosphate triphosphohydrolase-like protein OS=Zymomonas mobilis subsp. mobilis (strain ATCC 31821 / ZM4 / CP4) GN=dgtP PE=3 SV=2	Deoxyguanosinetriphosphate triphosphohydrolase-like protein OS=Sphingomonas parapaucimobilis NBRC 15100 GN=SP5_074_00380 PE=3 SV=1
Contig.2102.1	Any other location	--	IPR015812; Integrin beta subunit	--	--	Uncharacterized protein OS=Arundo donax PE=4 SV=1
Contig.2104.1	Any other location	--	IPR001058; Synuclein|IPR001623; DnaJ domain	--	--	Uncharacterized protein OS=Sphingobium sp. YBL2 GN=TZ53_08365 PE=4 SV=1
Contig.2105.1	Any other location	GO:0001525; angiogenesis; Biological Process|GO:0001570; vasculogenesis; Biological Process|GO:0006935; chemotaxis; Biological Process|GO:0015026; coreceptor activity; Molecular Function|GO:0016021; integral to membrane; Cellular Component|GO:0070098; chemokine-mediated signaling pathway; Biological Process	IPR001416; CXC chemokine receptor 7	--	--	Uncharacterized protein OS=Sphingomonas taxi GN=MC45_18330 PE=4 SV=1
Contig.2108.1	Any other location	GO:0016020; membrane; Cellular Component|GO:0016068; type I hypersensitivity; Biological Process	IPR000620; Drug/metabolite transporter|IPR001778; Pollen allergen Poa pIX/Phl pVI	--	Uncharacterized transporter VC_0195 OS=Vibrio cholerae serotype O1 (strain ATCC 39315 / El Tor Inaba N16961) GN=VC_0195 PE=3 SV=1	Uncharacterized protein OS=Sphingomonas parapaucimobilis NBRC 15100 GN=SP5_034_00870 PE=4 SV=1
Contig.21080.1	Any other location	--	--	--	--	Retrotransposon protein, putative, unclassified OS=Oryza sativa subsp. japonica GN=LOC_Os12g40020 PE=4 SV=1
Contig.211.1	Any other location	GO:0003872; 6-phosphofructokinase activity; Molecular Function|GO:0006002; fructose 6-phosphate metabolic process; Biological Process|GO:0006096; glycolysis; Biological Process	IPR022953; Phosphofructokinase	--	--	Uncharacterized protein OS=Sphingobium sp. Ant17 GN=BF95_11785 PE=4 SV=1
Contig.2113.1	Any other location	GO:0004747; ribokinase activity; Molecular Function|GO:0006014; D-ribose metabolic process; Biological Process	IPR002139; Ribokinase	--	--	Uncharacterized protein OS=Novosphingobium sp. AP12 GN=PMI02_00433 PE=4 SV=1
Contig.2114.1	Any other location	GO:0004994; somatostatin receptor activity; Molecular Function|GO:0007186; G-protein coupled receptor signaling pathway; Biological Process|GO:0016021; integral to membrane; Cellular Component	IPR000586; Somatostatin receptor family	--	Putative maltooligosyl trehalose synthase OS=Mycobacterium tuberculosis (strain ATCC 25618 / H37Rv) GN=treY PE=1 SV=1	Malto-oligosyltrehalose synthase OS=Hoeflea sp. BAL378 GN=LL06_24920 PE=4 SV=1
Contig.2115.1	Mitochondrion	GO:0000746; conjugation; Biological Process|GO:0003796; lysozyme activity; Molecular Function|GO:0016491; oxidoreductase activity; Molecular Function|GO:0016998; cell wall macromolecule catabolic process; Biological Process|GO:0046872; metal ion binding; Molecular Function|GO:0055114; oxidation-reduction process; Biological Process	IPR001165; Bacteriophage T4, Gp5, tail-associated lysozyme|IPR007973; Pilus assembly TraE|IPR008335; Eukaryotic molybdopterin oxidoreductase	--	--	Conjugal transfer protein TraE OS=Novosphingobium lindaniclasticum LE124 GN=L284_17290 PE=4 SV=1
Contig.212.1	Any other location	GO:0006835; dicarboxylic acid transport; Biological Process|GO:0016020; membrane; Cellular Component|GO:0017153; sodium:dicarboxylate symporter activity; Molecular Function	IPR001991; Sodium:dicarboxylate symporter	--	--	--
Contig.2121.1	Chloroplast	GO:0001503; ossification; Biological Process|GO:0007155; cell adhesion; Biological Process	IPR002038; Osteopontin|IPR020478; AT hook-like	--	--	--
Contig.21228.1	Chloroplast	GO:0003677; DNA binding; Molecular Function|GO:0006355; regulation of transcription, DNA-dependent; Biological Process|GO:0042309; homoiothermy; Biological Process|GO:0050825; ice binding; Molecular Function|GO:0050826; response to freezing; Biological Process	IPR000104; Antifreeze protein, type I|IPR001523; Paired domain	--	--	--
Contig.2124.1	Any other location	GO:0007186; G-protein coupled receptor signaling pathway; Biological Process|GO:0016021; integral to membrane; Cellular Component|GO:0038036; sphingosine-1-phosphate receptor activity; Molecular Function	IPR005386; EDG-8 sphingosine 1-phosphate receptor|IPR024455; Caudovirus, capsid	--	--	Putative capsid protein OS=Sphingomonas parapaucimobilis NBRC 15100 GN=SP5_034_01330 PE=4 SV=1
Contig.21243.1	Any other location	GO:0016020; membrane; Cellular Component|GO:0020037; heme binding; Molecular Function	IPR001199; Cytochrome b5-like heme/steroid binding domain|IPR001799; Ephrin|IPR017926; Glutamine amidotransferase	hypothetical protein; K01663 glutamine amidotransferase / cyclase [EC:2.4.2.- 4.1.3.-]	Imidazole glycerol phosphate synthase subunit HisH OS=Zymomonas mobilis subsp. mobilis (strain ATCC 31821 / ZM4 / CP4) GN=hisH PE=3 SV=2	Imidazole glycerol phosphate synthase subunit HisH OS=Sphingomonas parapaucimobilis NBRC 15100 GN=hisH PE=3 SV=1
Contig.2127.1	Any other location	GO:0000287; magnesium ion binding; Molecular Function|GO:0004743; pyruvate kinase activity; Molecular Function|GO:0006096; glycolysis; Biological Process|GO:0030955; potassium ion binding; Molecular Function	IPR001633; Diguanylate phosphodiesterase, EAL domain|IPR001697; Pyruvate kinase	--	Uncharacterized protein AZC_3085 OS=Azorhizobium caulinodans (strain ATCC 43989 / DSM 5975 / JCM 20966 / NBRC 14845 / NCIMB 13405 / ORS 571) GN=AZC_3085 PE=3 SV=1	Signal peptide protein OS=Sphingomonas taxi GN=MC45_08750 PE=4 SV=1
Contig.2129.1	Chloroplast	GO:0016068; type I hypersensitivity; Biological Process	IPR001778; Pollen allergen Poa pIX/Phl pVI	--	--	--
Contig.21291.1	Mitochondrion
Contig.21295.1	Mitochondrion	GO:0004197; cysteine-type endopeptidase activity; Molecular Function|GO:0006508; proteolysis; Biological Process	IPR001665; Norovirus peptidase C37	--	--	--
Contig.2132.1	Mitochondrion	GO:0005102; receptor binding; Molecular Function|GO:0005576; extracellular region; Cellular Component|GO:0007275; multicellular organismal development; Biological Process|GO:0016055; Wnt receptor signaling pathway; Biological Process	IPR009141; Wnt-3 protein	--	--	--
Contig.2133.1	Chloroplast	GO:0000015; phosphopyruvate hydratase complex; Cellular Component|GO:0000287; magnesium ion binding; Molecular Function|GO:0004634; phosphopyruvate hydratase activity; Molecular Function|GO:0006096; glycolysis; Biological Process	IPR000941; Enolase	--	--	--
Contig.21353.1	Chloroplast	GO:0005789; endoplasmic reticulum membrane; Cellular Component|GO:0034599; cellular response to oxidative stress; Biological Process	IPR021100; N-glycosylation protein EOS1	--	--	--
Contig.2136.1	Chloroplast	GO:0003840; gamma-glutamyltransferase activity; Molecular Function|GO:0006749; glutathione metabolic process; Biological Process	IPR000101; Gamma-glutamyltranspeptidase|IPR007877; Protein of unknown function DUF707	--	--	Putative uncharacterized protein Sb03g047280 OS=Sorghum bicolor GN=Sb03g047280 PE=4 SV=1
Contig.21377.1	Chloroplast	GO:0004993; serotonin receptor activity; Molecular Function|GO:0005887; integral to plasma membrane; Cellular Component|GO:0007186; G-protein coupled receptor signaling pathway; Biological Process|GO:0007268; synaptic transmission; Biological Process|GO:0007631; feeding behavior; Biological Process|GO:0042310; vasoconstriction; Biological Process|GO:0046849; bone remodeling; Biological Process|GO…	IPR002147; 5-Hydroxytryptamine 1B receptor	--	--	--
Contig.2138.1	Any other location
Contig.214.1	Chloroplast	GO:0005922; connexon complex; Cellular Component|GO:0007267; cell-cell signaling; Biological Process|GO:0007507; heart development; Biological Process|GO:0022857; transmembrane transporter activity; Molecular Function	IPR002261; Gap junction alpha-1 protein (Cx43)	--	--	--
Contig.2143.1	Any other location	GO:0006935; chemotaxis; Biological Process|GO:0007155; cell adhesion; Biological Process|GO:0007186; G-protein coupled receptor signaling pathway; Biological Process|GO:0016021; integral to membrane; Cellular Component|GO:0016495; C-X3-C chemokine receptor activity; Molecular Function	IPR005387; CX3C chemokine receptor 1	--	--	Uncharacterized protein OS=Oryza punctata PE=4 SV=1
Contig.2147.1	Mitochondrion	GO:0000166; nucleotide binding; Molecular Function|GO:0005737; cytoplasm; Cellular Component	IPR002318; Alanine-tRNA ligase, class IIc	--	--	--
Contig.21486.1	Any other location	GO:0003697; single-stranded DNA binding; Molecular Function|GO:0005524; ATP binding; Molecular Function|GO:0006281; DNA repair; Biological Process|GO:0009432; SOS response; Biological Process	IPR013765; DNA recombination and repair protein RecA	--	--	--
Contig.2149.1	Any other location	--	IPR004058; Zeta tubulin	--	Protein YdeP OS=Escherichia coli O6:H1 (strain CFT073 / ATCC 700928 / UPEC) GN=ydeP PE=3 SV=1	Putative oxidoreductase OS=Sphingomonas parapaucimobilis NBRC 15100 GN=SP5_028_00080 PE=4 SV=1
Contig.215.1	Mitochondrion	GO:0004872; receptor activity; Molecular Function|GO:0005216; ion channel activity; Molecular Function|GO:0005234; extracellular-glutamate-gated ion channel activity; Molecular Function|GO:0006811; ion transport; Biological Process|GO:0016020; membrane; Cellular Component	IPR001129; Membrane-associated, eicosanoid/glutathione metabolism (MAPEG) protein|IPR001508; NMDA receptor	--	--	Membrane protein OS=Aureimonas altamirensis GN=LA66_16085 PE=4 SV=1
Contig.215.2	Any other location	GO:0005576; extracellular region; Cellular Component	IPR008120; Dense granule Gra7 protein	--	--	DNA, contig: SP651 OS=Sphingomonas paucimobilis NBRC 13935 GN=SP6_51_00650 PE=4 SV=1
Contig.2153.1	Mitochondrion	GO:0004810; tRNA adenylyltransferase activity; Molecular Function|GO:0016437; tRNA cytidylyltransferase activity; Molecular Function|GO:0016491; oxidoreductase activity; Molecular Function|GO:0046872; metal ion binding; Molecular Function|GO:0055114; oxidation-reduction process; Biological Process	IPR008335; Eukaryotic molybdopterin oxidoreductase|IPR009114; Angiomotin|IPR015329; tRNA nucleotidyltransferase, substrate binding	--	--	Probable nucleotidyltransferase OS=Pseudomonas stutzeri (strain A1501) GN=PST_0593 PE=4 SV=1
Contig.2157.1	Any other location	--	IPR023265; Aquaporin 12	--	--	--
Contig.2158.1	Any other location	GO:0005215; transporter activity; Molecular Function|GO:0006810; transport; Biological Process|GO:0016020; membrane; Cellular Component	IPR001046; Natural resistance-associated macrophage like	manganese transport protein; K03322 manganese transport protein	Divalent metal cation transporter MntH OS=Rhizobium loti (strain MAFF303099) GN=mntH PE=3 SV=1	Divalent metal cation transporter MntH OS=Sphingomonas sp. RIT328 GN=mntH PE=3 SV=1
Contig.2162.1	Any other location	GO:0000105; histidine biosynthetic process; Biological Process|GO:0003677; DNA binding; Molecular Function|GO:0004399; histidinol dehydrogenase activity; Molecular Function|GO:0006355; regulation of transcription, DNA-dependent; Biological Process|GO:0008270; zinc ion binding; Molecular Function|GO:0016787; hydrolase activity; Molecular Function|GO:0051287; NAD binding; Molecular Function|GO:0055…	IPR001523; Paired domain|IPR002125; CMP/dCMP deaminase, zinc-binding|IPR012131; Histidinol dehydrogenase	cytidine aminohydrolase, putative; K01489 cytidine deaminase [EC:3.5.4.5]	Cytidine deaminase OS=Bacillus halodurans (strain ATCC BAA-125 / DSM 18197 / FERM 7344 / JCM 9153 / C-125) GN=cdd PE=3 SV=1	Sphingomonas taxi strain 30a NODE_4, whole genome shotgun sequence OS=Sphingomonas taxi GN=SR41_09225 PE=4 SV=1
Contig.2165.1	Any other location	GO:0004872; receptor activity; Molecular Function|GO:0005215; transporter activity; Molecular Function|GO:0006810; transport; Biological Process|GO:0016020; membrane; Cellular Component|GO:0042309; homoiothermy; Biological Process|GO:0050825; ice binding; Molecular Function|GO:0050826; response to freezing; Biological Process	IPR000104; Antifreeze protein, type I|IPR000531; TonB-dependent receptor, beta-barrel	--	--	TonB-dependent receptor, plug OS=Novosphingobium nitrogenifigens DSM 19370 GN=Y88_0145 PE=3 SV=1
Contig.21652.1	Any other location	--	IPR026245; Protein FRG2	--	--	--
Contig.2169.1	Any other location	GO:0003677; DNA binding; Molecular Function|GO:0003917; DNA topoisomerase type I activity; Molecular Function|GO:0006265; DNA topological change; Biological Process|GO:0016491; oxidoreductase activity; Molecular Function|GO:0055114; oxidation-reduction process; Biological Process	IPR000380; DNA topoisomerase, type IA|IPR006656; Molybdopterin oxidoreductase	--	Protein YdeP OS=Escherichia coli O157:H7 GN=ydeP PE=3 SV=3	Putative oxidoreductase OS=Sphingomonas parapaucimobilis NBRC 15100 GN=SP5_028_00080 PE=4 SV=1
Contig.217.1	Any other location	GO:0003677; DNA binding; Molecular Function|GO:0003887; DNA-directed DNA polymerase activity; Molecular Function|GO:0005634; nucleus; Cellular Component|GO:0006260; DNA replication; Biological Process|GO:0008408; 3'-5' exonuclease activity; Molecular Function|GO:0008853; exodeoxyribonuclease III activity; Molecular Function|GO:0009360; DNA polymerase III complex; Cellular Component	IPR001001; DNA polymerase III, beta chain|IPR003027; Exonuclease Rec1, Ustilaginaceae|IPR022634; DNA polymerase III, beta chain, N-terminal|IPR022635; DNA polymerase III, beta chain, C-terminal|IPR022637; DNA polymerase III, beta chain, central	--	DNA polymerase III subunit beta OS=Caulobacter crescentus (strain ATCC 19089 / CB15) GN=dnaN PE=3 SV=1	DNA polymerase III subunit beta OS=Sphingomonas taxi GN=SR41_15640 PE=4 SV=1
Contig.2170.1	Any other location	GO:0001539; ciliary or bacterial-type flagellar motility; Biological Process|GO:0003677; DNA binding; Molecular Function|GO:0003774; motor activity; Molecular Function|GO:0003918; DNA topoisomerase type II (ATP-hydrolyzing) activity; Molecular Function|GO:0005524; ATP binding; Molecular Function|GO:0006265; DNA topological change; Biological Process|GO:0009427; bacterial-type flagellum basal body…	IPR000527; Flagellar L-ring protein|IPR001241; DNA topoisomerase, type IIA	--	Flagellar L-ring protein OS=Zymomonas mobilis subsp. mobilis (strain ATCC 31821 / ZM4 / CP4) GN=flgH PE=3 SV=3	Flagellar L-ring protein OS=Sphingomonas taxi GN=flgH PE=3 SV=1
Contig.2174.1	Any other location	--	IPR004000; Actin-related protein	--	--	--
Contig.21768.1	Any other location
Contig.21781.1	Any other location	GO:0005200; structural constituent of cytoskeleton; Molecular Function|GO:0005525; GTP binding; Molecular Function|GO:0005874; microtubule; Cellular Component	IPR002967; Delta tubulin	isovaleryl-CoA dehydrogenase, mitochondrial-like; K00253 isovaleryl-CoA dehydrogenase [EC:1.3.8.4]	--	Uncharacterized protein OS=Triticum aestivum PE=4 SV=1
Contig.21784.1	Mitochondrion	GO:0009306; protein secretion; Biological Process|GO:0015450; P-P-bond-hydrolysis-driven protein transmembrane transporter activity; Molecular Function|GO:0016021; integral to membrane; Cellular Component	IPR004692; Preprotein translocase SecG subunit	uncharacterized LOC100276177; K02922 large subunit ribosomal protein L37e	--	Uncharacterized protein OS=Zea mays PE=2 SV=1
Contig.2179.1	Mitochondrion	GO:0005737; cytoplasm; Cellular Component|GO:0006457; protein folding; Biological Process	IPR020818; Chaperonin Cpn10	--	--	--
Contig.2179.2	Chloroplast	GO:0004185; serine-type carboxypeptidase activity; Molecular Function|GO:0006508; proteolysis; Biological Process	IPR000667; Peptidase S13, D-Ala-D-Ala carboxypeptidase C	--	--	--
Contig.2181.1	Any other location	--	IPR002347; Glucose/ribitol dehydrogenase	--	--	Uncharacterized protein OS=Novosphingobium pentaromativorans US6-1 GN=NSU_4858 PE=4 SV=1
Contig.2183.1	Any other location	GO:0005184; neuropeptide hormone activity; Molecular Function	IPR008065; FMRFamide-related peptide	--	--	--
Contig.219.1	Chloroplast	GO:0005198; structural molecule activity; Molecular Function|GO:0019028; viral capsid; Cellular Component	IPR004080; Foot-and-mouth disease virus VP1 coat|IPR017861; Kae1/YgjD family|IPR019627; Mycobacteriophage D29, Gp61	--	--	Scaffold40, whole genome shotgun sequence OS=Novosphingobium sp. P6W GN=TQ38_25365 PE=4 SV=1
Contig.2190.1	Any other location	GO:0005576; extracellular region; Cellular Component	IPR008120; Dense granule Gra7 protein	--	--	Retrotransposon protein, putative, Ty1-copia subclass OS=Oryza sativa subsp. japonica GN=LOC_Os12g01790 PE=4 SV=2
Contig.2191.1	Any other location	GO:0004413; homoserine kinase activity; Molecular Function|GO:0005524; ATP binding; Molecular Function|GO:0006566; threonine metabolic process; Biological Process	IPR000870; Homoserine kinase|IPR001633; Diguanylate phosphodiesterase, EAL domain	--	Uncharacterized signaling protein PA1727 OS=Pseudomonas aeruginosa (strain ATCC 15692 / PAO1 / 1C / PRS 101 / LMG 12228) GN=PA1727 PE=3 SV=1	DNA, contig: SP607 OS=Sphingomonas paucimobilis NBRC 13935 GN=SP6_07_01610 PE=4 SV=1
Contig.2197.1	Any other location	GO:0005615; extracellular space; Cellular Component|GO:0035176; social behavior; Biological Process	IPR018777; Replication initiator protein A|IPR022354; Pheromone-binding protein Gp-9	--	Putative replication protein OS=Wigglesworthia glossinidia brevipalpis GN=WIGBRp0010 PE=3 SV=1	Putative replication initiator protein A OS=Sphingomonas parapaucimobilis NBRC 15100 GN=SP5_099_00190 PE=4 SV=1
Contig.2198.1	Mitochondrion	GO:0003735; structural constituent of ribosome; Molecular Function|GO:0005622; intracellular; Cellular Component|GO:0005840; ribosome; Cellular Component|GO:0006412; translation; Biological Process	IPR001859; Ribosomal protein P2	--	--	--
Contig.2199.1	Any other location	GO:0005524; ATP binding; Molecular Function|GO:0006139; nucleobase-containing compound metabolic process; Biological Process|GO:0019205; nucleobase-containing compound kinase activity; Molecular Function	IPR000850; Adenylate kinase	--	--	DNA, contig: SP614 OS=Sphingomonas paucimobilis NBRC 13935 GN=SP6_14_00800 PE=4 SV=1
Contig.22.1	Any other location	--	IPR006178; Allergen Fel d 1, chain 1	--	--	Uncharacterized protein OS=Zea mays PE=2 SV=1
Contig.22.2	Any other location	GO:0003700; sequence-specific DNA binding transcription factor activity; Molecular Function|GO:0005198; structural molecule activity; Molecular Function|GO:0006355; regulation of transcription, DNA-dependent; Biological Process|GO:0019028; viral capsid; Cellular Component	IPR000847; Transcription regulator HTH, LysR|IPR004080; Foot-and-mouth disease virus VP1 coat|IPR005119; LysR, substrate-binding|IPR020467; Potassium channel, voltage dependent, Kv1.4	--	Hydrogen peroxide-inducible genes activator OS=Pectobacterium carotovorum subsp. carotovorum GN=oxyR PE=3 SV=1	Uncharacterized protein OS=Sphingomonas sanxanigenens DSM 19645 = NX02 GN=NX02_06580 PE=4 SV=1
Contig.220.1	Mitochondrion	GO:0008017; microtubule binding; Molecular Function	IPR002955; Microtubule-associated protein Tau	--	Probable retaining alpha-galactosidase OS=Streptomyces bingchenggensis (strain BCW-1) GN=SBI_01652 PE=3 SV=1	Glycoside hydrolase family 97 OS=Xanthomonas axonopodis pv. phaseoli GN=NB99_21660 PE=4 SV=1
Contig.2202.1	Any other location	GO:0004197; cysteine-type endopeptidase activity; Molecular Function|GO:0006508; proteolysis; Biological Process	IPR001665; Norovirus peptidase C37	--	--	Uncharacterized protein OS=Hydrogenophaga sp. T4 GN=Y695_01937 PE=4 SV=1
Contig.2205.1	Chloroplast	--	--	--	--	Uncharacterized protein OS=uncultured bacterium GN=ACD_73C00430G0001 PE=4 SV=1
Contig.221.1	Any other location	GO:0005247; voltage-gated chloride channel activity; Molecular Function|GO:0006821; chloride transport; Biological Process|GO:0016020; membrane; Cellular Component|GO:0055085; transmembrane transport; Biological Process	IPR001807; Chloride channel, voltage gated	DEHA2A06028p; K05012 chloride channel 3/4/5	H(+)/Cl(-) exchange transporter ClcA OS=Yersinia pseudotuberculosis serotype O:1b (strain IP 31758) GN=clcA PE=3 SV=1	DNA, contig: SP636 OS=Sphingomonas paucimobilis NBRC 13935 GN=SP6_36_00110 PE=4 SV=1
Contig.22117.1	Any other location	--	--	--	--	Uncharacterized protein OS=Zea mays GN=ZEAMMB73_083107 PE=4 SV=1
Contig.2215.1	Any other location	GO:0005242; inward rectifier potassium channel activity; Molecular Function|GO:0006813; potassium ion transport; Biological Process|GO:0016021; integral to membrane; Cellular Component	IPR003453; Permease domain|IPR016449; Potassium channel, inwardly rectifying, Kir	--	Probable ABC transporter permease protein slr1045 OS=Synechocystis sp. (strain PCC 6803 / Kazusa) GN=slr1045 PE=3 SV=1	DNA, contig: SP601 OS=Sphingomonas paucimobilis NBRC 13935 GN=SP6_01_00280 PE=3 SV=1
Contig.2216.1	Chloroplast	GO:0004022; alcohol dehydrogenase (NAD) activity; Molecular Function|GO:0008152; metabolic process; Biological Process|GO:0016491; oxidoreductase activity; Molecular Function|GO:0055114; oxidation-reduction process; Biological Process	IPR002198; Short-chain dehydrogenase/reductase SDR|IPR002424; Alcohol dehydrogenase, insect-type	--	--	Uncharacterized protein OS=Novosphingobium lindaniclasticum LE124 GN=L284_18845 PE=4 SV=1
Contig.222.1	Any other location	GO:0055114; oxidation-reduction process; Biological Process	IPR013027; FAD-dependent pyridine nucleotide-disulphide oxidoreductase	Cobalt-zinc-cadmium resistance protein czcB, putative; K15727 cobalt-zinc-cadmium resistance protein CzcB	Cobalt-zinc-cadmium resistance protein CzcB OS=Cupriavidus metallidurans (strain ATCC 43123 / DSM 2839 / NBRC 102507 / CH34) GN=czcB PE=1 SV=2	Hemolysin D OS=Sphingomonas taxi GN=MC45_18440 PE=4 SV=1
Contig.2224.1	Any other location	GO:0004871; signal transducer activity; Molecular Function|GO:0007165; signal transduction; Biological Process|GO:0016021; integral to membrane; Cellular Component	IPR003660; HAMP linker domain|IPR023241; FAM175 family, plant	--	--	Uncharacterized protein OS=Sphingomonas sp. WHSC-8 GN=TS85_06370 PE=4 SV=1
Contig.2226.1	Chloroplast	GO:0015232; heme transporter activity; Molecular Function|GO:0015886; heme transport; Biological Process|GO:0016020; membrane; Cellular Component|GO:0017004; cytochrome complex assembly; Biological Process	IPR003544; Cytochrome c-type biogenesis protein CcmB	--	--	--
Contig.22324.1	Mitochondrion	GO:0004181; metallocarboxypeptidase activity; Molecular Function|GO:0006508; proteolysis; Biological Process	IPR001333; Peptidase M32, carboxypeptidase Taq metallopeptidase	--	--	--
Contig.22325.1	Any other location	GO:0016616; oxidoreductase activity, acting on the CH-OH group of donors, NAD or NADP as acceptor; Molecular Function|GO:0044262; cellular carbohydrate metabolic process; Biological Process|GO:0055114; oxidation-reduction process; Biological Process	IPR001557; L-lactate/malate dehydrogenase	--	--	DNA, contig: SP614 OS=Sphingomonas paucimobilis NBRC 13935 GN=SP6_14_03070 PE=4 SV=1
Contig.2234.1	Mitochondrion	GO:0005622; intracellular; Cellular Component|GO:0008152; metabolic process; Biological Process|GO:0016301; kinase activity; Molecular Function|GO:0016310; phosphorylation; Biological Process|GO:0016774; phosphotransferase activity, carboxyl group as acceptor; Molecular Function	IPR000890; Aliphatic acid kinase, short-chain|IPR018017; Nucleoside phosphorylase	--	AMP nucleosidase OS=Escherichia coli (strain K12) GN=amn PE=1 SV=1	AMP nucleosidase OS=Sphingomonas taxi GN=amn PE=3 SV=1
Contig.2237.1	Mitochondrion	GO:0042309; homoiothermy; Biological Process|GO:0050825; ice binding; Molecular Function|GO:0050826; response to freezing; Biological Process	IPR000104; Antifreeze protein, type I	--	--	--
Contig.2240.1	Any other location	GO:0003697; single-stranded DNA binding; Molecular Function|GO:0005524; ATP binding; Molecular Function|GO:0006281; DNA repair; Biological Process|GO:0009432; SOS response; Biological Process	IPR013765; DNA recombination and repair protein RecA	--	--	--
Contig.2242.1	Mitochondrion	GO:0005215; transporter activity; Molecular Function|GO:0006810; transport; Biological Process|GO:0007186; G-protein coupled receptor signaling pathway; Biological Process|GO:0016021; integral to membrane; Cellular Component|GO:0038048; dynorphin receptor activity; Molecular Function	IPR000452; Kappa opioid receptor|IPR003423; Outer membrane efflux protein	--	Nodulation protein T OS=Rhizobium leguminosarum bv. trifolii GN=nodT PE=3 SV=1	RND transporter OS=Sphingomonas taxi GN=MC45_11115 PE=4 SV=1
Contig.22435.1	Any other location	--	IPR001632; G-protein, beta subunit	--	--	--
Contig.22438.1	Mitochondrion	GO:0008152; metabolic process; Biological Process|GO:0016791; phosphatase activity; Molecular Function	IPR001952; Alkaline phosphatase	--	--	--
Contig.2245.1	Mitochondrion
Contig.2247.1	Any other location	GO:0007155; cell adhesion; Biological Process|GO:0016020; membrane; Cellular Component	IPR002159; CD36 antigen	--	--	--
Contig.2248.1	Any other location	--	IPR000872; Tafazzin	--	--	Histidine kinase OS=Sphingomonas sp. RIT328 GN=BW41_00413 PE=4 SV=1
Contig.2249.1	Mitochondrion	GO:0016020; membrane; Cellular Component	IPR003566; T-cell surface glycoprotein CD5	--	--	Uncharacterized protein OS=Sphingomonas taxi GN=MC45_13915 PE=4 SV=1
Contig.2250.1	Any other location	GO:0005200; structural constituent of cytoskeleton; Molecular Function|GO:0005525; GTP binding; Molecular Function|GO:0005874; microtubule; Cellular Component	IPR002452; Alpha tubulin	--	Probable mannose-6-phosphate isomerase GmuF OS=Bacillus subtilis (strain 168) GN=gmuF PE=1 SV=1	Phosphomannose isomerase OS=Sphingomonas sp. RIT328 GN=BW41_03803 PE=4 SV=1
Contig.2251.1	Any other location	GO:0004601; peroxidase activity; Molecular Function|GO:0006979; response to oxidative stress; Biological Process|GO:0020037; heme binding; Molecular Function|GO:0055114; oxidation-reduction process; Biological Process	IPR000823; Plant peroxidase|IPR010486; HNS-dependent expression A/B	--	--	DNA, contig: SP647 OS=Sphingomonas paucimobilis NBRC 13935 GN=SP6_47_00040 PE=4 SV=1
Contig.2252.1	Any other location	--	IPR012871; Protein of unknown function DUF1677, Oryza sativa|IPR020575; Heat shock protein Hsp90, N-terminal	MATE efflux family protein 9-like; K03327 multidrug resistance protein, MATE family	--	Putative uncharacterized protein OS=Zea mays PE=2 SV=1
Contig.2253.1	Any other location	GO:0003824; catalytic activity; Molecular Function|GO:0008701; 4-hydroxy-2-oxovalerate aldolase activity; Molecular Function|GO:0015643; toxic substance binding; Molecular Function|GO:0016833; oxo-acid-lyase activity; Molecular Function|GO:0019439; aromatic compound catabolic process; Biological Process|GO:0030153; bacteriocin immunity; Biological Process	IPR000290; Colicin immunity protein/pyocin immunity protein|IPR000891; Pyruvate carboxyltransferase|IPR012425; DmpG-like communication|IPR017629; 4-hydroxy-2-oxovalerate aldolase	2-isopropylmalate synthase; K01649 2-isopropylmalate synthase [EC:2.3.3.13]	4-hydroxy-2-oxovalerate aldolase OS=Pectobacterium atrosepticum (strain SCRI 1043 / ATCC BAA-672) GN=mhpE PE=3 SV=1	4-hydroxy-2-oxovalerate aldolase OS=uncultured bacterium GN=ACD_60C00028G0048 PE=3 SV=1
Contig.2255.1	Any other location	GO:0000786; nucleosome; Cellular Component|GO:0003677; DNA binding; Molecular Function|GO:0006334; nucleosome assembly; Biological Process	IPR005819; Histone H5|IPR006944; Bacteriophage/Gene transfer agent portal protein	--	Probable portal protein OS=Enterobacteria phage P2 GN=Q PE=1 SV=1	Uncharacterized protein OS=Sphingobium sp. ba1 GN=IL54_0954 PE=4 SV=1
Contig.22568.1	Any other location	GO:0005887; integral to plasma membrane; Cellular Component|GO:0007186; G-protein coupled receptor signaling pathway; Biological Process|GO:0016907; G-protein coupled acetylcholine receptor activity; Molecular Function|GO:0040012; regulation of locomotion; Biological Process|GO:0046541; saliva secretion; Biological Process|GO:0050890; cognition; Biological Process	IPR002228; Muscarinic acetylcholine receptor M1	--	--	--
Contig.226.1	Any other location	--	IPR007321; Transposase (putative), gypsy type	--	--	Putative gypsy-type retrotransposon OS=Zea mays GN=Z013I05_7 PE=4 SV=1
Contig.22613.1	Mitochondrion	--	IPR013126; Heat shock protein 70 family	--	--	--
Contig.22645.1	Any other location
Contig.2268.1	Any other location	GO:0016020; membrane; Cellular Component	IPR002229; Blood group Rhesus C/E/D polypeptide	--	--	--
Contig.2269.1	Any other location	GO:0005506; iron ion binding; Molecular Function|GO:0010181; FMN binding; Molecular Function|GO:0055114; oxidation-reduction process; Biological Process	IPR001094; Flavodoxin	--	Uncharacterized zinc protease-like protein y4wB OS=Rhizobium sp. (strain NGR234) GN=NGR_a01030 PE=3 SV=1	Peptidase M16 inactive domain family OS=Brevundimonas sp. BAL3 GN=BBAL3_1500 PE=3 SV=1
Contig.2269.2	Mitochondrion	GO:0005044; scavenger receptor activity; Molecular Function|GO:0016020; membrane; Cellular Component	IPR001190; SRCR domain|IPR002953; Filoviridae VP35 protein	--	--	--
Contig.227.1	Any other location	GO:0004871; signal transducer activity; Molecular Function|GO:0007165; signal transduction; Biological Process|GO:0008800; beta-lactamase activity; Molecular Function|GO:0016021; integral to membrane; Cellular Component|GO:0030655; beta-lactam antibiotic catabolic process; Biological Process|GO:0046677; response to antibiotic; Biological Process	IPR000871; Beta-lactamase, class-A/D|IPR003660; HAMP linker domain	--	Putative sensory transducer protein OS=Clostridium thermocellum (strain ATCC 27405 / DSM 1237 / NBRC 103400 / NCIMB 10682 / NRRL B-4536 / VPI 7372) GN=Cthe_0039 PE=3 SV=1	Sphingomonas taxi strain 30a NODE_3, whole genome shotgun sequence OS=Sphingomonas taxi GN=SR41_01355 PE=4 SV=1
Contig.22713.1	Any other location	GO:0003677; DNA binding; Molecular Function|GO:0003887; DNA-directed DNA polymerase activity; Molecular Function|GO:0005737; cytoplasm; Cellular Component|GO:0006260; DNA replication; Biological Process|GO:0006457; protein folding; Biological Process	IPR001098; DNA-directed DNA polymerase, family A, palm domain|IPR020818; Chaperonin Cpn10	POLQ1; DNA polymerase theta; K02349 DNA polymerase theta [EC:2.7.7.7]	DNA polymerase I OS=Rhizobium leguminosarum GN=polA PE=3 SV=1	DNA polymerase I OS=Sphingomonas parapaucimobilis NBRC 15100 GN=polA PE=3 SV=1
Contig.2273.1	Any other location	GO:0003700; sequence-specific DNA binding transcription factor activity; Molecular Function|GO:0005634; nucleus; Cellular Component|GO:0006355; regulation of transcription, DNA-dependent; Biological Process|GO:0007218; neuropeptide signaling pathway; Biological Process	IPR000703; Proenkephalin A|IPR001699; Transcription factor, T-box	--	--	Uncharacterized protein OS=Zea mays GN=LOC100381474 PE=4 SV=1
Contig.2274.1	Any other location	--	IPR012336; Thioredoxin-like fold|IPR013311; Cysteinyl leukotriene receptor 2	--	Na(+)/H(+) antiporter NhaA 1 OS=Salinispora arenicola (strain CNS-205) GN=nhaA1 PE=3 SV=1	DNA, contig: SP617 OS=Sphingomonas paucimobilis NBRC 13935 GN=SP6_17_00810 PE=4 SV=1
Contig.2279.1	Mitochondrion	GO:0005200; structural constituent of cytoskeleton; Molecular Function|GO:0005525; GTP binding; Molecular Function|GO:0005874; microtubule; Cellular Component	IPR002452; Alpha tubulin	--	--	--
Contig.228.1	Any other location	GO:0005179; hormone activity; Molecular Function|GO:0005576; extracellular region; Cellular Component	IPR000381; Inhibin, beta B subunit|IPR008863; Toxic anion resistance	--	--	DNA, contig: SP630 OS=Sphingomonas paucimobilis NBRC 13935 GN=SP6_30_00710 PE=4 SV=1
Contig.2287.1	Any other location	--	IPR003495; CobW/HypB/UreG domain|IPR023240; FAM175 family, BRISC complex, Abro1 subunit	hypothetical protein; K14640 solute carrier family 20 (sodium-dependent phosphate transporter)	COBW domain-containing protein DDB_G0274527 OS=Dictyostelium discoideum GN=DDB_G0274527 PE=3 SV=1	4-hydroxytetrahydrobiopterin dehydratase OS=Sphingomonas taxi GN=MC45_01015 PE=4 SV=1
Contig.22879.1	Mitochondrion	--	--	--	--	Uncharacterized protein OS=Ralstonia sp. AU12-08 GN=C404_22360 PE=3 SV=1
Contig.2288.1	Any other location	GO:0003677; DNA binding; Molecular Function|GO:0004190; aspartic-type endopeptidase activity; Molecular Function|GO:0006355; regulation of transcription, DNA-dependent; Biological Process|GO:0016020; membrane; Cellular Component	IPR000045; Prepilin type IV endopeptidase, peptidase domain|IPR006197; Peptidase S24, LexA-like|IPR014032; Peptidase A24A, prepilin type IV, bacterial	--	Type 4 prepilin-like proteins leader peptide-processing enzyme OS=Legionella pneumophila GN=pilD PE=3 SV=1	Type 4 prepilin-like proteins leader peptide-processing enzyme OS=Sphingomonas sp. Ant20 GN=NI18_01655 PE=3 SV=1
Contig.2288.2	Mitochondrion	GO:0005737; cytoplasm; Cellular Component|GO:0006457; protein folding; Biological Process	IPR020818; Chaperonin Cpn10	--	--	Uncharacterized protein OS=Sphingomonas sp. Ant20 GN=NI18_01650 PE=4 SV=1
Contig.229.1	Any other location	GO:0042309; homoiothermy; Biological Process|GO:0050825; ice binding; Molecular Function|GO:0050826; response to freezing; Biological Process	IPR000104; Antifreeze protein, type I|IPR007138; Antibiotic biosynthesis monooxygenase	--	Putative monooxygenase YcnE OS=Bacillus subtilis (strain 168) GN=ycnE PE=1 SV=1	Uncharacterized protein OS=Sphingomonas sp. Ant20 GN=NI18_07385 PE=4 SV=1
Contig.2296.1	Any other location	GO:0003676; nucleic acid binding; Molecular Function|GO:0005524; ATP binding; Molecular Function|GO:0008026; ATP-dependent helicase activity; Molecular Function	IPR011545; DNA/RNA helicase, DEAD/DEAH box type, N-terminal|IPR026222; Apolipoprotein D, vertebrates	hypothetical protein; K03655 ATP-dependent DNA helicase RecG [EC:3.6.4.12]	ATP-dependent DNA helicase RecG OS=Pasteurella multocida (strain Pm70) GN=recG PE=3 SV=1	OB-fold nucleic acid binding domain protein OS=Sphingomonas sp. RIT328 GN=BW41_02166 PE=4 SV=1
Contig.22999.1	Any other location	GO:0001539; ciliary or bacterial-type flagellar motility; Biological Process|GO:0003774; motor activity; Molecular Function|GO:0006935; chemotaxis; Biological Process|GO:0009425; bacterial-type flagellum basal body; Cellular Component	IPR001172; Flagellar motor switch FliN/Type III secretion HrcQb|IPR001543; Surface presentation of antigen (SpoA)	--	Flagellar motor switch protein FliN OS=Pseudomonas aeruginosa (strain ATCC 15692 / PAO1 / 1C / PRS 101 / LMG 12228) GN=fliN PE=3 SV=2	Flagellar motor switch protein FliN OS=Sphingomonas taxi GN=MC45_13275 PE=4 SV=1
Contig.23.1	Any other location	--	IPR020467; Potassium channel, voltage dependent, Kv1.4|IPR020478; AT hook-like	--	--	Uncharacterized protein OS=Zea mays PE=4 SV=1
Contig.23.2	Any other location	GO:0004497; monooxygenase activity; Molecular Function|GO:0005506; iron ion binding; Molecular Function|GO:0020037; heme binding; Molecular Function|GO:0055114; oxidation-reduction process; Biological Process	IPR002397; Cytochrome P450, B-class	--	--	Scaffold40, whole genome shotgun sequence OS=Novosphingobium sp. P6W GN=TQ38_25280 PE=4 SV=1
Contig.23.3	Any other location	GO:0005727; extrachromosomal circular DNA; Cellular Component|GO:0009405; pathogenesis; Biological Process	IPR024575; Cloacin colicin family	--	--	--
Contig.230.1	Any other location	GO:0004871; signal transducer activity; Molecular Function|GO:0005515; protein binding; Molecular Function|GO:0006935; chemotaxis; Biological Process|GO:0007165; signal transduction; Biological Process|GO:0009168; purine ribonucleoside monophosphate biosynthetic process; Biological Process|GO:0016020; membrane; Cellular Component|GO:0019239; deaminase activity; Molecular Function	IPR001365; Adenosine/AMP deaminase domain|IPR001452; Src homology-3 domain|IPR004090; Chemotaxis methyl-accepting receptor	adenine deaminase-like; K01488 adenosine deaminase [EC:3.5.4.4]	Adenine deaminase OS=Sphingopyxis alaskensis (strain DSM 13593 / LMG 18877 / RB2256) GN=Sala_2009 PE=3 SV=1	Adenine deaminase OS=Sphingobium ummariense RL-3 GN=M529_23640 PE=3 SV=1
Contig.2307.1	Mitochondrion	GO:0016020; membrane; Cellular Component	IPR002229; Blood group Rhesus C/E/D polypeptide	--	--	--
Contig.2308.1	Any other location	--	IPR017859; Treacle-like, Treacher Collins Syndrome	--	--	--
Contig.2313.1	Any other location	GO:0005634; nucleus; Cellular Component|GO:0008853; exodeoxyribonuclease III activity; Molecular Function	IPR003027; Exonuclease Rec1, Ustilaginaceae	--	--	--
Contig.2316.1	Chloroplast	--	--	--	--	Uncharacterized protein OS=Zea mays PE=2 SV=1
Contig.2321.1	Any other location	GO:0016068; type I hypersensitivity; Biological Process	IPR002411; Cereal allergen/alpha-amylase inhibitor, rice-type	--	--	--
Contig.23213.1	Chloroplast	GO:0045735; nutrient reservoir activity; Molecular Function	IPR001419; HMW glutenin	--	--	--
Contig.2322.1	Mitochondrion
Contig.2325.1	Mitochondrion	GO:0005198; structural molecule activity; Molecular Function	IPR003303; Filaggrin	--	--	Transposase OS=Sphingobium yanoikuyae GN=CP98_04077 PE=4 SV=1
Contig.2326.1	Any other location	GO:0004413; homoserine kinase activity; Molecular Function|GO:0005524; ATP binding; Molecular Function|GO:0006566; threonine metabolic process; Biological Process|GO:0009058; biosynthetic process; Biological Process	IPR000870; Homoserine kinase|IPR004629; Glycosyl transferase WecB/TagA/CpsF	--	Putative N-acetylmannosaminyltransferase OS=Bacillus subtilis subsp. spizizenii (strain ATCC 23059 / NRRL B-14472 / W23) GN=tarA PE=3 SV=1	Uncharacterized protein OS=Sphingomonas sanxanigenens DSM 19645 = NX02 GN=NX02_16690 PE=4 SV=1
Contig.23267.1	Mitochondrion	GO:0004963; follicle-stimulating hormone receptor activity; Molecular Function|GO:0007186; G-protein coupled receptor signaling pathway; Biological Process|GO:0016021; integral to membrane; Cellular Component	IPR002272; Follicle stimulating hormone receptor	--	--	--
Contig.23287.1	Chloroplast	GO:0005576; extracellular region; Cellular Component	IPR008120; Dense granule Gra7 protein	--	--	--
Contig.233.1	Chloroplast	GO:0008152; metabolic process; Biological Process|GO:0016491; oxidoreductase activity; Molecular Function	IPR003042; Aromatic-ring hydroxylase-like|IPR007655; Protein of unknown function DUF560	--	TPR repeat-containing protein NMB0313 OS=Neisseria meningitidis serogroup B (strain MC58) GN=NMB0313 PE=1 SV=1	DNA, contig: SP630 OS=Sphingomonas paucimobilis NBRC 13935 GN=SP6_30_02400 PE=4 SV=1
Contig.2332.1	Any other location	GO:0005245; voltage-gated calcium channel activity; Molecular Function|GO:0005891; voltage-gated calcium channel complex; Cellular Component|GO:0070588; calcium ion transmembrane transport; Biological Process	IPR005422; Voltage-dependent calcium channel, gamma-2 subunit|IPR023562; Clp protease proteolytic subunit /Translocation-enhancing protein TepA	hypothetical protein; K01358 ATP-dependent Clp protease, protease subunit [EC:3.4.21.92]	ATP-dependent Clp protease proteolytic subunit OS=Zymomonas mobilis subsp. mobilis (strain ATCC 31821 / ZM4 / CP4) GN=clpP PE=3 SV=1	ATP-dependent Clp protease proteolytic subunit OS=Sphingomonas parapaucimobilis NBRC 15100 GN=clpP PE=3 SV=1
Contig.2333.1	Mitochondrion	GO:0005249; voltage-gated potassium channel activity; Molecular Function|GO:0006813; potassium ion transport; Biological Process|GO:0008076; voltage-gated potassium channel complex; Cellular Component|GO:0019538; protein metabolic process; Biological Process	IPR003975; Potassium channel, voltage dependent, Kv4|IPR004176; Clp, N-terminal	CLPB3; ClpB chaperone, Hsp100 family; K03695 ATP-dependent Clp protease ATP-binding subunit ClpB	Chaperone protein ClpB OS=Agrobacterium fabrum (strain C58 / ATCC 33970) GN=clpB PE=3 SV=2	Chaperone protein ClpB OS=Sphingomonas taxi GN=clpB PE=3 SV=1
Contig.2334.1	Any other location
Contig.2336.1	Any other location	GO:0004592; pantoate-beta-alanine ligase activity; Molecular Function|GO:0015940; pantothenate biosynthetic process; Biological Process	IPR003721; Pantoate-beta-alanine ligase|IPR017861; Kae1/YgjD family|IPR020478; AT hook-like	pan6; pantoate-beta-alanine ligase (EC:6.3.2.1); K01918 pantoate--beta-alanine ligase [EC:6.3.2.1]	Pantothenate synthetase OS=Sphingomonas wittichii (strain RW1 / DSM 6014 / JCM 10273) GN=panC PE=3 SV=1	Pantothenate synthetase OS=Sphingomonas taxi GN=panC PE=3 SV=1
Contig.2340.1	Any other location	GO:0005247; voltage-gated chloride channel activity; Molecular Function|GO:0005515; protein binding; Molecular Function|GO:0005576; extracellular region; Cellular Component|GO:0006508; proteolysis; Biological Process|GO:0006821; chloride transport; Biological Process|GO:0007596; blood coagulation; Biological Process|GO:0016020; membrane; Cellular Component|GO:0055085; transmembrane transport; Bio…	IPR000177; Apple domain|IPR001807; Chloride channel, voltage gated	--	--	Putative acyl coenzyme A thioester hydrolase OS=Saccharopolyspora erythraea (strain NRRL 23338) GN=SACE_1184 PE=4 SV=1
Contig.2344.1	Any other location	GO:0004951; cholecystokinin receptor activity; Molecular Function|GO:0007186; G-protein coupled receptor signaling pathway; Biological Process|GO:0016021; integral to membrane; Cellular Component|GO:0035556; intracellular signal transduction; Biological Process	IPR000596; Cholecystokinin receptor type A|IPR006019; Phosphotyrosine interaction domain, Shc-like	--	--	Uncharacterized protein OS=uncultured organism PE=4 SV=1
Contig.2345.1	Chloroplast
Contig.2346.1	Mitochondrion
Contig.2347.1	Any other location	GO:0007217; tachykinin receptor signaling pathway; Biological Process	IPR008216; Protachykinin	--	--	Putative uncharacterized protein OS=Zea mays PE=2 SV=1
Contig.23470.1	Any other location	GO:0004990; oxytocin receptor activity; Molecular Function|GO:0007186; G-protein coupled receptor signaling pathway; Biological Process|GO:0009058; biosynthetic process; Biological Process|GO:0016021; integral to membrane; Cellular Component|GO:0030170; pyridoxal phosphate binding; Molecular Function	IPR002062; Oxytocin receptor|IPR004839; Aminotransferase, class I/classII	hypothetical protein; K00643 5-aminolevulinate synthase [EC:2.3.1.37]	5-aminolevulinate synthase OS=Rickettsia conorii (strain ATCC VR-613 / Malish 7) GN=hemA PE=3 SV=2	5-aminolevulinate synthase OS=Blastomonas sp. CACIA14H2 GN=Q27BB25_18075 PE=3 SV=1
Contig.23473.1	Mitochondrion	GO:0042309; homoiothermy; Biological Process|GO:0050825; ice binding; Molecular Function|GO:0050826; response to freezing; Biological Process	IPR000104; Antifreeze protein, type I	--	--	--
Contig.235.1	Any other location	GO:0043565; sequence-specific DNA binding; Molecular Function	IPR000533; Tropomyosin|IPR002197; DNA binding HTH domain, Fis-type	--	--	Uncharacterized protein OS=Zea mays PE=4 SV=1
Contig.235.2	Any other location	--	IPR001058; Synuclein	--	--	Uncharacterized protein OS=Zea mays GN=ZEAMMB73_899910 PE=4 SV=1
Contig.23549.1	Mitochondrion	GO:0004601; peroxidase activity; Molecular Function|GO:0006979; response to oxidative stress; Biological Process|GO:0020037; heme binding; Molecular Function|GO:0055114; oxidation-reduction process; Biological Process	IPR001621; Fungal ligninase	--	--	--
Contig.2356.1	Any other location	GO:0000156; phosphorelay response regulator activity; Molecular Function|GO:0000160; phosphorelay signal transduction system; Biological Process|GO:0004620; phospholipase activity; Molecular Function|GO:0006355; regulation of transcription, DNA-dependent; Biological Process|GO:0006629; lipid metabolic process; Biological Process|GO:0016020; membrane; Cellular Component|GO:0016539; intein-mediated…	IPR001789; Signal transduction response regulator, receiver domain|IPR003187; Phospholipase A1|IPR006142; Intein	--	--	Response regulator receiver protein OS=Methylobacterium sp. ME121 GN=ME121_2668 PE=4 SV=1
Contig.2359.1	Mitochondrion	GO:0005634; nucleus; Cellular Component|GO:0006289; nucleotide-excision repair; Biological Process	IPR004806; UV excision repair protein Rad23	--	--	--
Contig.2362.1	Any other location	GO:0005118; sevenless binding; Molecular Function|GO:0007601; visual perception; Biological Process|GO:0016020; membrane; Cellular Component	IPR002956; Bride of sevenless protein	--	--	Putative exopolysaccharide biosynthesis polyprenyl glycosylphosphotransferase OS=Sphingomonas changbaiensis NBRC 104936 GN=SCH01S_43_00250 PE=4 SV=1
Contig.23621.1	Any other location
Contig.2364.1	Any other location	GO:0001507; acetylcholine catabolic process in synaptic cleft; Biological Process|GO:0003990; acetylcholinesterase activity; Molecular Function	IPR001445; Acetylcholinesterase, insect|IPR001633; Diguanylate phosphodiesterase, EAL domain	--	Uncharacterized protein y4lL OS=Rhizobium sp. (strain NGR234) GN=NGR_a02630 PE=3 SV=1	Diguanylate cyclase/phosphodiesterase OS=Methylobacterium mesophilicum SR1.6/6 GN=MmSR116_3529 PE=4 SV=1
Contig.2366.1	Any other location	GO:0000272; polysaccharide catabolic process; Biological Process|GO:0016161; beta-amylase activity; Molecular Function	IPR001554; Glycoside hydrolase, family 14	--	Colicin I receptor OS=Escherichia coli (strain K12) GN=cirA PE=1 SV=2	TonB-dependent siderophore receptor OS=Pseudomonas sp. StFLB209 GN=PSCI_2518 PE=3 SV=1
Contig.2367.1	Any other location	GO:0005243; gap junction channel activity; Molecular Function|GO:0005921; gap junction; Cellular Component|GO:0006810; transport; Biological Process|GO:0008137; NADH dehydrogenase (ubiquinone) activity; Molecular Function|GO:0042773; ATP synthesis coupled electron transport; Biological Process|GO:0055114; oxidation-reduction process; Biological Process	IPR001750; NADH:ubiquinone/plastoquinone oxidoreductase|IPR002262; Gap junction alpha-3 protein (Cx46)	nad4; NADH dehydrogenase subunit 4; K03881 NADH-ubiquinone oxidoreductase chain 4 [EC:1.6.5.3]	NADH-quinone oxidoreductase subunit M OS=Rhodobacter capsulatus GN=nuoM PE=3 SV=1	NADH-quinone oxidoreductase subunit M OS=Sphingomonas parapaucimobilis NBRC 15100 GN=nuoM PE=4 SV=1
Contig.2368.1	Mitochondrion	GO:0004252; serine-type endopeptidase activity; Molecular Function|GO:0016021; integral to membrane; Cellular Component	IPR017861; Kae1/YgjD family|IPR022764; Peptidase S54, rhomboid domain	--	Rhomboid protease GluP OS=Bacillus subtilis (strain 168) GN=gluP PE=1 SV=2	Rhomboid-family protein OS=Sphingobium sp. SYK-6 GN=SLG_24080 PE=4 SV=1
Contig.23691.1	Any other location	GO:0000156; phosphorelay response regulator activity; Molecular Function|GO:0000160; phosphorelay signal transduction system; Biological Process|GO:0005245; voltage-gated calcium channel activity; Molecular Function|GO:0005891; voltage-gated calcium channel complex; Cellular Component|GO:0006355; regulation of transcription, DNA-dependent; Biological Process|GO:0070588; calcium ion transmembrane …	IPR000584; Voltage-dependent calcium channel, L-type, beta subunit|IPR001789; Signal transduction response regulator, receiver domain	--	Phyllosphere-induced regulator PhyR OS=Methylobacterium extorquens (strain ATCC 14718 / DSM 1338 / AM1) GN=phyR PE=3 SV=1	Putative CheY-like response regulator OS=Sphingomonas parapaucimobilis NBRC 15100 GN=SP5_074_00230 PE=4 SV=1
Contig.2372.1	Mitochondrion	GO:0005515; protein binding; Molecular Function|GO:0007186; G-protein coupled receptor signaling pathway; Biological Process|GO:0007194; negative regulation of adenylate cyclase activity; Biological Process|GO:0016021; integral to membrane; Cellular Component|GO:0045028; G-protein coupled purinergic nucleotide receptor activity; Molecular Function	IPR001452; Src homology-3 domain|IPR008109; P2Y13 purinoceptor	--	--	Uncharacterized protein OS=Arundo donax PE=4 SV=1
Contig.23731.1	Any other location	GO:0004185; serine-type carboxypeptidase activity; Molecular Function|GO:0006508; proteolysis; Biological Process	IPR000667; Peptidase S13, D-Ala-D-Ala carboxypeptidase C	--	--	--
Contig.2376.1	Chloroplast	GO:0004940; beta1-adrenergic receptor activity; Molecular Function|GO:0006807; nitrogen compound metabolic process; Biological Process|GO:0007189; adenylate cyclase-activating G-protein coupled receptor signaling pathway; Biological Process|GO:0016021; integral to membrane; Cellular Component|GO:0045823; positive regulation of heart contraction; Biological Process	IPR000507; Beta 1 adrenoceptor|IPR005483; Carbamoyl-phosphate synthase large subunit, CPSase domain	--	--	--
Contig.238.1	Any other location	--	IPR003065; Surface presentation of antigens protein SpaK	--	--	Uncharacterized protein OS=Zea mays PE=4 SV=1
Contig.2386.1	Chloroplast	GO:0042309; homoiothermy; Biological Process|GO:0050825; ice binding; Molecular Function|GO:0050826; response to freezing; Biological Process	IPR000104; Antifreeze protein, type I	--	--	--
Contig.2387.1	Any other location	GO:0005506; iron ion binding; Molecular Function|GO:0005515; protein binding; Molecular Function|GO:0016491; oxidoreductase activity; Molecular Function|GO:0016706; oxidoreductase activity, acting on paired donors, with incorporation or reduction of molecular oxygen, 2-oxoglutarate as one donor, and incorporation of one atom each of oxygen into both donors; Molecular Function|GO:0055114; oxidatio…	IPR001452; Src homology-3 domain|IPR002283; Isopenicillin N synthase|IPR005123; Oxoglutarate/iron-dependent dioxygenase	probable 2-oxoglutarate-dependent dioxygenase AOP1.2-like; K06892	2-oxoglutarate-dependent dioxygenase AOP3 OS=Arabidopsis thaliana GN=AOP3 PE=2 SV=1	Uncharacterized protein OS=Setaria italica GN=Si026631m.g PE=3 SV=1
Contig.2389.1	Any other location	GO:0004672; protein kinase activity; Molecular Function|GO:0005524; ATP binding; Molecular Function|GO:0006468; protein phosphorylation; Biological Process|GO:0008047; enzyme activator activity; Molecular Function	IPR000719; Protein kinase domain|IPR000879; Guanylin|IPR001245; Serine-threonine/tyrosine-protein kinase catalytic domain	wall-associated receptor kinase 5-like; K04733 interleukin-1 receptor-associated kinase 4 [EC:2.7.11.1]	Probable LRR receptor-like serine/threonine-protein kinase At1g06840 OS=Arabidopsis thaliana GN=At1g06840 PE=2 SV=2	Uncharacterized protein (Fragment) OS=Setaria italica GN=Si027776m.g PE=4 SV=1
Contig.2393.1	Mitochondrion	GO:0003677; DNA binding; Molecular Function|GO:0004879; ligand-activated sequence-specific DNA binding RNA polymerase II transcription factor activity; Molecular Function|GO:0005634; nucleus; Cellular Component|GO:0006355; regulation of transcription, DNA-dependent; Biological Process	IPR003072; Orphan nuclear receptor, NOR1 type	--	--	RND transporter OS=Sphingomonas taxi GN=MC45_12950 PE=4 SV=1
Contig.240.1	Any other location	GO:0005506; iron ion binding; Molecular Function|GO:0005524; ATP binding; Molecular Function|GO:0005737; cytoplasm; Cellular Component|GO:0008360; regulation of cell shape; Biological Process|GO:0008763; UDP-N-acetylmuramate-L-alanine ligase activity; Molecular Function|GO:0009055; electron carrier activity; Molecular Function|GO:0009058; biosynthetic process; Biological Process|GO:0016705; oxido…	IPR000713; Mur ligase, N-terminal|IPR001128; Cytochrome P450|IPR005758; UDP-N-acetylmuramate-alanine ligase|IPR013221; Mur ligase, central	--	UDP-N-acetylmuramate--L-alanine ligase OS=Zymomonas mobilis subsp. mobilis (strain ATCC 31821 / ZM4 / CP4) GN=murC PE=3 SV=2	UDP-N-acetylmuramate--L-alanine ligase OS=Sphingomonas parapaucimobilis NBRC 15100 GN=murC PE=3 SV=1
Contig.240.2	Any other location	GO:0003735; structural constituent of ribosome; Molecular Function|GO:0005622; intracellular; Cellular Component|GO:0005840; ribosome; Cellular Component|GO:0005975; carbohydrate metabolic process; Biological Process|GO:0006412; translation; Biological Process|GO:0016758; transferase activity, transferring hexosyl groups; Molecular Function|GO:0019277; UDP-N-acetylgalactosamine biosynthetic proce…	IPR001859; Ribosomal protein P2|IPR006009; N-acetylglucosaminyltransferase, MurG|IPR007235; Glycosyl transferase, family 28, C-terminal	uncharacterized LOC102703743; K02563 UDP-N-acetylglucosamine--N-acetylmuramyl-(pentapeptide) pyrophosphoryl-undecaprenol N-acetylglucosamine transferase [EC:2.4.1.227]	UDP-N-acetylglucosamine--N-acetylmuramyl-(pentapeptide) pyrophosphoryl-undecaprenol N-acetylglucosamine transferase OS=Zymomonas mobilis subsp. mobilis (strain ATCC 31821 / ZM4 / CP4) GN=murG PE=3 SV=2	UDP-N-acetylglucosamine--N-acetylmuramyl-(pentapeptide) pyrophosphoryl-undecaprenol N-acetylglucosamine transferase OS=Sphingomonas parapaucimobilis NBRC 15100 GN=murG PE=3 SV=1
Contig.2400.1	Any other location	GO:0003824; catalytic activity; Molecular Function|GO:0042309; homoiothermy; Biological Process|GO:0044237; cellular metabolic process; Biological Process|GO:0050662; coenzyme binding; Molecular Function|GO:0050825; ice binding; Molecular Function|GO:0050826; response to freezing; Biological Process	IPR000104; Antifreeze protein, type I|IPR001509; NAD-dependent epimerase/dehydratase	--	--	Putative dTDP-glucose 4,6-dehydratase OS=mine drainage metagenome GN=CARN7_0578 PE=4 SV=1
Contig.24060.1	Mitochondrion	GO:0004368; glycerol-3-phosphate dehydrogenase activity; Molecular Function|GO:0004553; hydrolase activity, hydrolyzing O-glycosyl compounds; Molecular Function|GO:0005975; carbohydrate metabolic process; Biological Process|GO:0006072; glycerol-3-phosphate metabolic process; Biological Process|GO:0009331; glycerol-3-phosphate dehydrogenase complex; Cellular Component|GO:0055114; oxidation-reducti…	IPR000447; FAD-dependent glycerol-3-phosphate dehydrogenase|IPR001944; Glycoside hydrolase, family 35	beta-galactosidase-like; K12309 beta-galactosidase [EC:3.2.1.23]	Beta-galactosidase-1-like protein 2 OS=Homo sapiens GN=GLB1L2 PE=2 SV=1	Beta-galactosidase OS=Sphingomonas parapaucimobilis NBRC 15100 GN=SP5_018_01190 PE=3 SV=1
Contig.24091.1	Chloroplast
Contig.241.1	Chloroplast	GO:0042309; homoiothermy; Biological Process|GO:0050825; ice binding; Molecular Function|GO:0050826; response to freezing; Biological Process	IPR000104; Antifreeze protein, type I	--	--	Metallo-beta-lactamase superfamily protein OS=Francisella tularensis subsp. holarctica GN=DA46_1309 PE=4 SV=1
Contig.24124.1	Chloroplast	--	IPR002347; Glucose/ribitol dehydrogenase	--	--	Uncharacterized protein OS=Hydrogenophaga sp. T4 GN=Y695_03067 PE=4 SV=1
Contig.2420.1	Any other location	GO:0004974; leukotriene receptor activity; Molecular Function|GO:0007186; G-protein coupled receptor signaling pathway; Biological Process|GO:0016021; integral to membrane; Cellular Component	IPR003983; Leukotriene B4 type 1 receptor	--	--	--
Contig.2421.1	Any other location	GO:0005737; cytoplasm; Cellular Component|GO:0006364; rRNA processing; Biological Process|GO:0008173; RNA methyltransferase activity; Molecular Function|GO:0016068; type I hypersensitivity; Biological Process	IPR001778; Pollen allergen Poa pIX/Phl pVI|IPR004383; Ribosomal RNA large subunit methyltransferase RlmN/Cfr	hypothetical protein; K06941 23S rRNA (adenine2503-C2)-methyltransferase [EC:2.1.1.192]	Dual-specificity RNA methyltransferase RlmN OS=Sphingomonas wittichii (strain RW1 / DSM 6014 / JCM 10273) GN=rlmN PE=3 SV=1	Dual-specificity RNA methyltransferase RlmN OS=Sphingomonas taxi GN=rlmN PE=3 SV=1
Contig.2423.1	Any other location	GO:0004056; argininosuccinate lyase activity; Molecular Function|GO:0042309; homoiothermy; Biological Process|GO:0042450; arginine biosynthetic process via ornithine; Biological Process|GO:0050825; ice binding; Molecular Function|GO:0050826; response to freezing; Biological Process	IPR000104; Antifreeze protein, type I|IPR009049; Argininosuccinate lyase|IPR022761; Fumarate lyase, N-terminal	hypothetical protein; K01755 argininosuccinate lyase [EC:4.3.2.1]	Argininosuccinate lyase OS=Novosphingobium aromaticivorans (strain DSM 12444 / F199) GN=argH PE=3 SV=1	Argininosuccinate lyase OS=Sphingomonas taxi GN=argH PE=3 SV=1
Contig.2425.1	Any other location	GO:0004951; cholecystokinin receptor activity; Molecular Function|GO:0007186; G-protein coupled receptor signaling pathway; Biological Process|GO:0016021; integral to membrane; Cellular Component	IPR000596; Cholecystokinin receptor type A|IPR020478; AT hook-like	--	--	--
Contig.2435.1	Chloroplast	GO:0016068; type I hypersensitivity; Biological Process	IPR001778; Pollen allergen Poa pIX/Phl pVI	--	--	--
Contig.2435.2	Chloroplast	GO:0001932; regulation of protein phosphorylation; Biological Process|GO:0005952; cAMP-dependent protein kinase complex; Cellular Component|GO:0008603; cAMP-dependent protein kinase regulator activity; Molecular Function	IPR002373; cAMP/cGMP-dependent protein kinase	--	--	--
Contig.2436.1	Any other location	GO:0004872; receptor activity; Molecular Function|GO:0004930; G-protein coupled receptor activity; Molecular Function|GO:0005215; transporter activity; Molecular Function|GO:0006810; transport; Biological Process|GO:0007186; G-protein coupled receptor signaling pathway; Biological Process|GO:0016020; membrane; Cellular Component|GO:0016021; integral to membrane; Cellular Component	IPR000531; TonB-dependent receptor, beta-barrel|IPR026228; Mas-related G protein-coupled receptor F	--	--	Uncharacterized protein OS=Sphingomonas parapaucimobilis NBRC 15100 GN=SP5_090_00130 PE=4 SV=1
Contig.2439.1	Mitochondrion	GO:0005499; vitamin D binding; Molecular Function|GO:0005615; extracellular space; Cellular Component|GO:0051180; vitamin transport; Biological Process|GO:0051183; vitamin transporter activity; Molecular Function	IPR000213; Vitamin D-binding protein|IPR002068; Alpha crystallin/Hsp20 domain	heat shock protein beta-1-like; K04455 heat shock protein beta-1	Small heat shock protein HspD OS=Bradyrhizobium diazoefficiens (strain JCM 10833 / IAM 13628 / NBRC 14792 / USDA 110) GN=hspD PE=3 SV=1	DNA, contig: SP614 OS=Sphingomonas paucimobilis NBRC 13935 GN=SP6_14_03110 PE=3 SV=1
Contig.244.1	Any other location	GO:0016020; membrane; Cellular Component	IPR002229; Blood group Rhesus C/E/D polypeptide	--	--	DNA, contig: SP610 OS=Sphingomonas paucimobilis NBRC 13935 GN=SP6_10_00590 PE=4 SV=1
Contig.24419.1	Any other location	--	IPR021831; Protein of unknown function DUF3423	--	--	Uncharacterized protein OS=Sphingomonas parapaucimobilis NBRC 15100 GN=SP5_084_00020 PE=4 SV=1
Contig.2447.1	Mitochondrion	GO:0005249; voltage-gated potassium channel activity; Molecular Function|GO:0006813; potassium ion transport; Biological Process|GO:0007049; cell cycle; Biological Process|GO:0008076; voltage-gated potassium channel complex; Cellular Component|GO:0016021; integral to membrane; Cellular Component	IPR001182; Cell cycle protein FtsW/RodA|IPR003968; Potassium channel, voltage dependent, Kv	--	Putative lipid II flippase FtsW OS=Caulobacter crescentus (strain NA1000 / CB15N) GN=ftsW PE=1 SV=1	Cell division protein FtsW OS=Sphingomonas taxi GN=MC45_09250 PE=4 SV=1
Contig.2448.1	Any other location	GO:0004022; alcohol dehydrogenase (NAD) activity; Molecular Function|GO:0008152; metabolic process; Biological Process|GO:0055114; oxidation-reduction process; Biological Process	IPR002424; Alcohol dehydrogenase, insect-type	HSD17B8; hydroxysteroid (17-beta) dehydrogenase 8; K13370 17beta-estradiol 17-dehydrogenase / 3alpha(17beta)-hydroxysteroid dehydrogenase (NAD+) [EC:1.1.1.62 1.1.1.239]	Glucose 1-dehydrogenase OS=Bacillus subtilis (strain 168) GN=gdh PE=2 SV=2	Glucose-1-dehydrogenase OS=Sphingomonas sp. RIT328 GN=BW41_00984 PE=3 SV=1
Contig.2449.1	Any other location	--	--	--	--	Putative Flp pilus assembly protein OS=Sphingomonas changbaiensis NBRC 104936 GN=SCH01S_37_00090 PE=4 SV=1
Contig.2449.2	Chloroplast	GO:0046854; phosphatidylinositol phosphorylation; Biological Process	IPR020552; Inositol monophosphatase, Lithium-sensitive	--	--	--
Contig.245.1	Any other location	GO:0001664; G-protein coupled receptor binding; Molecular Function|GO:0003924; GTPase activity; Molecular Function|GO:0004871; signal transducer activity; Molecular Function|GO:0005515; protein binding; Molecular Function|GO:0005525; GTP binding; Molecular Function|GO:0006184; GTP catabolic process; Biological Process|GO:0007165; signal transduction; Biological Process|GO:0007186; G-protein coupl…	IPR000157; Toll/interleukin-1 receptor homology (TIR) domain|IPR002975; Fungal G-protein, alpha subunit	--	--	Uncharacterized protein OS=Gallionella capsiferriformans (strain ES-2) GN=Galf_1235 PE=4 SV=1
Contig.2457.1	Any other location	GO:0004177; aminopeptidase activity; Molecular Function|GO:0006508; proteolysis; Biological Process|GO:0007165; signal transduction; Biological Process|GO:0016020; membrane; Cellular Component	IPR000383; X-Pro dipeptidyl-peptidase-like domain|IPR008359; Linker-for-activation of T cells (LAT) protein|IPR020478; AT hook-like	--	Cocaine esterase OS=Rhodococcus sp. (strain MB1 Bresler) GN=cocE PE=1 SV=1	Sphingomonas taxi strain 30a NODE_34, whole genome shotgun sequence OS=Sphingomonas taxi GN=SR41_16015 PE=4 SV=1
Contig.2461.1	Chloroplast
Contig.2463.1	Any other location	GO:0005576; extracellular region; Cellular Component|GO:0009405; pathogenesis; Biological Process	IPR005413; Low calcium response V antigen|IPR016047; Peptidase M23	--	Murein DD-endopeptidase MepM OS=Shigella flexneri GN=mepM PE=3 SV=1	DNA, contig: SP607 OS=Sphingomonas paucimobilis NBRC 13935 GN=SP6_07_01060 PE=4 SV=1
Contig.2465.1	Mitochondrion	GO:0016491; oxidoreductase activity; Molecular Function|GO:0055114; oxidation-reduction process; Biological Process	IPR001834; NADH:cytochrome b5 reductase (CBR)	--	--	Uncharacterized protein OS=Zea mays PE=4 SV=1
Contig.2467.1	Any other location	--	IPR009148; Streptococcal non-M secreted SibA|IPR023346; Lysozyme-like domain	--	--	DNA, contig: SP612 OS=Sphingomonas paucimobilis NBRC 13935 GN=SP6_12_00780 PE=4 SV=1
Contig.2468.1	Any other location	GO:0005215; transporter activity; Molecular Function|GO:0006810; transport; Biological Process	IPR003423; Outer membrane efflux protein|IPR023243; FAM25	--	Probable outer membrane lipoprotein SilC OS=Salmonella typhimurium GN=silC PE=3 SV=1	RND efflux system, outer membrane lipoprotein, NodT family OS=Sphingomonas sp. RIT328 GN=BW41_00329 PE=4 SV=1
Contig.2469.1	Any other location	GO:0006520; cellular amino acid metabolic process; Biological Process	IPR006034; Asparaginase/glutaminase	--	--	--
Contig.247.1	Mitochondrion	GO:0007186; G-protein coupled receptor signaling pathway; Biological Process|GO:0016021; integral to membrane; Cellular Component|GO:0038036; sphingosine-1-phosphate receptor activity; Molecular Function	IPR005386; EDG-8 sphingosine 1-phosphate receptor	--	--	Uncharacterized protein OS=Xanthomonas campestris pv. raphani 756C GN=XCR_0275 PE=4 SV=1
[truncated: 1,743 more rows]
