# Supplementary material for: Comparative transcriptome analysis reveals that tricarboxylic acid cycle-related genes are associated with maize CMS-C fertility restoration
Source: BMC Plant Biol. 2018 Sep 12;18:190. doi: 10.1186/s12870-018-1409-z (PMC6136215; doi:10.1186/s12870-018-1409-z)
Supplement: Supplementary file 8 — All DEGs with exonic SNPs. (XLSX 504 kb) [file 12870_2018_1409_MOESM8_ESM.xlsx]

## Sheet: Additional file 8
DEGs with exonic SNPs
Chromosome	Position	Ref	Anno_Pos	Anno_Gene	NIL_rf4 Genotype	Ref_depth/Alt_depth	Quality	NIL_Rf4 Genotype	Ref_depth/Alt_depth	Quality	baseMean	baseMeanNIL_rf4	baseMeanNIL_Rf4	foldChange	log2FoldChange	padj	Direction
1	1565947	G	exonic	GRMZM2G097229_T01	GG	0|1	13.4533	TT	0|3	32.9528	12.4564	0	24.9128	Inf	Inf	0.000399174	up
1	1954432	T	exonic	GRMZM2G060265_T01	TC	0|1	13.3811	CC	0|4	114	99.8498	171.221	28.4784	0.166325	-2.58792	0.000209935	down
1	2087403	A	exonic	GRMZM2G114469_T02	AA	0|0	0	GG	0|5	104	1010.29	1512.08	508.495	0.336289	-1.57223	0.00478734	down
1	3130376	C	exonic	GRMZM2G393062_T01	CC	1|0	59	CT	2|3	56	107.582	13.212	201.951	15.2855	3.93409	0.00141834	up
1	3189022	C	exonic	GRMZM2G144197_T01	CG	0|1	13.3811	GG	0|5	88	124.871	209.897	39.8443	0.189828	-2.39724	0.000375933	down
1	3189391	A	exonic	GRMZM2G144197_T01	AA	1|0	57	GG	0|7	172	124.871	209.897	39.8443	0.189828	-2.39724	0.000375933	down
1	3189417	T	exonic	GRMZM2G144197_T01	TT	0|1	2.92015	CC	0|6	148	124.871	209.897	39.8443	0.189828	-2.39724	0.000375933	down
1	3189467	C	exonic	GRMZM2G144197_T01	CG	0|1	5.58414	GG	0|3	74	124.871	209.897	39.8443	0.189828	-2.39724	0.000375933	down
1	3275056	A	exonic	GRMZM2G077780_T01	AG	0|1	13.3811	GG	0|4	110	311.293	130.157	492.428	3.78335	1.91967	0.00147294	up
1	3278482	A	exonic	GRMZM2G077780_T01	CC	0|4	49.6162	AA	0|2	2.71568	311.293	130.157	492.428	3.78335	1.91967	0.00147294	up
1	3401220	A	exonic	GRMZM2G440562_T01	AA	0|1	14.3849	GG	0|4	91	252.981	0	505.962	Inf	Inf	3.72906e-29	up
1	3462638	A	exonic	GRMZM2G055698_T02	AA	0|1	8.45615	GG	0|3	57	1008.84	162.436	1855.25	11.4214	3.51367	1.62301e-10	up
1	3645354	G	exonic	GRMZM2G044247_T01	GC	0|1	13.3811	CC	0|7	167	196.278	352.938	39.6171	0.112249	-3.15522	0.00645041	down
1	4046708	A	exonic	GRMZM2G013986_T01	AC	0|1	7.11616	CC	0|7	89	5869.52	1579.18	10159.9	6.43365	2.68564	4.51944e-07	up
1	4047840	G	exonic	GRMZM2G013986_T01	GA	0|1	4.23583	AA	0|3	71	5869.52	1579.18	10159.9	6.43365	2.68564	4.51944e-07	up
1	4047917	G	exonic	GRMZM2G013986_T01	GC	0|1	4.23583	CC	0|4	69	5869.52	1579.18	10159.9	6.43365	2.68564	4.51944e-07	up
1	4595156	C	exonic	GRMZM2G341934_T01	CC	0|0	0	GG	0|7	183	14988.5	807.896	29169	36.1049	5.17412	4.82842e-20	up
1	4760353	G	exonic	GRMZM2G176840_T01	GG	0|0	0	TT	0|6	123	954.632	1711.36	197.903	0.115641	-3.11228	0.00135578	down
1	5004253	A	exonic	GRMZM2G159431_T01	AT	0|1	9.6729	TT	0|4	112	275.368	463.986	86.7507	0.186968	-2.41913	4.17295e-05	down
1	5006506	T	exonic	GRMZM2G159431_T01	TC	0|1	11.4963	CC	0|4	98	275.368	463.986	86.7507	0.186968	-2.41913	4.17295e-05	down
1	5239642	C	exonic	GRMZM2G165422_T01	GG	0|2	27.7778	CG	0|1	11.4963	584.797	928.901	240.692	0.259115	-1.94833	0.000506299	down
1	6193618	A	exonic	GRMZM2G321053_T01	AC	0|1	13.3811	CC	0|6	171	99.9553	172.445	27.4656	0.159272	-2.65044	0.000181212	down
1	6193960	C	exonic	GRMZM2G321053_T01	TT	0|4	87	CC	0|0	0	99.9553	172.445	27.4656	0.159272	-2.65044	0.000181212	down
1	6211365	T	exonic	GRMZM2G321041_T01	CC	0|5	86	TT	0|1	2.26833	117.476	184.215	50.737	0.275423	-1.86028	0.00708312	down
1	6228325	A	exonic	GRMZM2G032219_T02	AG	0|1	11.4963	GG	0|6	128	96.6784	156.432	36.9251	0.236046	-2.08286	0.00842549	down
1	6228330	C	exonic	GRMZM2G032219_T02	CG	0|1	11.4963	GG	0|5	116	96.6784	156.432	36.9251	0.236046	-2.08286	0.00842549	down
1	6230418	G	exonic	GRMZM2G032219_T02	GT	0|1	9.6729	TT	0|6	135	96.6784	156.432	36.9251	0.236046	-2.08286	0.00842549	down
1	7338035	T	exonic	GRMZM2G096020_T02	TC	0|1	13.3811	CC	0|6	144	212.62	90.3423	334.897	3.70698	1.89024	0.00234085	up
1	7341591	C	exonic	GRMZM2G096020_T02	CT	0|1	13.3811	TT	0|4	95	212.62	90.3423	334.897	3.70698	1.89024	0.00234085	up
1	7342244	G	exonic	GRMZM2G096020_T02	AA	0|3	35.6694	GA	0|1	4.23583	212.62	90.3423	334.897	3.70698	1.89024	0.00234085	up
1	7342265	A	exonic	GRMZM2G096020_T02	GG	0|4	95	AG	0|1	4.23583	212.62	90.3423	334.897	3.70698	1.89024	0.00234085	up
1	7593309	C	exonic	GRMZM2G465806_T02	CC	0|1	3.43761	TT	0|4	97	102.379	177.529	27.229	0.153377	-2.70484	0.000127558	down
1	7593675	C	exonic	GRMZM2G465806_T02	CC	0|0	0	TT	0|5	90	102.379	177.529	27.229	0.153377	-2.70484	0.000127558	down
1	7597136	G	exonic	GRMZM2G465806_T02	GA	0|1	11.4963	AA	0|5	113	102.379	177.529	27.229	0.153377	-2.70484	0.000127558	down
1	8553588	G	exonic	GRMZM2G472167_T01	GG	0|1	3.43761	TT	0|4	101	386.294	153.862	618.725	4.0213	2.00766	0.00083744	up
1	8553632	C	exonic	GRMZM2G472167_T01	CT	0|1	13.3811	TT	0|4	119	386.294	153.862	618.725	4.0213	2.00766	0.00083744	up
1	8736613	C	exonic	GRMZM2G062946_T01	CG	0|1	4.23583	GG	0|4	115	656.34	1136.65	176.034	0.154871	-2.69086	9.79024e-07	down
1	8783963	C	exonic	GRMZM2G057694_T01	CG	0|1	13.3811	GG	0|4	127	28.1809	0	56.3618	Inf	Inf	0.00179769	up
1	8880069	G	exonic	GRMZM2G066860_T01	GG	0|1	6.46028	TT	0|9	204	72.5659	17.8228	127.309	7.14302	2.83653	0.000244874	up
1	11111466	G	exonic	GRMZM2G112728_T04	AA	0|4	120	GA	0|1	9.6729	58.7351	102.954	14.5163	0.140998	-2.82625	0.00695169	down
1	11111540	G	exonic	GRMZM2G112728_T04	AA	0|6	119	GG	0|1	14.3849	58.7351	102.954	14.5163	0.140998	-2.82625	0.00695169	down
1	11359938	A	exonic	AC209858.4_FGT003	AG	0|1	13.3811	GG	0|5	112	56.1757	0.56073	111.791	199.366	7.63928	2.34831e-07	up
1	11980784	G	exonic	GRMZM2G027821_T01	GG	5|1	12.3553	GT	1|3	30.9137	380.215	50.8831	709.546	13.9446	3.80164	8.05762e-11	up
1	11981523	T	exonic	GRMZM2G027821_T01	GG	0|3	20.5203	GA	0|5	56	380.215	50.8831	709.546	13.9446	3.80164	8.05762e-11	up
1	11981533	G	exonic	GRMZM2G027821_T01	GG	2|1	28.0615	GA	2|2	7.27627	380.215	50.8831	709.546	13.9446	3.80164	8.05762e-11	up
1	11981620	G	exonic	GRMZM2G027821_T01	GG	2|1	5.29161	GA	3|5	77	380.215	50.8831	709.546	13.9446	3.80164	8.05762e-11	up
1	11981826	T	exonic	GRMZM2G027821_T01	TC	1|2	24.1366	TT	3|0	102	380.215	50.8831	709.546	13.9446	3.80164	8.05762e-11	up
1	11981828	A	exonic	GRMZM2G027821_T01	AG	1|2	24.1366	AA	3|0	102	380.215	50.8831	709.546	13.9446	3.80164	8.05762e-11	up
1	12139299	C	exonic	GRMZM2G300801_T01	CT	0|1	11.4963	TT	0|5	125	1396.62	700.038	2093.2	2.99013	1.58021	0.00484112	up
1	14506795	A	exonic	GRMZM2G091822_T01	AG	0|1	11.4963	GG	0|4	77	45.2872	8.21131	82.3631	10.0304	3.32631	0.000222961	up
1	14506834	C	exonic	GRMZM2G091822_T01	CT	0|1	11.4963	TT	0|4	85	45.2872	8.21131	82.3631	10.0304	3.32631	0.000222961	up
1	14510076	A	exonic	GRMZM2G091916_T01	AG	0|1	4.23583	GG	0|6	134	16.2692	0.56073	31.9776	57.0285	5.83361	0.000428451	up
1	14510097	T	exonic	GRMZM2G091916_T01	TG	0|1	4.23583	GG	0|6	120	16.2692	0.56073	31.9776	57.0285	5.83361	0.000428451	up
1	14510098	A	exonic	GRMZM2G091916_T01	AG	0|1	4.23583	GG	0|6	120	16.2692	0.56073	31.9776	57.0285	5.83361	0.000428451	up
1	14625988	T	exonic	GRMZM2G026807_T01	TC	0|1	11.4963	CC	0|6	121	4141.66	6954.76	1328.57	0.19103	-2.38813	7.04247e-06	down
1	14626000	T	exonic	GRMZM2G026807_T01	TC	0|1	11.4963	CC	0|7	161	4141.66	6954.76	1328.57	0.19103	-2.38813	7.04247e-06	down
1	15477532	C	exonic	GRMZM2G022363_T01	CT	0|1	13.3811	TT	0|4	106	66.0971	1.89848	130.296	68.6318	6.10081	5.35764e-06	up
1	16578204	C	exonic	GRMZM2G017616_T02	CT	1|3	57	TT	0|5	129	36.4319	4.48584	68.378	15.2431	3.93008	0.000123685	up
1	16578216	C	exonic	GRMZM2G017616_T02	CT	1|3	51	TT	0|5	143	36.4319	4.48584	68.378	15.2431	3.93008	0.000123685	up
1	16579922	T	exonic	GRMZM2G017616_T02	TA	0|1	9.6729	AA	0|3	52	36.4319	4.48584	68.378	15.2431	3.93008	0.000123685	up
1	17662812	T	exonic	GRMZM2G410515_T01	CC	0|4	67	TC	0|1	11.4963	556.795	830.521	283.07	0.340835	-1.55286	0.00678752	down
1	17665414	G	exonic	GRMZM2G410515_T01	GA	5|3	6.7799	GG	7|0	999	556.795	830.521	283.07	0.340835	-1.55286	0.00678752	down
1	17665449	C	exonic	GRMZM2G410515_T01	CA	6|3	4.94607	CC	7|0	999	556.795	830.521	283.07	0.340835	-1.55286	0.00678752	down
1	17828669	G	exonic	GRMZM2G056469_T01	GA	2|4	35.7386	GG	0|2	5.21042	130.753	4.87553	256.63	52.6363	5.71799	0.0022529	up
1	17829158	G	exonic	GRMZM2G056469_T01	GG	2|0	76	GA	5|4	13.6806	130.753	4.87553	256.63	52.6363	5.71799	0.0022529	up
1	17829412	C	exonic	GRMZM2G056469_T01	CC	2|1	14.9348	TT	1|3	48.3033	130.753	4.87553	256.63	52.6363	5.71799	0.0022529	up
1	17856293	A	exonic	GRMZM2G093125_T01	AA	0|1	3.43761	GG	0|4	39.6165	293.829	3.18502	584.473	183.507	7.51969	1.05634e-09	up
1	17965481	G	exonic	GRMZM2G059102_T03	GG	4|2	5.57355	GA	5|2	7.72751	40.8139	5.58999	76.0378	13.6025	3.7658	8.91208e-05	up
1	18976571	A	exonic	GRMZM2G031177_T01	AA	0|1	14.3849	GG	0|3	87	1369.74	329.661	2409.83	7.31003	2.86988	8.03449e-05	up
1	18976854	A	exonic	GRMZM2G031177_T01	AC	0|1	4.23583	CC	0|5	96	1369.74	329.661	2409.83	7.31003	2.86988	8.03449e-05	up
1	19328677	T	exonic	GRMZM2G154007_T01	TC	0|1	13.3811	CC	0|5	113	11083.2	556.883	21609.5	38.8044	5.27815	1.70588e-20	up
1	19947976	A	exonic	GRMZM2G006781_T01	AG	0|1	4.23583	GG	0|5	85	189.419	63.2922	315.547	4.98556	2.31775	0.000369284	up
1	19947994	G	exonic	GRMZM2G006781_T01	GA	0|1	4.23583	AA	0|5	68	189.419	63.2922	315.547	4.98556	2.31775	0.000369284	up
1	19948027	C	exonic	GRMZM2G006781_T01	CA	0|1	4.23583	AA	0|6	89	189.419	63.2922	315.547	4.98556	2.31775	0.000369284	up
1	21702505	G	exonic	GRMZM2G114190_T01	GG	0|0	0	CC	0|3	96	321.745	24.2209	619.27	25.5676	4.67624	3.55554e-10	up
1	21702706	C	exonic	GRMZM2G114190_T01	TT	0|4	87	CC	0|0	0	321.745	24.2209	619.27	25.5676	4.67624	3.55554e-10	up
1	21705743	A	exonic	GRMZM2G114190_T01	AG	0|1	11.4963	GG	0|3	55	321.745	24.2209	619.27	25.5676	4.67624	3.55554e-10	up
1	21757897	C	exonic	GRMZM2G114055_T01	TT	0|4	94	CC	0|1	3.43761	294.588	7.53675	581.638	77.1736	6.27004	6.4074e-20	up
1	21758795	G	exonic	GRMZM2G114055_T01	GG	0|1	2.45981	AA	0|5	90	294.588	7.53675	581.638	77.1736	6.27004	6.4074e-20	up
1	23616505	G	exonic	GRMZM2G153920_T01	CC	0|5	144	GC	0|1	13.3811	1173.74	1710.46	637.016	0.372424	-1.42498	0.00939107	down
1	25397340	A	exonic	GRMZM2G107805_T01	AA	3|2	29.9201	AG	6|4	40.7653	129.705	204.306	55.1043	0.269714	-1.8905	0.00548789	down
1	25397401	A	exonic	GRMZM2G107805_T01	AA	3|1	29.9012	AT	5|3	15.4155	129.705	204.306	55.1043	0.269714	-1.8905	0.00548789	down
1	25397442	T	exonic	GRMZM2G107805_T01	TT	4|1	29.8481	TC	7|3	9.06661	129.705	204.306	55.1043	0.269714	-1.8905	0.00548789	down
1	25397577	T	exonic	GRMZM2G107805_T01	TT	2|2	22.4059	TC	6|3	3.29959	129.705	204.306	55.1043	0.269714	-1.8905	0.00548789	down
1	25398798	G	exonic	GRMZM2G107805_T01	GA	0|1	9.6729	AA	0|4	118	129.705	204.306	55.1043	0.269714	-1.8905	0.00548789	down
1	25412534	T	exonic	GRMZM2G107815_T01	TT	0|2	6.48207	CC	0|5	87	944.455	300.574	1588.34	5.28435	2.40173	1.41704e-05	up
1	27776978	G	exonic	GRMZM2G040052_T01	GA	0|1	13.3811	AA	0|4	106	3667.15	4.9268	7329.38	1487.66	10.5388	6.37997e-08	up
1	27777352	G	exonic	GRMZM2G040052_T01	GG	0|1	6.81475	AA	0|5	135	3667.15	4.9268	7329.38	1487.66	10.5388	6.37997e-08	up
1	27777992	G	exonic	GRMZM2G040052_T01	GT	0|1	13.3811	TT	0|5	142	3667.15	4.9268	7329.38	1487.66	10.5388	6.37997e-08	up
1	27918737	A	exonic	GRMZM2G040728_T01	AG	0|1	13.3811	GG	0|3	73	262.5	439.884	85.1146	0.193493	-2.36965	7.93278e-05	down
1	28610210	C	exonic	GRMZM2G344388_T01	CT	0|1	13.3811	TT	0|4	123	616.759	982.58	250.939	0.255388	-1.96924	0.000428616	down
1	28610333	C	exonic	GRMZM2G344388_T01	CT	0|1	11.4963	TT	0|5	145	616.759	982.58	250.939	0.255388	-1.96924	0.000428616	down
1	28765486	C	exonic	GRMZM2G036257_T01	CC	0|1	14.7925	TT	0|4	85	144.087	259.772	28.4027	0.109337	-3.19315	0.00345897	down
1	28765548	A	exonic	GRMZM2G036257_T01	AA	0|1	14.3849	TT	0|5	137	144.087	259.772	28.4027	0.109337	-3.19315	0.00345897	down
1	28765989	G	exonic	GRMZM2G036257_T01	GA	0|1	13.3811	AA	0|3	81	144.087	259.772	28.4027	0.109337	-3.19315	0.00345897	down
1	28862764	G	exonic	GRMZM2G433579_T01	TT	0|4	118	GT	0|1	4.23583	191.839	295.601	88.0758	0.297955	-1.74684	0.00525282	down
1	28862953	G	exonic	GRMZM2G433579_T01	AA	0|3	34.8845	GG	0|1	3.1943	191.839	295.601	88.0758	0.297955	-1.74684	0.00525282	down
1	28867477	C	exonic	GRMZM2G433579_T01	CT	0|1	4.23583	TT	0|5	68	191.839	295.601	88.0758	0.297955	-1.74684	0.00525282	down
1	28867480	G	exonic	GRMZM2G433579_T01	GA	0|1	4.23583	AA	0|5	72	191.839	295.601	88.0758	0.297955	-1.74684	0.00525282	down
1	29157812	A	exonic	GRMZM2G161780_T01	AG	0|1	4.23583	GG	0|4	119	1973.86	609.661	3338.06	5.47528	2.45293	0.00165029	up
1	29401006	A	exonic	GRMZM2G091456_T01	AG	0|1	11.4963	GG	0|4	77	4658.59	1524.67	7792.5	5.11095	2.35359	8.06094e-06	up
1	29403530	T	exonic	GRMZM2G091456_T01	CC	0|4	25.6277	TT	0|1	4.64009	4658.59	1524.67	7792.5	5.11095	2.35359	8.06094e-06	up
1	30542216	T	exonic	GRMZM2G065635_T01	TC	0|1	9.6729	CC	0|4	112	8007.19	731.227	15283.2	20.9007	4.38548	1.71225e-15	up
1	30756620	G	exonic	GRMZM2G012758_T01	GC	0|1	7.11616	CC	0|5	146	702.293	1173.82	230.766	0.196594	-2.34671	1.99514e-05	down
1	30756818	T	exonic	GRMZM2G012758_T01	TG	0|1	13.3811	GG	0|4	111	702.293	1173.82	230.766	0.196594	-2.34671	1.99514e-05	down
1	30807310	T	exonic	GRMZM2G072292_T01	TT	0|2	3.35263	AA	0|3	64	2157.58	1.62795	4313.54	2649.67	11.3716	4.08642e-06	up
1	30808030	C	exonic	GRMZM2G072292_T01	TT	0|3	56	CC	0|1	14.3849	2157.58	1.62795	4313.54	2649.67	11.3716	4.08642e-06	up
1	30809291	T	exonic	GRMZM2G072292_T01	TG	0|1	11.4963	GG	0|6	144	2157.58	1.62795	4313.54	2649.67	11.3716	4.08642e-06	up
1	30809292	G	exonic	GRMZM2G072292_T01	GA	0|1	11.4963	AA	0|6	133	2157.58	1.62795	4313.54	2649.67	11.3716	4.08642e-06	up
1	32058365	C	exonic	GRMZM2G152477_T01	CT	0|1	11.4963	TT	0|4	101	554.692	866.389	242.995	0.280469	-1.83409	0.00108875	down
1	33221877	A	exonic	GRMZM2G346861_T02	AG	0|1	4.23583	GG	0|5	98	2026.11	388.146	3664.07	9.43993	3.23878	2.41083e-09	up
1	33272605	C	exonic	GRMZM2G159110_T01	CC	0|1	8.45615	AA	0|4	111	674.253	143.555	1204.95	8.39367	3.0693	0.000222235	up
1	33272696	G	exonic	GRMZM2G159110_T01	GA	0|1	13.3811	AA	0|3	31.7736	674.253	143.555	1204.95	8.39367	3.0693	0.000222235	up
1	33275101	G	exonic	GRMZM2G159110_T01	TT	0|4	56	GG	0|1	3.1943	674.253	143.555	1204.95	8.39367	3.0693	0.000222235	up
1	33325943	A	exonic	GRMZM2G149481_T01	AC	0|1	13.3811	CC	0|2	48.7708	45.9785	81.6294	10.3275	0.126517	-2.9826	0.000756294	down
1	34392015	G	exonic	GRMZM2G102483_T02	AA	0|3	60	GA	0|1	13.3811	4915.02	7189.71	2640.33	0.367237	-1.44522	0.00878561	down
1	35741309	A	exonic	GRMZM2G001663_T01	GG	0|4	97	AG	0|1	11.4963	224.325	364.184	84.4656	0.231931	-2.10823	0.000567906	down
1	35746552	T	exonic	GRMZM2G001696_T01	CC	0|4	63	TT	0|1	2.26833	16665.1	31298.9	2031.25	0.0648984	-3.94567	2.41502e-13	down
1	38205718	T	exonic	GRMZM2G093217_T01	TA	0|1	4.23583	AA	0|5	101	15.254	0	30.5079	Inf	Inf	0.000139911	up
1	38205816	T	exonic	GRMZM2G093217_T01	TT	0|1	14.7925	CC	0|6	104	15.254	0	30.5079	Inf	Inf	0.000139911	up
1	38206564	G	exonic	GRMZM2G093217_T01	GG	0|1	2.26833	AA	0|8	188	15.254	0	30.5079	Inf	Inf	0.000139911	up
1	38207749	G	exonic	GRMZM2G093217_T01	GA	0|1	9.6729	AA	0|7	127	15.254	0	30.5079	Inf	Inf	0.000139911	up
1	38554421	T	exonic	GRMZM2G012566_T02	TC	0|1	11.4963	CC	0|4	103	968.83	342.974	1594.69	4.64958	2.2171	4.10386e-05	up
1	38854147	G	exonic	GRMZM2G306732_T01	GA	0|1	5.58414	AA	0|6	128	3560.43	6218.03	902.827	0.145195	-2.78394	1.78384e-07	down
1	38854714	C	exonic	GRMZM2G306732_T01	CT	0|1	11.4963	TT	0|5	115	3560.43	6218.03	902.827	0.145195	-2.78394	1.78384e-07	down
1	40573884	C	exonic	GRMZM2G113002_T01	CC	5|2	25.4142	CT	8|6	18.1739	868.621	354.144	1383.1	3.90547	1.9655	0.000323187	up
1	40573977	G	exonic	GRMZM2G113002_T01	GG	3|3	3.62117	GA	9|5	16.2653	868.621	354.144	1383.1	3.90547	1.9655	0.000323187	up
1	40573990	C	exonic	GRMZM2G113002_T01	CT	2|3	6.47765	CC	9|4	13.1723	868.621	354.144	1383.1	3.90547	1.9655	0.000323187	up
1	40574250	T	exonic	GRMZM2G113002_T01	TA	1|5	39.5942	TT	6|5	3.1072	868.621	354.144	1383.1	3.90547	1.9655	0.000323187	up
1	40574273	C	exonic	GRMZM2G113002_T01	CA	1|5	41.5587	CC	5|4	3.42368	868.621	354.144	1383.1	3.90547	1.9655	0.000323187	up
1	40574503	A	exonic	GRMZM2G113002_T01	GG	0|6	44.8166	AG	5|4	9.13925	868.621	354.144	1383.1	3.90547	1.9655	0.000323187	up
1	40574516	G	exonic	GRMZM2G113002_T01	AA	0|4	18.9013	GA	4|3	6.70521	868.621	354.144	1383.1	3.90547	1.9655	0.000323187	up
1	40574521	G	exonic	GRMZM2G113002_T01	AA	0|6	59	GA	4|3	6.63544	868.621	354.144	1383.1	3.90547	1.9655	0.000323187	up
1	40574571	G	exonic	GRMZM2G113002_T01	AA	0|6	64	GG	4|2	23.5142	868.621	354.144	1383.1	3.90547	1.9655	0.000323187	up
1	41107617	A	exonic	GRMZM2G428391_T01	AC	0|1	4.23583	CC	0|6	115	18370.6	8738.35	28002.9	3.2046	1.68015	0.00208933	up
1	41441306	T	exonic	GRMZM2G043878_T01	TG	1|2	39.5939	GG	0|7	197	182.346	338.56	26.1324	0.0771869	-3.6955	0.0029728	down
1	42855799	G	exonic	GRMZM2G428096_T01	AA	0|5	106	GG	0|0	0	127.156	39.6505	214.661	5.41383	2.43665	0.000390064	up
1	42856363	A	exonic	GRMZM2G428096_T01	AG	6|2	20.3819	AA	9|2	12.7897	127.156	39.6505	214.661	5.41383	2.43665	0.000390064	up
1	42856452	T	exonic	GRMZM2G428096_T01	TA	8|5	41.1489	TT	9|2	11.4391	127.156	39.6505	214.661	5.41383	2.43665	0.000390064	up
1	42856533	G	exonic	GRMZM2G428096_T01	GA	7|4	34.6296	GG	6|1	30.0159	127.156	39.6505	214.661	5.41383	2.43665	0.000390064	up
1	42856536	C	exonic	GRMZM2G428096_T01	CT	8|4	33.6353	CC	7|1	29.8569	127.156	39.6505	214.661	5.41383	2.43665	0.000390064	up
1	42856602	G	exonic	GRMZM2G428096_T01	GA	6|4	44.9814	GG	7|1	29.8472	127.156	39.6505	214.661	5.41383	2.43665	0.000390064	up
1	42856623	C	exonic	GRMZM2G428096_T01	CT	6|5	17.864	CC	8|1	28.228	127.156	39.6505	214.661	5.41383	2.43665	0.000390064	up
1	42856732	G	exonic	GRMZM2G428096_T01	GA	4|3	4.8265	GG	6|0	999	127.156	39.6505	214.661	5.41383	2.43665	0.000390064	up
1	43425958	A	exonic	AC217300.3_FGT005	AG	1|3	31.4427	GG	0|5	95	690.388	1218.58	162.196	0.133103	-2.90939	2.46949e-05	down
1	44181718	T	exonic	GRMZM2G001079_T02	TT	0|0	0	GG	0|7	143	530.468	112.065	948.87	8.46711	3.08187	2.67559e-08	up
1	44181727	G	exonic	GRMZM2G001079_T02	GT	0|1	9.6729	TT	0|7	137	530.468	112.065	948.87	8.46711	3.08187	2.67559e-08	up
1	44181730	G	exonic	GRMZM2G001079_T02	GG	0|1	3.43761	AA	0|5	81	530.468	112.065	948.87	8.46711	3.08187	2.67559e-08	up
1	44331608	G	exonic	GRMZM2G158197_T01	AA	0|3	56	GG	0|1	12.3337	745.868	389.99	1101.75	2.82507	1.49829	0.00823354	up
1	44331733	T	exonic	GRMZM2G158197_T01	GG	0|4	104	TT	0|0	0	745.868	389.99	1101.75	2.82507	1.49829	0.00823354	up
1	45120220	C	exonic	GRMZM2G053669_T01	TT	0|5	126	CT	0|1	9.6729	16812.6	4307.6	29317.7	6.80603	2.76681	1.2751e-07	up
1	45121082	A	exonic	GRMZM2G053669_T01	AG	0|1	13.3811	GG	0|5	107	16812.6	4307.6	29317.7	6.80603	2.76681	1.2751e-07	up
1	45773817	C	exonic	GRMZM2G135456_T01	CT	0|1	4.23583	TT	0|3	71	1829.45	24.7433	3634.16	146.874	7.19844	0.00258461	up
1	45773832	C	exonic	GRMZM2G135456_T01	CT	0|1	4.23583	TT	0|4	82	1829.45	24.7433	3634.16	146.874	7.19844	0.00258461	up
1	45773867	G	exonic	GRMZM2G135456_T01	GC	0|1	4.23583	CC	0|4	96	1829.45	24.7433	3634.16	146.874	7.19844	0.00258461	up
1	45773967	G	exonic	GRMZM2G135456_T01	GC	0|1	5.58414	CC	0|5	132	1829.45	24.7433	3634.16	146.874	7.19844	0.00258461	up
1	46868359	G	exonic	GRMZM2G129302_T01	GG	2|1	17.2732	GA	6|4	52	95.1928	39.6781	150.707	3.79826	1.92534	0.00680679	up
1	46868503	G	exonic	GRMZM2G129302_T01	GA	3|4	49.265	GG	3|2	19.92	95.1928	39.6781	150.707	3.79826	1.92534	0.00680679	up
1	46868583	G	exonic	GRMZM2G129302_T01	GA	4|4	35.1917	GG	4|1	15.9593	95.1928	39.6781	150.707	3.79826	1.92534	0.00680679	up
1	46868716	G	exonic	GRMZM2G129302_T01	GG	0|2	3.20872	GA	3|2	21.0302	95.1928	39.6781	150.707	3.79826	1.92534	0.00680679	up
1	46868731	C	exonic	GRMZM2G129302_T01	CC	1|2	13.7077	CT	3|2	20.9895	95.1928	39.6781	150.707	3.79826	1.92534	0.00680679	up
1	46868967	C	exonic	GRMZM2G129302_T01	CC	5|1	27.0312	CT	3|4	54	95.1928	39.6781	150.707	3.79826	1.92534	0.00680679	up
1	46868990	G	exonic	GRMZM2G129302_T01	GG	6|0	999	GA	4|3	27.9662	95.1928	39.6781	150.707	3.79826	1.92534	0.00680679	up
1	47176741	T	exonic	GRMZM2G112524_T02	TT	2|0	112	TC	2|2	13.5968	787.584	236.312	1338.86	5.66562	2.50223	5.01703e-06	up
1	47326716	C	exonic	GRMZM2G321870_T02	CG	0|1	13.3811	GG	0|6	162	405.013	1.7787	808.248	454.404	8.82783	0.00226952	up
1	47460426	T	exonic	GRMZM2G300692_T02	TT	0|0	0	CC	0|5	122	116.381	15.3697	217.393	14.1443	3.82214	7.53668e-08	up
1	47460517	A	exonic	GRMZM2G300692_T02	AG	0|1	13.3811	GG	0|4	97	116.381	15.3697	217.393	14.1443	3.82214	7.53668e-08	up
1	49737791	G	exonic	GRMZM2G121957_T01	GG	0|1	3.43761	AA	0|7	189	30.1209	0.586363	59.6555	101.738	6.66872	4.89805e-07	up
1	49737928	C	exonic	GRMZM2G121957_T01	CC	0|1	3.43761	TT	0|5	98	30.1209	0.586363	59.6555	101.738	6.66872	4.89805e-07	up
1	49737970	G	exonic	GRMZM2G121957_T01	GG	0|1	3.1943	AA	0|6	118	30.1209	0.586363	59.6555	101.738	6.66872	4.89805e-07	up
1	51289272	C	exonic	GRMZM2G084783_T02	CG	0|1	4.23583	GG	0|5	131	1215.96	1789.83	642.084	0.35874	-1.47899	0.00827195	down
1	52148859	A	exonic	GRMZM2G174896_T02	AG	0|1	4.23583	GG	0|3	32.6705	4218.24	665.499	7770.98	11.6769	3.54559	6.7927e-11	up
1	52759416	G	exonic	GRMZM2G144997_T01	GA	0|1	9.6729	AA	0|3	30.6719	1114.72	1841.98	387.463	0.210351	-2.24913	3.06579e-05	down
1	52759426	G	exonic	GRMZM2G144997_T01	GG	0|0	0	AA	0|3	30.6719	1114.72	1841.98	387.463	0.210351	-2.24913	3.06579e-05	down
1	53946117	G	exonic	GRMZM2G423851_T01	GT	0|1	4.23583	TT	0|6	136	186.285	44.008	328.563	7.46598	2.90033	0.00171378	up
1	54005845	G	exonic	GRMZM2G124209_T02	GG	2|1	28.3269	GA	4|2	9.13459	189.663	49.3528	329.974	6.68602	2.74115	1.19258e-05	up
1	54005847	G	exonic	GRMZM2G124209_T02	GG	2|1	28.3269	GA	4|2	5.01178	189.663	49.3528	329.974	6.68602	2.74115	1.19258e-05	up
1	54005935	G	exonic	GRMZM2G124209_T02	GC	3|2	12.1305	GG	7|2	4.68548	189.663	49.3528	329.974	6.68602	2.74115	1.19258e-05	up
1	55390480	T	exonic	GRMZM2G100288_T01	TT	0|1	3.43761	CC	0|4	116	1836.8	612.471	3061.12	4.99798	2.32135	1.70252e-05	up
1	56160726	C	exonic	GRMZM2G353195_T01	CT	0|1	9.6729	TT	0|8	88	1028.15	1640.06	416.241	0.253796	-1.97826	0.000297262	down
1	56160814	G	exonic	GRMZM2G353195_T01	GA	0|1	4.23583	AA	0|4	45.7496	1028.15	1640.06	416.241	0.253796	-1.97826	0.000297262	down
1	56160821	G	exonic	GRMZM2G353195_T01	GA	0|1	4.23583	AA	0|4	55	1028.15	1640.06	416.241	0.253796	-1.97826	0.000297262	down
1	56160824	G	exonic	GRMZM2G353195_T01	GT	0|1	4.23583	TT	0|4	55	1028.15	1640.06	416.241	0.253796	-1.97826	0.000297262	down
1	56160911	T	exonic	GRMZM2G353195_T01	TT	3|1	15.9251	TA	3|4	22.2664	1028.15	1640.06	416.241	0.253796	-1.97826	0.000297262	down
1	56160953	A	exonic	GRMZM2G353195_T01	AA	3|1	16.1437	AG	8|6	37.5885	1028.15	1640.06	416.241	0.253796	-1.97826	0.000297262	down
1	56161003	C	exonic	GRMZM2G353195_T01	CC	2|0	105	CT	6|6	42.006	1028.15	1640.06	416.241	0.253796	-1.97826	0.000297262	down
1	56161048	A	exonic	GRMZM2G353195_T01	AA	2|0	101	AG	6|5	64	1028.15	1640.06	416.241	0.253796	-1.97826	0.000297262	down
1	56161052	C	exonic	GRMZM2G353195_T01	CC	2|0	101	CT	9|5	47.5257	1028.15	1640.06	416.241	0.253796	-1.97826	0.000297262	down
1	56161118	C	exonic	GRMZM2G353195_T01	CC	1|0	67	CT	6|8	156	1028.15	1640.06	416.241	0.253796	-1.97826	0.000297262	down
1	56161225	C	exonic	GRMZM2G353195_T01	CC	5|1	11.0949	CT	6|5	99	1028.15	1640.06	416.241	0.253796	-1.97826	0.000297262	down
1	56161228	G	exonic	GRMZM2G353195_T01	GA	1|6	54	GG	9|2	14.9316	1028.15	1640.06	416.241	0.253796	-1.97826	0.000297262	down
1	56161290	G	exonic	GRMZM2G353195_T01	GG	7|1	28.7633	GA	5|4	62	1028.15	1640.06	416.241	0.253796	-1.97826	0.000297262	down
1	56161293	G	exonic	GRMZM2G353195_T01	GA	3|6	48.3579	GG	6|3	12.9781	1028.15	1640.06	416.241	0.253796	-1.97826	0.000297262	down
1	56161343	C	exonic	GRMZM2G353195_T01	CT	3|5	14.4506	CC	6|2	28.1276	1028.15	1640.06	416.241	0.253796	-1.97826	0.000297262	down
1	56161392	G	exonic	GRMZM2G353195_T01	GG	2|1	15.883	GC	4|4	22.9558	1028.15	1640.06	416.241	0.253796	-1.97826	0.000297262	down
1	56161416	C	exonic	GRMZM2G353195_T01	CC	2|0	101	CT	3|3	40.2949	1028.15	1640.06	416.241	0.253796	-1.97826	0.000297262	down
1	56218532	T	exonic	GRMZM2G062391_T01	TT	0|1	14.3849	GG	0|5	107	386.604	83.5163	689.692	8.25817	3.04582	0.00150483	up
1	58051737	C	exonic	GRMZM2G042074_T01	CC	0|1	14.7925	TT	0|4	117	425.924	199.161	652.687	3.27718	1.71245	0.00473187	up
1	58059641	G	exonic	GRMZM2G042074_T01	GG	4|1	11.0643	GA	5|5	8.43204	425.924	199.161	652.687	3.27718	1.71245	0.00473187	up
1	58059670	G	exonic	GRMZM2G042074_T01	GG	4|1	10.9312	GA	6|6	25.9382	425.924	199.161	652.687	3.27718	1.71245	0.00473187	up
1	58060943	C	exonic	GRMZM2G042074_T01	CC	2|0	96	CG	4|3	34.2933	425.924	199.161	652.687	3.27718	1.71245	0.00473187	up
1	58060945	G	exonic	GRMZM2G042074_T01	AA	0|2	34.3363	GA	3|3	38.4046	425.924	199.161	652.687	3.27718	1.71245	0.00473187	up
1	58060972	C	exonic	GRMZM2G042074_T01	CC	3|0	111	CT	4|2	3.84297	425.924	199.161	652.687	3.27718	1.71245	0.00473187	up
1	58060973	G	exonic	GRMZM2G042074_T01	AA	0|3	50	GA	2|4	61	425.924	199.161	652.687	3.27718	1.71245	0.00473187	up
1	58060977	G	exonic	GRMZM2G042074_T01	GG	4|0	137	GC	4|2	3.84297	425.924	199.161	652.687	3.27718	1.71245	0.00473187	up
1	59866429	G	exonic	GRMZM2G063048_T01	GT	0|1	13.3811	TT	0|8	182	318.938	542.134	95.7423	0.176603	-2.50142	0.000491143	down
1	60090948	A	exonic	GRMZM2G082034_T01	AA	0|1	3.43761	GG	0|4	96	1167.8	2055.02	280.589	0.136539	-2.87262	1.23043e-07	down
1	60091357	T	exonic	GRMZM2G082034_T01	TT	0|1	3.1943	AA	0|5	147	1167.8	2055.02	280.589	0.136539	-2.87262	1.23043e-07	down
1	60091505	T	exonic	GRMZM2G082034_T01	TT	0|1	14.7925	CC	0|4	59	1167.8	2055.02	280.589	0.136539	-2.87262	1.23043e-07	down
1	60091515	G	exonic	GRMZM2G082034_T01	GG	0|1	14.7925	AA	0|3	34.6697	1167.8	2055.02	280.589	0.136539	-2.87262	1.23043e-07	down
1	60679856	T	exonic	GRMZM2G009232_T01	TT	4|1	27.404	TC	2|3	35.0297	889.835	1642.3	137.37	0.0836448	-3.57958	0.00176896	down
1	60680319	T	exonic	GRMZM2G009232_T01	TT	5|2	9.13216	TG	3|4	7.12506	889.835	1642.3	137.37	0.0836448	-3.57958	0.00176896	down
1	60680394	C	exonic	GRMZM2G009232_T01	CT	5|4	39.1129	CC	5|4	5.44283	889.835	1642.3	137.37	0.0836448	-3.57958	0.00176896	down
1	60970458	C	exonic	GRMZM2G167698_T01	TT	1|3	55	CC	2|0	72	202.305	368.516	36.0935	0.0979428	-3.35192	1.06155e-07	down
1	61294330	C	exonic	GRMZM2G086788_T01	TT	0|7	171	CT	0|1	9.6729	503.554	887.808	119.299	0.134375	-2.89567	0.000195495	down
1	61294339	C	exonic	GRMZM2G086788_T01	TT	0|7	147	CT	0|1	9.6729	503.554	887.808	119.299	0.134375	-2.89567	0.000195495	down
1	61297370	A	exonic	GRMZM2G086788_T01	AG	0|1	13.3811	GG	0|5	138	503.554	887.808	119.299	0.134375	-2.89567	0.000195495	down
1	62504101	G	exonic	GRMZM2G108576_T01	GG	0|0	0	AA	0|3	92	2345.28	1.12146	4689.44	4181.54	12.0298	1.19004e-05	up
1	63026823	G	exonic	GRMZM2G109221_T01	GG	0|1	15.3171	AA	0|3	40.6686	424.264	674.89	173.638	0.257283	-1.95857	0.00059213	down
1	63034085	C	exonic	GRMZM2G109221_T01	TT	0|4	93	CC	0|1	22.6038	424.264	674.89	173.638	0.257283	-1.95857	0.00059213	down
1	63034252	A	exonic	GRMZM2G109221_T01	AG	1|6	69	AA	2|2	7.903	424.264	674.89	173.638	0.257283	-1.95857	0.00059213	down
1	63034459	C	exonic	GRMZM2G109221_T01	CT	1|4	39.7337	CC	1|1	23.4718	424.264	674.89	173.638	0.257283	-1.95857	0.00059213	down
1	63103396	C	exonic	GRMZM2G046297_T02	CT	0|1	13.3811	TT	0|7	176	44.9582	79.9945	9.92184	0.124032	-3.01122	0.000981212	down
1	67733629	A	exonic	GRMZM2G090018_T01	AG	0|1	9.6729	GG	0|6	168	181.009	302.106	59.9124	0.198316	-2.33413	0.000235483	down
1	68142627	C	exonic	GRMZM2G120587_T01	TT	0|4	95	CC	0|1	16.2467	257.7	412.146	103.255	0.250529	-1.99695	0.000794101	down
1	68249276	C	exonic	GRMZM2G471240_T01	CC	0|0	0	TT	0|4	87	169.357	0	338.713	Inf	Inf	3.06288e-06	up
1	68936922	T	exonic	GRMZM2G340286_T01	TG	0|1	13.3811	GG	0|2	53	20.1519	0.293181	40.0106	136.471	7.09245	0.00172886	up
1	70525318	T	exonic	GRMZM2G123776_T01	TC	0|1	13.3811	CC	0|3	85	8.17626	0	16.3525	Inf	Inf	0.00626211	up
1	70526056	G	exonic	GRMZM2G123776_T01	TT	0|13	179	GG	0|1	14.7925	8.17626	0	16.3525	Inf	Inf	0.00626211	up
1	71803919	C	exonic	GRMZM2G035557_T01	CG	0|1	13.3811	GG	0|4	107	987.086	1458.13	516.041	0.353906	-1.49856	0.00799926	down
1	72360578	A	exonic	GRMZM2G060544_T01	AA	0|1	2.70287	TT	0|4	90	122.061	18.2149	225.907	12.4023	3.63254	9.57212e-08	up
1	72893131	C	exonic	GRMZM2G351259_T02	CA	0|1	9.6729	AA	0|4	104	1253.72	2241.69	265.751	0.11855	-3.07644	1.69926e-08	down
1	72893138	G	exonic	GRMZM2G351259_T02	GC	0|1	11.4963	CC	0|5	122	1253.72	2241.69	265.751	0.11855	-3.07644	1.69926e-08	down
1	75159434	C	exonic	GRMZM2G043141_T01	CC	6|1	17.6199	CT	6|2	14.1417	1183.37	7.92644	2358.8	297.587	8.21717	0.000560717	up
1	75968030	C	exonic	GRMZM2G068701_T01	CG	0|1	11.4963	GG	0|5	127	1065.29	0	2130.58	Inf	Inf	1.57004e-16	up
1	75968072	A	exonic	GRMZM2G068701_T01	AC	0|1	11.4963	CC	0|5	120	1065.29	0	2130.58	Inf	Inf	1.57004e-16	up
1	76322191	C	exonic	GRMZM2G479340_T01	TT	0|7	126	CC	0|2	5.21042	2831.62	1383.49	4279.76	3.09346	1.62922	0.00309038	up
1	76322807	T	exonic	GRMZM2G479340_T01	TC	0|1	9.6729	CC	0|5	140	2831.62	1383.49	4279.76	3.09346	1.62922	0.00309038	up
1	76347669	T	exonic	GRMZM2G174708_T01	CC	0|3	75	TC	0|1	13.3811	1225.99	97.201	2354.78	24.2259	4.59848	0.0035261	up
1	76348285	G	exonic	GRMZM2G174708_T01	GA	0|1	11.4963	AA	0|4	121	1225.99	97.201	2354.78	24.2259	4.59848	0.0035261	up
1	76740741	T	exonic	GRMZM2G077316_T01	GG	0|6	160	TG	0|1	11.4963	1688.78	102.993	3274.56	31.7939	4.99068	5.18649e-18	up
1	79425496	T	exonic	GRMZM2G096683_T01	GG	0|4	99	TG	0|1	13.3811	206.068	391.996	20.1398	0.0513776	-4.28272	4.50248e-11	down
1	79425550	G	exonic	GRMZM2G096683_T01	AA	0|6	144	GA	0|1	13.3811	206.068	391.996	20.1398	0.0513776	-4.28272	4.50248e-11	down
1	80331684	T	exonic	GRMZM2G093962_T02	TT	0|1	3.43761	CC	0|4	73	226.869	52.5611	401.176	7.63257	2.93217	0.00138355	up
1	81613269	A	exonic	GRMZM2G028821_T01	AG	0|1	13.3811	GG	0|5	104	760.942	1126.49	395.393	0.350995	-1.51048	0.00864177	down
1	82807295	G	exonic	GRMZM2G040068_T01	GA	0|1	13.3811	AA	0|6	140	1667.93	3.60035	3332.26	925.54	9.85415	9.90749e-07	up
1	82922280	G	exonic	GRMZM2G064466_T01	GG	0|1	8.07323	TT	0|4	100	939.123	1543.75	334.493	0.216675	-2.20639	5.73821e-05	down
1	82922281	C	exonic	GRMZM2G064466_T01	CC	0|1	11.6052	TT	0|3	77	939.123	1543.75	334.493	0.216675	-2.20639	5.73821e-05	down
1	84430012	G	exonic	GRMZM2G083382_T01	GA	0|1	4.23583	AA	0|3	59	98.3837	32.8701	163.897	4.98621	2.31794	0.000864937	up
1	84430036	G	exonic	GRMZM2G083382_T01	GA	0|1	4.23583	AA	0|3	72	98.3837	32.8701	163.897	4.98621	2.31794	0.000864937	up
1	84430042	G	exonic	GRMZM2G083382_T01	GT	0|1	4.23583	TT	0|3	72	98.3837	32.8701	163.897	4.98621	2.31794	0.000864937	up
1	84550008	A	exonic	GRMZM2G040441_T01	AC	0|1	13.3811	CC	0|4	104	279.66	126.705	432.615	3.41433	1.7716	0.00340612	up
1	86001865	G	exonic	GRMZM2G154549_T01	TT	0|4	71	GG	0|1	3.1943	139.342	221.62	57.0635	0.257484	-1.95745	0.00322884	down
1	90962726	C	exonic	GRMZM2G113098_T01	CC	0|0	0	AA	0|4	96	320.52	50.8168	590.223	11.6147	3.53788	1.55065e-09	up
1	90962873	C	exonic	GRMZM2G113098_T01	CC	0|1	3.43761	GG	0|3	86	320.52	50.8168	590.223	11.6147	3.53788	1.55065e-09	up
1	90963447	T	exonic	GRMZM2G113098_T01	TC	0|1	13.3811	CC	0|5	133	320.52	50.8168	590.223	11.6147	3.53788	1.55065e-09	up
1	91197987	T	exonic	GRMZM2G062458_T01	TG	0|1	7.11616	GG	0|5	97	581.413	1019.75	143.076	0.140305	-2.83336	3.71713e-07	down
1	91513473	C	exonic	GRMZM2G342246_T01	CT	0|1	5.58414	TT	0|6	137	84.2722	13.5105	155.034	11.4751	3.52043	1.58786e-06	up
1	91654455	C	exonic	GRMZM2G405622_T01	CT	0|1	9.6729	TT	0|7	196	46.2053	0	92.4106	Inf	Inf	1.59118e-11	up
1	96319097	T	exonic	GRMZM2G070943_T01	TC	0|1	13.3811	CC	0|5	125	140.133	220.324	59.9422	0.272065	-1.87798	0.00509712	down
1	96319167	G	exonic	GRMZM2G070943_T01	GG	0|1	6.81475	TT	0|3	82	140.133	220.324	59.9422	0.272065	-1.87798	0.00509712	down
1	99999086	G	exonic	GRMZM2G072117_T01	GA	0|1	11.4963	AA	0|3	31.6711	25.2096	0	50.4192	Inf	Inf	3.91091e-07	up
1	99999254	G	exonic	GRMZM2G072117_T01	GG	0|0	0	AA	0|5	73	25.2096	0	50.4192	Inf	Inf	3.91091e-07	up
1	99999257	T	exonic	GRMZM2G072117_T01	TC	0|1	8.79264	CC	0|5	73	25.2096	0	50.4192	Inf	Inf	3.91091e-07	up
1	99999291	T	exonic	GRMZM2G072117_T01	TC	0|1	8.79264	CC	0|5	66	25.2096	0	50.4192	Inf	Inf	3.91091e-07	up
1	105336975	G	exonic	GRMZM2G457147_T02	GT	0|1	11.4963	TT	0|5	102	122.758	39.8904	205.627	5.15479	2.36591	0.00062923	up
1	105336999	C	exonic	GRMZM2G457147_T02	CC	0|0	0	GG	0|5	102	122.758	39.8904	205.627	5.15479	2.36591	0.00062923	up
1	105337063	A	exonic	GRMZM2G457147_T02	AA	0|1	6.81475	GG	0|4	86	122.758	39.8904	205.627	5.15479	2.36591	0.00062923	up
1	105337137	G	exonic	GRMZM2G457147_T02	GG	0|1	4.0116	AA	0|3	65	122.758	39.8904	205.627	5.15479	2.36591	0.00062923	up
1	106506490	C	exonic	GRMZM2G306104_T01	GG	0|4	112	CG	0|1	13.3811	289.659	520.757	58.5618	0.112455	-3.15258	0.00458872	down
1	106904819	C	exonic	GRMZM2G012306_T01	CG	0|1	13.3811	GG	0|4	114	899.174	394.611	1403.74	3.55727	1.83077	0.000906868	up
1	111280836	G	exonic	GRMZM2G172081_T01	GC	0|1	13.3811	CC	0|4	115	1218.48	1.85857	2435.1	1310.2	10.3556	7.72468e-05	up
1	116069848	G	exonic	GRMZM2G326643_T03	GG	0|1	3.43761	AA	0|4	121	1439.92	742.942	2136.89	2.87625	1.52419	0.00718162	up
1	116096875	T	exonic	GRMZM2G326643_T03	GG	0|7	112	TG	0|1	4.23583	1439.92	742.942	2136.89	2.87625	1.52419	0.00718162	up
1	116096901	T	exonic	GRMZM2G326643_T03	CC	0|6	93	TC	0|1	4.23583	1439.92	742.942	2136.89	2.87625	1.52419	0.00718162	up
1	147171613	G	exonic	GRMZM2G479885_T01	GC	0|1	13.3811	CC	0|5	123	23366.6	7123.04	39610.1	5.56085	2.4753	2.43441e-06	up
1	147732555	T	exonic	GRMZM2G057820_T03	TG	0|1	13.3811	GG	0|5	127	141.346	220.883	61.8095	0.27983	-1.83738	0.00580718	down
1	156234678	T	exonic	GRMZM2G017170_T01	TT	0|0	0	CC	0|6	156	122.055	5.55009	238.56	42.9831	5.4257	0.00153584	up
1	156234690	T	exonic	GRMZM2G017170_T01	TC	0|1	11.4963	CC	0|5	140	122.055	5.55009	238.56	42.9831	5.4257	0.00153584	up
1	156234961	T	exonic	GRMZM2G017170_T01	TA	0|1	11.4963	AA	0|6	171	122.055	5.55009	238.56	42.9831	5.4257	0.00153584	up
1	158019804	C	exonic	GRMZM2G418223_T01	CT	3|5	5.4888	CC	1|1	12.0359	2895.63	4.75873	5786.5	1215.98	10.2479	0.00304922	up
1	158020546	G	exonic	GRMZM2G418223_T01	GG	0|1	9.3186	AA	0|3	95	2895.63	4.75873	5786.5	1215.98	10.2479	0.00304922	up
1	158021592	G	exonic	GRMZM2G418223_T01	AA	0|4	103	GA	0|1	13.3811	2895.63	4.75873	5786.5	1215.98	10.2479	0.00304922	up
1	160569438	C	exonic	GRMZM2G100060_T01	TT	0|4	75	CC	0|2	9.18531	368.713	38.2212	699.205	18.2937	4.19327	6.81451e-12	up
1	160569459	T	exonic	GRMZM2G100060_T01	CC	0|3	44.6685	TT	1|1	27.9979	368.713	38.2212	699.205	18.2937	4.19327	6.81451e-12	up
1	161243137	G	exonic	GRMZM2G304926_T01	CC	0|4	71	GC	0|1	11.4963	61.4326	16.8265	106.039	6.30189	2.65578	0.00101463	up
1	161924051	T	exonic	GRMZM5G824236_T01	GG	0|4	59	TT	0|1	14.7925	84.9177	142.501	27.3344	0.191819	-2.38218	0.00144113	down
1	166687255	T	exonic	GRMZM2G012932_T01	CC	0|4	111	TC	0|1	13.3811	364.268	176.284	552.252	3.13274	1.64743	0.0089464	up
1	166881853	C	exonic	GRMZM2G124423_T01	CA	0|1	13.3811	AA	0|4	113	133.184	222.07	44.2968	0.199472	-2.32574	0.000466439	down
1	167350572	T	exonic	GRMZM2G039094_T01	TT	7|3	22.2578	TA	3|2	6.85787	101.34	38.7253	163.955	4.23381	2.08196	0.00337866	up
1	167350605	T	exonic	GRMZM2G039094_T01	TT	6|4	11.8573	TA	2|4	19.4533	101.34	38.7253	163.955	4.23381	2.08196	0.00337866	up
1	167350984	C	exonic	GRMZM2G039094_T01	CC	3|1	25.3775	CT	5|3	17.688	101.34	38.7253	163.955	4.23381	2.08196	0.00337866	up
1	168712785	T	exonic	AC186603.6_FGT003	TT	0|1	2.92015	GG	0|8	167	659.184	58.1273	1260.24	21.6807	4.43834	7.60099e-10	up
1	168713245	G	exonic	AC186603.6_FGT003	GC	0|1	11.4963	CC	0|4	95	659.184	58.1273	1260.24	21.6807	4.43834	7.60099e-10	up
1	168713253	G	exonic	AC186603.6_FGT003	GA	0|1	9.6729	AA	0|2	41.771	659.184	58.1273	1260.24	21.6807	4.43834	7.60099e-10	up
1	170209250	T	exonic	GRMZM2G180195_T01	CC	0|6	184	TC	0|1	13.3811	63.7098	19.0688	108.351	5.68209	2.50642	0.00122842	up
1	171080485	C	exonic	GRMZM2G092947_T01	CC	2|0	112	CT	7|3	9.3196	168.252	40.5462	295.959	7.29929	2.86776	6.0232e-06	up
1	171080528	A	exonic	GRMZM2G092947_T01	AA	3|0	146	AG	7|2	3.7721	168.252	40.5462	295.959	7.29929	2.86776	6.0232e-06	up
1	173253170	T	exonic	GRMZM2G003509_T01	GG	0|4	71	TT	0|1	21.033	44.8799	12.2805	77.4792	6.30915	2.65744	0.00188418	up
1	173253949	C	exonic	GRMZM2G003509_T01	CT	0|1	11.4963	TT	0|5	124	44.8799	12.2805	77.4792	6.30915	2.65744	0.00188418	up
1	173257603	A	exonic	GRMZM2G003509_T01	GG	0|6	71	AA	0|1	17.5531	44.8799	12.2805	77.4792	6.30915	2.65744	0.00188418	up
1	176081499	G	exonic	GRMZM2G300788_T01	GG	0|1	3.08565	AA	0|6	165	106.312	38.7414	173.883	4.48829	2.16617	0.00133827	up
1	176967428	T	exonic	GRMZM2G168108_T01	AA	1|2	25.3287	TA	1|2	8.78986	409.551	201.371	617.73	3.06762	1.61712	0.00475485	up
1	176967429	C	exonic	GRMZM2G168108_T01	AA	1|2	41.3398	CC	1|1	12.0156	409.551	201.371	617.73	3.06762	1.61712	0.00475485	up
1	176967578	G	exonic	GRMZM2G168108_T01	AA	0|3	35.7945	GA	1|2	5.03822	409.551	201.371	617.73	3.06762	1.61712	0.00475485	up
1	180652087	C	exonic	GRMZM2G310947_T02	TT	0|4	51	CT	0|1	10.5754	1366.4	162.92	2569.89	15.7739	3.97947	6.14714e-10	up
1	180652273	A	exonic	GRMZM2G310947_T02	GG	0|4	47.6162	AG	0|1	4.23583	1366.4	162.92	2569.89	15.7739	3.97947	6.14714e-10	up
1	181523632	A	exonic	GRMZM2G129597_T01	CC	0|4	84	AC	0|1	13.3811	144.534	38.4548	250.614	6.5171	2.70423	3.15461e-05	up
1	182127709	T	exonic	GRMZM2G023591_T01	TG	0|1	11.4963	GG	0|7	154	157.006	272.64	41.3722	0.151747	-2.72026	2.57179e-05	down
1	182322835	G	exonic	GRMZM2G136313_T01	GA	0|1	13.3811	AA	0|8	198	601.543	4.3261	1198.76	277.1	8.11426	8.28945e-06	up
1	182323186	C	exonic	GRMZM2G136313_T01	TT	0|4	98	CT	0|1	13.3811	601.543	4.3261	1198.76	277.1	8.11426	8.28945e-06	up
1	183109973	C	exonic	GRMZM2G363008_T01	CC	0|0	0	TT	0|3	53	5578.13	173.569	10982.7	63.2756	5.98358	5.42709e-10	up
1	183110045	T	exonic	GRMZM2G363008_T01	TC	0|1	11.4963	CC	0|3	35.6694	5578.13	173.569	10982.7	63.2756	5.98358	5.42709e-10	up
1	183841408	C	exonic	GRMZM2G113840_T02	CC	0|1	14.7925	GG	0|6	92	193.054	91.0922	295.016	3.23866	1.6954	0.00437755	up
1	183841465	A	exonic	GRMZM2G113840_T02	AA	0|1	14.7925	GG	0|4	65	193.054	91.0922	295.016	3.23866	1.6954	0.00437755	up
1	183841525	G	exonic	GRMZM2G113840_T02	GG	0|1	14.7925	AA	0|5	52	193.054	91.0922	295.016	3.23866	1.6954	0.00437755	up
1	183841531	T	exonic	GRMZM2G113840_T02	TT	0|1	14.7925	CC	0|6	83	193.054	91.0922	295.016	3.23866	1.6954	0.00437755	up
1	184647344	A	exonic	GRMZM2G118919_T01	AG	0|1	9.6729	GG	0|3	83	266.314	0.586363	532.042	907.36	9.82553	9.28374e-05	up
1	184648079	T	exonic	GRMZM2G118919_T01	TC	0|1	13.3811	CC	0|5	141	266.314	0.586363	532.042	907.36	9.82553	9.28374e-05	up
1	184733063	A	exonic	AC187262.4_FGT007	AA	0|1	2.92015	GG	0|4	75	29300.1	201.797	58398.3	289.391	8.17688	2.806e-38	up
1	184733068	T	exonic	AC187262.4_FGT007	TT	0|0	0	CC	0|3	77	29300.1	201.797	58398.3	289.391	8.17688	2.806e-38	up
1	184942701	G	exonic	GRMZM2G137868_T03	AA	0|4	62	GA	0|1	11.4963	165.137	284.206	46.0668	0.162089	-2.62514	3.24729e-05	down
1	184942713	T	exonic	GRMZM2G137868_T03	CC	0|6	112	TC	0|1	11.4963	165.137	284.206	46.0668	0.162089	-2.62514	3.24729e-05	down
1	184942970	A	exonic	GRMZM2G137868_T03	GG	0|5	116	AA	0|1	14.7925	165.137	284.206	46.0668	0.162089	-2.62514	3.24729e-05	down
1	187036207	G	exonic	GRMZM2G359559_T01	GG	3|1	5.83076	GA	2|2	30.4042	933.815	1680.07	187.563	0.11164	-3.16307	1.11743e-08	down
1	189621381	C	exonic	GRMZM2G169270_T02	CC	5|1	7.96344	CT	3|2	18.2142	210.398	48.5332	372.263	7.67028	2.93928	3.42972e-06	up
1	189621488	A	exonic	GRMZM2G169270_T02	AA	4|1	10.48	AG	5|2	8.02321	210.398	48.5332	372.263	7.67028	2.93928	3.42972e-06	up
1	189720761	T	exonic	GRMZM2G047968_T01	TC	0|1	11.4963	CC	0|5	138	70.1979	125.256	15.1397	0.12087	-3.04847	8.2979e-05	down
1	189720964	G	exonic	GRMZM2G047968_T01	GG	0|0	0	AA	0|4	104	70.1979	125.256	15.1397	0.12087	-3.04847	8.2979e-05	down
1	190347792	T	exonic	GRMZM2G046443_T01	TC	0|1	13.3811	CC	0|7	190	7.63205	0	15.2641	Inf	Inf	0.00950572	up
1	190347858	A	exonic	GRMZM2G046443_T01	AG	0|1	5.58414	GG	0|5	115	7.63205	0	15.2641	Inf	Inf	0.00950572	up
1	190783004	A	exonic	GRMZM2G149474_T01	AG	0|1	5.58414	GG	0|4	113	84.5433	0.890838	168.196	188.806	7.56076	0.000643252	up
1	191885783	G	exonic	GRMZM2G329909_T01	GC	0|1	12.4325	CC	0|5	102	333.421	115.743	551.1	4.76141	2.25139	0.000129542	up
1	191885965	A	exonic	GRMZM2G329909_T01	AC	0|1	13.3811	CC	0|6	156	333.421	115.743	551.1	4.76141	2.25139	0.000129542	up
1	192137031	C	exonic	AC197246.3_FGT001	CA	0|1	11.4963	AA	0|6	169	78.1069	127.131	29.0828	0.228762	-2.12808	0.00437369	down
1	193556195	G	exonic	GRMZM2G124436_T01	GG	0|1	6.0463	CC	0|5	68	389.952	4.54543	775.358	170.58	7.4143	2.56774e-05	up
1	193556201	C	exonic	GRMZM2G124436_T01	CC	0|1	6.0463	AA	0|6	97	389.952	4.54543	775.358	170.58	7.4143	2.56774e-05	up
1	193556211	T	exonic	GRMZM2G124436_T01	TT	0|1	6.0463	GG	0|6	113	389.952	4.54543	775.358	170.58	7.4143	2.56774e-05	up
1	193556213	G	exonic	GRMZM2G124436_T01	GG	0|1	6.0463	CC	0|6	113	389.952	4.54543	775.358	170.58	7.4143	2.56774e-05	up
1	195366101	G	exonic	GRMZM2G136453_T01	AA	0|3	60	GA	0|1	13.3811	526.976	922.267	131.686	0.142785	-2.80809	4.84453e-07	down
1	197420703	G	exonic	GRMZM2G159581_T01	GG	0|1	15.7191	CC	0|7	114	179.887	319.439	40.3351	0.126268	-2.98543	0.000476813	down
1	198227820	C	exonic	GRMZM2G142962_T02	CT	0|1	5.58414	TT	0|4	84	87.6459	152.668	22.6237	0.148189	-2.75449	0.000171407	down
1	199145411	A	exonic	GRMZM2G113191_T01	CC	0|5	128	AC	2|3	37.3011	425.996	731.862	120.131	0.164144	-2.60697	3.51563e-05	down
1	199145473	G	exonic	GRMZM2G113191_T01	GG	6|1	17.1213	GA	2|3	4.97484	425.996	731.862	120.131	0.164144	-2.60697	3.51563e-05	down
1	199145566	G	exonic	GRMZM2G113191_T01	GC	1|4	28.08	GG	5|2	15.2369	425.996	731.862	120.131	0.164144	-2.60697	3.51563e-05	down
1	199145683	C	exonic	GRMZM2G113191_T01	TT	0|5	85	CC	5|0	999	425.996	731.862	120.131	0.164144	-2.60697	3.51563e-05	down
1	199146291	C	exonic	GRMZM2G113191_T01	CC	1|0	71	CA	4|2	22.7568	425.996	731.862	120.131	0.164144	-2.60697	3.51563e-05	down
1	199146461	G	exonic	GRMZM2G113191_T01	GC	1|2	23.1263	GG	4|1	11.7733	425.996	731.862	120.131	0.164144	-2.60697	3.51563e-05	down
1	199146686	G	exonic	GRMZM2G113191_T01	GG	6|1	29.926	GC	4|3	30.9956	425.996	731.862	120.131	0.164144	-2.60697	3.51563e-05	down
1	199146742	G	exonic	GRMZM2G113191_T01	GG	3|1	29.6232	GC	3|4	30.3298	425.996	731.862	120.131	0.164144	-2.60697	3.51563e-05	down
1	199146758	A	exonic	GRMZM2G113191_T01	AA	3|2	4.59681	AT	4|4	8.3451	425.996	731.862	120.131	0.164144	-2.60697	3.51563e-05	down
1	200284904	A	exonic	GRMZM5G865811_T01	AG	0|1	11.4963	GG	0|4	90	186.957	289.9	84.0141	0.289803	-1.78686	0.00675175	down
1	200301875	T	exonic	GRMZM5G814389_T01	TC	0|1	13.3811	CC	0|4	85	40.2033	78.9665	1.44001	0.0182357	-5.77709	1.44268e-05	down
1	200303856	C	exonic	GRMZM5G814389_T01	CA	0|1	9.6729	AA	0|6	168	40.2033	78.9665	1.44001	0.0182357	-5.77709	1.44268e-05	down
1	200304348	C	exonic	GRMZM5G814389_T01	CC	0|2	3.75878	AA	0|4	75	40.2033	78.9665	1.44001	0.0182357	-5.77709	1.44268e-05	down
1	202586754	G	exonic	GRMZM2G112377_T01	AA	0|3	33.6994	GA	0|1	11.4963	6100.39	16.397	12184.4	743.088	9.53739	1.74864e-05	up
1	205454968	T	exonic	GRMZM2G158462_T01	TT	0|1	3.43761	AA	0|5	106	583.379	1013.79	152.971	0.15089	-2.72843	0.00133838	down
1	205608822	C	exonic	GRMZM2G149442_T01	GG	0|6	136	CG	0|1	11.4963	173.437	21.5497	325.325	15.0965	3.91615	5.99456e-09	up
1	206168218	A	exonic	GRMZM2G179677_T06	AA	0|1	6.0463	GG	0|4	51	53.8008	101.025	6.57667	0.0650995	-3.94121	8.26342e-06	down
1	206168220	C	exonic	GRMZM2G179677_T06	CC	0|1	6.0463	AA	0|4	34.7508	53.8008	101.025	6.57667	0.0650995	-3.94121	8.26342e-06	down
1	206168227	G	exonic	GRMZM2G179677_T06	GG	0|1	6.0463	TT	0|5	84	53.8008	101.025	6.57667	0.0650995	-3.94121	8.26342e-06	down
1	207080239	T	exonic	GRMZM2G049057_T02	TT	2|1	12.2472	TA	3|3	50	235.143	404.981	65.3047	0.161254	-2.63259	1.41918e-05	down
1	207080350	T	exonic	GRMZM2G049057_T02	TT	5|1	29.8075	TC	2|4	46.1971	235.143	404.981	65.3047	0.161254	-2.63259	1.41918e-05	down
1	207080367	C	exonic	GRMZM2G049057_T02	GG	1|5	85	CC	5|1	25.0291	235.143	404.981	65.3047	0.161254	-2.63259	1.41918e-05	down
1	207080427	T	exonic	GRMZM2G049057_T02	TA	4|4	46.3859	TT	6|1	16.9415	235.143	404.981	65.3047	0.161254	-2.63259	1.41918e-05	down
1	207081105	C	exonic	GRMZM2G049057_T02	CT	5|2	3.59971	CC	5|1	19.2504	235.143	404.981	65.3047	0.161254	-2.63259	1.41918e-05	down
1	207081155	C	exonic	GRMZM2G049057_T02	AA	0|3	42.4822	CA	3|2	5.19958	235.143	404.981	65.3047	0.161254	-2.63259	1.41918e-05	down
1	207319341	G	exonic	GRMZM2G089528_T01	AA	0|4	109	GG	0|0	0	3976.91	6867.84	1085.98	0.158126	-2.66086	5.79149e-07	down
1	207319670	C	exonic	GRMZM2G089528_T01	GG	0|4	73	CG	0|1	7.11616	3976.91	6867.84	1085.98	0.158126	-2.66086	5.79149e-07	down
1	207319691	A	exonic	GRMZM2G089528_T01	GG	0|4	92	AG	0|1	7.11616	3976.91	6867.84	1085.98	0.158126	-2.66086	5.79149e-07	down
1	207572428	A	exonic	GRMZM2G092823_T01	AG	0|1	11.4963	GG	0|5	133	19.5329	36.5428	2.52306	0.0690438	-3.85634	0.0037126	down
1	207572948	C	exonic	GRMZM2G092823_T01	CC	0|1	15.7191	TT	0|3	87	19.5329	36.5428	2.52306	0.0690438	-3.85634	0.0037126	down
1	207573058	C	exonic	GRMZM2G092823_T01	CC	0|1	2.26833	TT	0|3	37.669	19.5329	36.5428	2.52306	0.0690438	-3.85634	0.0037126	down
1	207573411	G	exonic	GRMZM2G092823_T01	GC	0|1	9.6729	CC	0|4	110	19.5329	36.5428	2.52306	0.0690438	-3.85634	0.0037126	down
1	207573585	C	exonic	GRMZM2G092823_T01	CA	0|1	13.3811	AA	0|3	62	19.5329	36.5428	2.52306	0.0690438	-3.85634	0.0037126	down
1	207949649	G	exonic	GRMZM2G148281_T01	CC	0|5	88	GC	0|1	13.3811	1331.29	421.304	2241.27	5.31983	2.41138	7.54996e-06	up
1	208871796	G	exonic	GRMZM2G448185_T01	TT	0|3	65	GG	0|1	6.81475	1673.06	242.696	3103.42	12.7873	3.67664	2.88249e-11	up
1	208873510	C	exonic	GRMZM2G448185_T01	CA	0|1	13.3811	AA	0|3	96	1673.06	242.696	3103.42	12.7873	3.67664	2.88249e-11	up
1	209228119	T	exonic	GRMZM2G460861_T01	TC	0|1	4.23583	CC	0|5	92	70.7967	21.0735	120.52	5.71901	2.51577	0.00115149	up
1	210512921	C	exonic	GRMZM2G073814_T02	CA	0|1	4.23583	AA	0|4	81	3947.99	264.667	7631.32	28.8336	4.84968	0.0081379	up
1	210714469	T	exonic	GRMZM2G079928_T01	TT	0|2	3.91797	CC	0|4	34.6174	12.6951	0	25.3901	Inf	Inf	0.000331966	up
1	211378560	G	exonic	GRMZM2G459561_T01	GA	0|1	11.4963	AA	0|4	91	35.2498	1.00466	69.495	69.1726	6.11213	0.00413344	up
1	213704524	T	exonic	GRMZM2G082174_T02	CC	0|7	201	TC	0|1	9.6729	46.9281	8.02647	85.8298	10.6933	3.41864	0.000242116	up
1	213710813	G	exonic	GRMZM2G082174_T02	AA	0|4	118	GA	0|1	13.3811	46.9281	8.02647	85.8298	10.6933	3.41864	0.000242116	up
1	214727246	G	exonic	GRMZM2G127232_T01	GC	0|1	13.3811	CC	0|5	137	487.067	18.15	955.984	52.6714	5.71895	1.35563e-19	up
1	214727667	C	exonic	GRMZM2G127232_T01	CC	0|1	6.46028	TT	0|5	120	487.067	18.15	955.984	52.6714	5.71895	1.35563e-19	up
1	219620411	G	exonic	GRMZM2G127361_T01	GA	0|1	9.6729	AA	0|6	169	747.908	1336.87	158.95	0.118897	-3.07221	3.53596e-08	down
1	219620440	G	exonic	GRMZM2G127361_T01	GA	0|1	11.4963	AA	0|7	198	747.908	1336.87	158.95	0.118897	-3.07221	3.53596e-08	down
1	221034398	G	exonic	GRMZM2G078412_T01	CC	0|5	128	GC	0|1	11.4963	247.393	413.062	81.7236	0.197848	-2.33753	0.000551663	down
1	221034425	T	exonic	GRMZM2G078412_T01	CC	0|4	75	TT	0|0	0	247.393	413.062	81.7236	0.197848	-2.33753	0.000551663	down
1	221044024	C	exonic	GRMZM2G078412_T01	TT	0|2	23.7887	CC	0|1	6.81475	247.393	413.062	81.7236	0.197848	-2.33753	0.000551663	down
1	221423778	T	exonic	GRMZM2G099367_T01	CC	0|6	128	TC	0|1	11.4963	1573.24	2762.65	383.828	0.138935	-2.84752	1.31841e-07	down
1	221540219	C	exonic	GRMZM2G174107_T01	CT	6|3	6.14054	CC	4|0	999	3658.72	6538.78	778.664	0.119084	-3.06995	1.0066e-08	down
1	221540284	T	exonic	GRMZM2G174107_T01	TC	5|2	3.40549	TT	6|0	999	3658.72	6538.78	778.664	0.119084	-3.06995	1.0066e-08	down
1	221540332	C	exonic	GRMZM2G174107_T01	CT	5|2	3.44298	CC	7|0	999	3658.72	6538.78	778.664	0.119084	-3.06995	1.0066e-08	down
1	221841726	C	exonic	GRMZM2G044269_T01	CC	0|1	6.81475	AA	0|6	157	449.961	0.35574	899.567	2528.72	11.3042	0.0011143	up
1	222000292	T	exonic	GRMZM2G411041_T01	TG	0|1	13.3811	GG	0|4	95	244.328	1.3604	487.296	358.201	8.48462	5.12419e-09	up
1	222500234	T	exonic	GRMZM2G075229_T01	TG	0|1	11.4963	GG	0|3	63	146.55	227.202	65.8983	0.290043	-1.78566	0.00569836	down
1	222500830	C	exonic	GRMZM2G075229_T01	CG	0|1	9.6729	GG	0|5	99	146.55	227.202	65.8983	0.290043	-1.78566	0.00569836	down
1	222500851	A	exonic	GRMZM2G075229_T01	AG	0|1	9.6729	GG	0|5	97	146.55	227.202	65.8983	0.290043	-1.78566	0.00569836	down
1	222500890	G	exonic	GRMZM2G075229_T01	GG	0|1	2.92015	AA	0|4	32.6183	146.55	227.202	65.8983	0.290043	-1.78566	0.00569836	down
1	222600261	A	exonic	GRMZM2G025855_T01	AG	0|1	11.4963	GG	0|5	135	2203.17	3888.2	518.145	0.133261	-2.90768	5.4761e-05	down
1	222603234	T	exonic	GRMZM2G025855_T01	GG	0|3	70	TT	0|1	6.81475	2203.17	3888.2	518.145	0.133261	-2.90768	5.4761e-05	down
1	223225904	C	exonic	GRMZM2G450498_T01	GG	0|4	77	CG	0|1	12.4325	7661.69	194.002	15129.4	77.9858	6.28514	5.03239e-06	up
1	223226176	G	exonic	GRMZM2G450498_T01	GC	0|1	13.3811	CC	0|5	130	7661.69	194.002	15129.4	77.9858	6.28514	5.03239e-06	up
1	223226243	G	exonic	GRMZM2G450498_T01	GG	0|0	0	CC	0|10	228	7661.69	194.002	15129.4	77.9858	6.28514	5.03239e-06	up
1	223226426	C	exonic	GRMZM2G450498_T01	CG	0|1	13.3811	GG	0|8	191	7661.69	194.002	15129.4	77.9858	6.28514	5.03239e-06	up
1	223383469	T	exonic	GRMZM2G045082_T01	TG	0|1	13.3811	GG	0|6	177	195.506	0.71148	390.3	548.576	9.09955	2.88249e-11	up
1	223850156	C	exonic	GRMZM2G181236_T01	TT	0|4	113	CC	0|1	6.81475	2049.54	988.011	3111.07	3.14882	1.65481	0.00282007	up
1	223850248	T	exonic	GRMZM2G181236_T01	TT	0|1	14.7925	CC	0|7	143	2049.54	988.011	3111.07	3.14882	1.65481	0.00282007	up
1	223851002	A	exonic	GRMZM2G181236_T01	AG	0|1	13.3811	GG	0|3	85	2049.54	988.011	3111.07	3.14882	1.65481	0.00282007	up
1	224318045	C	exonic	GRMZM2G031893_T01	CC	0|0	0	TT	0|6	132	34.8578	4.3148	65.4007	15.1573	3.92194	0.000114895	up
1	224318372	C	exonic	GRMZM2G031893_T01	CT	0|1	11.4963	TT	0|4	73	34.8578	4.3148	65.4007	15.1573	3.92194	0.000114895	up
1	224318409	C	exonic	GRMZM2G031893_T01	CC	0|1	5.31976	AA	0|5	79	34.8578	4.3148	65.4007	15.1573	3.92194	0.000114895	up
1	224320793	T	exonic	GRMZM2G031893_T01	TC	5|2	5.58485	TT	5|3	14.4974	34.8578	4.3148	65.4007	15.1573	3.92194	0.000114895	up
1	224320916	T	exonic	GRMZM2G031893_T01	TC	2|7	158	CC	1|4	79	34.8578	4.3148	65.4007	15.1573	3.92194	0.000114895	up
1	225411938	T	exonic	GRMZM2G045027_T01	TC	0|1	11.4963	CC	0|6	133	60.064	7.10709	113.021	15.9026	3.99119	3.2766e-06	up
1	227570173	A	exonic	GRMZM2G036455_T01	AA	0|1	3.43761	GG	0|8	177	289.143	510.115	68.1712	0.133639	-2.90359	0.00253649	down
1	227896002	G	exonic	GRMZM2G082529_T01	GG	0|1	6.81475	CC	0|5	150	394.258	190.224	598.291	3.1452	1.65315	0.00567375	up
1	228256795	A	exonic	GRMZM2G095492_T01	GG	0|4	74	AG	0|1	13.3811	1012.81	1535.37	490.248	0.319302	-1.64701	0.00288985	down
1	232576179	A	exonic	GRMZM2G380286_T01	AC	0|1	13.3811	CC	0|4	109	249.011	407.753	90.269	0.221381	-2.17539	0.000275582	down
1	232576767	G	exonic	GRMZM2G380286_T01	AA	0|3	81	GG	0|1	2.1836	249.011	407.753	90.269	0.221381	-2.17539	0.000275582	down
1	234970510	T	exonic	GRMZM2G075436_T01	TC	0|1	11.4963	CC	0|4	96	47.1718	8.09451	86.2491	10.6553	3.41349	0.00745227	up
1	235763604	G	exonic	GRMZM2G118433_T01	GA	0|1	13.3811	AA	0|5	133	237.099	47.8219	426.376	8.91592	3.15638	3.82742e-07	up
1	239163189	T	exonic	GRMZM2G027688_T01	TC	0|1	13.3811	CC	0|14	228	116.09	2.59866	229.581	88.3457	6.46509	7.43618e-15	up
1	239888392	T	exonic	GRMZM2G127421_T01	TA	0|1	9.6729	AA	0|3	69	2625.14	4426.67	823.609	0.186056	-2.42619	5.65517e-06	down
1	240154974	T	exonic	GRMZM2G324390_T01	TC	2|3	63	CC	0|3	82	1186.44	1991.44	381.437	0.191538	-2.38429	1.07412e-05	down
1	240154976	T	exonic	GRMZM2G324390_T01	TC	3|2	6.08333	TT	4|0	999	1186.44	1991.44	381.437	0.191538	-2.38429	1.07412e-05	down
1	240527188	G	exonic	GRMZM2G040821_T01	GG	0|1	7.61981	AA	0|4	79	27.4429	49.4922	5.39361	0.108979	-3.19788	0.00354499	down
1	240825073	A	exonic	GRMZM2G162505_T01	AC	0|1	13.3811	CC	0|4	100	144.618	55.0235	234.213	4.2566	2.0897	0.00161659	up
1	241038748	G	exonic	GRMZM2G110681_T01	GC	0|1	13.3811	CC	0|4	124	5532.36	8545.76	2518.96	0.294761	-1.76238	0.00105827	down
1	241431692	C	exonic	GRMZM2G016241_T02	CC	0|1	14.7925	TT	0|3	78	17765.4	1335.63	34195.3	25.6024	4.6782	3.08781e-16	up
1	243275522	T	exonic	GRMZM2G083248_T01	TC	0|1	13.3811	CC	0|4	132	5225.28	8.49015	10442.1	1229.9	10.2643	1.33227e-05	up
1	244049674	C	exonic	GRMZM2G044550_T01	TT	0|5	128	CC	0|0	0	17.3682	2.39367	32.3427	13.5118	3.75614	0.00695378	up
1	244620013	C	exonic	GRMZM2G120085_T01	CG	0|1	4.23583	GG	0|4	88	80.9909	129.762	32.2197	0.248298	-2.00985	0.00606541	down
1	244620352	G	exonic	GRMZM2G120085_T01	GC	0|1	13.3811	CC	0|6	179	80.9909	129.762	32.2197	0.248298	-2.00985	0.00606541	down
1	244620457	A	exonic	GRMZM2G120085_T01	AG	0|1	13.3811	GG	0|4	111	80.9909	129.762	32.2197	0.248298	-2.00985	0.00606541	down
1	244621037	G	exonic	GRMZM2G120085_T01	GC	0|1	13.3811	CC	0|4	99	80.9909	129.762	32.2197	0.248298	-2.00985	0.00606541	down
1	244621333	A	exonic	GRMZM2G120085_T01	AG	0|1	13.3811	GG	0|3	75	80.9909	129.762	32.2197	0.248298	-2.00985	0.00606541	down
1	244893462	A	exonic	GRMZM2G145458_T01	AC	0|1	11.4963	CC	0|4	106	101.577	42.3809	160.774	3.79354	1.92355	0.00436479	up
1	244893513	C	exonic	GRMZM2G145458_T01	CG	0|1	11.4963	GG	0|6	163	101.577	42.3809	160.774	3.79354	1.92355	0.00436479	up
1	245087056	G	exonic	GRMZM2G174574_T02	GG	0|1	6.81475	AA	0|5	147	195.546	82.992	308.1	3.7124	1.89235	0.00311657	up
1	245087727	G	exonic	GRMZM2G174574_T02	GA	0|1	7.93884	AA	0|4	73	195.546	82.992	308.1	3.7124	1.89235	0.00311657	up
1	245541590	G	exonic	GRMZM2G031938_T01	TT	0|4	78	GG	0|1	10.2023	1612.96	166.606	3059.31	18.3625	4.19869	0.00379124	up
1	245543013	A	exonic	GRMZM2G031938_T01	AG	0|1	4.23583	GG	0|6	87	1612.96	166.606	3059.31	18.3625	4.19869	0.00379124	up
1	246090827	C	exonic	AC217264.3_FGT005	CG	0|1	13.3811	GG	0|5	140	13.839	0.35574	27.3223	76.8041	6.26311	0.000663056	up
1	246196166	G	exonic	GRMZM2G152419_T01	GG	0|1	2.45981	AA	0|3	58	512.002	808.536	215.468	0.266492	-1.90783	0.000849291	down
1	246196229	G	exonic	GRMZM2G152419_T01	GG	0|0	0	CC	0|6	141	512.002	808.536	215.468	0.266492	-1.90783	0.000849291	down
1	246196979	A	exonic	GRMZM2G152419_T01	GG	0|5	126	AG	0|1	4.23583	512.002	808.536	215.468	0.266492	-1.90783	0.000849291	down
1	246523144	T	exonic	GRMZM2G011269_T01	TC	0|1	9.6729	CC	0|5	146	1350.09	2321.76	378.413	0.162985	-2.61719	1.34361e-06	down
1	246598659	C	exonic	GRMZM2G012071_T01	CA	0|1	5.58414	AA	0|5	88	94.8233	9.02227	180.624	20.0198	4.32336	8.67024e-09	up
1	246598716	A	exonic	GRMZM2G012071_T01	AC	0|1	13.3811	CC	0|4	71	94.8233	9.02227	180.624	20.0198	4.32336	8.67024e-09	up
1	246716382	T	exonic	GRMZM2G146819_T01	TC	0|1	13.3811	CC	0|3	90	429.746	158.454	701.038	4.42423	2.14543	0.000284034	up
1	248209513	A	exonic	GRMZM2G110294_T01	AA	0|0	0	GG	0|5	112	3389.29	5957.01	821.573	0.137917	-2.85813	0.00041497	down
1	248795959	A	exonic	GRMZM2G383408_T01	AG	0|1	11.4963	GG	0|5	130	1836.24	2831.01	841.468	0.297232	-1.75034	0.00131727	down
1	249596984	G	exonic	GRMZM2G121293_T01	GA	0|1	5.58414	AA	0|4	104	420.133	624.692	215.574	0.345089	-1.53496	0.00859244	down
1	250133366	G	exonic	GRMZM2G457370_T01	GA	0|1	9.6729	AA	0|5	133	35.6872	0.623289	70.7511	113.513	6.82671	5.50376e-05	up
1	250954189	T	exonic	GRMZM2G014392_T01	TG	0|1	11.4963	GG	0|4	109	182.137	279.686	84.5873	0.302436	-1.7253	0.00731594	down
1	251206689	C	exonic	GRMZM2G103657_T01	GG	0|4	73	CG	0|1	7.11616	164.798	267.096	62.5004	0.234	-2.09542	0.00112962	down
1	252872487	T	exonic	GRMZM2G366584_T01	CC	0|2	48.7708	TC	0|1	11.4963	89.6468	145.439	33.8544	0.232773	-2.103	0.00349308	down
1	252874346	C	exonic	GRMZM2G366584_T01	CG	0|1	4.23583	GG	0|8	129	89.6468	145.439	33.8544	0.232773	-2.103	0.00349308	down
1	253566690	G	exonic	GRMZM2G070252_T01	GG	0|1	6.81475	AA	0|7	148	7601.69	1390.01	13813.4	9.93761	3.3129	8.21653e-10	up
1	253566696	T	exonic	GRMZM2G070252_T01	TG	0|1	9.6729	GG	0|7	151	7601.69	1390.01	13813.4	9.93761	3.3129	8.21653e-10	up
1	253566843	G	exonic	GRMZM2G070252_T01	GG	0|1	3.1943	AA	0|5	134	7601.69	1390.01	13813.4	9.93761	3.3129	8.21653e-10	up
1	253779018	G	exonic	GRMZM2G021055_T01	GC	0|1	11.4963	CC	0|8	203	690.723	107.148	1274.3	11.8929	3.57203	2.5497e-10	up
1	255047710	C	exonic	GRMZM2G077214_T01	TT	0|6	70	CC	0|0	0	528.149	864.3	191.997	0.222142	-2.17045	0.00011301	down
1	258423208	T	exonic	GRMZM2G067919_T02	TC	0|1	13.3811	CC	0|4	127	69.0129	0	138.026	Inf	Inf	2.41224e-06	up
1	259083793	T	exonic	GRMZM2G134450_T02	TC	0|1	13.3811	CC	0|4	114	187.629	75.5879	299.669	3.96451	1.98714	0.00124891	up
1	261631170	C	exonic	GRMZM2G075974_T01	CA	0|1	5.58414	AA	0|3	84	394.563	149.659	639.467	4.27282	2.09519	0.000232238	up
1	262234869	G	exonic	GRMZM2G068476_T01	AA	0|3	87	GA	0|1	13.3811	136.794	22.7806	250.807	11.0097	3.4607	2.2977e-07	up
1	262883729	A	exonic	GRMZM2G085116_T01	AA	0|1	14.7925	GG	0|4	61	714.589	311.193	1117.99	3.59258	1.84502	0.00104832	up
1	262883732	A	exonic	GRMZM2G085116_T01	AA	0|1	14.7925	GG	0|4	61	714.589	311.193	1117.99	3.59258	1.84502	0.00104832	up
1	262883768	G	exonic	GRMZM2G085116_T01	GG	0|1	14.7925	TT	0|4	61	714.589	311.193	1117.99	3.59258	1.84502	0.00104832	up
1	262883879	C	exonic	GRMZM2G085116_T01	CA	0|1	13.3811	AA	0|4	86	714.589	311.193	1117.99	3.59258	1.84502	0.00104832	up
1	263264280	A	exonic	GRMZM2G097137_T01	AC	0|1	13.3811	CC	0|5	131	63.0328	105.611	20.4549	0.193682	-2.36824	0.00262167	down
1	263264328	A	exonic	GRMZM2G097137_T01	AG	0|1	13.3811	GG	0|5	135	63.0328	105.611	20.4549	0.193682	-2.36824	0.00262167	down
1	264229425	G	exonic	GRMZM2G123204_T01	AA	0|4	59	GG	0|2	3.91797	544.193	884.759	203.627	0.230149	-2.11936	0.000161138	down
1	264577857	G	exonic	GRMZM2G033787_T02	GC	0|1	13.3811	CC	0|6	161	2251.42	504.215	3998.62	7.93037	2.98739	2.46758e-08	up
1	264583934	G	exonic	GRMZM2G036505_T01	GC	0|1	4.23583	CC	0|4	78	319.007	510.943	127.071	0.248699	-2.00753	0.000693408	down
1	265019878	A	exonic	GRMZM2G346263_T03	AA	0|1	14.7925	CC	0|6	74	161.704	276.482	46.9253	0.169723	-2.55875	6.69906e-05	down
1	265019909	C	exonic	GRMZM2G346263_T03	CC	0|2	5.93025	GG	0|6	53	161.704	276.482	46.9253	0.169723	-2.55875	6.69906e-05	down
1	265020114	G	exonic	GRMZM2G346263_T03	TT	0|6	92	GT	1|3	9.6912	161.704	276.482	46.9253	0.169723	-2.55875	6.69906e-05	down
1	265020580	A	exonic	GRMZM2G346263_T03	CC	0|7	19.0739	GG	0|7	118	161.704	276.482	46.9253	0.169723	-2.55875	6.69906e-05	down
1	265020629	A	exonic	GRMZM2G346263_T03	AA	5|1	11.0949	AG	5|3	27.2414	161.704	276.482	46.9253	0.169723	-2.55875	6.69906e-05	down
1	265020635	T	exonic	GRMZM2G346263_T03	TC	2|3	23.4151	TT	4|2	29.1171	161.704	276.482	46.9253	0.169723	-2.55875	6.69906e-05	down
1	265020638	T	exonic	GRMZM2G346263_T03	TC	2|3	23.4151	TT	5|1	30.1353	161.704	276.482	46.9253	0.169723	-2.55875	6.69906e-05	down
1	266976245	G	exonic	GRMZM2G057374_T01	GG	0|1	12.9373	AA	0|3	33.6701	176.47	317.986	34.9537	0.109922	-3.18545	2.42293e-06	down
1	266976255	G	exonic	GRMZM2G057374_T01	GG	0|1	12.9373	AA	0|3	43.6685	176.47	317.986	34.9537	0.109922	-3.18545	2.42293e-06	down
1	266976300	T	exonic	GRMZM2G057374_T01	TT	0|1	12.9373	CC	0|5	99	176.47	317.986	34.9537	0.109922	-3.18545	2.42293e-06	down
1	266976330	G	exonic	GRMZM2G057374_T01	GG	0|1	12.9373	CC	0|7	142	176.47	317.986	34.9537	0.109922	-3.18545	2.42293e-06	down
1	267460640	T	exonic	GRMZM2G144346_T01	TA	0|1	4.23583	AA	0|7	152	1034.94	1876.58	193.306	0.10301	-3.27915	3.0647e-09	down
1	267460657	C	exonic	GRMZM2G144346_T01	CG	0|1	4.23583	GG	0|8	196	1034.94	1876.58	193.306	0.10301	-3.27915	3.0647e-09	down
1	267460735	T	exonic	GRMZM2G144346_T01	TC	0|1	4.23583	CC	0|6	136	1034.94	1876.58	193.306	0.10301	-3.27915	3.0647e-09	down
1	267962260	G	exonic	GRMZM2G024104_T01	GA	0|1	13.3811	AA	0|4	115	1336.35	304.171	2368.53	7.78686	2.96104	8.13623e-08	up
1	268805959	C	exonic	GRMZM2G137788_T01	CT	0|1	13.3811	TT	0|7	188	663.045	115.477	1210.61	10.4836	3.39006	1.51556e-09	up
1	270898565	G	exonic	GRMZM2G026780_T01	GA	0|1	13.3811	AA	0|5	119	779.161	1511.24	47.0862	0.0311574	-5.00428	6.13734e-05	down
1	271399354	G	exonic	GRMZM2G017709_T01	AA	0|2	43.6071	GA	1|3	64	44.8412	8.08612	81.5964	10.0909	3.33499	0.000297543	up
1	271980062	T	exonic	GRMZM2G141472_T01	TC	0|1	13.3811	CC	0|4	75	470.908	0.91647	940.899	1026.66	10.0037	1.27844e-05	up
1	272285575	C	exonic	GRMZM2G049349_T01	CT	0|1	13.3811	TT	0|3	74	2209.24	3980.78	437.695	0.109952	-3.18505	4.60706e-09	down
1	272287212	C	exonic	GRMZM2G049349_T01	CT	0|1	13.3811	TT	0|4	100	2209.24	3980.78	437.695	0.109952	-3.18505	4.60706e-09	down
1	272287258	A	exonic	GRMZM2G049349_T01	AG	0|1	13.3811	GG	0|6	159	2209.24	3980.78	437.695	0.109952	-3.18505	4.60706e-09	down
1	272622948	A	exonic	GRMZM2G082633_T01	GG	0|4	83	AA	0|1	2.45981	837.477	1444.38	230.577	0.159638	-2.64713	1.7407e-06	down
1	273166558	C	exonic	GRMZM2G396114_T01	CT	0|1	5.58414	TT	0|4	107	2651.9	1261.01	4042.8	3.20599	1.68077	0.00204158	up
1	273167041	T	exonic	GRMZM2G396114_T01	GG	0|4	111	TG	0|1	9.6729	2651.9	1261.01	4042.8	3.20599	1.68077	0.00204158	up
1	274949201	C	exonic	GRMZM2G018487_T01	TT	0|4	57	CC	0|0	0	135.051	26.5782	243.524	9.16251	3.19574	2.48784e-06	up
1	274949240	T	exonic	GRMZM2G018487_T01	GG	0|4	67	TG	0|1	11.4963	135.051	26.5782	243.524	9.16251	3.19574	2.48784e-06	up
1	274949243	T	exonic	GRMZM2G018487_T01	CC	0|4	67	TC	0|1	11.4963	135.051	26.5782	243.524	9.16251	3.19574	2.48784e-06	up
1	276276417	A	exonic	GRMZM2G010037_T01	AT	0|1	4.23583	TT	0|6	111	206.648	320.596	92.7	0.289149	-1.79011	0.0043211	down
1	276276420	G	exonic	GRMZM2G010037_T01	GT	0|1	4.23583	TT	0|6	113	206.648	320.596	92.7	0.289149	-1.79011	0.0043211	down
1	276276438	G	exonic	GRMZM2G010037_T01	GC	0|1	4.23583	CC	0|6	103	206.648	320.596	92.7	0.289149	-1.79011	0.0043211	down
1	276883467	T	exonic	GRMZM2G421491_T01	TC	0|1	11.4963	CC	0|7	144	3527.25	6532.08	522.407	0.0799755	-3.6443	2.19766e-11	down
1	276884146	G	exonic	GRMZM2G421491_T01	TT	0|4	109	GG	0|1	3.43761	3527.25	6532.08	522.407	0.0799755	-3.6443	2.19766e-11	down
1	277060780	T	exonic	GRMZM2G057935_T01	TT	6|1	25.8459	TA	2|2	17.4537	1220.16	649.931	1790.38	2.75473	1.46191	0.00808584	up
1	277060786	C	exonic	GRMZM2G057935_T01	CC	5|1	23.387	CA	3|2	17.2767	1220.16	649.931	1790.38	2.75473	1.46191	0.00808584	up
1	278092646	T	exonic	GRMZM2G031138_T01	TC	0|1	13.3811	CC	0|4	118	291.708	462.696	120.72	0.260906	-1.9384	0.00112664	down
1	278092820	T	exonic	GRMZM2G031138_T01	TG	0|1	13.3811	GG	0|6	166	291.708	462.696	120.72	0.260906	-1.9384	0.00112664	down
1	278672050	C	exonic	GRMZM2G008072_T01	CG	0|1	13.3811	GG	0|8	196	20.9995	39.0757	2.92329	0.074811	-3.74061	0.00293654	down
1	278673405	T	exonic	GRMZM2G008072_T01	TT	0|0	0	CC	0|3	82	20.9995	39.0757	2.92329	0.074811	-3.74061	0.00293654	down
1	280772420	C	exonic	GRMZM2G164558_T01	CG	2|2	35.2287	GG	1|6	133	14996.9	26900.2	3093.54	0.115001	-3.12028	0.00160631	down
1	280772431	A	exonic	GRMZM2G164558_T01	AC	3|3	35.3221	AA	5|0	999	14996.9	26900.2	3093.54	0.115001	-3.12028	0.00160631	down
1	280772519	C	exonic	GRMZM2G164558_T01	CG	4|2	18.8723	CC	7|1	29.7481	14996.9	26900.2	3093.54	0.115001	-3.12028	0.00160631	down
1	281175428	T	exonic	AC234157.1_FGT002	GG	0|1	11.9226	TG	1|3	74	762.373	1255.2	269.546	0.214744	-2.21931	0.00736254	down
1	281273049	A	exonic	GRMZM2G038301_T01	AA	5|0	999	AG	1|4	82	720.643	1268.12	173.161	0.136549	-2.87251	2.4639e-07	down
1	281274727	A	exonic	GRMZM2G038301_T01	AA	3|0	134	AC	3|4	90	720.643	1268.12	173.161	0.136549	-2.87251	2.4639e-07	down
1	281894256	G	exonic	GRMZM2G135447_T01	TT	0|2	31.3379	GT	3|4	77	105.444	173.123	37.7647	0.218138	-2.19668	0.00164131	down
1	281894725	G	exonic	GRMZM2G135447_T01	GG	5|0	999	GA	2|2	19.369	105.444	173.123	37.7647	0.218138	-2.19668	0.00164131	down
1	282813151	C	exonic	GRMZM2G068179_T02	CC	4|0	999	CG	3|4	97	808.489	1432.53	184.443	0.128753	-2.95733	8.22035e-08	down
1	282813406	T	exonic	GRMZM2G068179_T02	TT	5|0	999	TC	2|3	52	808.489	1432.53	184.443	0.128753	-2.95733	8.22035e-08	down
1	283159960	C	exonic	GRMZM2G065214_T01	CC	2|0	93	CT	3|2	19.2203	789.861	1460.77	118.954	0.0814326	-3.61825	1.49112e-10	down
1	283159984	T	exonic	GRMZM2G065214_T01	TT	2|0	97	TG	3|2	19.3091	789.861	1460.77	118.954	0.0814326	-3.61825	1.49112e-10	down
1	283160747	A	exonic	GRMZM2G065214_T01	AA	1|0	71	AG	5|4	78	789.861	1460.77	118.954	0.0814326	-3.61825	1.49112e-10	down
1	283160801	C	exonic	GRMZM2G065214_T01	CC	1|0	71	CA	1|4	69	789.861	1460.77	118.954	0.0814326	-3.61825	1.49112e-10	down
1	283160932	C	exonic	GRMZM2G065214_T01	CC	2|0	105	CT	6|2	5.26352	789.861	1460.77	118.954	0.0814326	-3.61825	1.49112e-10	down
1	283161483	G	exonic	GRMZM2G065214_T01	GG	2|0	105	GA	1|3	56	789.861	1460.77	118.954	0.0814326	-3.61825	1.49112e-10	down
1	283161501	A	exonic	GRMZM2G065214_T01	AA	3|0	122	AG	1|3	18.9309	789.861	1460.77	118.954	0.0814326	-3.61825	1.49112e-10	down
1	283161505	C	exonic	GRMZM2G065214_T01	CC	3|0	119	CT	1|3	18.8913	789.861	1460.77	118.954	0.0814326	-3.61825	1.49112e-10	down
1	283672802	T	exonic	GRMZM2G065374_T01	TT	1|0	71	TC	2|3	17.4387	643.601	1104.58	182.62	0.16533	-2.59658	3.14411e-06	down
1	283673381	G	exonic	GRMZM2G065374_T01	TT	0|3	72	GG	6|0	999	643.601	1104.58	182.62	0.16533	-2.59658	3.14411e-06	down
1	283673993	C	exonic	GRMZM2G065374_T01	TT	0|2	27.6142	CT	4|2	23.3326	643.601	1104.58	182.62	0.16533	-2.59658	3.14411e-06	down
1	283674009	A	exonic	GRMZM2G065374_T01	AA	2|0	104	AC	2|4	49.3128	643.601	1104.58	182.62	0.16533	-2.59658	3.14411e-06	down
1	283674432	T	exonic	GRMZM2G065374_T01	TT	2|0	105	TA	1|2	27.7142	643.601	1104.58	182.62	0.16533	-2.59658	3.14411e-06	down
1	283675056	G	exonic	GRMZM2G065374_T01	GG	2|0	105	GT	4|2	29.031	643.601	1104.58	182.62	0.16533	-2.59658	3.14411e-06	down
1	284077186	C	exonic	GRMZM2G038494_T01	CC	5|0	999	CT	4|2	26.8267	122.062	190.591	53.5331	0.280879	-1.83198	0.00802651	down
1	284082243	G	exonic	GRMZM2G038964_T02	AA	0|4	94	GA	1|6	111	961.785	157.397	1766.17	11.2211	3.48815	2.50963e-10	up
1	285142705	A	exonic	GRMZM2G058261_T01	GG	0|3	49.6684	AG	0|1	11.4963	423.976	647.182	200.771	0.310223	-1.68862	0.00379743	down
1	285881611	A	exonic	GRMZM2G433557_T02	AA	5|0	999	AG	4|2	30.7351	228.8	56.8418	400.759	7.05043	2.81771	1.81591e-06	up
1	285882006	A	exonic	GRMZM2G433557_T02	AA	5|0	999	AG	2|4	94	228.8	56.8418	400.759	7.05043	2.81771	1.81591e-06	up
1	285882213	T	exonic	GRMZM2G433557_T02	TT	4|0	999	TC	2|5	91	228.8	56.8418	400.759	7.05043	2.81771	1.81591e-06	up
1	285882217	G	exonic	GRMZM2G433557_T02	GG	3|0	154	GT	3|5	101	228.8	56.8418	400.759	7.05043	2.81771	1.81591e-06	up
1	285882302	G	exonic	GRMZM2G433557_T02	GG	4|0	999	GA	3|3	34.4018	228.8	56.8418	400.759	7.05043	2.81771	1.81591e-06	up
1	285886595	A	exonic	GRMZM2G433557_T02	AA	4|0	999	AT	1|3	6.46745	228.8	56.8418	400.759	7.05043	2.81771	1.81591e-06	up
1	286051902	G	exonic	GRMZM2G329181_T03	GG	1|0	62	GC	2|2	30.4053	157.081	0	314.162	Inf	Inf	0.000256612	up
1	286052547	T	exonic	GRMZM2G329181_T03	CC	0|3	74	TT	4|1	10.9908	157.081	0	314.162	Inf	Inf	0.000256612	up
1	286052640	C	exonic	GRMZM2G329181_T03	TT	0|6	145	CC	2|0	111	157.081	0	314.162	Inf	Inf	0.000256612	up
1	286193046	T	exonic	GRMZM2G121228_T01	CC	0|5	127	TT	2|1	12.5156	108.433	0	216.865	Inf	Inf	5.21939e-06	up
1	286193086	T	exonic	GRMZM2G121228_T01	CC	0|4	96	TT	2|1	12.6302	108.433	0	216.865	Inf	Inf	5.21939e-06	up
1	286193110	A	exonic	GRMZM2G121228_T01	GG	0|4	79	AG	1|3	61	108.433	0	216.865	Inf	Inf	5.21939e-06	up
1	286194433	G	exonic	GRMZM2G121228_T01	AA	0|6	137	GA	2|5	112	108.433	0	216.865	Inf	Inf	5.21939e-06	up
1	286196225	C	exonic	GRMZM2G121228_T01	TT	0|3	80	CT	1|4	87	108.433	0	216.865	Inf	Inf	5.21939e-06	up
1	286196226	G	exonic	GRMZM2G121228_T01	TT	0|3	83	GT	1|5	105	108.433	0	216.865	Inf	Inf	5.21939e-06	up
1	286243044	G	exonic	GRMZM2G174136_T01	GG	4|0	999	GA	4|4	64	822.371	312.368	1332.38	4.26541	2.09268	0.0013673	up
1	286245230	T	exonic	GRMZM2G174136_T01	TT	2|0	89	TC	5|3	61	822.371	312.368	1332.38	4.26541	2.09268	0.0013673	up
1	286577611	G	exonic	GRMZM2G141473_T01	AA	0|4	112	GA	1|2	36.7768	6295.67	3071.57	9519.77	3.09931	1.63195	0.00275022	up
1	286579028	G	exonic	GRMZM2G141473_T01	GG	5|0	999	GA	1|2	36.8493	6295.67	3071.57	9519.77	3.09931	1.63195	0.00275022	up
1	286579234	A	exonic	GRMZM2G141473_T01	AA	4|0	148	AG	2|2	26.4089	6295.67	3071.57	9519.77	3.09931	1.63195	0.00275022	up
1	286579288	G	exonic	GRMZM2G141473_T01	TT	0|3	44.6685	GG	2|1	14.911	6295.67	3071.57	9519.77	3.09931	1.63195	0.00275022	up
1	286580079	C	exonic	GRMZM2G141473_T01	TT	0|4	104	CT	1|4	89	6295.67	3071.57	9519.77	3.09931	1.63195	0.00275022	up
1	286581061	G	exonic	GRMZM2G141473_T01	GG	3|0	154	GA	4|2	28.7793	6295.67	3071.57	9519.77	3.09931	1.63195	0.00275022	up
1	286581239	G	exonic	GRMZM2G141473_T01	AA	0|4	114	GG	4|1	10.5602	6295.67	3071.57	9519.77	3.09931	1.63195	0.00275022	up
1	286581470	A	exonic	GRMZM2G141473_T01	GG	0|4	98	AG	6|2	8.33557	6295.67	3071.57	9519.77	3.09931	1.63195	0.00275022	up
1	286581704	T	exonic	GRMZM2G141473_T01	CC	0|3	46.6684	TC	4|2	5.98412	6295.67	3071.57	9519.77	3.09931	1.63195	0.00275022	up
1	286581790	C	exonic	GRMZM2G141473_T01	GG	0|4	68	CC	3|1	13.2376	6295.67	3071.57	9519.77	3.09931	1.63195	0.00275022	up
1	287775428	G	exonic	GRMZM2G074356_T01	CC	0|4	111	GG	2|1	6.39151	1911.37	15.4173	3807.32	246.951	7.94808	1.96429e-05	up
1	288052818	C	exonic	GRMZM2G080034_T03	CC	3|0	134	CG	4|2	21.7404	68.3137	14.132	122.495	8.66794	3.11569	0.00410356	up
1	288052845	A	exonic	GRMZM2G080034_T03	AA	2|0	108	AG	3|3	55	68.3137	14.132	122.495	8.66794	3.11569	0.00410356	up
1	288052875	C	exonic	GRMZM2G080034_T03	CC	2|0	105	CT	3|3	48.3953	68.3137	14.132	122.495	8.66794	3.11569	0.00410356	up
1	288053058	A	exonic	GRMZM2G080034_T03	AA	3|0	126	AG	1|2	8.92044	68.3137	14.132	122.495	8.66794	3.11569	0.00410356	up
1	288053390	C	exonic	GRMZM2G080034_T03	GG	0|2	47.3349	CG	4|2	29.9938	68.3137	14.132	122.495	8.66794	3.11569	0.00410356	up
1	288053538	C	exonic	GRMZM2G080034_T03	CC	2|0	105	CA	2|2	22.3848	68.3137	14.132	122.495	8.66794	3.11569	0.00410356	up
1	288053541	G	exonic	GRMZM2G080034_T03	GG	2|0	105	GA	2|2	22.3848	68.3137	14.132	122.495	8.66794	3.11569	0.00410356	up
1	288083724	G	exonic	GRMZM2G141244_T01	GG	2|0	61	GA	1|2	3.29299	51.3739	0.35574	102.392	287.828	8.16906	1.96812e-11	up
1	288083725	G	exonic	GRMZM2G141244_T01	GG	2|0	61	GA	1|2	3.29299	51.3739	0.35574	102.392	287.828	8.16906	1.96812e-11	up
1	288083921	G	exonic	GRMZM2G141244_T01	GC	0|1	4.23583	CC	0|4	63	51.3739	0.35574	102.392	287.828	8.16906	1.96812e-11	up
1	288083987	C	exonic	GRMZM2G141244_T01	AA	0|2	36.6078	CA	1|3	17.1809	51.3739	0.35574	102.392	287.828	8.16906	1.96812e-11	up
1	288084353	C	exonic	GRMZM2G141244_T01	TT	0|3	62	CT	3|3	34.1939	51.3739	0.35574	102.392	287.828	8.16906	1.96812e-11	up
1	288084368	C	exonic	GRMZM2G141244_T01	TT	0|3	64	CT	3|3	20.4039	51.3739	0.35574	102.392	287.828	8.16906	1.96812e-11	up
1	288084410	G	exonic	GRMZM2G141244_T01	CC	0|3	54	GC	3|2	12.6475	51.3739	0.35574	102.392	287.828	8.16906	1.96812e-11	up
1	288085900	A	exonic	GRMZM2G141244_T01	AA	0|1	14.7925	AG	2|2	6.50417	51.3739	0.35574	102.392	287.828	8.16906	1.96812e-11	up
1	288085908	C	exonic	GRMZM2G141244_T01	CC	1|0	42.5869	CT	2|2	9.86946	51.3739	0.35574	102.392	287.828	8.16906	1.96812e-11	up
1	288085959	G	exonic	GRMZM2G141244_T01	GG	2|0	82	GA	2|2	19.3909	51.3739	0.35574	102.392	287.828	8.16906	1.96812e-11	up
1	288085975	T	exonic	GRMZM2G141244_T01	AA	0|2	22.3599	TA	2|2	24.4188	51.3739	0.35574	102.392	287.828	8.16906	1.96812e-11	up
1	288257430	A	exonic	GRMZM2G015892_T01	CC	0|4	80	AA	1|1	24.8986	45.9563	1.15839	90.7543	78.3454	6.29178	0.000206397	up
1	288339966	C	exonic	GRMZM2G046163_T01	CC	1|1	3.94048	CT	2|2	34.4307	39.1437	1.20965	77.0777	63.7189	5.99365	0.00720157	up
1	288466607	A	exonic	GRMZM5G809195_T01	AA	4|0	999	AT	1|4	61	4453.1	104.915	8801.29	83.8897	6.39042	5.72296e-27	up
1	288767728	G	exonic	GRMZM2G164082_T01	GG	4|0	138	GC	3|2	26.352	30.1196	52.7769	7.46234	0.141394	-2.82221	0.00793855	down
1	288768449	G	exonic	GRMZM2G164082_T01	AA	0|4	121	GG	1|0	71	30.1196	52.7769	7.46234	0.141394	-2.82221	0.00793855	down
1	288927689	A	exonic	GRMZM2G311961_T01	AA	4|0	999	AG	1|2	12.5187	443.938	742.48	145.396	0.195825	-2.35236	3.89145e-05	down
1	288929156	C	exonic	GRMZM2G311961_T01	CC	9|0	999	CT	4|3	57	443.938	742.48	145.396	0.195825	-2.35236	3.89145e-05	down
1	288929719	A	exonic	GRMZM2G311961_T01	AA	5|0	999	AG	3|2	15.3041	443.938	742.48	145.396	0.195825	-2.35236	3.89145e-05	down
1	288934554	G	exonic	GRMZM2G312091_T01	AA	0|2	37.3355	GA	2|2	18.466	203.231	334.561	71.9016	0.214913	-2.21817	0.000382512	down
1	288935790	G	exonic	GRMZM2G312091_T01	GC	5|2	23.9009	GG	13|0	999	203.231	334.561	71.9016	0.214913	-2.21817	0.000382512	down
1	288935808	T	exonic	GRMZM2G312091_T01	TT	7|0	999	TA	9|3	20.9721	203.231	334.561	71.9016	0.214913	-2.21817	0.000382512	down
1	288935825	C	exonic	GRMZM2G312091_T01	CT	5|2	21.7766	CC	14|0	999	203.231	334.561	71.9016	0.214913	-2.21817	0.000382512	down
1	288936019	C	exonic	GRMZM2G312091_T01	CC	11|0	999	CT	8|3	37.1288	203.231	334.561	71.9016	0.214913	-2.21817	0.000382512	down
1	288936190	G	exonic	GRMZM2G312091_T01	GA	2|2	3.15638	GG	10|2	5.71818	203.231	334.561	71.9016	0.214913	-2.21817	0.000382512	down
1	288937192	C	exonic	GRMZM2G312091_T01	CC	0|1	6.46028	TT	0|10	157	203.231	334.561	71.9016	0.214913	-2.21817	0.000382512	down
1	288937249	T	exonic	GRMZM2G312091_T01	TT	1|2	2.11601	TC	6|2	3.7667	203.231	334.561	71.9016	0.214913	-2.21817	0.000382512	down
1	288937270	C	exonic	GRMZM2G312091_T01	CC	2|2	6.64153	CT	4|4	52	203.231	334.561	71.9016	0.214913	-2.21817	0.000382512	down
1	288937285	C	exonic	GRMZM2G312091_T01	CC	1|2	2.11601	CT	6|2	3.68599	203.231	334.561	71.9016	0.214913	-2.21817	0.000382512	down
1	288937909	C	exonic	GRMZM2G312091_T01	TT	0|4	78	CC	2|1	23.4787	203.231	334.561	71.9016	0.214913	-2.21817	0.000382512	down
1	289306790	C	exonic	GRMZM2G049912_T01	CG	0|1	13.3811	GG	0|4	111	536.021	241.661	830.381	3.43613	1.78079	0.00178493	up
1	289308057	T	exonic	GRMZM2G049912_T01	AA	0|6	155	TT	1|1	7.46304	536.021	241.661	830.381	3.43613	1.78079	0.00178493	up
1	289308249	T	exonic	GRMZM2G049912_T01	GG	0|3	93	TG	0|1	11.4963	536.021	241.661	830.381	3.43613	1.78079	0.00178493	up
1	289857475	G	exonic	GRMZM2G168833_T01	CC	0|2	31.3379	GC	2|2	27.4092	8217.28	3995.9	12438.7	3.11286	1.63824	0.00217039	up
1	289857956	C	exonic	GRMZM2G168833_T01	CC	3|0	128	CT	2|3	32.3808	8217.28	3995.9	12438.7	3.11286	1.63824	0.00217039	up
1	289858660	C	exonic	GRMZM2G168833_T01	CC	4|0	154	CG	3|2	30.2871	8217.28	3995.9	12438.7	3.11286	1.63824	0.00217039	up
1	290207345	C	exonic	GRMZM2G349062_T01	CC	1|0	71	CT	3|2	7.70079	1604.99	2747.82	462.171	0.168196	-2.57179	1.69917e-06	down
1	290207887	T	exonic	GRMZM2G349062_T01	CC	0|3	87	TC	2|2	45.3949	1604.99	2747.82	462.171	0.168196	-2.57179	1.69917e-06	down
1	290208731	T	exonic	GRMZM2G349062_T01	CC	0|3	75	TC	2|6	120	1604.99	2747.82	462.171	0.168196	-2.57179	1.69917e-06	down
1	290208742	G	exonic	GRMZM2G349062_T01	GG	2|0	97	GA	6|4	56	1604.99	2747.82	462.171	0.168196	-2.57179	1.69917e-06	down
1	290208956	C	exonic	GRMZM2G349062_T01	CT	3|3	3.64587	CC	5|0	999	1604.99	2747.82	462.171	0.168196	-2.57179	1.69917e-06	down
1	290208979	C	exonic	GRMZM2G349062_T01	CT	1|3	25.0777	CC	4|0	999	1604.99	2747.82	462.171	0.168196	-2.57179	1.69917e-06	down
1	290208990	T	exonic	GRMZM2G349062_T01	TC	1|3	24.8892	TT	3|0	146	1604.99	2747.82	462.171	0.168196	-2.57179	1.69917e-06	down
1	290209110	C	exonic	GRMZM2G349062_T01	CT	3|4	43.3912	CC	6|3	3.5622	1604.99	2747.82	462.171	0.168196	-2.57179	1.69917e-06	down
1	290209244	G	exonic	GRMZM2G349062_T01	GA	4|2	7.2917	GG	6|0	999	1604.99	2747.82	462.171	0.168196	-2.57179	1.69917e-06	down
1	290209247	C	exonic	GRMZM2G349062_T01	CT	4|2	7.24	CC	6|0	999	1604.99	2747.82	462.171	0.168196	-2.57179	1.69917e-06	down
1	290209305	G	exonic	GRMZM2G349062_T01	GA	4|2	7.34375	GG	4|0	999	1604.99	2747.82	462.171	0.168196	-2.57179	1.69917e-06	down
1	290274103	C	exonic	GRMZM2G009901_T01	AA	0|2	54	CA	3|2	30.2158	151.797	252.814	50.7802	0.20086	-2.31574	0.000343962	down
1	290274357	G	exonic	GRMZM2G009901_T01	AA	0|3	81	GA	1|2	39.902	151.797	252.814	50.7802	0.20086	-2.31574	0.000343962	down
1	290274714	T	exonic	GRMZM2G009901_T01	CC	0|1	15.7512	TC	4|3	13.7216	151.797	252.814	50.7802	0.20086	-2.31574	0.000343962	down
1	290274735	C	exonic	GRMZM2G009901_T01	CC	0|0	0	CG	5|3	4.80727	151.797	252.814	50.7802	0.20086	-2.31574	0.000343962	down
1	290467703	C	exonic	GRMZM2G161306_T01	CC	4|0	999	CT	1|3	58	1805.87	3232.44	379.299	0.117342	-3.09121	0.000225313	down
1	290668834	G	exonic	GRMZM2G111642_T01	TT	0|6	174	GG	1|0	80	875.397	333.393	1417.4	4.25144	2.08795	0.000168633	up
1	290671956	G	exonic	GRMZM2G111642_T01	GG	3|0	154	GA	4|3	42.1518	875.397	333.393	1417.4	4.25144	2.08795	0.000168633	up
1	290930698	G	exonic	GRMZM2G402675_T01	GG	3|0	144	GT	4|5	90	281.356	435.011	127.701	0.293558	-1.76828	0.00353556	down
1	291187069	G	exonic	GRMZM2G138265_T01	TT	0|4	115	GT	5|2	23.447	16.3282	0	32.6565	Inf	Inf	3.82726e-05	up
1	291187143	G	exonic	GRMZM2G138265_T01	AA	0|2	41.3351	GA	5|5	114	16.3282	0	32.6565	Inf	Inf	3.82726e-05	up
1	291386334	A	exonic	GRMZM2G064503_T01	GG	0|7	191	AA	3|1	7.87763	18.4725	1.78168	35.1633	19.7361	4.30276	0.00200028	up
1	291388222	A	exonic	GRMZM2G064503_T01	CC	0|2	48.607	AC	1|3	65	18.4725	1.78168	35.1633	19.7361	4.30276	0.00200028	up
1	291388527	T	exonic	GRMZM2G064503_T01	AA	0|2	47.3349	TA	5|4	63	18.4725	1.78168	35.1633	19.7361	4.30276	0.00200028	up
1	291388701	T	exonic	GRMZM2G064503_T01	CC	0|4	103	TC	6|3	39.8676	18.4725	1.78168	35.1633	19.7361	4.30276	0.00200028	up
1	291801014	G	exonic	GRMZM2G127404_T01	CC	0|4	85	GC	1|2	12.5187	577.516	39.3962	1115.64	28.3184	4.82367	0.000822	up
1	291801141	G	exonic	GRMZM2G127404_T01	TT	0|4	121	GG	2|0	93	577.516	39.3962	1115.64	28.3184	4.82367	0.000822	up
1	291801752	C	exonic	GRMZM2G127404_T01	CC	6|0	999	CT	2|2	28.3628	577.516	39.3962	1115.64	28.3184	4.82367	0.000822	up
1	292225618	G	exonic	GRMZM2G160304_T03	GG	2|0	114	GA	3|4	88	36.0947	2.40794	69.7815	28.9797	4.85697	8.06094e-06	up
1	292594637	C	exonic	GRMZM2G139250_T02	TT	0|3	27.4895	CT	2|4	40.3112	164.605	70.9338	258.275	3.64107	1.86436	0.00377679	up
1	292594668	C	exonic	GRMZM2G139250_T02	TT	0|5	76	CT	1|4	28.7031	164.605	70.9338	258.275	3.64107	1.86436	0.00377679	up
1	292594713	C	exonic	GRMZM2G139250_T02	TT	0|6	107	CC	4|3	5.30458	164.605	70.9338	258.275	3.64107	1.86436	0.00377679	up
1	292594720	A	exonic	GRMZM2G139250_T02	CC	0|5	76	AC	4|4	59	164.605	70.9338	258.275	3.64107	1.86436	0.00377679	up
1	292594833	T	exonic	GRMZM2G139250_T02	CC	0|4	54	TC	3|3	44.2903	164.605	70.9338	258.275	3.64107	1.86436	0.00377679	up
1	292595009	G	exonic	GRMZM2G139250_T02	TT	0|5	116	GT	2|2	24.4083	164.605	70.9338	258.275	3.64107	1.86436	0.00377679	up
1	292606730	A	exonic	GRMZM5G826911_T01	TT	0|5	125	AT	1|2	39.4085	895.941	276.412	1515.47	5.48265	2.45487	5.99137e-06	up
1	292873773	T	exonic	GRMZM2G073155_T01	CC	0|2	41.3351	TC	1|3	47.6063	2117.21	2.77504	4231.64	1524.89	10.5745	1.7611e-06	up
1	292873781	C	exonic	GRMZM2G073155_T01	AA	0|2	40.6073	CA	1|3	53	2117.21	2.77504	4231.64	1524.89	10.5745	1.7611e-06	up
1	292873929	T	exonic	GRMZM2G073155_T01	TT	2|0	112	TC	2|3	29.3408	2117.21	2.77504	4231.64	1524.89	10.5745	1.7611e-06	up
1	293242621	T	exonic	GRMZM2G060702_T02	TT	5|0	999	TC	3|3	42.3379	3087.29	1354.41	4820.16	3.55885	1.83141	0.000725294	up
1	293407086	G	exonic	GRMZM2G017470_T01	GG	5|0	999	CC	0|4	96	53.553	87.7788	19.3272	0.220181	-2.18324	0.00966338	down
1	294011821	A	exonic	GRMZM2G093210_T01	AG	0|1	13.3811	GG	0|5	127	97.1561	167.564	26.7477	0.159626	-2.64723	0.000178189	down
1	294012343	G	exonic	GRMZM2G093210_T01	CC	0|4	81	GG	1|1	3.09833	97.1561	167.564	26.7477	0.159626	-2.64723	0.000178189	down
1	294012412	T	exonic	GRMZM2G093210_T01	CC	0|2	26.7796	TT	0|1	14.7925	97.1561	167.564	26.7477	0.159626	-2.64723	0.000178189	down
1	294012444	C	exonic	GRMZM2G093210_T01	TT	0|3	53	CC	0|1	14.7925	97.1561	167.564	26.7477	0.159626	-2.64723	0.000178189	down
1	294714994	C	exonic	GRMZM2G156937_T01	CC	3|0	125	CA	1|3	70	122.358	216.994	27.7211	0.127751	-2.9686	0.000188925	down
1	294715011	G	exonic	GRMZM2G156937_T01	GG	4|0	157	GC	2|3	51	122.358	216.994	27.7211	0.127751	-2.9686	0.000188925	down
1	295100994	G	exonic	GRMZM2G139123_T01	GG	3|0	134	GT	2|2	10.7671	1370.91	2381.9	359.917	0.151105	-2.72637	4.81891e-07	down
1	295100998	G	exonic	GRMZM2G139123_T01	GG	3|0	130	GA	2|2	10.7804	1370.91	2381.9	359.917	0.151105	-2.72637	4.81891e-07	down
1	295101183	A	exonic	GRMZM2G139123_T01	AA	1|0	71	AG	2|3	34.3765	1370.91	2381.9	359.917	0.151105	-2.72637	4.81891e-07	down
1	295101206	A	exonic	GRMZM2G139123_T01	AA	1|0	57	AC	1|3	42.4284	1370.91	2381.9	359.917	0.151105	-2.72637	4.81891e-07	down
1	295101219	A	exonic	GRMZM2G139123_T01	AA	1|0	67	AG	1|2	22.0559	1370.91	2381.9	359.917	0.151105	-2.72637	4.81891e-07	down
1	295187254	T	exonic	AC198418.3_FGT005	CC	0|5	133	TC	2|5	96	2302.37	4061.18	543.555	0.133842	-2.9014	1.25806e-05	down
1	295189047	C	exonic	AC198418.3_FGT005	TT	0|4	98	CT	3|6	122	2302.37	4061.18	543.555	0.133842	-2.9014	1.25806e-05	down
1	295189998	T	exonic	AC198418.3_FGT005	CC	0|4	97	TT	2|1	3.59798	2302.37	4061.18	543.555	0.133842	-2.9014	1.25806e-05	down
1	295269354	G	exonic	AC198418.3_FGT005	GG	7|0	999	GA	3|2	12.2208	2302.37	4061.18	543.555	0.133842	-2.9014	1.25806e-05	down
1	295269389	G	exonic	AC198418.3_FGT005	GG	8|0	999	GC	2|3	36.3978	2302.37	4061.18	543.555	0.133842	-2.9014	1.25806e-05	down
1	295389455	T	exonic	GRMZM5G882418_T02	TT	6|0	999	TG	1|3	58	97.6248	31.6241	163.626	5.17407	2.3713	0.000942292	up
1	295389756	A	exonic	GRMZM5G882418_T02	AA	5|0	999	AG	3|4	92	97.6248	31.6241	163.626	5.17407	2.3713	0.000942292	up
1	295390677	C	exonic	GRMZM5G882418_T02	CC	3|0	126	CT	2|3	67	97.6248	31.6241	163.626	5.17407	2.3713	0.000942292	up
1	295391671	A	exonic	GRMZM5G882418_T02	AA	4|0	157	AG	1|4	74	97.6248	31.6241	163.626	5.17407	2.3713	0.000942292	up
1	295391735	G	exonic	GRMZM5G882418_T02	GG	4|0	157	GA	1|4	85	97.6248	31.6241	163.626	5.17407	2.3713	0.000942292	up
1	295391825	G	exonic	GRMZM5G882418_T02	GG	3|0	137	GA	1|3	39.6246	97.6248	31.6241	163.626	5.17407	2.3713	0.000942292	up
1	295391882	C	exonic	GRMZM5G882418_T02	CC	2|0	105	CA	2|4	92	97.6248	31.6241	163.626	5.17407	2.3713	0.000942292	up
1	295669035	G	exonic	GRMZM2G458349_T01	GG	2|0	108	GA	4|2	20.8534	866.157	0.535098	1731.78	3236.38	11.6602	8.83048e-15	up
1	295669359	T	exonic	GRMZM2G458349_T01	TT	3|0	111	CC	0|5	123	866.157	0.535098	1731.78	3236.38	11.6602	8.83048e-15	up
1	295669368	C	exonic	GRMZM2G458349_T01	CC	3|0	146	TT	0|5	100	866.157	0.535098	1731.78	3236.38	11.6602	8.83048e-15	up
1	295669401	G	exonic	GRMZM2G458349_T01	GG	3|0	142	GA	2|2	10.686	866.157	0.535098	1731.78	3236.38	11.6602	8.83048e-15	up
1	295804158	T	exonic	GRMZM2G369432_T01	TT	1|0	62	TC	1|3	56	2706.57	3.01696	5410.13	1793.24	10.8084	1.7088e-06	up
1	295804159	T	exonic	GRMZM2G369432_T01	TT	1|0	67	TC	1|3	48.5882	2706.57	3.01696	5410.13	1793.24	10.8084	1.7088e-06	up
1	295804569	T	exonic	GRMZM2G369432_T01	TT	5|0	999	TG	1|2	19.3719	2706.57	3.01696	5410.13	1793.24	10.8084	1.7088e-06	up
1	295968494	C	exonic	GRMZM2G058089_T02	CC	3|0	146	CT	4|2	14.7594	42.3377	13.4199	71.2554	5.30967	2.40862	0.00939107	up
1	295968998	G	exonic	GRMZM2G058089_T02	GG	4|0	999	GT	1|2	26.1476	42.3377	13.4199	71.2554	5.30967	2.40862	0.00939107	up
1	295969666	A	exonic	GRMZM2G058089_T02	AA	5|0	999	AG	1|6	126	42.3377	13.4199	71.2554	5.30967	2.40862	0.00939107	up
1	295969796	G	exonic	GRMZM2G058089_T02	GG	7|0	999	GT	3|2	23.1386	42.3377	13.4199	71.2554	5.30967	2.40862	0.00939107	up
1	295970930	T	exonic	GRMZM2G058089_T02	TT	3|0	146	TG	2|4	59	42.3377	13.4199	71.2554	5.30967	2.40862	0.00939107	up
1	295970932	G	exonic	GRMZM2G058089_T02	GG	3|0	146	GC	2|5	82	42.3377	13.4199	71.2554	5.30967	2.40862	0.00939107	up
1	295970992	C	exonic	GRMZM2G058089_T02	CC	3|0	146	CT	3|5	81	42.3377	13.4199	71.2554	5.30967	2.40862	0.00939107	up
1	295971021	T	exonic	GRMZM2G058089_T02	TT	4|0	999	TG	2|5	68	42.3377	13.4199	71.2554	5.30967	2.40862	0.00939107	up
1	295971441	C	exonic	GRMZM2G058089_T02	CC	2|0	105	CG	3|2	33.3677	42.3377	13.4199	71.2554	5.30967	2.40862	0.00939107	up
1	296077311	C	exonic	GRMZM2G053916_T01	CC	1|0	67	CT	4|3	45.4042	674.127	348.224	1000.03	2.8718	1.52196	0.00770883	up
1	296077571	G	exonic	GRMZM2G053916_T01	GG	4|0	999	GA	2|2	16.4897	674.127	348.224	1000.03	2.8718	1.52196	0.00770883	up
1	296081100	T	exonic	GRMZM2G053916_T01	TT	4|0	999	TC	3|5	95	674.127	348.224	1000.03	2.8718	1.52196	0.00770883	up
1	296081313	C	exonic	GRMZM2G053916_T01	CC	4|0	999	CT	3|2	28.197	674.127	348.224	1000.03	2.8718	1.52196	0.00770883	up
1	296334796	G	exonic	GRMZM2G113137_T01	GG	7|0	999	GC	1|3	61	2469.54	977.73	3961.36	4.05159	2.01849	0.000167016	up
1	296334896	C	exonic	GRMZM2G113137_T01	CC	4|0	999	CG	1|2	34.0072	2469.54	977.73	3961.36	4.05159	2.01849	0.000167016	up
1	296335075	C	exonic	GRMZM2G113137_T01	TT	0|2	17.4141	CT	2|2	33.4053	2469.54	977.73	3961.36	4.05159	2.01849	0.000167016	up
1	296335338	G	exonic	GRMZM2G113137_T01	AA	0|4	91	GG	4|0	999	2469.54	977.73	3961.36	4.05159	2.01849	0.000167016	up
1	296336515	A	exonic	GRMZM2G113137_T01	AA	2|0	105	AG	1|2	32.4533	2469.54	977.73	3961.36	4.05159	2.01849	0.000167016	up
1	296336838	A	exonic	GRMZM2G113137_T01	AA	1|0	67	AG	7|2	18.9176	2469.54	977.73	3961.36	4.05159	2.01849	0.000167016	up
1	296337513	A	exonic	GRMZM2G113137_T01	AA	2|0	85	AC	1|5	123	2469.54	977.73	3961.36	4.05159	2.01849	0.000167016	up
1	296338050	A	exonic	GRMZM2G113137_T01	AA	3|0	137	AG	3|2	25.4135	2469.54	977.73	3961.36	4.05159	2.01849	0.000167016	up
1	296338621	G	exonic	GRMZM2G113137_T01	CC	0|4	86	GC	2|2	32.4064	2469.54	977.73	3961.36	4.05159	2.01849	0.000167016	up
1	296338756	T	exonic	GRMZM2G113137_T01	TT	4|0	999	TG	3|3	51	2469.54	977.73	3961.36	4.05159	2.01849	0.000167016	up
1	296338789	T	exonic	GRMZM2G113137_T01	AA	0|5	146	TA	1|2	31.8723	2469.54	977.73	3961.36	4.05159	2.01849	0.000167016	up
1	296339128	G	exonic	GRMZM2G113137_T01	TT	0|7	188	GT	0|1	11.4963	2469.54	977.73	3961.36	4.05159	2.01849	0.000167016	up
1	296339137	G	exonic	GRMZM2G113137_T01	TT	0|5	141	GT	0|1	11.4963	2469.54	977.73	3961.36	4.05159	2.01849	0.000167016	up
1	296926444	A	exonic	GRMZM2G114899_T02	CC	0|2	50	AC	1|4	96	131.532	16.0638	247.001	15.3762	3.94263	1.15957e-08	up
1	296926542	C	exonic	GRMZM2G114899_T02	TT	0|1	17.7084	CT	1|2	22.2244	131.532	16.0638	247.001	15.3762	3.94263	1.15957e-08	up
1	296926775	A	exonic	GRMZM2G114899_T02	GG	0|3	65	AG	5|4	66	131.532	16.0638	247.001	15.3762	3.94263	1.15957e-08	up
1	296926926	C	exonic	GRMZM2G114899_T02	GG	0|1	11.9226	CG	6|2	20.0505	131.532	16.0638	247.001	15.3762	3.94263	1.15957e-08	up
1	296926928	T	exonic	GRMZM2G114899_T02	CC	0|1	11.9226	TC	6|2	20.123	131.532	16.0638	247.001	15.3762	3.94263	1.15957e-08	up
1	296927569	G	exonic	GRMZM2G114899_T02	TT	0|4	118	GT	1|5	102	131.532	16.0638	247.001	15.3762	3.94263	1.15957e-08	up
1	296928124	T	exonic	GRMZM2G114899_T02	CC	0|2	29.3397	TC	1|2	8.98905	131.532	16.0638	247.001	15.3762	3.94263	1.15957e-08	up
1	296928129	T	exonic	GRMZM2G114899_T02	GG	0|3	57	TG	1|2	8.98905	131.532	16.0638	247.001	15.3762	3.94263	1.15957e-08	up
1	296928272	A	exonic	GRMZM2G114899_T02	GG	0|4	97	AG	2|3	63	131.532	16.0638	247.001	15.3762	3.94263	1.15957e-08	up
1	296928305	T	exonic	GRMZM2G114899_T02	CC	0|3	32.4843	TC	1|3	65	131.532	16.0638	247.001	15.3762	3.94263	1.15957e-08	up
1	296928556	T	exonic	GRMZM2G114899_T02	CC	0|2	24.3506	TC	4|2	16.7468	131.532	16.0638	247.001	15.3762	3.94263	1.15957e-08	up
1	296929232	C	exonic	GRMZM2G114899_T02	TT	0|4	89	CC	5|1	23.1087	131.532	16.0638	247.001	15.3762	3.94263	1.15957e-08	up
1	296929265	G	exonic	GRMZM2G114899_T02	AA	0|4	91	GA	6|2	12.1532	131.532	16.0638	247.001	15.3762	3.94263	1.15957e-08	up
1	297065350	T	exonic	AC217358.3_FGT010	TT	1|0	67	TG	2|4	38.1352	307.624	475.037	140.211	0.295158	-1.76044	0.0032415	down
1	297065355	T	exonic	AC217358.3_FGT010	TT	1|0	67	TG	2|4	38.307	307.624	475.037	140.211	0.295158	-1.76044	0.0032415	down
1	297097764	C	exonic	GRMZM2G352415_T02	TT	0|5	103	CC	1|1	5.81596	396.871	665.482	128.259	0.192731	-2.37534	5.41624e-05	down
1	297097768	G	exonic	GRMZM2G352415_T02	AA	0|5	99	GG	1|1	6.00582	396.871	665.482	128.259	0.192731	-2.37534	5.41624e-05	down
1	297097795	G	exonic	GRMZM2G352415_T02	AA	0|4	81	GA	1|3	49.5882	396.871	665.482	128.259	0.192731	-2.37534	5.41624e-05	down
1	297546947	G	exonic	AC217374.3_FGT001	GC	0|1	13.3811	CC	0|5	130	1498.49	2.51879	2994.45	1188.85	10.2153	5.75061e-07	up
1	297827446	C	exonic	GRMZM2G016084_T02	AA	0|3	70	CA	3|2	25.2357	1209.5	2060.73	358.28	0.173861	-2.52399	8.96394e-06	down
1	297827466	A	exonic	GRMZM2G016084_T02	AA	2|0	103	AC	4|3	62	1209.5	2060.73	358.28	0.173861	-2.52399	8.96394e-06	down
1	297828092	C	exonic	GRMZM2G016084_T02	AA	0|6	156	CA	1|6	130	1209.5	2060.73	358.28	0.173861	-2.52399	8.96394e-06	down
1	297828121	C	exonic	GRMZM2G016084_T02	TT	0|5	132	CT	1|5	87	1209.5	2060.73	358.28	0.173861	-2.52399	8.96394e-06	down
1	297828244	C	exonic	GRMZM2G016084_T02	TT	0|2	41.3351	CT	1|4	34.4361	1209.5	2060.73	358.28	0.173861	-2.52399	8.96394e-06	down
1	297829646	G	exonic	GRMZM2G016084_T02	AA	0|5	113	GG	1|2	3.68938	1209.5	2060.73	358.28	0.173861	-2.52399	8.96394e-06	down
1	297829672	A	exonic	GRMZM2G016084_T02	TT	0|4	99	AT	1|2	25.0614	1209.5	2060.73	358.28	0.173861	-2.52399	8.96394e-06	down
1	297829906	C	exonic	GRMZM2G016084_T02	TT	0|4	106	CC	6|0	999	1209.5	2060.73	358.28	0.173861	-2.52399	8.96394e-06	down
1	298043843	T	exonic	GRMZM2G001661_T01	TT	2|0	94	TC	1|3	73	290.135	88.219	492.051	5.57761	2.47965	3.26076e-05	up
1	298054887	G	exonic	GRMZM2G100920_T02	GG	2|0	95	GT	1|2	35.8378	30.3296	53.4537	7.20545	0.134798	-2.89113	0.00622188	down
1	298055051	G	exonic	GRMZM2G100920_T02	GG	4|0	999	GT	2|6	103	30.3296	53.4537	7.20545	0.134798	-2.89113	0.00622188	down
1	298055082	T	exonic	GRMZM2G100920_T02	TT	4|0	152	TC	2|5	79	30.3296	53.4537	7.20545	0.134798	-2.89113	0.00622188	down
1	298055112	T	exonic	GRMZM2G100920_T02	TT	3|0	135	TC	1|5	73	30.3296	53.4537	7.20545	0.134798	-2.89113	0.00622188	down
1	298055480	G	exonic	GRMZM2G100920_T02	AA	0|3	68	GA	1|3	54	30.3296	53.4537	7.20545	0.134798	-2.89113	0.00622188	down
1	298055510	C	exonic	GRMZM2G100920_T02	AA	0|2	43.6071	CA	1|4	93	30.3296	53.4537	7.20545	0.134798	-2.89113	0.00622188	down
1	298056134	G	exonic	GRMZM2G100920_T02	CC	0|2	47.3349	GC	2|2	30.3962	30.3296	53.4537	7.20545	0.134798	-2.89113	0.00622188	down
1	298057232	G	exonic	GRMZM2G100920_T02	TT	0|3	49.6684	GT	4|5	58	30.3296	53.4537	7.20545	0.134798	-2.89113	0.00622188	down
1	298210940	G	exonic	GRMZM2G123901_T01	CC	0|6	120	GC	2|3	54	168.23	53.2494	283.211	5.31857	2.41104	0.000137848	up
1	298397627	G	exonic	GRMZM2G024389_T02	AA	0|6	45.8921	GA	2|4	17.4753	585.01	874.355	295.664	0.338151	-1.56426	0.00639006	down
1	298398151	C	exonic	GRMZM2G024389_T02	CC	2|0	110	CA	1|3	59	585.01	874.355	295.664	0.338151	-1.56426	0.00639006	down
1	298398248	A	exonic	GRMZM2G024389_T02	CC	0|2	45.335	AC	3|2	30.2804	585.01	874.355	295.664	0.338151	-1.56426	0.00639006	down
1	299485018	T	exonic	GRMZM2G438524_T01	TT	0|0	0	CC	0|4	92	302.051	521.965	82.1373	0.157362	-2.66785	6.92577e-06	down
1	299485243	G	exonic	GRMZM2G438524_T01	GA	0|1	5.58414	AA	0|5	138	302.051	521.965	82.1373	0.157362	-2.66785	6.92577e-06	down
1	300151756	C	exonic	GRMZM2G006366_T01	CT	0|1	4.23583	TT	0|6	116	1168.41	1.65358	2335.17	1412.19	10.4637	4.69641e-11	up
1	300174152	G	exonic	GRMZM2G387394_T01	GT	0|1	13.3811	TT	0|5	135	280.293	109.254	451.333	4.13107	2.04651	0.000739059	up
1	300174239	A	exonic	GRMZM2G387394_T01	AG	0|1	11.4963	GG	0|6	155	280.293	109.254	451.333	4.13107	2.04651	0.000739059	up
1	300174322	T	exonic	GRMZM2G387394_T01	TC	0|1	11.4963	CC	0|5	136	280.293	109.254	451.333	4.13107	2.04651	0.000739059	up
1	300502829	T	exonic	GRMZM2G077596_T01	TC	0|1	4.23583	CC	0|3	61	427.771	167.349	688.193	4.11233	2.03995	0.000419454	up
1	300818755	A	exonic	GRMZM2G115190_T01	AG	0|1	13.3811	GG	0|4	101	70.384	4.96372	135.804	27.3594	4.77396	0.00110183	up
1	300818827	C	exonic	GRMZM2G115190_T01	CC	0|0	0	AA	0|3	55	70.384	4.96372	135.804	27.3594	4.77396	0.00110183	up
1	300819028	A	exonic	GRMZM2G115190_T01	AA	0|1	6.81475	GG	0|4	47.6162	70.384	4.96372	135.804	27.3594	4.77396	0.00110183	up
10	2056642	A	exonic	GRMZM2G180244_T01	AT	1|3	38.4331	TT	0|6	123	155.999	257.592	54.4052	0.211207	-2.24327	0.000543333	down
10	2056707	T	exonic	GRMZM2G180244_T01	TT	10|2	7.18826	TC	15|5	55	155.999	257.592	54.4052	0.211207	-2.24327	0.000543333	down
10	2057682	G	exonic	GRMZM2G180244_T01	GG	7|0	999	GA	6|4	47.2489	155.999	257.592	54.4052	0.211207	-2.24327	0.000543333	down
10	2057710	C	exonic	GRMZM2G180244_T01	TT	1|9	135	CT	4|8	111	155.999	257.592	54.4052	0.211207	-2.24327	0.000543333	down
10	2057719	G	exonic	GRMZM2G180244_T01	CC	1|9	131	GC	4|8	103	155.999	257.592	54.4052	0.211207	-2.24327	0.000543333	down
10	2057839	G	exonic	GRMZM2G180244_T01	GG	2|2	20.9731	GT	4|5	16.4669	155.999	257.592	54.4052	0.211207	-2.24327	0.000543333	down
10	2435596	G	exonic	GRMZM2G151903_T02	GA	0|1	13.3811	AA	0|3	85	3532.27	316.952	6747.59	21.289	4.41203	3.04611e-15	up
10	2799410	G	exonic	GRMZM2G036918_T01	TT	0|3	74	GT	2|2	42.6434	371.439	33.8015	709.077	20.9777	4.39078	6.23972e-13	up
10	3020029	C	exonic	GRMZM2G088320_T01	AA	0|2	40.6073	CA	1|4	100	274.75	487.2	62.2989	0.127871	-2.96724	7.43071e-07	down
10	3020618	A	exonic	GRMZM2G088320_T01	AC	0|1	13.3811	CC	0|3	90	274.75	487.2	62.2989	0.127871	-2.96724	7.43071e-07	down
10	3164497	A	exonic	GRMZM2G356817_T02	AA	3|0	82	AG	6|3	27.3835	116.556	195.01	38.1014	0.195381	-2.35563	0.000626938	down
10	4027534	C	exonic	GRMZM2G441029_T01	CC	0|1	6.81475	CT	1|6	112	87.9445	161.55	14.3392	0.0887604	-3.49394	3.05395e-06	down
10	4027580	T	exonic	GRMZM2G441029_T01	TC	0|1	13.3811	CC	0|4	73	87.9445	161.55	14.3392	0.0887604	-3.49394	3.05395e-06	down
10	4074581	C	exonic	GRMZM2G129804_T01	CC	2|0	112	CT	2|3	63	328.78	554.346	103.214	0.186191	-2.42515	3.38804e-05	down
10	4076629	C	exonic	GRMZM2G129804_T01	CC	0|1	15.3171	GG	0|4	113	328.78	554.346	103.214	0.186191	-2.42515	3.38804e-05	down
10	4669616	C	exonic	GRMZM2G003750_T01	CC	0|1	2.1836	TT	0|6	138	601.986	973.441	230.531	0.236821	-2.07813	0.000211338	down
10	4693501	C	exonic	GRMZM2G004445_T01	CC	0|1	3.43761	AA	0|5	19.773	77.2098	15.8219	138.598	8.75986	3.13091	3.59661e-05	up
10	4693560	G	exonic	GRMZM2G004445_T01	GG	0|0	0	AA	0|5	63	77.2098	15.8219	138.598	8.75986	3.13091	3.59661e-05	up
10	4693561	C	exonic	GRMZM2G004445_T01	CC	0|0	0	GG	0|5	63	77.2098	15.8219	138.598	8.75986	3.13091	3.59661e-05	up
10	4693567	C	exonic	GRMZM2G004445_T01	CC	0|1	3.43761	GG	0|5	63	77.2098	15.8219	138.598	8.75986	3.13091	3.59661e-05	up
10	5117280	G	exonic	GRMZM2G159179_T01	GG	3|1	24.3571	GC	4|3	5.89111	186.766	9.61161	363.921	37.8627	5.2427	0.000152151	up
10	5117296	A	exonic	GRMZM2G159179_T01	AA	3|1	20.4763	AG	1|4	37.5368	186.766	9.61161	363.921	37.8627	5.2427	0.000152151	up
10	5117475	C	exonic	GRMZM2G159179_T01	CC	1|0	71	CT	8|7	78	186.766	9.61161	363.921	37.8627	5.2427	0.000152151	up
10	5117614	C	exonic	GRMZM2G159179_T01	CC	0|1	7.24983	AA	0|6	100	186.766	9.61161	363.921	37.8627	5.2427	0.000152151	up
10	5117664	T	exonic	GRMZM2G159179_T01	TC	1|2	16.0196	CC	1|7	143	186.766	9.61161	363.921	37.8627	5.2427	0.000152151	up
10	5117911	T	exonic	GRMZM2G159179_T01	TT	1|1	7.46304	TG	3|6	132	186.766	9.61161	363.921	37.8627	5.2427	0.000152151	up
10	5117980	C	exonic	GRMZM2G159179_T01	CC	1|0	71	CG	3|4	57	186.766	9.61161	363.921	37.8627	5.2427	0.000152151	up
10	5118001	C	exonic	GRMZM2G159179_T01	CC	1|0	71	CA	4|4	25.2157	186.766	9.61161	363.921	37.8627	5.2427	0.000152151	up
10	5403778	C	exonic	GRMZM2G016264_T01	CC	4|1	16.9744	CT	3|3	27.4119	115.601	4.4429	226.758	51.0384	5.67351	0.00195668	up
10	5403866	C	exonic	GRMZM2G016264_T01	CC	4|0	148	CT	3|3	54	115.601	4.4429	226.758	51.0384	5.67351	0.00195668	up
10	5743212	A	exonic	GRMZM2G113093_T01	GG	0|4	49.7496	AA	0|1	14.7925	779.391	1386.51	172.276	0.124252	-3.00866	4.11984e-05	down
10	5909340	G	exonic	GRMZM2G365770_T01	GG	0|1	14.7925	AA	0|5	67	948.439	52.1267	1844.75	35.3898	5.14526	0.000319457	up
10	5909352	G	exonic	GRMZM2G365770_T01	GG	0|1	14.7925	AA	0|5	74	948.439	52.1267	1844.75	35.3898	5.14526	0.000319457	up
10	5909358	C	exonic	GRMZM2G365770_T01	CC	0|1	14.7925	TT	0|6	94	948.439	52.1267	1844.75	35.3898	5.14526	0.000319457	up
10	5909376	C	exonic	GRMZM2G365770_T01	CC	0|1	14.7925	TT	0|6	95	948.439	52.1267	1844.75	35.3898	5.14526	0.000319457	up
10	6168462	C	exonic	AC207755.3_FGT005	CA	0|1	10.5754	AA	0|3	80	65.1269	12.3407	117.913	9.55479	3.25622	3.59034e-05	up
10	6406885	C	exonic	AC187891.3_FGT006	CG	0|1	13.3811	GG	0|5	140	105.186	3.6742	206.699	56.2568	5.81396	8.83929e-06	up
10	7470792	G	exonic	GRMZM2G156506_T01	GA	0|1	11.4963	AA	0|6	107	118.966	188.537	49.3956	0.261994	-1.93239	0.00491422	down
10	7471781	A	exonic	GRMZM2G156506_T01	AC	1|7	155	CC	0|3	82	118.966	188.537	49.3956	0.261994	-1.93239	0.00491422	down
10	8765641	G	exonic	GRMZM2G031278_T01	GG	0|1	6.81475	AA	0|9	224	1172.66	17.6322	2327.68	132.013	7.04454	0.00198873	up
10	8765952	C	exonic	GRMZM2G031278_T01	CA	0|1	5.58414	AA	0|9	228	1172.66	17.6322	2327.68	132.013	7.04454	0.00198873	up
10	8766219	G	exonic	GRMZM2G031278_T01	GG	0|1	3.43761	AA	0|4	99	1172.66	17.6322	2327.68	132.013	7.04454	0.00198873	up
10	9406929	G	exonic	GRMZM2G118286_T01	AA	0|5	131	GA	0|1	9.6729	528.376	819.175	237.577	0.29002	-1.78578	0.00148383	down
10	9589785	G	exonic	GRMZM2G443495_T05	GG	3|0	132	GA	4|6	41.3894	476.023	132.152	819.893	6.20417	2.63324	2.84123e-05	up
10	9589803	C	exonic	GRMZM2G443495_T05	CC	3|0	130	CG	4|7	58	476.023	132.152	819.893	6.20417	2.63324	2.84123e-05	up
10	9590124	C	exonic	GRMZM2G443495_T05	AA	0|5	99	CA	1|5	101	476.023	132.152	819.893	6.20417	2.63324	2.84123e-05	up
10	10295523	G	exonic	GRMZM2G093895_T01	GG	0|1	6.81475	AA	0|3	67	245.969	428.119	63.8188	0.149068	-2.74596	5.4494e-06	down
10	10295574	G	exonic	GRMZM2G093895_T01	GA	0|1	13.3811	AA	0|4	107	245.969	428.119	63.8188	0.149068	-2.74596	5.4494e-06	down
10	10295922	A	exonic	GRMZM2G093895_T01	AC	0|1	9.6729	CC	0|7	187	245.969	428.119	63.8188	0.149068	-2.74596	5.4494e-06	down
10	10605776	G	exonic	GRMZM2G402493_T01	GG	0|1	22.6038	AA	0|4	92	318.429	47.8525	589.005	12.3088	3.62161	1.11347e-07	up
10	10621003	G	exonic	GRMZM2G103662_T02	GG	5|1	29.8533	GA	4|5	58	444.118	723.133	165.102	0.228315	-2.1309	0.000221066	down
10	10621013	G	exonic	GRMZM2G103662_T02	GG	5|1	29.8533	GA	5|7	98	444.118	723.133	165.102	0.228315	-2.1309	0.000221066	down
10	10621030	C	exonic	GRMZM2G103662_T02	TT	1|4	30.2459	CT	5|6	55	444.118	723.133	165.102	0.228315	-2.1309	0.000221066	down
10	10621047	T	exonic	GRMZM2G103662_T02	TT	3|2	6.01326	TA	6|4	35.3654	444.118	723.133	165.102	0.228315	-2.1309	0.000221066	down
10	10888237	T	exonic	GRMZM5G813470_T02	TT	0|1	2.45981	CC	0|6	128	714.423	203.3	1225.55	6.02826	2.59174	0.00012352	up
10	10888240	A	exonic	GRMZM5G813470_T02	AA	0|1	2.45981	GG	0|6	128	714.423	203.3	1225.55	6.02826	2.59174	0.00012352	up
10	10888369	T	exonic	GRMZM5G813470_T02	TC	0|1	4.23583	CC	0|5	57	714.423	203.3	1225.55	6.02826	2.59174	0.00012352	up
10	10888518	C	exonic	GRMZM5G813470_T02	CT	0|1	4.23583	TT	0|5	108	714.423	203.3	1225.55	6.02826	2.59174	0.00012352	up
10	10888556	C	exonic	GRMZM5G813470_T02	CT	0|1	13.3811	TT	0|5	111	714.423	203.3	1225.55	6.02826	2.59174	0.00012352	up
10	10888922	C	exonic	GRMZM5G813470_T02	AA	0|4	113	CA	0|1	11.4963	714.423	203.3	1225.55	6.02826	2.59174	0.00012352	up
10	11201449	G	exonic	GRMZM2G433162_T01	GG	0|1	5.70992	AA	0|5	109	2369.17	3834.53	903.816	0.235705	-2.08495	9.64236e-05	down
10	11319904	G	exonic	GRMZM2G157168_T01	GG	0|1	15.3171	TT	0|3	16.7606	237.89	414.497	61.2822	0.147847	-2.75782	4.61169e-05	down
10	11319929	G	exonic	GRMZM2G157168_T01	GG	0|1	15.7191	CC	0|3	32.6705	237.89	414.497	61.2822	0.147847	-2.75782	4.61169e-05	down
10	11319931	A	exonic	GRMZM2G157168_T01	AA	0|1	15.7191	CC	0|3	32.6705	237.89	414.497	61.2822	0.147847	-2.75782	4.61169e-05	down
10	11319932	G	exonic	GRMZM2G157168_T01	GG	0|1	15.7191	CC	0|3	17.7417	237.89	414.497	61.2822	0.147847	-2.75782	4.61169e-05	down
10	11754061	G	exonic	GRMZM2G036508_T01	AA	0|3	60	GA	0|1	9.6729	21.4508	0.35574	42.5459	119.598	6.90205	0.000633032	up
10	11754346	G	exonic	GRMZM2G036508_T01	GT	0|1	11.4963	TT	0|2	51	21.4508	0.35574	42.5459	119.598	6.90205	0.000633032	up
10	13161401	C	exonic	GRMZM2G174565_T01	CC	0|2	5.02297	TT	0|5	60	2840.26	3.42396	5677.09	1658.05	10.6953	5.73022e-08	up
10	13344151	G	exonic	GRMZM2G160279_T01	TT	0|3	85	GT	0|1	13.3811	93.0793	10.9577	175.201	15.9888	3.99899	7.04171e-08	up
10	13344901	A	exonic	GRMZM2G160279_T01	AG	0|1	11.4963	GG	0|5	109	93.0793	10.9577	175.201	15.9888	3.99899	7.04171e-08	up
10	13476082	T	exonic	GRMZM2G035839_T03	TT	0|1	6.81475	CC	0|5	143	2087.72	0	4175.43	Inf	Inf	2.55951e-06	up
10	13476511	A	exonic	GRMZM2G035839_T03	AG	0|1	4.23583	GG	0|8	182	2087.72	0	4175.43	Inf	Inf	2.55951e-06	up
10	13503456	T	exonic	GRMZM5G838435_T01	TC	0|1	13.3811	CC	0|6	151	201.805	343.8	59.8097	0.173967	-2.52312	3.47612e-05	down
10	13558497	C	exonic	GRMZM2G125985_T01	TT	0|5	152	CT	0|1	13.3811	527.967	14.8399	1041.09	70.155	6.13247	0.000286835	up
10	13559199	C	exonic	GRMZM2G125985_T01	CC	0|0	0	GG	0|5	94	527.967	14.8399	1041.09	70.155	6.13247	0.000286835	up
10	14650177	C	exonic	GRMZM2G021706_T01	CA	0|1	11.4963	AA	0|7	138	201.056	370.187	31.9249	0.08624	-3.5355	2.49215e-08	down
10	15554498	C	exonic	GRMZM2G088689_T01	AA	0|6	162	CA	0|1	4.23583	622.4	176.762	1068.04	6.04224	2.59508	3.605e-06	up
10	15554867	G	exonic	GRMZM2G088689_T01	CC	0|3	51	GC	0|1	9.6729	622.4	176.762	1068.04	6.04224	2.59508	3.605e-06	up
10	15555238	C	exonic	GRMZM2G088689_T01	CT	0|1	11.4963	TT	0|10	228	622.4	176.762	1068.04	6.04224	2.59508	3.605e-06	up
10	16219563	C	exonic	GRMZM2G181258_T01	CA	0|1	13.3811	AA	0|5	140	13143	23482.8	2803.31	0.119377	-3.0664	2.3006e-07	down
10	24620086	A	exonic	GRMZM2G300969_T01	AG	0|1	12.4325	GG	0|6	106	15434.9	17.0631	30852.8	1808.15	10.8203	6.95485e-05	up
10	24620165	C	exonic	GRMZM2G300969_T01	CC	0|1	4.64009	TT	0|5	118	15434.9	17.0631	30852.8	1808.15	10.8203	6.95485e-05	up
10	24620185	G	exonic	GRMZM2G300969_T01	GG	0|1	4.64009	AA	0|5	121	15434.9	17.0631	30852.8	1808.15	10.8203	6.95485e-05	up
10	24621966	A	exonic	GRMZM2G300969_T01	AG	0|1	11.4963	GG	0|4	113	15434.9	17.0631	30852.8	1808.15	10.8203	6.95485e-05	up
10	24622104	T	exonic	GRMZM2G300969_T01	TC	0|1	9.6729	CC	0|5	153	15434.9	17.0631	30852.8	1808.15	10.8203	6.95485e-05	up
10	31016656	A	exonic	GRMZM2G117028_T01	AA	0|1	3.1943	CC	0|7	175	32.0476	1.50283	62.5924	41.6496	5.38023	5.7327e-05	up
10	33751937	A	exonic	GRMZM2G080650_T01	AG	0|1	4.23583	GG	0|6	155	425.507	671.287	179.726	0.267734	-1.90113	0.000992781	down
10	54442963	C	exonic	GRMZM2G365319_T01	CT	0|1	4.23583	TT	0|4	96	17.9974	1.60232	34.3926	21.4643	4.42386	0.00151213	up
10	56765814	A	exonic	GRMZM2G004732_T01	AA	0|1	8.45615	CC	0|5	140	50.1501	86.564	13.7362	0.158683	-2.65578	0.00193583	down
10	60030899	T	exonic	GRMZM2G052036_T01	TC	0|1	13.3811	CC	0|6	102	350.586	602.592	98.5803	0.163594	-2.61181	8.92684e-05	down
10	60030909	C	exonic	GRMZM2G052036_T01	CC	0|0	0	AA	0|5	77	350.586	602.592	98.5803	0.163594	-2.61181	8.92684e-05	down
10	64856566	T	exonic	GRMZM2G315767_T01	TT	0|1	6.81475	CC	0|4	48.6162	214.128	58.7739	369.483	6.28651	2.65226	1.38815e-05	up
10	64873236	G	exonic	GRMZM2G315767_T01	GA	0|1	11.4963	AA	0|7	186	214.128	58.7739	369.483	6.28651	2.65226	1.38815e-05	up
10	66779860	T	exonic	GRMZM2G161569_T01	TC	0|1	13.3811	CC	0|3	93	10.5497	0.586363	20.513	34.9835	5.1286	0.00996414	up
10	71374447	T	exonic	GRMZM2G106590_T02	TT	0|0	0	CC	0|4	91	187.094	69.2821	304.906	4.40093	2.13781	0.000706687	up
10	71374450	C	exonic	GRMZM2G106590_T02	CC	0|0	0	TT	0|4	91	187.094	69.2821	304.906	4.40093	2.13781	0.000706687	up
10	71374674	G	exonic	GRMZM2G106590_T02	GG	0|0	0	TT	0|6	131	187.094	69.2821	304.906	4.40093	2.13781	0.000706687	up
10	71374695	T	exonic	GRMZM2G106590_T02	TA	0|1	11.4963	AA	0|6	135	187.094	69.2821	304.906	4.40093	2.13781	0.000706687	up
10	74914694	G	exonic	GRMZM2G165757_T01	GA	0|1	9.6729	AA	0|3	82	802.399	1524.79	80.0077	0.0524713	-4.25233	1.54407e-08	down
10	77122350	C	exonic	GRMZM2G171229_T01	CG	0|1	4.23583	GG	0|6	139	328.034	5.792	650.276	112.271	6.81085	2.18706e-05	up
10	77122371	A	exonic	GRMZM2G171229_T01	AC	0|1	4.23583	CC	0|4	79	328.034	5.792	650.276	112.271	6.81085	2.18706e-05	up
10	78142749	C	exonic	GRMZM2G003715_T01	CT	0|1	4.23583	TT	0|8	198	103.982	24.8221	183.142	7.37819	2.88327	6.03988e-05	up
10	79424564	G	exonic	GRMZM2G085845_T01	GG	0|0	0	AA	0|5	135	600.714	927.819	273.61	0.294895	-1.76172	0.00171719	down
10	80061566	G	exonic	GRMZM2G086496_T01	GC	0|1	13.3811	CC	0|4	90	4742.81	8019.79	1465.84	0.182778	-2.45184	2.78389e-06	down
10	80420366	G	exonic	GRMZM2G077486_T01	GA	0|1	4.23583	AA	0|6	156	149.767	231.621	67.9129	0.293206	-1.77001	0.00775529	down
10	81196644	G	exonic	GRMZM2G123410_T01	GG	0|0	0	CC	0|3	63	451.547	134.056	769.039	5.73671	2.52022	0.00459253	up
10	83432864	C	exonic	GRMZM2G003765_T01	CC	0|1	9.80098	GG	0|4	91	899.933	1541.69	258.171	0.16746	-2.57812	2.68179e-06	down
10	85512700	C	exonic	GRMZM2G155836_T01	CC	0|1	15.7191	TT	0|4	74	599.06	86.1717	1111.95	12.9039	3.68973	0.000907772	up
10	87108873	G	exonic	GRMZM5G851490_T01	GA	0|1	4.23583	AA	0|5	66	331.931	511.518	152.343	0.297826	-1.74746	0.00308067	down
10	87109242	G	exonic	GRMZM5G851490_T01	GA	0|1	7.11616	AA	0|3	46.7936	331.931	511.518	152.343	0.297826	-1.74746	0.00308067	down
10	87109322	C	exonic	GRMZM5G851490_T01	CC	0|1	3.43761	TT	0|5	131	331.931	511.518	152.343	0.297826	-1.74746	0.00308067	down
10	87110892	G	exonic	GRMZM5G851490_T01	GG	0|1	14.3849	AA	0|5	53	331.931	511.518	152.343	0.297826	-1.74746	0.00308067	down
10	90488629	G	exonic	GRMZM2G166639_T01	GC	0|1	12.4325	CC	0|3	49.6684	47.4922	80.7737	14.2108	0.175933	-2.5069	0.00493162	down
10	90494688	G	exonic	GRMZM2G166665_T01	GC	0|1	11.4963	CC	0|4	76	3696.23	208.429	7184.02	34.4675	5.10717	0.000377758	up
10	90494709	C	exonic	GRMZM2G166665_T01	CT	0|1	11.4963	TT	0|2	35.7718	3696.23	208.429	7184.02	34.4675	5.10717	0.000377758	up
10	91148371	T	exonic	GRMZM2G306237_T01	TC	0|1	4.23583	CC	0|4	100	39.9659	2.87453	77.0574	26.807	4.74454	2.19108e-05	up
10	92147303	T	exonic	GRMZM2G176998_T01	TC	0|1	13.3811	CC	0|5	135	114.782	44.6714	184.893	4.13896	2.04927	0.00241369	up
10	92147408	A	exonic	GRMZM2G176998_T01	AG	0|1	13.3811	GG	0|6	139	114.782	44.6714	184.893	4.13896	2.04927	0.00241369	up
10	95361901	T	exonic	GRMZM2G164538_T01	TT	2|1	12.8362	TC	4|2	15.7779	2668.3	1258.91	4077.69	3.23907	1.69558	0.00180807	up
10	95361919	C	exonic	GRMZM2G164538_T01	CC	3|1	16.5577	CT	4|2	15.8749	2668.3	1258.91	4077.69	3.23907	1.69558	0.00180807	up
10	100267963	A	exonic	GRMZM2G035282_T01	TT	0|2	24.785	AT	3|5	70	25.802	4.92078	46.6833	9.48698	3.24595	0.00298479	up
10	100268063	T	exonic	GRMZM2G035282_T01	TC	1|3	8.82572	TT	0|2	2.39259	25.802	4.92078	46.6833	9.48698	3.24595	0.00298479	up
10	100268303	C	exonic	GRMZM2G035282_T01	CC	2|1	12.3571	TT	1|3	32.5176	25.802	4.92078	46.6833	9.48698	3.24595	0.00298479	up
10	100269277	G	exonic	GRMZM2G035282_T01	AA	0|3	81	GA	0|1	13.3811	25.802	4.92078	46.6833	9.48698	3.24595	0.00298479	up
10	105694800	G	exonic	GRMZM2G066961_T01	GT	0|1	13.3811	TT	0|5	130	32.4548	60.9897	3.9198	0.0642698	-3.95971	0.000217816	down
10	111335749	G	exonic	GRMZM2G451179_T01	GA	6|6	53	GG	9|2	13.8908	42.0278	11.6495	72.406	6.21539	2.63585	0.00485387	up
10	111336652	A	exonic	GRMZM2G451179_T01	AT	5|8	95	AA	9|3	19.0671	42.0278	11.6495	72.406	6.21539	2.63585	0.00485387	up
10	113378016	C	exonic	GRMZM2G103847_T01	CT	2|2	4.27277	CC	6|1	30.0581	127.33	51.1671	203.493	3.97702	1.99169	0.00318101	up
10	117587060	G	exonic	GRMZM2G072337_T01	GC	0|1	11.4963	CC	0|4	69	92.504	25.4172	159.591	6.27886	2.6505	0.000186481	up
10	117587069	A	exonic	GRMZM2G072337_T01	AG	0|1	11.4963	GG	0|4	69	92.504	25.4172	159.591	6.27886	2.6505	0.000186481	up
10	117594052	C	exonic	GRMZM2G072174_T01	AA	0|4	65	CA	0|1	11.4963	162.831	268.649	57.0135	0.212223	-2.23634	0.00386731	down
10	117594054	T	exonic	GRMZM2G072174_T01	CC	0|4	67	TC	0|1	11.4963	162.831	268.649	57.0135	0.212223	-2.23634	0.00386731	down
10	118390861	A	exonic	GRMZM2G355469_T01	AA	0|1	14.7925	GG	0|4	115	38.459	0	76.9181	Inf	Inf	7.61103e-08	up
10	118390899	C	exonic	GRMZM2G355469_T01	CC	0|1	14.7925	TT	0|3	75	38.459	0	76.9181	Inf	Inf	7.61103e-08	up
10	118989117	A	exonic	GRMZM2G125476_T01	AA	0|1	2.45981	CC	0|5	67	90.241	38.9274	141.555	3.63638	1.8625	0.00994232	up
10	118989120	G	exonic	GRMZM2G125476_T01	GG	0|1	2.45981	AA	0|5	74	90.241	38.9274	141.555	3.63638	1.8625	0.00994232	up
10	120299435	G	exonic	GRMZM2G075676_T03	TT	0|5	83	GG	0|1	12.0157	345.512	594.123	96.901	0.163099	-2.61618	6.99458e-06	down
10	121710808	A	exonic	GRMZM5G870446_T02	AT	0|1	13.3811	TT	0|10	228	1411.63	568.084	2255.17	3.96979	1.98906	0.000285949	up
10	121712006	G	exonic	GRMZM5G870446_T02	GG	2|1	3.55878	GA	2|4	77	1411.63	568.084	2255.17	3.96979	1.98906	0.000285949	up
10	122252833	T	exonic	GRMZM2G125356_T01	TC	0|1	5.58414	CC	0|6	138	11064	11.2825	22116.8	1960.27	10.9368	7.99271e-06	up
10	122273386	G	exonic	GRMZM2G125424_T04	AA	0|5	128	GA	0|1	11.4963	301.977	5.25088	598.703	114.019	6.83314	2.49085e-22	up
10	122273440	A	exonic	GRMZM2G125424_T04	GG	0|7	192	AG	0|1	11.4963	301.977	5.25088	598.703	114.019	6.83314	2.49085e-22	up
10	122273695	T	exonic	GRMZM2G125424_T04	GG	0|9	228	TG	0|1	13.3811	301.977	5.25088	598.703	114.019	6.83314	2.49085e-22	up
10	122275884	G	exonic	GRMZM2G125424_T04	GA	0|1	9.6729	AA	0|3	73	301.977	5.25088	598.703	114.019	6.83314	2.49085e-22	up
10	122278719	C	exonic	GRMZM2G125424_T04	CC	0|0	0	AA	0|4	103	301.977	5.25088	598.703	114.019	6.83314	2.49085e-22	up
10	123316646	A	exonic	GRMZM2G171383_T01	AA	0|1	13.8641	GG	0|3	59	138.175	10.8612	265.489	24.4437	4.61139	7.55816e-11	up
10	123710000	G	exonic	GRMZM2G057554_T02	GG	1|0	71	GA	3|3	35.3543	229.345	382.843	75.8471	0.198116	-2.33559	0.000144366	down
10	123710432	G	exonic	GRMZM2G057554_T02	AA	0|2	35.7718	GA	1|5	103	229.345	382.843	75.8471	0.198116	-2.33559	0.000144366	down
10	125352978	A	exonic	GRMZM2G025366_T01	GG	0|4	119	AG	0|1	11.4963	1243.16	340.348	2145.98	6.30525	2.65655	9.20081e-07	up
10	125355571	T	exonic	GRMZM2G025366_T01	CC	0|1	11.9226	TC	1|3	48.4262	1243.16	340.348	2145.98	6.30525	2.65655	9.20081e-07	up
10	126667676	A	exonic	GRMZM2G135629_T01	AC	0|1	4.23583	CC	0|4	77	512.197	19.2716	1005.12	52.1557	5.70475	0.00397218	up
10	126667686	G	exonic	GRMZM2G135629_T01	GA	0|1	4.23583	AA	0|4	77	512.197	19.2716	1005.12	52.1557	5.70475	0.00397218	up
10	126667706	T	exonic	GRMZM2G135629_T01	TC	0|1	4.23583	CC	0|5	112	512.197	19.2716	1005.12	52.1557	5.70475	0.00397218	up
10	126668183	A	exonic	GRMZM2G135629_T01	AG	0|1	11.4963	GG	0|7	163	512.197	19.2716	1005.12	52.1557	5.70475	0.00397218	up
10	126673871	G	exonic	GRMZM2G135629_T01	CC	0|6	132	GC	0|1	11.4963	512.197	19.2716	1005.12	52.1557	5.70475	0.00397218	up
10	127281421	C	exonic	GRMZM2G018441_T01	CT	0|1	9.6729	TT	0|3	74	1989.18	3427.89	550.475	0.160587	-2.63857	1.44426e-06	down
10	128586696	C	exonic	GRMZM2G000245_T01	CT	15|6	62	CC	13|1	29.9267	296.665	116.677	476.653	4.08523	2.03042	0.000647193	up
10	128586701	T	exonic	GRMZM2G000245_T01	TC	7|13	130	TT	11|4	5.05431	296.665	116.677	476.653	4.08523	2.03042	0.000647193	up
10	128587240	G	exonic	GRMZM2G000245_T01	GT	8|5	39.5792	GA	5|8	69	296.665	116.677	476.653	4.08523	2.03042	0.000647193	up
10	128587264	C	exonic	GRMZM2G000245_T01	CT	10|4	23.8683	CC	15|2	18.22	296.665	116.677	476.653	4.08523	2.03042	0.000647193	up
10	128587294	C	exonic	GRMZM2G000245_T01	CC	14|2	30.0897	CT	11|6	77	296.665	116.677	476.653	4.08523	2.03042	0.000647193	up
10	128587553	C	exonic	GRMZM2G000245_T01	CC	19|3	3.72178	CA	15|5	47.8753	296.665	116.677	476.653	4.08523	2.03042	0.000647193	up
10	128587847	G	exonic	GRMZM2G000245_T01	GC	12|5	56	GG	14|2	11.3559	296.665	116.677	476.653	4.08523	2.03042	0.000647193	up
10	128587945	G	exonic	GRMZM2G000245_T01	GG	17|2	22.0059	GA	11|5	95	296.665	116.677	476.653	4.08523	2.03042	0.000647193	up
10	128588810	C	exonic	GRMZM2G000245_T01	CG	3|5	81	GG	0|2	17.4141	296.665	116.677	476.653	4.08523	2.03042	0.000647193	up
10	129144431	G	exonic	GRMZM2G330526_T01	GA	2|3	21.2631	GG	8|2	27.627	319.164	149.032	489.296	3.28315	1.71508	0.00424569	up
10	129144572	G	exonic	GRMZM2G330526_T01	GG	12|3	4.04214	GA	14|5	14.3013	319.164	149.032	489.296	3.28315	1.71508	0.00424569	up
10	129144699	C	exonic	GRMZM2G330526_T01	CC	8|3	19.0027	CT	8|4	15.3635	319.164	149.032	489.296	3.28315	1.71508	0.00424569	up
10	129144750	A	exonic	GRMZM2G330526_T01	AA	6|2	29.6398	AG	1|3	34.7337	319.164	149.032	489.296	3.28315	1.71508	0.00424569	up
10	129144820	T	exonic	GRMZM2G330526_T01	CC	0|4	109	TC	0|1	13.3811	319.164	149.032	489.296	3.28315	1.71508	0.00424569	up
10	129487487	A	exonic	GRMZM2G099729_T01	AG	0|1	13.3811	GG	0|6	165	122.5	201.792	43.207	0.214116	-2.22354	0.00122164	down
10	130227730	C	exonic	GRMZM2G160069_T01	GG	0|5	110	CG	0|1	13.3811	285.325	53.147	517.504	9.73721	3.28351	1.14879e-05	up
10	130228053	G	exonic	GRMZM2G160069_T01	GA	0|1	5.58414	AA	0|8	202	285.325	53.147	517.504	9.73721	3.28351	1.14879e-05	up
10	130305993	C	exonic	GRMZM2G154725_T01	TT	0|5	52	CC	0|1	14.3849	466.957	741.352	192.562	0.259745	-1.94483	0.00183169	down
10	130307046	G	exonic	GRMZM5G810727_T02	TT	0|4	84	GT	0|1	9.6729	266.481	426.557	106.405	0.249451	-2.00317	0.000796803	down
10	130307805	A	exonic	GRMZM5G810727_T02	AG	0|1	13.3811	GG	0|4	116	266.481	426.557	106.405	0.249451	-2.00317	0.000796803	down
10	130329884	A	exonic	GRMZM2G031721_T01	AA	0|1	7.24983	TT	0|2	20.8067	82.5132	140.953	24.0732	0.170788	-2.54972	0.000632461	down
10	130472456	G	exonic	GRMZM2G018760_T01	GC	0|1	13.3811	CC	0|4	123	2512.33	847.601	4177.07	4.9281	2.30103	1.64582e-05	up
10	130648738	T	exonic	GRMZM2G043887_T03	CC	0|4	74	TC	0|1	4.23583	108.465	9.85887	207.072	21.0036	4.39256	1.47749e-09	up
10	130649287	G	exonic	GRMZM2G043887_T03	GG	18|3	28.1868	GA	15|5	67	108.465	9.85887	207.072	21.0036	4.39256	1.47749e-09	up
10	130649338	C	exonic	GRMZM2G043887_T03	CC	18|3	18.4305	CG	15|5	67	108.465	9.85887	207.072	21.0036	4.39256	1.47749e-09	up
10	130649781	A	exonic	GRMZM2G043887_T03	AA	8|1	29.2263	AG	17|9	63	108.465	9.85887	207.072	21.0036	4.39256	1.47749e-09	up
10	130982603	C	exonic	GRMZM2G306643_T01	CG	0|1	11.4963	GG	0|4	106	16.2299	30.2828	2.17692	0.0718862	-3.79814	0.00994232	down
10	130982640	G	exonic	GRMZM2G306643_T01	GC	0|1	5.58414	CC	0|4	82	16.2299	30.2828	2.17692	0.0718862	-3.79814	0.00994232	down
10	132121161	C	exonic	GRMZM2G046952_T01	GG	0|6	83	CC	0|1	10.6957	861.046	74.5991	1647.49	22.0846	4.46497	4.88749e-15	up
10	132548330	T	exonic	GRMZM2G468661_T01	TC	0|1	11.4963	CC	0|4	113	294.247	9.8446	578.65	58.7784	5.87721	2.36239e-11	up
10	132548545	A	exonic	GRMZM2G468661_T01	AA	2|0	71	AG	1|5	124	294.247	9.8446	578.65	58.7784	5.87721	2.36239e-11	up
10	132548551	C	exonic	GRMZM2G468661_T01	CC	2|0	71	CT	1|5	125	294.247	9.8446	578.65	58.7784	5.87721	2.36239e-11	up
10	132548735	G	exonic	GRMZM2G468661_T01	GC	1|5	74	GG	1|0	69	294.247	9.8446	578.65	58.7784	5.87721	2.36239e-11	up
10	132636069	G	exonic	GRMZM2G169005_T01	GG	0|1	3.43761	AA	0|5	116	237.788	392.747	82.8295	0.210898	-2.24538	0.000214404	down
10	132636073	C	exonic	GRMZM2G169005_T01	CG	0|1	13.3811	GG	0|4	110	237.788	392.747	82.8295	0.210898	-2.24538	0.000214404	down
10	133327992	T	exonic	GRMZM2G001035_T01	TC	0|1	11.4963	CC	0|3	57	8.71848	0	17.437	Inf	Inf	0.00799114	up
10	133611880	T	exonic	GRMZM2G123450_T01	TC	0|1	13.3811	CC	0|4	96	20.6381	37.7147	3.56148	0.094432	-3.40458	0.00780797	down
10	134437979	G	exonic	GRMZM2G016939_T01	GA	0|1	13.3811	AA	0|4	124	208.036	16.786	399.286	23.7869	4.57209	1.12986e-12	up
10	136296572	A	exonic	GRMZM2G134703_T01	CC	0|3	70	AC	0|1	4.23583	693.289	24.2344	1362.34	56.2153	5.81289	4.37954e-21	up
10	136297515	G	exonic	GRMZM2G134703_T01	GG	0|0	0	TT	0|4	103	693.289	24.2344	1362.34	56.2153	5.81289	4.37954e-21	up
10	136297533	C	exonic	GRMZM2G134703_T01	CG	0|1	13.3811	GG	0|4	119	693.289	24.2344	1362.34	56.2153	5.81289	4.37954e-21	up
10	137525695	A	exonic	GRMZM5G884137_T01	AG	1|2	12.2903	GG	0|3	79	143.336	266.823	19.8478	0.0743854	-3.74884	2.93399e-08	down
10	137525763	G	exonic	GRMZM5G884137_T01	TT	0|6	135	GT	0|1	11.4963	143.336	266.823	19.8478	0.0743854	-3.74884	2.93399e-08	down
10	137855693	C	exonic	GRMZM2G142832_T01	GG	0|3	63	CG	0|1	11.4963	43.0945	7.69582	78.4932	10.1995	3.35042	0.000187763	up
10	138070614	C	exonic	GRMZM2G360519_T01	CA	0|1	11.4963	AA	0|4	63	36.9435	64.5492	9.33774	0.144661	-2.78925	0.00371604	down
10	138070951	G	exonic	GRMZM2G360519_T01	CC	0|6	140	GC	0|1	4.23583	36.9435	64.5492	9.33774	0.144661	-2.78925	0.00371604	down
10	138240788	A	exonic	GRMZM2G112100_T01	AC	0|1	13.3811	CC	0|4	91	1219.9	3.54908	2436.25	686.446	9.423	0.000107181	up
10	138496407	C	exonic	GRMZM5G822829_T03	CC	0|1	2.45981	GG	0|5	98	5763.66	449.354	11078	24.6531	4.6237	1.24731e-16	up
10	138496455	G	exonic	GRMZM5G822829_T03	GG	0|1	2.45981	CC	0|5	88	5763.66	449.354	11078	24.6531	4.6237	1.24731e-16	up
10	138496506	G	exonic	GRMZM5G822829_T03	GG	0|1	2.45981	TT	0|4	42.7497	5763.66	449.354	11078	24.6531	4.6237	1.24731e-16	up
10	138496527	G	exonic	GRMZM5G822829_T03	GG	0|1	3.1943	CC	0|6	67	5763.66	449.354	11078	24.6531	4.6237	1.24731e-16	up
10	138496542	T	exonic	GRMZM5G822829_T03	TT	0|1	3.43761	CC	0|5	53	5763.66	449.354	11078	24.6531	4.6237	1.24731e-16	up
10	138496548	G	exonic	GRMZM5G822829_T03	GG	0|1	3.1943	CC	0|6	85	5763.66	449.354	11078	24.6531	4.6237	1.24731e-16	up
10	139025320	A	exonic	GRMZM2G402027_T01	GG	0|7	205	AG	0|1	13.3811	157.554	11.4333	303.674	26.5606	4.73122	0.00823949	up
10	142223222	A	exonic	GRMZM2G029242_T03	AG	0|1	13.3811	GG	0|9	220	100.483	178.201	22.7644	0.127745	-2.96866	0.000152025	down
10	142384454	C	exonic	GRMZM2G121605_T01	CG	0|1	4.23583	GG	0|3	67	5544.98	243.774	10846.2	44.4928	5.4755	6.40674e-05	up
10	142386132	G	exonic	GRMZM2G121605_T01	GG	0|0	0	CC	0|3	77	5544.98	243.774	10846.2	44.4928	5.4755	6.40674e-05	up
10	142815088	G	exonic	GRMZM2G122897_T01	AA	0|4	76	GG	0|1	2.45981	1827.72	760.959	2894.48	3.80372	1.92741	0.000359328	up
10	143166723	G	exonic	GRMZM2G097854_T01	GA	0|1	11.4963	AA	0|4	103	750.381	1306.33	194.43	0.148836	-2.7482	6.05986e-07	down
10	144043725	G	exonic	GRMZM2G177412_T03	GA	0|1	13.3811	AA	0|4	111	623.188	1137.12	109.258	0.0960832	-3.37957	0.000157342	down
10	144043956	A	exonic	GRMZM2G177412_T03	AC	0|1	4.23583	CC	0|9	171	623.188	1137.12	109.258	0.0960832	-3.37957	0.000157342	down
10	144109000	A	exonic	GRMZM2G136960_T01	GG	0|5	104	AG	0|1	11.4963	1445.42	2456.68	434.163	0.176728	-2.5004	3.92783e-06	down
10	144109021	T	exonic	GRMZM2G136960_T01	GG	0|5	102	TG	0|1	11.4963	1445.42	2456.68	434.163	0.176728	-2.5004	3.92783e-06	down
10	144109079	A	exonic	GRMZM2G136960_T01	GG	0|7	112	AG	0|1	4.23583	1445.42	2456.68	434.163	0.176728	-2.5004	3.92783e-06	down
10	144623384	A	exonic	GRMZM2G086030_T01	GG	0|6	114	AG	0|1	4.23583	1606.6	2626.01	587.184	0.223603	-2.16099	5.64648e-05	down
10	144623496	C	exonic	GRMZM2G086030_T01	TT	0|4	63	CC	0|1	2.26833	1606.6	2626.01	587.184	0.223603	-2.16099	5.64648e-05	down
10	144708451	C	exonic	GRMZM2G421033_T01	CG	0|1	4.23583	GG	0|4	64	367.256	569.376	165.136	0.290029	-1.78573	0.00240672	down
10	144779227	A	exonic	GRMZM2G076602_T01	AA	0|1	2.45981	GG	0|5	105	142.752	222.419	63.0845	0.283629	-1.81792	0.00737303	down
10	144779235	C	exonic	GRMZM2G076602_T01	CC	0|1	2.45981	TT	0|4	98	142.752	222.419	63.0845	0.283629	-1.81792	0.00737303	down
10	144779250	G	exonic	GRMZM2G076602_T01	GG	0|1	2.45981	AA	0|5	118	142.752	222.419	63.0845	0.283629	-1.81792	0.00737303	down
10	145492059	A	exonic	GRMZM2G104294_T01	AA	0|1	3.1943	TT	0|3	84	1587.99	374.051	2801.92	7.49075	2.90511	1.18567e-07	up
10	145510090	T	exonic	GRMZM2G104294_T01	TT	4|1	29.7658	TC	7|3	14.4782	1587.99	374.051	2801.92	7.49075	2.90511	1.18567e-07	up
10	145510095	C	exonic	GRMZM2G104294_T01	TT	1|4	110	CT	4|6	130	1587.99	374.051	2801.92	7.49075	2.90511	1.18567e-07	up
10	145618348	C	exonic	GRMZM2G006894_T01	CT	0|1	4.23583	TT	0|4	92	2783.2	5566.4	0	0	#NAME?	1.27654e-19	down
10	145620710	C	exonic	GRMZM2G006894_T01	CT	0|1	13.3811	TT	0|7	190	2783.2	5566.4	0	0	#NAME?	1.27654e-19	down
10	145905245	G	exonic	GRMZM2G098290_T02	GG	0|1	10.6957	TT	0|5	112	991.458	1759.93	222.989	0.126703	-2.98047	6.75629e-08	down
10	146087499	C	exonic	GRMZM2G067299_T02	TT	0|4	93	CT	0|1	11.4963	95.3142	26.634	163.994	6.15734	2.62231	0.0002341	up
10	146757370	A	exonic	GRMZM2G179523_T01	AG	0|1	11.4963	GG	0|8	171	2365.37	3489.63	1241.11	0.355658	-1.49144	0.0067452	down
10	146757378	G	exonic	GRMZM2G179523_T01	GT	0|1	11.4963	TT	0|6	133	2365.37	3489.63	1241.11	0.355658	-1.49144	0.0067452	down
10	147326615	C	exonic	GRMZM2G092427_T02	CG	0|1	13.3811	GG	0|7	146	12306.4	22106.8	2505.92	0.113355	-3.14108	1.57807e-07	down
10	147390245	C	exonic	GRMZM2G323024_T01	CC	0|1	3.1943	TT	0|5	123	9261.39	17001.2	1521.62	0.0895007	-3.48196	8.86865e-11	down
10	147391331	T	exonic	GRMZM2G323024_T01	TC	0|1	5.58414	CC	0|6	152	9261.39	17001.2	1521.62	0.0895007	-3.48196	8.86865e-11	down
10	147547374	T	exonic	GRMZM5G835039_T01	TC	0|1	13.3811	CC	0|3	80	58.9509	6.36403	111.538	17.5263	4.13145	0.00210386	up
10	147547686	T	exonic	GRMZM5G835039_T01	TT	0|1	2.45981	AA	0|4	75	58.9509	6.36403	111.538	17.5263	4.13145	0.00210386	up
10	147547871	G	exonic	GRMZM5G835039_T01	GG	0|2	7.96063	AA	0|5	121	58.9509	6.36403	111.538	17.5263	4.13145	0.00210386	up
10	147670955	T	exonic	GRMZM2G008622_T02	TC	3|2	4.57973	TT	8|1	28.9508	407.128	0	814.256	Inf	Inf	0.000239567	up
10	147671051	A	exonic	GRMZM2G008622_T02	AA	5|2	4.96564	AT	5|3	32.9019	407.128	0	814.256	Inf	Inf	0.000239567	up
10	147671150	T	exonic	GRMZM2G008622_T02	TT	4|2	3.4664	TC	6|3	10.8789	407.128	0	814.256	Inf	Inf	0.000239567	up
10	147671155	A	exonic	GRMZM2G008622_T02	AA	4|2	3.41595	AG	6|3	16.5889	407.128	0	814.256	Inf	Inf	0.000239567	up
10	147671212	C	exonic	GRMZM2G008622_T02	CC	5|0	999	CT	8|3	3.25978	407.128	0	814.256	Inf	Inf	0.000239567	up
10	147840779	G	exonic	GRMZM2G142667_T01	GA	0|1	4.88476	AA	0|7	179	349.704	175.058	524.351	2.9953	1.5827	0.00753323	up
10	147840817	C	exonic	GRMZM2G142667_T01	CA	0|1	4.88476	AA	0|6	160	349.704	175.058	524.351	2.9953	1.5827	0.00753323	up
10	147840892	C	exonic	GRMZM2G142667_T01	CT	0|1	4.88476	TT	0|4	62	349.704	175.058	524.351	2.9953	1.5827	0.00753323	up
10	147845324	C	exonic	GRMZM2G142718_T01	CC	0|0	0	TT	0|3	69	1581.26	117.777	3044.75	25.8517	4.69219	1.75351e-16	up
10	147949755	T	exonic	GRMZM2G173483_T04	TC	0|1	11.4963	CC	0|4	91	1546.88	0	3093.77	Inf	Inf	3.27175e-07	up
10	147950260	A	exonic	GRMZM2G173483_T04	AC	0|1	4.23583	CC	0|7	141	1546.88	0	3093.77	Inf	Inf	3.27175e-07	up
10	148271444	C	exonic	GRMZM2G406119_T01	CA	0|1	11.4963	AA	0|3	84	2698.66	1180.62	4216.7	3.57159	1.83657	0.000457562	up
10	148271472	A	exonic	GRMZM2G406119_T01	AT	0|1	11.4963	TT	0|5	115	2698.66	1180.62	4216.7	3.57159	1.83657	0.000457562	up
10	148271601	T	exonic	GRMZM2G406119_T01	TT	0|1	3.43761	GG	0|5	110	2698.66	1180.62	4216.7	3.57159	1.83657	0.000457562	up
10	148294837	G	exonic	GRMZM2G106647_T01	CC	0|4	37.6167	GG	0|1	14.3849	294.228	87.7814	500.675	5.70365	2.51189	3.51765e-05	up
10	148314714	T	exonic	GRMZM2G001934_T01	TG	0|1	4.23583	GG	0|5	82	400.506	149.216	651.795	4.36813	2.12702	0.000618161	up
10	148315286	T	exonic	GRMZM2G001934_T01	TC	0|1	11.4963	CC	0|5	129	400.506	149.216	651.795	4.36813	2.12702	0.000618161	up
10	148315305	C	exonic	GRMZM2G001934_T01	CG	0|1	11.4963	GG	0|5	129	400.506	149.216	651.795	4.36813	2.12702	0.000618161	up
10	148315418	G	exonic	GRMZM2G001934_T01	GG	1|0	62	GA	4|2	6.65843	400.506	149.216	651.795	4.36813	2.12702	0.000618161	up
10	148315604	T	exonic	GRMZM2G001934_T01	TC	0|1	11.4963	CC	0|4	94	400.506	149.216	651.795	4.36813	2.12702	0.000618161	up
10	148315729	T	exonic	GRMZM2G001934_T01	TC	1|3	22.967	TT	7|1	21.7994	400.506	149.216	651.795	4.36813	2.12702	0.000618161	up
10	148315767	A	exonic	GRMZM2G001934_T01	AA	3|0	100	AC	3|8	193	400.506	149.216	651.795	4.36813	2.12702	0.000618161	up
10	148315789	C	exonic	GRMZM2G001934_T01	CC	2|1	13.4859	CT	8|3	9.00096	400.506	149.216	651.795	4.36813	2.12702	0.000618161	up
10	148315967	G	exonic	GRMZM2G001934_T01	GG	1|1	3.88901	GA	2|5	43.1408	400.506	149.216	651.795	4.36813	2.12702	0.000618161	up
10	148315982	C	exonic	GRMZM2G001934_T01	CC	1|1	16.9357	CT	4|2	21.3151	400.506	149.216	651.795	4.36813	2.12702	0.000618161	up
10	148315983	C	exonic	GRMZM2G001934_T01	CC	1|1	11.9579	CT	4|2	19.3842	400.506	149.216	651.795	4.36813	2.12702	0.000618161	up
10	148315994	C	exonic	GRMZM2G001934_T01	CC	1|0	57	CG	2|4	38.2838	400.506	149.216	651.795	4.36813	2.12702	0.000618161	up
10	148969785	C	exonic	GRMZM2G038013_T01	CT	0|1	13.3811	TT	0|5	140	1758.47	2980.27	536.657	0.18007	-2.47337	0.00265471	down
2	731890	G	exonic	GRMZM2G382104_T01	GA	4|3	9.19286	GG	1|1	23.9756	86.2651	10.6192	161.911	15.2469	3.93045	2.85679e-07	up
2	732065	T	exonic	GRMZM2G382104_T01	TC	3|2	32.3745	TT	7|3	6.14152	86.2651	10.6192	161.911	15.2469	3.93045	2.85679e-07	up
2	844071	G	exonic	GRMZM2G086876_T01	CC	0|4	73	GC	0|1	10.5754	345.414	546.14	144.689	0.26493	-1.91631	0.00109219	down
2	844098	T	exonic	GRMZM2G086876_T01	CC	0|4	73	TT	0|0	0	345.414	546.14	144.689	0.26493	-1.91631	0.00109219	down
2	844125	T	exonic	GRMZM2G086876_T01	CC	0|4	78	TC	0|1	10.5754	345.414	546.14	144.689	0.26493	-1.91631	0.00109219	down
2	900167	T	exonic	GRMZM2G119759_T03	TC	0|1	9.6729	CC	0|4	118	50.065	9.00252	91.1274	10.1224	3.33948	0.000181763	up
2	900190	C	exonic	GRMZM2G119759_T03	CT	0|1	9.6729	TT	0|3	77	50.065	9.00252	91.1274	10.1224	3.33948	0.000181763	up
2	901299	G	exonic	GRMZM2G119759_T03	GA	8|3	16.8314	GG	6|4	11.1938	50.065	9.00252	91.1274	10.1224	3.33948	0.000181763	up
2	1269403	C	exonic	GRMZM2G051917_T01	CC	2|1	3.59798	CT	4|2	24.9415	375.062	118.368	631.755	5.33721	2.41609	2.02747e-05	up
2	1271925	G	exonic	GRMZM2G051917_T01	AA	0|3	89	GG	0|1	6.81475	375.062	118.368	631.755	5.33721	2.41609	2.02747e-05	up
2	1273660	C	exonic	GRMZM2G051974_T03	GG	0|5	133	CG	0|1	5.58414	207.244	87.9665	326.522	3.71189	1.89216	0.00179852	up
2	1284167	G	exonic	GRMZM2G348956_T01	GG	0|1	6.46028	AA	0|3	54	586.397	939.601	233.193	0.248183	-2.01052	0.000385134	down
2	1312450	A	exonic	AC190792.2_FGT006	AA	0|1	3.43761	GG	0|4	123	95.4254	14.2964	176.554	12.3495	3.62639	8.07154e-07	up
2	1354628	C	exonic	GRMZM2G155877_T01	CC	0|1	22.6038	AA	0|7	177	211.698	70.5343	352.862	5.0027	2.32271	0.000132883	up
2	1362436	T	exonic	GRMZM2G457621_T01	GG	0|4	105	TG	0|1	11.4963	529.441	851.555	207.326	0.243468	-2.0382	0.000370129	down
2	1545592	G	exonic	GRMZM2G084327_T01	GG	0|1	6.0463	AA	0|4	42.7497	412.867	678.246	147.488	0.217455	-2.20121	0.000145819	down
2	1643404	G	exonic	GRMZM2G150004_T01	GT	4|4	49.2615	GG	7|0	999	253.29	124.169	382.411	3.07976	1.62282	0.00998021	up
2	1643407	G	exonic	GRMZM2G150004_T01	GC	4|4	49.2615	GG	7|0	999	253.29	124.169	382.411	3.07976	1.62282	0.00998021	up
2	1820192	A	exonic	GRMZM2G084928_T02	AG	0|1	13.3811	GG	0|6	175	350.988	553.645	148.332	0.267918	-1.90014	0.00122875	down
2	1820383	C	exonic	GRMZM2G084928_T02	CT	0|1	13.3811	TT	0|4	106	350.988	553.645	148.332	0.267918	-1.90014	0.00122875	down
2	2063129	C	exonic	GRMZM2G343317_T01	CC	0|1	14.3849	TT	0|3	39.6687	209.813	70.6079	349.019	4.94305	2.3054	0.000193707	up
2	2500788	A	exonic	GRMZM2G104538_T01	AG	0|1	11.4963	GG	0|6	155	894.768	326.372	1463.16	4.48312	2.1645	8.48212e-05	up
2	2500806	C	exonic	GRMZM2G104538_T01	CT	0|1	11.4963	TT	0|5	141	894.768	326.372	1463.16	4.48312	2.1645	8.48212e-05	up
2	3093966	A	exonic	GRMZM2G371944_T01	AA	0|0	0	TT	0|3	80	974.172	1534.69	413.654	0.269536	-1.89145	0.000532965	down
2	3562281	T	exonic	GRMZM2G062396_T01	TG	0|1	5.58414	GG	0|4	127	21279.2	3028.28	39530.2	13.0537	3.70639	1.25623e-08	up
2	3777923	A	exonic	GRMZM2G321394_T01	GG	0|4	82	AG	0|1	4.88476	58.6949	0	117.39	Inf	Inf	2.28388e-05	up
2	4193263	T	exonic	GRMZM2G040095_T02	TC	0|1	9.6729	CC	0|3	62	1958.82	3246.39	671.243	0.206766	-2.27393	0.00103229	down
2	4193350	A	exonic	GRMZM2G040095_T02	AG	0|1	13.3811	GG	0|4	112	1958.82	3246.39	671.243	0.206766	-2.27393	0.00103229	down
2	4194382	G	exonic	GRMZM2G040095_T02	GA	0|1	13.3811	AA	0|3	85	1958.82	3246.39	671.243	0.206766	-2.27393	0.00103229	down
2	4268084	C	exonic	GRMZM2G036297_T01	CG	0|1	13.3811	GG	0|4	127	67.5367	124.25	10.8237	0.0871127	-3.52097	1.26291e-05	down
2	4268384	G	exonic	GRMZM2G036297_T01	GA	0|1	11.4963	AA	0|4	78	67.5367	124.25	10.8237	0.0871127	-3.52097	1.26291e-05	down
2	4268576	A	exonic	GRMZM2G036297_T01	AT	0|1	10.5754	TT	0|6	116	67.5367	124.25	10.8237	0.0871127	-3.52097	1.26291e-05	down
2	4517812	C	exonic	GRMZM2G059740_T01	CT	0|1	4.23583	TT	0|5	101	99.7876	166.286	33.2892	0.200192	-2.32054	0.000893392	down
2	4517833	G	exonic	GRMZM2G059740_T01	GT	0|1	4.23583	TT	0|7	153	99.7876	166.286	33.2892	0.200192	-2.32054	0.000893392	down
2	4517846	T	exonic	GRMZM2G059740_T01	TC	0|1	4.23583	CC	0|9	205	99.7876	166.286	33.2892	0.200192	-2.32054	0.000893392	down
2	4518029	C	exonic	GRMZM2G059740_T01	CA	0|1	11.4963	AA	0|7	121	99.7876	166.286	33.2892	0.200192	-2.32054	0.000893392	down
2	4518038	C	exonic	GRMZM2G059740_T01	CT	0|1	11.4963	TT	0|6	107	99.7876	166.286	33.2892	0.200192	-2.32054	0.000893392	down
2	4518433	G	exonic	GRMZM2G059740_T01	GC	0|1	5.58414	CC	0|4	114	99.7876	166.286	33.2892	0.200192	-2.32054	0.000893392	down
2	5278402	G	exonic	GRMZM2G166281_T01	GG	3|1	25.2565	GA	1|6	89	17862.5	8182.31	27542.7	3.36612	1.75109	0.00130549	up
2	6050920	A	exonic	GRMZM2G022192_T02	AG	0|1	13.3811	GG	0|4	118	499.499	767.324	231.674	0.301924	-1.72774	0.00283741	down
2	6051640	T	exonic	GRMZM2G022192_T02	CC	0|5	101	TC	0|1	4.23583	499.499	767.324	231.674	0.301924	-1.72774	0.00283741	down
2	6628798	A	exonic	GRMZM5G882427_T01	AG	0|1	11.4963	GG	0|6	140	132.298	222.095	42.5012	0.191365	-2.3856	0.000330535	down
2	6628821	C	exonic	GRMZM5G882427_T01	CG	0|1	11.4963	GG	0|6	157	132.298	222.095	42.5012	0.191365	-2.3856	0.000330535	down
2	6723910	C	exonic	GRMZM2G131961_T01	TT	0|2	33.7724	CC	0|1	13.8641	130.577	229.14	32.0128	0.139708	-2.83951	0.000111448	down
2	6856100	G	exonic	GRMZM2G159161_T01	GG	4|0	999	GT	3|3	17.1479	309.404	14.6581	604.151	41.2161	5.36514	0.000198317	up
2	6856118	G	exonic	GRMZM2G159161_T01	GG	4|0	999	GA	3|3	3.36888	309.404	14.6581	604.151	41.2161	5.36514	0.000198317	up
2	6856129	C	exonic	GRMZM2G159161_T01	CC	3|0	154	CT	3|3	3.36888	309.404	14.6581	604.151	41.2161	5.36514	0.000198317	up
2	6856837	G	exonic	GRMZM2G159161_T01	GG	0|0	0	AA	0|3	73	309.404	14.6581	604.151	41.2161	5.36514	0.000198317	up
2	7222559	A	exonic	GRMZM2G470694_T01	AG	0|1	13.3811	GG	0|5	123	344.759	576.681	112.837	0.195666	-2.35353	4.93407e-05	down
2	7222998	G	exonic	GRMZM2G470694_T01	CC	0|6	46.951	GG	0|2	3.75878	344.759	576.681	112.837	0.195666	-2.35353	4.93407e-05	down
2	7223117	T	exonic	GRMZM2G470694_T01	CC	0|4	87	TC	0|1	11.4963	344.759	576.681	112.837	0.195666	-2.35353	4.93407e-05	down
2	7223204	C	exonic	GRMZM2G470694_T01	TT	0|3	40.6686	CC	0|0	0	344.759	576.681	112.837	0.195666	-2.35353	4.93407e-05	down
2	7223544	G	exonic	GRMZM2G470694_T01	GG	0|1	3.1943	AA	0|4	98	344.759	576.681	112.837	0.195666	-2.35353	4.93407e-05	down
2	7312151	A	exonic	GRMZM2G175321_T01	AG	0|1	13.3811	GG	0|7	192	298.767	0.623289	596.91	957.678	9.9034	3.77923e-19	up
2	8292736	C	exonic	GRMZM2G001289_T02	CT	0|1	13.3811	TT	0|5	139	1252.44	610.041	1894.85	3.1061	1.6351	0.00303776	up
2	8923358	A	exonic	GRMZM5G853854_T04	AG	0|1	13.3811	GG	0|4	107	1357.03	2123.7	590.36	0.277987	-1.84691	0.000713871	down
2	8924408	A	exonic	GRMZM5G853854_T04	AA	0|1	2.45981	GG	0|7	100	1357.03	2123.7	590.36	0.277987	-1.84691	0.000713871	down
2	9008680	A	exonic	GRMZM2G000047_T01	AA	0|1	6.81475	GG	0|5	137	13.2332	0	26.4664	Inf	Inf	0.000248655	up
2	9119176	T	exonic	GRMZM2G084181_T01	TA	0|1	9.6729	AA	0|6	175	2608.6	1240.26	3976.93	3.20652	1.68101	0.00195668	up
2	9124770	G	exonic	GRMZM2G084181_T01	TT	0|5	133	GT	0|1	13.3811	2608.6	1240.26	3976.93	3.20652	1.68101	0.00195668	up
2	9127056	C	exonic	GRMZM2G084181_T01	CC	3|1	17.4023	CT	4|2	18.8309	2608.6	1240.26	3976.93	3.20652	1.68101	0.00195668	up
2	9127065	T	exonic	GRMZM2G084181_T01	TT	3|1	17.5054	TG	5|2	4.6181	2608.6	1240.26	3976.93	3.20652	1.68101	0.00195668	up
2	9129179	T	exonic	GRMZM2G084181_T01	TC	1|3	70	CC	0|6	172	2608.6	1240.26	3976.93	3.20652	1.68101	0.00195668	up
2	9499411	C	exonic	AC188831.3_FGT005	CA	0|1	4.23583	AA	0|4	63	67.7887	9.91006	125.667	12.6808	3.66457	4.25925e-06	up
2	9499422	T	exonic	AC188831.3_FGT005	TC	0|1	4.23583	CC	0|4	51	67.7887	9.91006	125.667	12.6808	3.66457	4.25925e-06	up
2	10576580	A	exonic	GRMZM2G093526_T01	AC	0|1	4.23583	CC	0|5	83	482.492	928.3	36.6843	0.0395177	-4.66136	0.00364703	down
2	11206484	G	exonic	GRMZM2G102088_T01	GT	0|1	11.4963	TT	0|5	129	90.1107	32.4524	147.769	4.55342	2.18695	0.00284837	up
2	11374681	A	exonic	GRMZM2G040878_T01	AA	0|1	6.81475	CC	0|4	119	981.728	1677.03	286.423	0.170792	-2.54969	4.17405e-05	down
2	11375059	T	exonic	GRMZM2G040878_T01	TT	0|2	5.93025	CC	0|4	60	981.728	1677.03	286.423	0.170792	-2.54969	4.17405e-05	down
2	11400772	C	exonic	GRMZM2G130889_T01	CT	7|4	42.3967	CC	3|3	4.48728	204.507	89.9791	319.035	3.54566	1.82605	0.00426053	up
2	11400778	A	exonic	GRMZM2G130889_T01	AA	7|4	16.0747	AC	4|4	8.09493	204.507	89.9791	319.035	3.54566	1.82605	0.00426053	up
2	11401566	G	exonic	GRMZM2G130889_T01	GG	10|3	24.2371	GC	8|5	58	204.507	89.9791	319.035	3.54566	1.82605	0.00426053	up
2	11401840	A	exonic	GRMZM2G130889_T01	AG	5|3	20.8228	AA	4|1	29.9144	204.507	89.9791	319.035	3.54566	1.82605	0.00426053	up
2	11405199	C	exonic	GRMZM5G863846_T01	TT	0|3	77	CC	0|0	0	366.187	596.586	135.788	0.227608	-2.13537	0.000365905	down
2	11689769	C	exonic	GRMZM2G072518_T01	CC	0|1	12.0157	TT	0|5	141	1845.87	2810.98	880.775	0.313334	-1.67423	0.00186967	down
2	12121016	C	exonic	GRMZM2G477019_T01	CT	0|1	11.4963	TT	0|5	90	36.1517	0.35574	71.9477	202.248	7.65998	0.000352015	up
2	12639501	G	exonic	GRMZM2G180160_T01	AA	0|4	57	GG	0|1	13.4533	157.803	248.708	66.8988	0.268985	-1.8944	0.00300585	down
2	12639839	A	exonic	GRMZM2G180160_T01	AC	0|1	13.3811	CC	0|3	68	157.803	248.708	66.8988	0.268985	-1.8944	0.00300585	down
2	12639965	A	exonic	GRMZM2G180160_T01	GG	0|4	86	AG	0|1	13.3811	157.803	248.708	66.8988	0.268985	-1.8944	0.00300585	down
2	13458848	A	exonic	GRMZM2G359331_T01	AA	3|1	7.21923	AG	2|4	87	130.898	28.8384	232.957	8.078	3.014	1.12987e-05	up
2	13458899	T	exonic	GRMZM2G359331_T01	TC	1|4	48.1541	TT	4|1	24.6	130.898	28.8384	232.957	8.078	3.014	1.12987e-05	up
2	13458902	A	exonic	GRMZM2G359331_T01	AG	1|4	48.1541	AA	4|2	6.16257	130.898	28.8384	232.957	8.078	3.014	1.12987e-05	up
2	13459027	T	exonic	GRMZM2G359331_T01	TT	2|1	12.0242	AA	1|3	35.2648	130.898	28.8384	232.957	8.078	3.014	1.12987e-05	up
2	13459079	C	exonic	GRMZM2G359331_T01	CC	2|0	72	AA	0|5	116	130.898	28.8384	232.957	8.078	3.014	1.12987e-05	up
2	13459519	A	exonic	GRMZM2G359331_T01	GG	0|5	124	AG	0|1	13.3811	130.898	28.8384	232.957	8.078	3.014	1.12987e-05	up
2	13459601	G	exonic	GRMZM2G359331_T01	CC	0|3	35.6694	GG	0|1	14.7925	130.898	28.8384	232.957	8.078	3.014	1.12987e-05	up
2	13477596	G	exonic	GRMZM2G059689_T01	CC	0|4	60	GG	0|2	3.91797	163.481	4.82129	322.142	66.8164	6.06213	5.53643e-05	up
2	15903785	A	exonic	GRMZM2G164405_T01	AC	0|1	13.3811	CC	0|6	164	867.777	40.3818	1695.17	41.9786	5.39158	2.81045e-19	up
2	15920468	C	exonic	GRMZM2G164428_T01	CC	0|1	10.2023	AA	0|3	39.6687	413.726	210.302	617.149	2.93459	1.55316	0.00595763	up
2	18871059	A	exonic	GRMZM2G388585_T01	GG	0|7	157	AG	0|1	4.23583	1024.14	141.562	1906.72	13.4691	3.75159	2.11667e-11	up
2	18871326	A	exonic	GRMZM2G388585_T01	CC	0|5	92	AA	0|0	0	1024.14	141.562	1906.72	13.4691	3.75159	2.11667e-11	up
2	18871548	C	exonic	GRMZM2G388585_T01	CG	3|2	26.1768	CC	2|1	4.83367	1024.14	141.562	1906.72	13.4691	3.75159	2.11667e-11	up
2	18941451	T	exonic	GRMZM2G462986_T01	TC	0|1	13.3811	CC	0|5	153	80.8069	0.35574	161.258	453.303	8.82433	0.000400567	up
2	19983622	G	exonic	GRMZM2G170520_T01	AA	0|4	108	GA	1|4	76	126.327	6.65423	246	36.9689	5.20824	5.22693e-05	up
2	19983724	C	exonic	GRMZM2G170520_T01	CC	2|0	105	CG	4|3	57	126.327	6.65423	246	36.9689	5.20824	5.22693e-05	up
2	19983781	C	exonic	GRMZM2G170520_T01	TT	0|2	50	TA	0|7	123	126.327	6.65423	246	36.9689	5.20824	5.22693e-05	up
2	19983949	A	exonic	GRMZM2G170520_T01	AA	0|1	14.7925	GG	0|4	74	126.327	6.65423	246	36.9689	5.20824	5.22693e-05	up
2	19983955	C	exonic	GRMZM2G170520_T01	CC	0|1	14.7925	GG	0|4	74	126.327	6.65423	246	36.9689	5.20824	5.22693e-05	up
2	19984195	C	exonic	GRMZM2G170520_T01	CC	4|0	154	CG	1|3	66	126.327	6.65423	246	36.9689	5.20824	5.22693e-05	up
2	20055708	C	exonic	GRMZM2G132756_T01	TT	0|4	104	CC	2|1	15.883	156.394	0.293181	312.494	1065.87	10.0578	2.47455e-05	up
2	20055846	C	exonic	GRMZM2G132756_T01	GG	0|5	130	CG	1|1	4.33962	156.394	0.293181	312.494	1065.87	10.0578	2.47455e-05	up
2	20055992	A	exonic	GRMZM2G132756_T01	AA	2|0	121	TT	0|3	73	156.394	0.293181	312.494	1065.87	10.0578	2.47455e-05	up
2	20056129	T	exonic	GRMZM2G132756_T01	CC	0|4	74	TC	1|2	6.48317	156.394	0.293181	312.494	1065.87	10.0578	2.47455e-05	up
2	20056308	T	exonic	GRMZM2G132756_T01	CC	0|3	48.4821	TC	1|4	51	156.394	0.293181	312.494	1065.87	10.0578	2.47455e-05	up
2	20056365	T	exonic	GRMZM2G132756_T01	CC	0|4	101	TC	1|4	66	156.394	0.293181	312.494	1065.87	10.0578	2.47455e-05	up
2	20056566	T	exonic	GRMZM2G132756_T01	TT	3|0	999	TC	3|2	22.181	156.394	0.293181	312.494	1065.87	10.0578	2.47455e-05	up
2	20056581	C	exonic	GRMZM2G132756_T01	CC	4|0	999	CT	3|2	22.2136	156.394	0.293181	312.494	1065.87	10.0578	2.47455e-05	up
2	20056677	T	exonic	GRMZM2G132756_T01	TT	2|0	112	TC	3|3	20.1041	156.394	0.293181	312.494	1065.87	10.0578	2.47455e-05	up
2	20056707	T	exonic	GRMZM2G132756_T01	TG	0|1	13.3811	GG	0|7	169	156.394	0.293181	312.494	1065.87	10.0578	2.47455e-05	up
2	20056746	C	exonic	GRMZM2G132756_T01	CC	2|0	101	CT	3|4	59	156.394	0.293181	312.494	1065.87	10.0578	2.47455e-05	up
2	20056818	A	exonic	GRMZM2G132756_T01	AG	0|1	9.6729	GG	0|6	137	156.394	0.293181	312.494	1065.87	10.0578	2.47455e-05	up
2	20056905	A	exonic	GRMZM2G132756_T01	AA	2|0	104	AG	3|2	7.6906	156.394	0.293181	312.494	1065.87	10.0578	2.47455e-05	up
2	20063318	C	exonic	GRMZM2G132774_T01	CT	0|1	13.3811	TT	0|5	141	60.562	14.1631	106.961	7.55206	2.91687	0.000317771	up
2	20063486	C	exonic	GRMZM2G132774_T01	TT	0|3	32.7956	CT	1|2	3.22067	60.562	14.1631	106.961	7.55206	2.91687	0.000317771	up
2	20063606	G	exonic	GRMZM2G132774_T01	GG	4|0	999	GC	4|2	26.9928	60.562	14.1631	106.961	7.55206	2.91687	0.000317771	up
2	20063654	C	exonic	GRMZM2G132774_T01	TT	0|2	45.7709	CT	2|4	89	60.562	14.1631	106.961	7.55206	2.91687	0.000317771	up
2	20456447	A	exonic	GRMZM2G121223_T01	TT	0|4	57	AA	1|1	12.0359	188.776	49.3635	328.189	6.64842	2.73301	1.04326e-05	up
2	20456483	C	exonic	GRMZM2G121223_T01	AA	0|3	43.6685	CA	1|2	27.031	188.776	49.3635	328.189	6.64842	2.73301	1.04326e-05	up
2	20456516	T	exonic	GRMZM2G121223_T01	CC	0|5	48.7273	TT	1|1	16.9946	188.776	49.3635	328.189	6.64842	2.73301	1.04326e-05	up
2	20456581	A	exonic	GRMZM2G121223_T01	GG	0|9	171	AG	2|2	14.5281	188.776	49.3635	328.189	6.64842	2.73301	1.04326e-05	up
2	20456586	T	exonic	GRMZM2G121223_T01	CC	0|9	165	TC	2|2	17.4785	188.776	49.3635	328.189	6.64842	2.73301	1.04326e-05	up
2	20458122	C	exonic	GRMZM2G121223_T01	CA	2|3	17.4677	CC	5|2	29.7755	188.776	49.3635	328.189	6.64842	2.73301	1.04326e-05	up
2	20458156	A	exonic	GRMZM2G121223_T01	AG	3|3	14.277	AA	6|3	5.95275	188.776	49.3635	328.189	6.64842	2.73301	1.04326e-05	up
2	20460890	C	exonic	GRMZM2G121223_T01	GG	0|4	127	CG	2|4	72	188.776	49.3635	328.189	6.64842	2.73301	1.04326e-05	up
2	20746250	A	exonic	GRMZM2G105137_T01	GG	0|2	26.3447	AG	2|3	6.40912	24.5881	1.20965	47.9665	39.6532	5.30936	0.000952899	up
2	20746366	A	exonic	GRMZM2G105137_T01	AG	0|1	4.23583	GG	0|3	43.6685	24.5881	1.20965	47.9665	39.6532	5.30936	0.000952899	up
2	20746374	T	exonic	GRMZM2G105137_T01	TC	0|1	4.23583	CC	0|2	30.7742	24.5881	1.20965	47.9665	39.6532	5.30936	0.000952899	up
2	20746483	C	exonic	GRMZM2G105137_T01	TT	0|2	27.3426	CT	5|2	4.90818	24.5881	1.20965	47.9665	39.6532	5.30936	0.000952899	up
2	20746529	T	exonic	GRMZM2G105137_T01	CC	0|2	27.6142	TC	3|3	49.3985	24.5881	1.20965	47.9665	39.6532	5.30936	0.000952899	up
2	20746544	G	exonic	GRMZM2G105137_T01	GG	2|0	85	GT	3|4	75	24.5881	1.20965	47.9665	39.6532	5.30936	0.000952899	up
2	20746945	G	exonic	GRMZM2G105137_T01	GG	3|0	142	GA	3|3	27.2909	24.5881	1.20965	47.9665	39.6532	5.30936	0.000952899	up
2	20746971	C	exonic	GRMZM2G105137_T01	CC	3|0	151	CA	3|2	13.0987	24.5881	1.20965	47.9665	39.6532	5.30936	0.000952899	up
2	21147497	G	exonic	GRMZM2G328781_T01	GG	2|0	112	GT	1|3	57	85.7873	2.92877	168.646	57.5825	5.84756	9.06459e-12	up
2	21147611	G	exonic	GRMZM2G328781_T01	GG	2|0	101	GA	2|2	28.3617	85.7873	2.92877	168.646	57.5825	5.84756	9.06459e-12	up
2	22221363	G	exonic	GRMZM2G351330_T01	GG	0|1	6.81475	CC	0|8	176	853.639	1412.17	295.103	0.208971	-2.25863	4.4489e-05	down
2	23126468	A	exonic	GRMZM5G810061_T01	TT	0|6	145	AT	0|1	13.3811	6367.18	11398.7	1335.69	0.11718	-3.09321	5.89615e-06	down
2	23380308	C	exonic	GRMZM2G054795_T02	CC	0|0	0	TT	0|4	74	55.7557	97.4102	14.1012	0.144761	-2.78825	0.000939345	down
2	23506007	A	exonic	GRMZM2G394450_T01	AT	5|2	6.24749	AA	2|0	108	7017.49	1596.54	12438.4	7.79088	2.96179	2.83102e-08	up
2	23506057	G	exonic	GRMZM2G394450_T01	GC	5|2	6.12201	GG	4|0	999	7017.49	1596.54	12438.4	7.79088	2.96179	2.83102e-08	up
2	23571810	G	exonic	GRMZM2G003784_T01	GG	0|1	3.43761	AA	0|3	45.6685	31.8263	57.5113	6.14134	0.106785	-3.22722	0.00158007	down
2	24294060	C	exonic	GRMZM2G066820_T02	CT	0|1	4.23583	TT	0|4	90	113.357	26.4186	200.296	7.58164	2.92251	2.21592e-05	up
2	24294879	T	exonic	GRMZM2G066820_T02	TC	0|1	4.23583	CC	0|6	146	113.357	26.4186	200.296	7.58164	2.92251	2.21592e-05	up
2	27115381	C	exonic	GRMZM2G138125_T01	CC	4|0	141	CT	2|3	20.4277	270.954	131.246	410.662	3.12894	1.64567	0.00683177	up
2	27115482	C	exonic	GRMZM2G138125_T01	CC	4|2	12.7189	CT	7|4	26.1877	270.954	131.246	410.662	3.12894	1.64567	0.00683177	up
2	27115591	C	exonic	GRMZM2G138125_T01	CT	7|6	45.9688	CC	10|3	27.1138	270.954	131.246	410.662	3.12894	1.64567	0.00683177	up
2	27115713	G	exonic	GRMZM2G138125_T01	GG	15|1	29.8206	GA	12|4	51	270.954	131.246	410.662	3.12894	1.64567	0.00683177	up
2	27115714	T	exonic	GRMZM2G138125_T01	CC	2|13	224	TC	5|11	203	270.954	131.246	410.662	3.12894	1.64567	0.00683177	up
2	27115951	C	exonic	GRMZM2G138125_T01	CC	3|1	29.4232	CA	4|4	25.0603	270.954	131.246	410.662	3.12894	1.64567	0.00683177	up
2	27116011	C	exonic	GRMZM2G138125_T01	CC	6|1	17.2284	CT	10|3	17.9273	270.954	131.246	410.662	3.12894	1.64567	0.00683177	up
2	27116036	G	exonic	GRMZM2G138125_T01	GG	5|1	13.4675	GT	11|3	12.7803	270.954	131.246	410.662	3.12894	1.64567	0.00683177	up
2	27116127	A	exonic	GRMZM2G138125_T01	AA	3|3	3.69598	AG	5|3	9.79172	270.954	131.246	410.662	3.12894	1.64567	0.00683177	up
2	27116144	A	exonic	GRMZM2G138125_T01	AG	3|5	27.2934	AA	7|2	7.05092	270.954	131.246	410.662	3.12894	1.64567	0.00683177	up
2	27352636	G	exonic	GRMZM2G114153_T01	GA	0|1	13.3811	AA	0|8	166	337.57	9.75107	665.39	68.2377	6.0925	4.28497e-14	up
2	28389771	C	exonic	GRMZM2G006964_T01	CC	0|1	6.46028	TT	0|5	139	126.085	223.163	29.0084	0.129988	-2.94355	0.00402256	down
2	28391071	C	exonic	GRMZM2G006964_T01	CG	0|1	13.3811	GG	0|4	99	126.085	223.163	29.0084	0.129988	-2.94355	0.00402256	down
2	28630655	G	exonic	GRMZM2G471931_T01	AA	0|4	104	GA	0|1	13.3811	86.6891	0.267549	173.111	647.024	9.33768	1.23916e-07	up
2	28630688	C	exonic	GRMZM2G471931_T01	AA	0|4	107	CC	0|1	2.26833	86.6891	0.267549	173.111	647.024	9.33768	1.23916e-07	up
2	28678531	G	exonic	GRMZM2G118345_T01	CC	0|3	54	GC	0|1	13.3811	1356.27	380.299	2332.25	6.13266	2.61651	0.00029578	up
2	28679251	T	exonic	GRMZM2G118345_T01	TC	0|1	4.23583	CC	0|4	93	1356.27	380.299	2332.25	6.13266	2.61651	0.00029578	up
2	28679482	A	exonic	GRMZM2G118345_T01	AG	0|1	11.4963	GG	0|4	61	1356.27	380.299	2332.25	6.13266	2.61651	0.00029578	up
2	28679866	C	exonic	GRMZM2G118345_T01	CT	0|1	13.3811	TT	0|3	73	1356.27	380.299	2332.25	6.13266	2.61651	0.00029578	up
2	29750477	T	exonic	GRMZM2G081930_T01	TG	0|1	11.4963	GG	0|6	150	85.1258	153.403	16.8488	0.109834	-3.18661	1.63236e-05	down
2	30172524	A	exonic	GRMZM2G048295_T01	GG	0|4	115	AG	0|1	13.3811	490.5	168.179	812.821	4.83308	2.27294	8.04827e-05	up
2	30912939	A	exonic	GRMZM2G051952_T02	AA	0|1	7.61981	GG	0|8	152	783.558	1382.24	184.878	0.133753	-2.90236	0.000632274	down
2	31925352	G	exonic	GRMZM2G086371_T01	GA	1|3	60	AA	3|10	213	102.943	31.4761	174.41	5.54102	2.47015	0.000622456	up
2	31925458	G	exonic	GRMZM2G086371_T01	GA	5|7	15.946	GG	4|1	29.9222	102.943	31.4761	174.41	5.54102	2.47015	0.000622456	up
2	31925467	G	exonic	GRMZM2G086371_T01	GA	4|7	23.287	GG	3|1	29.6387	102.943	31.4761	174.41	5.54102	2.47015	0.000622456	up
2	31925712	G	exonic	GRMZM2G086371_T01	GG	11|3	8.51844	GT	10|3	33.7478	102.943	31.4761	174.41	5.54102	2.47015	0.000622456	up
2	31929371	C	exonic	GRMZM2G086371_T01	CT	0|1	11.4963	TT	0|4	95	102.943	31.4761	174.41	5.54102	2.47015	0.000622456	up
2	31980681	C	exonic	GRMZM2G374010_T01	CG	0|1	4.23583	GG	0|4	65	16.7487	0	33.4975	Inf	Inf	0.00731636	up
2	32122056	A	exonic	GRMZM5G823673_T01	GG	0|4	123	AG	0|1	13.3811	206.177	358.035	54.32	0.151717	-2.72054	1.05382e-05	down
2	32552042	C	exonic	GRMZM2G121264_T01	CG	0|1	11.4963	GG	0|5	144	125.988	239.282	12.6951	0.0530549	-4.23637	1.72401e-09	down
2	33216975	G	exonic	GRMZM2G095598_T01	GG	4|0	999	GT	6|3	14.6206	1694.91	2901.19	488.64	0.168427	-2.5698	2.02434e-06	down
2	33217027	C	exonic	GRMZM2G095598_T01	CC	5|1	14.3135	CT	4|4	44.2801	1694.91	2901.19	488.64	0.168427	-2.5698	2.02434e-06	down
2	33217114	C	exonic	GRMZM2G095598_T01	CC	4|1	10.8559	CT	2|7	129	1694.91	2901.19	488.64	0.168427	-2.5698	2.02434e-06	down
2	33217129	C	exonic	GRMZM2G095598_T01	CC	4|0	999	CT	2|5	76	1694.91	2901.19	488.64	0.168427	-2.5698	2.02434e-06	down
2	33217203	G	exonic	GRMZM2G095598_T01	GG	2|0	108	GA	2|2	23.4034	1694.91	2901.19	488.64	0.168427	-2.5698	2.02434e-06	down
2	33978925	A	exonic	GRMZM2G112530_T01	AA	0|1	2.45981	CC	0|6	97	633.3	314.034	952.566	3.03332	1.6009	0.00484051	up
2	33978942	C	exonic	GRMZM2G112530_T01	CC	0|1	2.45981	GG	0|5	75	633.3	314.034	952.566	3.03332	1.6009	0.00484051	up
2	34128494	G	exonic	GRMZM2G051898_T01	CC	0|5	118	GC	0|1	10.5754	18.1295	1.42296	34.836	24.4814	4.61361	0.000754151	up
2	34129038	C	exonic	GRMZM2G051898_T01	CC	0|0	0	TT	0|7	151	18.1295	1.42296	34.836	24.4814	4.61361	0.000754151	up
2	34129063	C	exonic	GRMZM2G051898_T01	CC	0|1	3.43761	GG	0|8	169	18.1295	1.42296	34.836	24.4814	4.61361	0.000754151	up
2	34162878	C	exonic	GRMZM2G051943_T01	CC	2|0	77	AA	0|5	74	29331	52703.9	5958.07	0.113048	-3.14499	0.00790197	down
2	34162884	C	exonic	GRMZM2G051943_T01	CC	0|1	9.80098	AA	0|5	86	29331	52703.9	5958.07	0.113048	-3.14499	0.00790197	down
2	34309304	G	exonic	GRMZM2G018876_T01	AA	0|4	122	GA	0|1	5.58414	2464.8	3691.32	1238.27	0.335455	-1.57581	0.00408946	down
2	34354854	A	exonic	GRMZM2G364597_T03	GG	0|7	189	AG	0|1	13.3811	386.198	623.511	148.886	0.238786	-2.06621	0.00362791	down
2	38204165	T	exonic	GRMZM2G025880_T01	TG	0|1	13.3811	GG	0|4	92	387.581	14.9138	760.248	50.9763	5.67175	7.90947e-19	up
2	44668734	T	exonic	GRMZM2G703021_T01	TC	3|2	4.58851	TT	2|1	13.0393	223.056	76.6811	369.43	4.81775	2.26836	0.000179511	up
2	44668738	T	exonic	GRMZM2G703021_T01	TG	3|2	4.70223	TT	2|1	12.9269	223.056	76.6811	369.43	4.81775	2.26836	0.000179511	up
2	44668845	G	exonic	GRMZM2G703021_T01	GA	3|2	4.57973	GG	3|0	142	223.056	76.6811	369.43	4.81775	2.26836	0.000179511	up
2	44668864	C	exonic	GRMZM2G703021_T01	CG	1|2	9.79849	CC	3|0	142	223.056	76.6811	369.43	4.81775	2.26836	0.000179511	up
2	44668956	T	exonic	GRMZM2G703021_T01	TA	1|2	9.79849	TT	2|0	108	223.056	76.6811	369.43	4.81775	2.26836	0.000179511	up
2	65765304	T	exonic	GRMZM5G836308_T01	TG	2|2	16.4726	TT	4|0	999	13.9061	27.4566	0.355608	0.0129517	-6.27072	0.00118215	down
2	65817867	G	exonic	GRMZM5G898735_T02	GA	3|2	23.1386	GG	2|0	112	359.68	586.227	133.134	0.227103	-2.13858	0.000251692	down
2	65818765	G	exonic	GRMZM5G898735_T02	GA	3|2	34.256	GG	8|0	999	359.68	586.227	133.134	0.227103	-2.13858	0.000251692	down
2	69921565	G	exonic	GRMZM2G142863_T02	GA	6|2	15.5038	GG	5|0	999	213.786	14.8374	412.734	27.8172	4.7979	9.82499e-13	up
2	69921834	T	exonic	GRMZM2G142863_T02	TC	2|4	75	TT	8|0	999	213.786	14.8374	412.734	27.8172	4.7979	9.82499e-13	up
2	69921873	A	exonic	GRMZM2G142863_T02	AG	1|4	87	AA	9|0	999	213.786	14.8374	412.734	27.8172	4.7979	9.82499e-13	up
2	69922726	A	exonic	GRMZM2G142863_T02	AG	4|2	29.031	AA	8|0	999	213.786	14.8374	412.734	27.8172	4.7979	9.82499e-13	up
2	69924483	T	exonic	GRMZM2G142863_T02	TC	5|2	12.4521	TT	5|0	999	213.786	14.8374	412.734	27.8172	4.7979	9.82499e-13	up
2	69924491	C	exonic	GRMZM2G142863_T02	CT	4|2	15.6805	CC	5|0	999	213.786	14.8374	412.734	27.8172	4.7979	9.82499e-13	up
2	69924627	T	exonic	GRMZM2G142863_T02	TA	3|2	34.2883	TT	3|0	144	213.786	14.8374	412.734	27.8172	4.7979	9.82499e-13	up
2	69925418	A	exonic	GRMZM2G142863_T02	AT	2|2	25.4157	AA	5|0	999	213.786	14.8374	412.734	27.8172	4.7979	9.82499e-13	up
2	69925568	A	exonic	GRMZM2G142863_T02	AG	1|5	89	AA	2|0	105	213.786	14.8374	412.734	27.8172	4.7979	9.82499e-13	up
2	69925598	C	exonic	GRMZM2G142863_T02	CT	2|5	89	CC	2|0	97	213.786	14.8374	412.734	27.8172	4.7979	9.82499e-13	up
2	69925643	G	exonic	GRMZM2G142863_T02	GA	1|6	101	GG	2|0	105	213.786	14.8374	412.734	27.8172	4.7979	9.82499e-13	up
2	69925826	G	exonic	GRMZM2G142863_T02	GC	4|6	148	GG	3|0	151	213.786	14.8374	412.734	27.8172	4.7979	9.82499e-13	up
2	69925982	T	exonic	GRMZM2G142863_T02	TC	4|4	89	TT	5|0	999	213.786	14.8374	412.734	27.8172	4.7979	9.82499e-13	up
2	69926009	T	exonic	GRMZM2G142863_T02	TC	3|3	60	TT	4|0	144	213.786	14.8374	412.734	27.8172	4.7979	9.82499e-13	up
2	70911145	G	exonic	GRMZM2G479546_T01	GT	1|3	67	GG	6|0	999	26.0472	48.1408	3.9536	0.0821257	-3.60602	0.00149957	down
2	70915237	C	exonic	GRMZM2G479546_T01	CT	3|2	26.3601	CC	1|0	71	26.0472	48.1408	3.9536	0.0821257	-3.60602	0.00149957	down
2	71370652	C	exonic	AC177924.2_FGT003	AA	0|2	45.7709	CC	6|0	999	37.5568	73.3274	1.78615	0.0243586	-5.35943	1.21131e-05	down
2	71776541	C	exonic	GRMZM2G025042_T01	CT	2|5	112	CC	3|0	142	531.385	831.081	231.69	0.278781	-1.8428	0.00122875	down
2	72522630	T	exonic	GRMZM2G125263_T01	CC	0|5	147	TT	5|0	999	45.5395	77.7876	13.2913	0.170867	-2.54905	0.00411857	down
2	72585074	A	exonic	GRMZM2G488346_T01	AG	3|4	40.3986	AA	4|0	999	62.8316	10.2975	115.366	11.2033	3.48585	0.000167016	up
2	72585136	C	exonic	GRMZM2G488346_T01	CT	3|7	71	CC	3|1	21.7609	62.8316	10.2975	115.366	11.2033	3.48585	0.000167016	up
2	72585162	C	exonic	GRMZM2G488346_T01	CA	3|7	70	CC	2|1	18.1183	62.8316	10.2975	115.366	11.2033	3.48585	0.000167016	up
2	72585200	A	exonic	GRMZM2G488346_T01	AG	2|4	6.4221	AA	3|1	21.6279	62.8316	10.2975	115.366	11.2033	3.48585	0.000167016	up
2	81076059	C	exonic	GRMZM2G042893_T01	CT	2|2	21.369	CC	5|0	999	52.6615	97.7619	7.56106	0.0773416	-3.69261	0.000251749	down
2	81076120	C	exonic	GRMZM2G042893_T01	CA	2|2	17.432	CC	4|0	999	52.6615	97.7619	7.56106	0.0773416	-3.69261	0.000251749	down
2	81076735	A	exonic	GRMZM2G042893_T01	AG	1|3	61	AA	2|0	116	52.6615	97.7619	7.56106	0.0773416	-3.69261	0.000251749	down
2	86876967	T	exonic	GRMZM2G013357_T02	TC	2|3	20.4347	TT	9|0	999	227.016	62.5657	391.466	6.25687	2.64544	9.86169e-06	up
2	86877048	A	exonic	GRMZM2G013357_T02	AG	3|2	20.1497	AA	5|0	999	227.016	62.5657	391.466	6.25687	2.64544	9.86169e-06	up
2	86877376	C	exonic	GRMZM2G013357_T02	CT	2|2	30.4078	CC	2|0	105	227.016	62.5657	391.466	6.25687	2.64544	9.86169e-06	up
2	87396820	G	exonic	GRMZM2G028313_T01	GA	2|2	30.3962	GG	2|0	108	71.1847	11.0178	131.352	11.9218	3.57553	1.10473e-05	up
2	87416815	A	exonic	GRMZM2G028313_T01	AG	1|2	40.1425	AA	9|0	999	71.1847	11.0178	131.352	11.9218	3.57553	1.10473e-05	up
2	87417031	T	exonic	GRMZM2G028313_T01	TG	1|3	66	TT	8|0	999	71.1847	11.0178	131.352	11.9218	3.57553	1.10473e-05	up
2	88831559	G	exonic	GRMZM2G115805_T01	GA	3|3	42.3861	GG	4|0	999	211.573	334.674	88.4719	0.264352	-1.91947	0.00204482	down
2	88832158	C	exonic	GRMZM2G115805_T01	CG	3|5	94	CC	3|0	141	211.573	334.674	88.4719	0.264352	-1.91947	0.00204482	down
2	89898109	A	exonic	GRMZM2G173738_T01	AT	1|3	63	AA	6|0	999	4233.2	5.94275	8460.46	1423.66	10.4754	4.83828e-07	up
2	93503855	T	exonic	GRMZM2G154685_T01	TG	2|3	41.2187	TT	2|0	121	28.8461	4.88385	52.8084	10.8129	3.43468	0.00824125	up
2	93504024	T	exonic	GRMZM2G154685_T01	TC	1|5	96	TT	1|0	52	28.8461	4.88385	52.8084	10.8129	3.43468	0.00824125	up
2	93506739	T	exonic	GRMZM2G154685_T01	CC	0|3	93	TT	6|0	999	28.8461	4.88385	52.8084	10.8129	3.43468	0.00824125	up
2	93761109	T	exonic	GRMZM2G083935_T01	TC	3|5	119	TT	5|0	999	2074.85	1095.65	3054.05	2.78743	1.47894	0.00692294	up
2	100795472	C	exonic	GRMZM5G896902_T01	CT	3|3	56	CC	3|0	146	2346.08	3.93045	4688.22	1192.79	10.2201	1.04595e-07	up
2	100795473	C	exonic	GRMZM5G896902_T01	CT	3|3	51	CC	4|0	157	2346.08	3.93045	4688.22	1192.79	10.2201	1.04595e-07	up
2	102767551	C	exonic	GRMZM2G134264_T01	CT	1|2	42.8487	CC	4|0	999	7104.68	13019.4	1189.95	0.0913978	-3.4517	1.32593e-10	down
2	106177931	T	exonic	GRMZM2G022876_T01	TA	2|2	26.3789	TT	4|0	999	190.378	335.245	45.511	0.135755	-2.88093	5.07526e-06	down
2	107485685	T	exonic	GRMZM2G035049_T01	TC	1|4	91	TT	4|0	999	11.7269	0	23.4539	Inf	Inf	0.000603118	up
2	107485744	C	exonic	GRMZM2G035049_T01	AA	0|5	110	CC	3|0	154	11.7269	0	23.4539	Inf	Inf	0.000603118	up
2	107710047	G	exonic	GRMZM2G154235_T01	GA	3|4	68	GG	8|0	999	56.4382	0	112.876	Inf	Inf	2.44272e-12	up
2	109745115	G	exonic	GRMZM2G167613_T02	GA	3|3	41.4028	GG	6|0	999	375.727	615.84	135.614	0.220209	-2.18305	0.000144024	down
2	111832989	T	exonic	GRMZM2G129208_T01	TG	2|2	27.4071	GG	0|6	133	1096.51	1941.68	251.331	0.12944	-2.94965	0.000331055	down
2	111833049	G	exonic	GRMZM2G129208_T01	GG	1|1	9.23803	AA	0|4	71	1096.51	1941.68	251.331	0.12944	-2.94965	0.000331055	down
2	111835041	C	exonic	GRMZM2G129208_T01	CA	2|4	93	CC	5|0	999	1096.51	1941.68	251.331	0.12944	-2.94965	0.000331055	down
2	111907657	C	exonic	GRMZM2G097827_T01	CT	5|5	95	TT	0|7	193	341.954	608.488	75.4199	0.123946	-3.01221	3.20843e-07	down
2	111908498	C	exonic	GRMZM2G097827_T01	CG	2|4	56	GG	0|3	73	341.954	608.488	75.4199	0.123946	-3.01221	3.20843e-07	down
2	113164875	C	exonic	GRMZM5G852794_T01	CC	2|1	11.0559	TT	0|4	93	108.074	0.293181	215.855	736.251	9.52405	4.31974e-06	up
2	113942940	G	exonic	GRMZM2G076343_T01	GC	5|3	47.9781	CC	0|3	74	277.44	46.2441	508.636	10.9989	3.45929	8.82734e-09	up
2	113947541	G	exonic	GRMZM2G076394_T01	GA	4|3	51	GG	4|0	999	648.878	227.296	1070.46	4.70955	2.23559	6.85422e-05	up
2	113948175	C	exonic	GRMZM2G076394_T01	CA	5|2	16.3897	CC	7|0	999	648.878	227.296	1070.46	4.70955	2.23559	6.85422e-05	up
2	114530611	G	exonic	GRMZM2G479125_T01	TT	0|4	74	GG	0|1	14.1932	365.23	113.758	616.703	5.4212	2.43861	3.44196e-05	up
2	114530699	G	exonic	GRMZM2G479125_T01	GG	0|1	15.7191	AA	0|4	58	365.23	113.758	616.703	5.4212	2.43861	3.44196e-05	up
2	114530703	T	exonic	GRMZM2G479125_T01	TT	0|1	15.7191	CC	0|4	47.6162	365.23	113.758	616.703	5.4212	2.43861	3.44196e-05	up
2	115516144	G	exonic	GRMZM2G467338_T01	GA	6|2	20.3352	GG	7|0	999	2225.32	3505.81	944.826	0.269503	-1.89163	0.000462815	down
2	115516524	A	exonic	GRMZM2G467338_T01	AG	8|2	12.4363	AA	16|3	18.178	2225.32	3505.81	944.826	0.269503	-1.89163	0.000462815	down
2	119142774	A	exonic	GRMZM2G034389_T01	AA	0|1	3.1943	GG	0|4	77	55.7325	91.4239	20.0411	0.219211	-2.18961	0.00869317	down
2	119142807	T	exonic	GRMZM2G034389_T01	TC	0|1	13.3811	CC	0|7	140	55.7325	91.4239	20.0411	0.219211	-2.18961	0.00869317	down
2	119143146	G	exonic	GRMZM2G034389_T01	AA	0|4	54	GA	0|1	4.23583	55.7325	91.4239	20.0411	0.219211	-2.18961	0.00869317	down
2	121067736	G	exonic	AC235540.1_FGT002	GC	1|4	90	GG	9|0	999	622.584	37.4872	1207.68	32.2158	5.0097	5.12365e-17	up
2	121067800	T	exonic	AC235540.1_FGT002	TC	2|2	21.4052	TT	6|0	999	622.584	37.4872	1207.68	32.2158	5.0097	5.12365e-17	up
2	124732415	G	exonic	GRMZM2G075680_T01	GA	5|2	32.5551	GG	6|0	999	409.466	110.247	708.685	6.42814	2.6844	9.86879e-06	up
2	128074696	G	exonic	GRMZM2G132154_T01	GT	3|3	52	GG	2|0	97	16.2329	0	32.4657	Inf	Inf	3.75289e-05	up
2	128076553	C	exonic	GRMZM2G132154_T01	CC	1|0	69	AA	0|8	205	16.2329	0	32.4657	Inf	Inf	3.75289e-05	up
2	128812813	T	exonic	GRMZM2G082434_T02	TT	0|1	2.45981	CC	0|3	56	132.891	240.906	24.8763	0.103261	-3.27563	0.0003129	down
2	128812816	A	exonic	GRMZM2G082434_T02	AA	0|1	2.45981	CC	0|3	56	132.891	240.906	24.8763	0.103261	-3.27563	0.0003129	down
2	128813842	C	exonic	GRMZM2G082434_T02	CG	1|5	110	GG	0|7	201	132.891	240.906	24.8763	0.103261	-3.27563	0.0003129	down
2	128814110	T	exonic	GRMZM2G082434_T02	TG	1|4	65	GG	0|4	80	132.891	240.906	24.8763	0.103261	-3.27563	0.0003129	down
2	130242604	G	exonic	GRMZM2G443740_T01	GG	1|1	3.88511	AA	0|4	115	553.694	0.293181	1107.1	3776.14	11.8827	9.46625e-06	up
2	130242818	G	exonic	GRMZM2G443740_T01	GA	2|2	30.3329	GG	5|0	999	553.694	0.293181	1107.1	3776.14	11.8827	9.46625e-06	up
2	130243955	G	exonic	GRMZM2G443740_T01	GA	3|3	33.3827	GG	4|0	999	553.694	0.293181	1107.1	3776.14	11.8827	9.46625e-06	up
2	130244039	G	exonic	GRMZM2G443740_T01	GA	2|2	17.3991	AA	0|6	163	553.694	0.293181	1107.1	3776.14	11.8827	9.46625e-06	up
2	131155776	G	exonic	GRMZM2G128268_T01	AA	0|5	129	GG	2|0	105	337.85	146.353	529.347	3.61693	1.85476	0.0018921	up
2	131156553	A	exonic	GRMZM2G128268_T01	AG	2|2	35.3472	AA	5|0	157	337.85	146.353	529.347	3.61693	1.85476	0.0018921	up
2	131979897	T	exonic	GRMZM2G124715_T01	TC	4|4	74	TT	6|0	999	92.737	0.535098	184.939	345.617	8.43303	3.9539e-16	up
2	131979969	C	exonic	GRMZM2G124715_T01	CT	3|2	21.1664	CC	4|0	999	92.737	0.535098	184.939	345.617	8.43303	3.9539e-16	up
2	131980214	G	exonic	GRMZM2G124715_T01	GT	1|2	34.2177	GG	2|0	108	92.737	0.535098	184.939	345.617	8.43303	3.9539e-16	up
2	131980219	G	exonic	GRMZM2G124715_T01	GT	1|2	24.1366	GG	3|0	125	92.737	0.535098	184.939	345.617	8.43303	3.9539e-16	up
2	133928134	A	exonic	GRMZM2G703173_T01	AC	3|3	17.0998	AA	5|0	999	1340.07	0.293181	2679.84	9140.55	13.1581	8.22082e-09	up
2	133928185	T	exonic	GRMZM2G703173_T01	TC	1|3	9.74907	TT	6|0	999	1340.07	0.293181	2679.84	9140.55	13.1581	8.22082e-09	up
2	134470367	G	exonic	GRMZM2G111143_T02	GC	0|1	11.4963	CC	0|4	113	320.352	158.709	481.996	3.03698	1.60264	0.00645686	up
2	134470377	A	exonic	GRMZM2G111143_T02	AG	0|1	11.4963	GG	0|4	115	320.352	158.709	481.996	3.03698	1.60264	0.00645686	up
2	134470625	C	exonic	GRMZM2G111143_T02	CC	1|1	12.0359	AA	0|5	145	320.352	158.709	481.996	3.03698	1.60264	0.00645686	up
2	134660563	T	exonic	GRMZM2G117361_T01	TC	5|4	86	CC	0|1	11.9226	153.255	0.267549	306.242	1144.62	10.1607	0.00131066	up
2	134660776	G	exonic	GRMZM2G117361_T01	GA	2|3	36.3997	GG	0|1	14.7925	153.255	0.267549	306.242	1144.62	10.1607	0.00131066	up
2	134660797	C	exonic	GRMZM2G117361_T01	CT	2|3	36.3997	CC	0|1	14.7925	153.255	0.267549	306.242	1144.62	10.1607	0.00131066	up
2	136353410	C	exonic	GRMZM2G115451_T01	CC	2|1	3.51146	TT	0|4	116	10.9467	0	21.8935	Inf	Inf	0.000981212	up
2	136354149	C	exonic	GRMZM2G115451_T01	CG	3|2	34.2284	CC	6|0	999	10.9467	0	21.8935	Inf	Inf	0.000981212	up
2	136354910	C	exonic	GRMZM2G115451_T01	CA	1|3	65	CC	3|0	134	10.9467	0	21.8935	Inf	Inf	0.000981212	up
2	136355996	G	exonic	GRMZM2G115451_T01	GA	3|2	39.2173	GG	6|0	999	10.9467	0	21.8935	Inf	Inf	0.000981212	up
2	136587926	T	exonic	GRMZM2G094699_T01	TG	1|2	24.2818	GG	0|6	158	491.471	249.293	733.649	2.94292	1.55725	0.00749574	up
2	136588016	C	exonic	GRMZM2G094699_T01	CT	2|3	61	TT	0|5	145	491.471	249.293	733.649	2.94292	1.55725	0.00749574	up
2	136588469	A	exonic	GRMZM2G094699_T01	GG	0|4	123	AA	3|0	144	491.471	249.293	733.649	2.94292	1.55725	0.00749574	up
2	136588704	G	exonic	GRMZM2G094699_T01	GA	1|5	104	GG	6|0	999	491.471	249.293	733.649	2.94292	1.55725	0.00749574	up
2	136588833	C	exonic	GRMZM2G094699_T01	CG	3|4	102	CC	8|0	999	491.471	249.293	733.649	2.94292	1.55725	0.00749574	up
2	136588974	A	exonic	GRMZM2G094699_T01	AG	2|2	37.4049	AA	8|0	999	491.471	249.293	733.649	2.94292	1.55725	0.00749574	up
2	136589126	T	exonic	GRMZM2G094699_T01	GG	0|3	90	TT	9|0	999	491.471	249.293	733.649	2.94292	1.55725	0.00749574	up
2	136589191	A	exonic	GRMZM2G094699_T01	AA	5|0	999	GG	0|5	147	491.471	249.293	733.649	2.94292	1.55725	0.00749574	up
2	136589247	A	exonic	GRMZM2G094699_T01	AA	5|0	999	TT	0|4	113	491.471	249.293	733.649	2.94292	1.55725	0.00749574	up
2	142057667	G	exonic	GRMZM2G032478_T01	GA	2|2	24.4195	GG	6|0	999	781.879	1204.63	359.131	0.298127	-1.746	0.00174134	down
2	142058202	G	exonic	GRMZM2G032478_T01	GG	2|1	15.883	TT	0|4	89	781.879	1204.63	359.131	0.298127	-1.746	0.00174134	down
2	142058208	C	exonic	GRMZM2G032478_T01	CC	2|1	10.8676	GG	0|3	85	781.879	1204.63	359.131	0.298127	-1.746	0.00174134	down
2	144415383	G	exonic	GRMZM2G166622_T01	GG	2|1	12.699	GT	5|3	22.6552	33.5834	62.1397	5.02718	0.0809013	-3.62769	0.000667168	down
2	144415420	C	exonic	GRMZM2G166622_T01	CC	3|1	16.2078	CT	4|6	108	33.5834	62.1397	5.02718	0.0809013	-3.62769	0.000667168	down
2	144415449	G	exonic	GRMZM2G166622_T01	GG	4|1	19.1822	GC	4|6	109	33.5834	62.1397	5.02718	0.0809013	-3.62769	0.000667168	down
2	144415542	C	exonic	GRMZM2G166622_T01	CC	1|0	41.5869	CT	4|3	35.2249	33.5834	62.1397	5.02718	0.0809013	-3.62769	0.000667168	down
2	144415556	C	exonic	GRMZM2G166622_T01	CC	1|0	41.5869	CT	4|4	52	33.5834	62.1397	5.02718	0.0809013	-3.62769	0.000667168	down
2	144415563	A	exonic	GRMZM2G166622_T01	AA	0|1	15.3171	AG	5|4	68	33.5834	62.1397	5.02718	0.0809013	-3.62769	0.000667168	down
2	144415577	C	exonic	GRMZM2G166622_T01	AA	0|2	23.3547	CA	5|4	59	33.5834	62.1397	5.02718	0.0809013	-3.62769	0.000667168	down
2	144415685	G	exonic	GRMZM2G166622_T01	GA	0|1	11.4963	AA	0|7	152	33.5834	62.1397	5.02718	0.0809013	-3.62769	0.000667168	down
2	144415756	A	exonic	GRMZM2G166622_T01	AA	0|1	7.61981	CC	0|6	79	33.5834	62.1397	5.02718	0.0809013	-3.62769	0.000667168	down
2	144415853	G	exonic	GRMZM2G166622_T01	GG	0|1	7.61981	GC	1|4	11.5099	33.5834	62.1397	5.02718	0.0809013	-3.62769	0.000667168	down
2	144415885	G	exonic	GRMZM2G166622_T01	GG	0|1	7.61981	CC	0|2	15.9905	33.5834	62.1397	5.02718	0.0809013	-3.62769	0.000667168	down
2	144416311	G	exonic	GRMZM2G166622_T01	GG	4|0	999	GC	3|2	4.26531	33.5834	62.1397	5.02718	0.0809013	-3.62769	0.000667168	down
2	144416363	C	exonic	GRMZM2G166622_T01	CC	3|1	6.01747	CT	4|3	18.3387	33.5834	62.1397	5.02718	0.0809013	-3.62769	0.000667168	down
2	144706151	A	exonic	GRMZM2G055973_T01	AA	1|1	11.9958	CC	0|7	113	252.582	415.877	89.2873	0.214696	-2.21963	0.000237536	down
2	144706316	C	exonic	GRMZM2G055973_T01	CC	3|2	6.41406	GG	0|5	94	252.582	415.877	89.2873	0.214696	-2.21963	0.000237536	down
2	144706358	G	exonic	GRMZM2G055973_T01	CC	0|3	51	GG	5|0	999	252.582	415.877	89.2873	0.214696	-2.21963	0.000237536	down
2	144706373	G	exonic	GRMZM2G055973_T01	GA	1|3	35.7031	GG	5|0	999	252.582	415.877	89.2873	0.214696	-2.21963	0.000237536	down
2	144706391	G	exonic	GRMZM2G055973_T01	GC	1|4	77	GG	5|0	999	252.582	415.877	89.2873	0.214696	-2.21963	0.000237536	down
2	144706503	A	exonic	GRMZM2G055973_T01	AG	3|4	63	GG	0|5	145	252.582	415.877	89.2873	0.214696	-2.21963	0.000237536	down
2	144706507	T	exonic	GRMZM2G055973_T01	TG	4|2	17.9417	TT	5|0	999	252.582	415.877	89.2873	0.214696	-2.21963	0.000237536	down
2	144709767	G	exonic	GRMZM2G356178_T01	GC	0|1	12.4325	CC	0|6	165	424.428	630.294	218.561	0.34676	-1.52799	0.00805926	down
2	144827506	A	exonic	GRMZM2G127418_T01	AA	0|1	13.8641	CC	0|5	105	557.529	247.659	867.399	3.5024	1.80834	0.00153745	up
2	146625456	G	exonic	GRMZM2G344857_T01	GT	0|1	13.3811	TT	0|3	80	256.683	9.68248	503.683	52.02	5.70099	0.00304647	up
2	146625562	T	exonic	GRMZM2G344857_T01	TT	0|1	2.45981	CC	0|6	101	256.683	9.68248	503.683	52.02	5.70099	0.00304647	up
2	146625574	T	exonic	GRMZM2G344857_T01	TT	0|1	2.45981	CC	0|6	97	256.683	9.68248	503.683	52.02	5.70099	0.00304647	up
2	146625580	A	exonic	GRMZM2G344857_T01	AA	0|1	2.45981	CC	0|6	97	256.683	9.68248	503.683	52.02	5.70099	0.00304647	up
2	146625919	C	exonic	GRMZM2G344857_T01	CC	0|0	0	TT	0|4	113	256.683	9.68248	503.683	52.02	5.70099	0.00304647	up
2	146625964	G	exonic	GRMZM2G344857_T01	GC	0|1	9.6729	CC	0|5	123	256.683	9.68248	503.683	52.02	5.70099	0.00304647	up
2	146626003	C	exonic	GRMZM2G344857_T01	CT	0|1	9.6729	TT	0|5	137	256.683	9.68248	503.683	52.02	5.70099	0.00304647	up
2	146628160	A	exonic	GRMZM2G344857_T01	CC	0|6	134	AA	0|0	0	256.683	9.68248	503.683	52.02	5.70099	0.00304647	up
2	146684237	G	exonic	GRMZM2G162737_T01	GC	0|1	12.4325	CC	0|8	209	2660.64	171.922	5149.37	29.9518	4.90457	5.78259e-18	up
2	146685312	A	exonic	GRMZM2G162737_T01	AG	4|2	31.051	AA	5|0	999	2660.64	171.922	5149.37	29.9518	4.90457	5.78259e-18	up
2	147043066	G	exonic	GRMZM2G026556_T02	GG	2|0	101	GC	5|3	4.77532	438.972	698.352	179.591	0.257165	-1.95924	0.000524419	down
2	147044847	G	exonic	GRMZM2G026556_T02	GG	6|0	999	GC	3|2	9.40911	438.972	698.352	179.591	0.257165	-1.95924	0.000524419	down
2	147044928	G	exonic	GRMZM2G026556_T02	GG	6|0	999	GC	4|2	6.44064	438.972	698.352	179.591	0.257165	-1.95924	0.000524419	down
2	147045120	C	exonic	GRMZM2G026556_T02	GG	0|5	143	CG	3|2	30.2645	438.972	698.352	179.591	0.257165	-1.95924	0.000524419	down
2	147045132	C	exonic	GRMZM2G026556_T02	TT	0|4	107	CT	3|2	28.1933	438.972	698.352	179.591	0.257165	-1.95924	0.000524419	down
2	147937791	G	exonic	GRMZM2G123652_T01	AA	0|5	151	GG	0|0	0	336.711	563.943	109.48	0.194133	-2.36489	0.000103025	down
2	149976571	C	exonic	GRMZM2G124524_T01	CC	3|1	29.4232	CT	2|2	25.4102	404.595	23.948	785.243	32.7895	5.03516	3.4553e-05	up
2	149976622	G	exonic	GRMZM2G124524_T01	GG	3|1	29.4393	GA	2|2	21.369	404.595	23.948	785.243	32.7895	5.03516	3.4553e-05	up
2	149976937	C	exonic	GRMZM2G124524_T01	CC	6|0	999	CT	4|2	5.0548	404.595	23.948	785.243	32.7895	5.03516	3.4553e-05	up
2	159085243	C	exonic	GRMZM5G876616_T01	CG	1|3	30.6462	GG	0|3	48.4821	3329.9	5491.61	1168.2	0.212725	-2.23294	2.65253e-05	down
2	159085245	T	exonic	GRMZM5G876616_T01	TC	1|3	30.4608	CC	0|3	66	3329.9	5491.61	1168.2	0.212725	-2.23294	2.65253e-05	down
2	159085372	G	exonic	GRMZM5G876616_T01	AA	0|3	36.6692	GA	0|1	10.5754	3329.9	5491.61	1168.2	0.212725	-2.23294	2.65253e-05	down
2	164196495	G	exonic	GRMZM2G083972_T01	GT	0|1	9.6729	TT	0|4	81	116.017	33.9981	198.035	5.8249	2.54223	0.000253211	up
2	164198469	G	exonic	GRMZM2G083972_T01	CC	0|4	99	GC	1|6	110	116.017	33.9981	198.035	5.8249	2.54223	0.000253211	up
2	165515907	T	exonic	GRMZM2G142502_T02	TT	2|0	71	TC	1|3	40.3018	144.808	64.647	224.968	3.47995	1.79907	0.00800647	up
2	165516010	A	exonic	GRMZM2G142502_T02	AA	5|3	9.72925	AG	4|3	7.73547	144.808	64.647	224.968	3.47995	1.79907	0.00800647	up
2	165516094	G	exonic	GRMZM2G142502_T02	GG	3|3	5.71046	GC	2|4	38.1994	144.808	64.647	224.968	3.47995	1.79907	0.00800647	up
2	165523277	A	exonic	GRMZM2G142544_T01	GG	0|5	130	AG	0|1	4.23583	347.015	521.597	172.433	0.330587	-1.5969	0.00752381	down
2	165523280	A	exonic	GRMZM2G142544_T01	GG	0|5	125	AG	0|1	4.23583	347.015	521.597	172.433	0.330587	-1.5969	0.00752381	down
2	165524004	T	exonic	GRMZM2G142544_T01	TC	0|1	11.4963	CC	0|4	84	347.015	521.597	172.433	0.330587	-1.5969	0.00752381	down
2	167841513	T	exonic	GRMZM2G045706_T01	TT	5|1	28.9206	TC	9|2	3.74937	1122.7	1827.83	417.582	0.228458	-2.13	8.34325e-05	down
2	167998246	C	exonic	GRMZM5G872070_T01	TT	0|4	110	CT	0|1	13.3811	636.365	147.976	1124.75	7.60091	2.92617	1.76511e-07	up
2	167998998	G	exonic	GRMZM5G872070_T01	GC	0|1	9.6729	CC	0|5	147	636.365	147.976	1124.75	7.60091	2.92617	1.76511e-07	up
2	168677529	G	exonic	AC203439.3_FGT005	TT	0|3	62	GT	0|1	13.3811	8.76106	0	17.5221	Inf	Inf	0.00427488	up
2	170396232	A	exonic	GRMZM2G028353_T01	AG	0|1	13.3811	GG	0|5	151	484.896	98.1483	871.644	8.88089	3.1507	3.25941e-08	up
2	173926207	T	exonic	GRMZM2G047404_T01	TT	3|0	154	TC	5|4	22.8596	516.661	234.016	799.306	3.41561	1.77214	0.00209161	up
2	175113034	G	exonic	AC203957.3_FGT004	GC	0|1	11.4963	CC	0|4	113	1345.75	712.087	1979.41	2.77973	1.47494	0.00735539	up
2	175113049	T	exonic	AC203957.3_FGT004	TC	0|1	11.4963	CC	0|4	113	1345.75	712.087	1979.41	2.77973	1.47494	0.00735539	up
2	176015488	T	exonic	GRMZM2G177349_T01	TG	4|3	38.3795	TT	3|0	131	168.359	296.852	39.8659	0.134296	-2.89651	5.6617e-06	down
2	176015607	C	exonic	GRMZM2G177349_T01	CT	3|4	64	CC	4|1	8.97361	168.359	296.852	39.8659	0.134296	-2.89651	5.6617e-06	down
2	176015865	G	exonic	GRMZM2G177349_T01	GA	1|3	49.4256	AA	0|2	43.335	168.359	296.852	39.8659	0.134296	-2.89651	5.6617e-06	down
2	176015989	G	exonic	GRMZM2G177349_T01	GA	2|2	11.6436	AA	0|6	134	168.359	296.852	39.8659	0.134296	-2.89651	5.6617e-06	down
2	176016356	C	exonic	GRMZM2G177349_T01	CC	5|1	16.3907	CG	3|4	46.4043	168.359	296.852	39.8659	0.134296	-2.89651	5.6617e-06	down
2	176477626	G	exonic	GRMZM2G179120_T02	GT	0|1	13.3811	TT	0|3	72	346.715	98.7789	594.652	6.02003	2.58977	0.00153063	up
2	177753757	C	exonic	GRMZM2G051752_T01	CC	0|1	11.1027	GG	0|5	134	668.691	192.748	1144.64	5.93851	2.5701	3.80205e-06	up
2	177889446	A	exonic	GRMZM2G140041_T01	AG	0|1	11.4963	GG	0|4	76	69.6579	0	139.316	Inf	Inf	1.27624e-07	up
2	177889478	C	exonic	GRMZM2G140041_T01	CG	0|1	11.4963	GG	0|3	47.7936	69.6579	0	139.316	Inf	Inf	1.27624e-07	up
2	177890195	A	exonic	GRMZM2G140041_T01	AA	0|1	3.43761	TT	0|5	97	69.6579	0	139.316	Inf	Inf	1.27624e-07	up
2	177890219	G	exonic	GRMZM2G140041_T01	GA	0|1	13.3811	AA	0|4	82	69.6579	0	139.316	Inf	Inf	1.27624e-07	up
2	178399276	A	exonic	GRMZM2G039525_T01	AC	0|1	13.3811	CC	0|6	159	244.35	37.4356	451.265	12.0544	3.59149	6.94862e-08	up
2	178399902	T	exonic	GRMZM2G039525_T01	GG	0|3	85	TG	0|1	11.4963	244.35	37.4356	451.265	12.0544	3.59149	6.94862e-08	up
2	178523378	A	exonic	GRMZM5G869299_T01	AT	0|1	5.58414	TT	0|4	79	1546.24	2461.52	630.96	0.25633	-1.96393	0.000265055	down
2	178729108	C	exonic	GRMZM2G006565_T01	CA	0|1	11.4963	AA	0|5	112	115.195	198.36	32.029	0.161469	-2.63067	0.000123632	down
2	178729148	A	exonic	GRMZM2G006565_T01	AG	0|1	11.4963	GG	0|4	110	115.195	198.36	32.029	0.161469	-2.63067	0.000123632	down
2	182837490	A	exonic	GRMZM2G159125_T01	AC	0|1	9.6729	CC	0|5	104	43.5906	5.30215	81.879	15.4426	3.94885	1.64465e-05	up
2	183270893	A	exonic	GRMZM2G036832_T01	AA	0|0	0	CC	0|3	81	142.07	0.267549	283.873	1061.01	10.0512	4.78189e-07	up
2	183272227	G	exonic	GRMZM2G036832_T01	GG	0|2	5.7304	TT	0|4	49.6162	142.07	0.267549	283.873	1061.01	10.0512	4.78189e-07	up
2	184567799	G	exonic	GRMZM2G100333_T01	AA	0|6	83	GG	0|2	3.91797	409.205	200.56	617.85	3.08062	1.62322	0.00595488	up
2	184567804	G	exonic	GRMZM2G100333_T01	TT	0|6	82	GG	0|2	3.75878	409.205	200.56	617.85	3.08062	1.62322	0.00595488	up
2	184662079	G	exonic	GRMZM2G117412_T02	GT	0|1	11.4963	TT	0|7	152	1561.74	2895.72	227.765	0.0786555	-3.66831	0.000195495	down
2	184662080	G	exonic	GRMZM2G117412_T02	GA	0|1	11.4963	AA	0|6	153	1561.74	2895.72	227.765	0.0786555	-3.66831	0.000195495	down
2	187110430	T	exonic	GRMZM2G381071_T01	TC	0|1	11.4963	CC	0|6	116	1849.44	3287.54	411.345	0.125123	-2.99859	7.32873e-08	down
2	187110494	A	exonic	GRMZM2G381071_T01	AG	0|1	4.23583	GG	0|4	44.6162	1849.44	3287.54	411.345	0.125123	-2.99859	7.32873e-08	down
2	187110496	A	exonic	GRMZM2G381071_T01	AT	0|1	4.23583	TT	0|5	61	1849.44	3287.54	411.345	0.125123	-2.99859	7.32873e-08	down
2	188091050	A	exonic	GRMZM2G178229_T01	AC	0|1	9.6729	CC	0|4	77	17.0449	2.33943	31.7505	13.5719	3.76255	0.00545367	up
2	188091868	C	exonic	GRMZM2G178229_T01	CC	1|0	71	CT	3|2	8.49331	17.0449	2.33943	31.7505	13.5719	3.76255	0.00545367	up
2	188092039	C	exonic	GRMZM2G178229_T01	CT	0|1	9.6729	TT	0|4	91	17.0449	2.33943	31.7505	13.5719	3.76255	0.00545367	up
2	188272154	C	exonic	GRMZM2G389379_T01	CT	5|3	41.0198	CC	8|0	999	16.263	30.4032	2.12282	0.0698224	-3.84017	0.00833716	down
2	188272212	C	exonic	GRMZM2G389379_T01	CC	3|2	9.85649	TT	0|7	159	16.263	30.4032	2.12282	0.0698224	-3.84017	0.00833716	down
2	189054725	C	exonic	GRMZM2G137541_T01	CA	0|1	7.93884	AA	0|4	69	32.058	3.22195	60.8941	18.8998	4.2403	8.6765e-05	up
2	189054739	C	exonic	GRMZM2G137541_T01	CT	0|1	7.93884	TT	0|4	69	32.058	3.22195	60.8941	18.8998	4.2403	8.6765e-05	up
2	189056368	A	exonic	GRMZM2G137541_T01	AA	0|1	16.2467	GG	0|3	58	32.058	3.22195	60.8941	18.8998	4.2403	8.6765e-05	up
2	189056369	T	exonic	GRMZM2G137541_T01	TT	0|1	16.2467	CC	0|4	79	32.058	3.22195	60.8941	18.8998	4.2403	8.6765e-05	up
2	189182027	C	exonic	GRMZM2G009478_T01	CC	0|1	7.61981	TT	0|4	48.6162	165.369	20.9633	309.775	14.777	3.88528	9.97316e-09	up
2	189182037	G	exonic	GRMZM2G009478_T01	GG	0|1	7.61981	TT	0|5	81	165.369	20.9633	309.775	14.777	3.88528	9.97316e-09	up
2	190492518	T	exonic	GRMZM2G126018_T01	TC	0|1	13.3811	CC	0|6	161	39.1928	75.8963	2.48926	0.0327981	-4.93024	1.49924e-05	down
2	190492546	G	exonic	GRMZM2G126018_T01	GG	0|0	0	TT	0|4	104	39.1928	75.8963	2.48926	0.0327981	-4.93024	1.49924e-05	down
2	191481577	C	exonic	GRMZM2G014526_T01	CG	0|1	13.3811	GG	0|5	137	44.3845	6.36937	82.3995	12.9368	3.69341	3.55679e-05	up
2	193859239	C	exonic	GRMZM2G158721_T01	CC	0|1	6.81475	TT	0|6	159	139.459	4.82427	274.094	56.8157	5.82822	0.00858662	up
2	193860260	C	exonic	GRMZM2G158721_T01	CC	0|1	12.9373	TT	0|4	81	139.459	4.82427	274.094	56.8157	5.82822	0.00858662	up
2	195706100	C	exonic	GRMZM2G034113_T01	CC	0|1	2.1358	AA	0|4	48.7496	1055.22	1789.95	320.484	0.179046	-2.4816	4.21256e-06	down
2	195935490	A	exonic	GRMZM2G172826_T01	AG	0|1	13.3811	GG	0|4	109	6146.04	9104.55	3187.53	0.350103	-1.51415	0.00467357	down
2	196311149	C	exonic	GRMZM2G379577_T01	CC	10|0	999	CT	7|4	32.8098	55.1214	20.0998	90.143	4.48478	2.16504	0.00890346	up
2	196311158	T	exonic	GRMZM2G379577_T01	CC	2|6	123	TC	6|3	41.4026	55.1214	20.0998	90.143	4.48478	2.16504	0.00890346	up
2	196312830	A	exonic	GRMZM2G379577_T01	AA	0|1	14.7925	GG	0|5	75	55.1214	20.0998	90.143	4.48478	2.16504	0.00890346	up
2	196312835	T	exonic	GRMZM2G379577_T01	TT	0|1	14.7925	CC	0|5	60	55.1214	20.0998	90.143	4.48478	2.16504	0.00890346	up
2	196314644	G	exonic	GRMZM2G379577_T01	GG	0|1	2.45981	TT	0|5	102	55.1214	20.0998	90.143	4.48478	2.16504	0.00890346	up
2	196314695	G	exonic	GRMZM2G379577_T01	GG	0|1	2.45981	AA	0|5	94	55.1214	20.0998	90.143	4.48478	2.16504	0.00890346	up
2	196314728	C	exonic	GRMZM2G379577_T01	CC	0|1	2.45981	GG	0|5	83	55.1214	20.0998	90.143	4.48478	2.16504	0.00890346	up
2	197057860	A	exonic	GRMZM2G114107_T01	AA	0|2	3.91797	CC	0|4	67	429.83	217.904	641.757	2.94513	1.55833	0.00724073	up
2	197061855	G	exonic	GRMZM2G114107_T01	GA	0|1	11.4963	AA	0|6	159	429.83	217.904	641.757	2.94513	1.55833	0.00724073	up
2	197062148	A	exonic	GRMZM2G114107_T01	AA	0|0	0	CC	0|2	30.8834	429.83	217.904	641.757	2.94513	1.55833	0.00724073	up
2	197062149	C	exonic	GRMZM2G114107_T01	CC	0|0	0	GG	0|2	30.8834	429.83	217.904	641.757	2.94513	1.55833	0.00724073	up
2	197062152	C	exonic	GRMZM2G114107_T01	CC	0|0	0	GG	0|2	30.8834	429.83	217.904	641.757	2.94513	1.55833	0.00724073	up
2	197179671	T	exonic	GRMZM2G108981_T01	GG	0|4	97	TT	0|1	2.45981	41.8481	6.99029	76.7059	10.9732	3.45591	0.0024962	up
2	199048793	A	exonic	GRMZM2G153523_T01	AA	0|1	14.7925	GG	0|4	87	355.589	158.544	552.634	3.48568	1.80144	0.0022529	up
2	199048814	A	exonic	GRMZM2G153523_T01	AA	0|1	14.7925	GG	0|5	108	355.589	158.544	552.634	3.48568	1.80144	0.0022529	up
2	199048853	G	exonic	GRMZM2G153523_T01	AA	0|3	35.6694	GG	0|1	15.3171	355.589	158.544	552.634	3.48568	1.80144	0.0022529	up
2	199998771	A	exonic	GRMZM2G164426_T01	CC	0|8	200	AC	0|1	13.3811	666.158	1078.32	254	0.235552	-2.08588	0.000202744	down
2	200742495	G	exonic	GRMZM5G871013_T01	GG	0|1	6.81475	AA	0|6	171	3705.3	5.78071	7404.81	1280.95	10.323	4.68509e-08	up
2	201546268	C	exonic	GRMZM2G172429_T01	CC	0|1	6.46028	TT	0|5	126	121.549	46.8684	196.229	4.18681	2.06585	0.00309076	up
2	201546456	T	exonic	GRMZM2G172429_T01	TG	0|1	13.3811	GG	0|4	95	121.549	46.8684	196.229	4.18681	2.06585	0.00309076	up
2	201548581	A	exonic	GRMZM2G172429_T01	AA	0|1	6.81475	GG	0|7	105	121.549	46.8684	196.229	4.18681	2.06585	0.00309076	up
2	201548587	T	exonic	GRMZM2G172429_T01	TT	0|1	6.81475	AA	0|8	102	121.549	46.8684	196.229	4.18681	2.06585	0.00309076	up
2	201548594	A	exonic	GRMZM2G172429_T01	AA	0|1	6.81475	GG	0|7	98	121.549	46.8684	196.229	4.18681	2.06585	0.00309076	up
2	201548641	C	exonic	GRMZM2G172429_T01	CC	0|1	6.81475	TT	0|6	68	121.549	46.8684	196.229	4.18681	2.06585	0.00309076	up
2	201548890	C	exonic	GRMZM2G172429_T01	CA	0|1	7.11616	AA	0|5	106	121.549	46.8684	196.229	4.18681	2.06585	0.00309076	up
2	201548914	A	exonic	GRMZM2G172429_T01	AA	0|1	3.43761	GG	0|4	79	121.549	46.8684	196.229	4.18681	2.06585	0.00309076	up
2	201548917	A	exonic	GRMZM2G172429_T01	AG	0|1	7.11616	GG	0|5	107	121.549	46.8684	196.229	4.18681	2.06585	0.00309076	up
2	201549645	C	exonic	GRMZM2G172429_T01	CT	0|1	13.3811	TT	0|4	108	121.549	46.8684	196.229	4.18681	2.06585	0.00309076	up
2	201549695	T	exonic	GRMZM2G172429_T01	TC	0|1	8.79264	CC	0|4	113	121.549	46.8684	196.229	4.18681	2.06585	0.00309076	up
2	202251889	C	exonic	GRMZM2G076730_T01	CC	0|1	2.45981	TT	0|9	166	253.111	104.376	401.845	3.84996	1.94484	0.00189033	up
2	203719570	A	exonic	GRMZM2G127714_T02	GG	0|4	62	AA	0|1	14.7925	54.2714	93.4815	15.0613	0.161115	-2.63384	0.00169099	down
2	203719585	A	exonic	GRMZM2G127714_T02	GG	0|4	55	AA	0|1	14.7925	54.2714	93.4815	15.0613	0.161115	-2.63384	0.00169099	down
2	203907684	G	exonic	GRMZM2G470075_T01	GC	0|1	11.4963	CC	0|6	174	1318.41	120.833	2515.99	20.822	4.38003	1.37161e-14	up
2	203912423	A	exonic	GRMZM2G169539_T01	AG	0|1	11.4963	GG	0|5	133	778.759	228.325	1329.19	5.82149	2.54139	3.06893e-06	up
2	203914906	G	exonic	GRMZM2G169539_T01	GC	0|1	11.4963	CC	0|5	108	778.759	228.325	1329.19	5.82149	2.54139	3.06893e-06	up
2	204248031	C	exonic	GRMZM2G426556_T01	CC	1|1	16.7365	CT	2|2	15.5275	243.347	109.497	377.197	3.44482	1.78443	0.00381506	up
2	204248062	G	exonic	GRMZM2G426556_T01	GG	1|1	3.88511	GC	2|2	15.4922	243.347	109.497	377.197	3.44482	1.78443	0.00381506	up
2	204255407	C	exonic	GRMZM2G426556_T01	CC	0|1	3.43761	TT	0|4	98	243.347	109.497	377.197	3.44482	1.78443	0.00381506	up
2	204257952	C	exonic	GRMZM2G125495_T01	CC	0|2	4.53828	TT	0|4	71	480.42	42.8406	918	21.4282	4.42144	6.75018e-14	up
2	204257976	G	exonic	GRMZM2G125495_T01	GT	0|1	11.4963	TT	0|4	85	480.42	42.8406	918	21.4282	4.42144	6.75018e-14	up
2	204557355	G	exonic	GRMZM2G046933_T01	GC	0|1	13.3811	CC	0|4	97	368.114	606.237	129.992	0.214424	-2.22146	0.000123427	down
2	204557893	G	exonic	GRMZM2G046933_T01	GC	0|1	13.3811	CC	0|4	94	368.114	606.237	129.992	0.214424	-2.22146	0.000123427	down
2	204604996	G	exonic	GRMZM2G175874_T03	GG	0|1	22.6038	AA	0|3	52	207.353	317.564	97.143	0.305901	-1.70886	0.00633482	down
2	204606000	A	exonic	GRMZM2G175874_T03	CC	0|3	65	AA	0|1	14.7925	207.353	317.564	97.143	0.305901	-1.70886	0.00633482	down
2	204606787	C	exonic	GRMZM2G175874_T03	GG	0|6	165	CG	0|1	11.4963	207.353	317.564	97.143	0.305901	-1.70886	0.00633482	down
2	204827515	A	exonic	GRMZM5G803981_T01	AG	0|1	11.4963	GG	0|5	98	903.283	1626.68	179.883	0.110583	-3.1768	7.88511e-09	down
2	204827527	C	exonic	GRMZM5G803981_T01	CT	0|1	11.4963	TT	0|3	62	903.283	1626.68	179.883	0.110583	-3.1768	7.88511e-09	down
2	204827782	A	exonic	GRMZM5G803981_T01	CC	0|5	148	AC	0|1	13.3811	903.283	1626.68	179.883	0.110583	-3.1768	7.88511e-09	down
2	204827876	C	exonic	GRMZM5G803981_T01	TT	0|6	145	CT	0|1	13.3811	903.283	1626.68	179.883	0.110583	-3.1768	7.88511e-09	down
2	204900487	C	exonic	GRMZM5G864498_T01	CT	0|1	9.6729	TT	0|2	39.7711	220.823	2.50749	439.138	175.13	7.45228	0.00812184	up
2	204900616	C	exonic	GRMZM5G864498_T01	TT	0|5	80	CC	0|1	2.26833	220.823	2.50749	439.138	175.13	7.45228	0.00812184	up
2	204984485	C	exonic	GRMZM2G046474_T02	CT	0|1	5.58414	TT	0|4	110	188.629	288.375	88.8817	0.308215	-1.69799	0.0081982	down
2	205417104	G	exonic	GRMZM2G142922_T01	GT	0|1	4.23583	TT	0|5	108	241.611	56.4622	426.759	7.55833	2.91807	0.00229313	up
2	205417131	G	exonic	GRMZM2G142922_T01	GA	0|1	4.23583	AA	0|5	102	241.611	56.4622	426.759	7.55833	2.91807	0.00229313	up
2	205417167	G	exonic	GRMZM2G142922_T01	GC	0|1	4.23583	CC	0|6	90	241.611	56.4622	426.759	7.55833	2.91807	0.00229313	up
2	205417233	G	exonic	GRMZM2G142922_T01	GG	0|1	2.45981	CC	0|6	85	241.611	56.4622	426.759	7.55833	2.91807	0.00229313	up
2	205417247	C	exonic	GRMZM2G142922_T01	CC	0|1	2.45981	TT	0|6	78	241.611	56.4622	426.759	7.55833	2.91807	0.00229313	up
2	205417254	G	exonic	GRMZM2G142922_T01	GG	0|1	2.45981	CC	0|7	100	241.611	56.4622	426.759	7.55833	2.91807	0.00229313	up
2	206377831	A	exonic	GRMZM2G418415_T01	AG	0|1	4.23583	GG	0|5	120	76.8011	0	153.602	Inf	Inf	3.99099e-16	up
2	206612223	T	exonic	GRMZM2G099285_T01	CC	0|6	119	TT	0|1	2.45981	317.701	565.217	70.1845	0.124173	-3.00958	0.000138151	down
2	208048944	T	exonic	GRMZM2G022242_T01	CC	0|8	171	TT	0|1	2.26833	1025.85	1712.62	339.082	0.197991	-2.3365	1.61317e-05	down
2	208049061	T	exonic	GRMZM2G022242_T01	TC	0|1	11.4963	CC	0|4	107	1025.85	1712.62	339.082	0.197991	-2.3365	1.61317e-05	down
2	208049065	C	exonic	GRMZM2G022242_T01	CT	0|1	11.4963	TT	0|3	65	1025.85	1712.62	339.082	0.197991	-2.3365	1.61317e-05	down
2	208049328	C	exonic	GRMZM2G022242_T01	CA	0|1	9.6729	AA	0|4	94	1025.85	1712.62	339.082	0.197991	-2.3365	1.61317e-05	down
2	209274484	A	exonic	GRMZM2G082612_T01	AA	0|0	0	GG	0|4	104	266.157	0.586363	531.727	906.823	9.82468	5.13922e-06	up
2	209514481	T	exonic	GRMZM5G824534_T01	CC	0|4	109	TC	0|1	13.3811	366.833	635.166	98.4992	0.155076	-2.68895	4.39221e-05	down
2	212255373	G	exonic	GRMZM2G358987_T01	GT	0|1	11.4963	TT	0|5	141	1867.38	3237.35	497.408	0.153647	-2.70231	5.43231e-07	down
2	212255381	A	exonic	GRMZM2G358987_T01	AG	0|1	11.4963	GG	0|3	69	1867.38	3237.35	497.408	0.153647	-2.70231	5.43231e-07	down
2	213142709	C	exonic	GRMZM2G117564_T01	CC	0|1	6.81475	AA	0|5	143	50.4578	0.623289	100.292	160.908	7.33009	0.000698528	up
2	213855500	A	exonic	GRMZM2G075244_T01	TT	0|2	30.3387	AT	4|6	90	166.111	21.2812	310.94	14.611	3.86898	1.15409e-08	up
2	213855936	T	exonic	GRMZM2G075244_T01	TT	0|1	2.26833	TG	3|3	3.30872	166.111	21.2812	310.94	14.611	3.86898	1.15409e-08	up
2	213866425	G	exonic	GRMZM2G075461_T01	GC	0|1	13.3811	CC	0|5	121	60.1052	0.71148	119.499	167.958	7.39196	4.50462e-12	up
2	213866870	G	exonic	GRMZM2G075461_T01	GG	0|1	3.43761	AA	0|4	54	60.1052	0.71148	119.499	167.958	7.39196	4.50462e-12	up
2	213866872	T	exonic	GRMZM2G075461_T01	TT	0|1	3.43761	CC	0|5	76	60.1052	0.71148	119.499	167.958	7.39196	4.50462e-12	up
2	213972109	C	exonic	GRMZM2G354013_T01	CT	0|1	4.23583	TT	0|8	188	134.548	48.0021	221.093	4.60591	2.20349	0.00124166	up
2	213973110	T	exonic	GRMZM2G354013_T01	TA	0|1	13.3811	AA	0|3	85	134.548	48.0021	221.093	4.60591	2.20349	0.00124166	up
2	214746290	C	exonic	GRMZM2G077500_T01	CT	4|2	9.95481	CC	3|2	9.26467	67.0165	8.73206	125.301	14.3495	3.84293	2.22293e-06	up
2	214746468	G	exonic	GRMZM2G077500_T01	GG	2|0	97	GC	3|3	32.3625	67.0165	8.73206	125.301	14.3495	3.84293	2.22293e-06	up
2	214746534	G	exonic	GRMZM2G077500_T01	GA	0|1	13.3811	AA	0|3	79	67.0165	8.73206	125.301	14.3495	3.84293	2.22293e-06	up
2	215279247	A	exonic	GRMZM2G071076_T02	AG	0|1	4.23583	GG	0|7	158	31.2206	62.4412	0	0	#NAME?	0.00411202	down
2	215279315	G	exonic	GRMZM2G071076_T02	GT	0|1	4.23583	TT	0|4	62	31.2206	62.4412	0	0	#NAME?	0.00411202	down
2	215279345	T	exonic	GRMZM2G071076_T02	TG	0|1	4.23583	GG	0|7	137	31.2206	62.4412	0	0	#NAME?	0.00411202	down
2	215686812	G	exonic	GRMZM2G163826_T01	GG	0|1	6.0463	CC	0|4	113	109.806	1.3604	218.251	160.432	7.32582	4.97973e-06	up
2	215687262	G	exonic	GRMZM2G163826_T01	CC	0|5	119	GG	0|1	2.45981	109.806	1.3604	218.251	160.432	7.32582	4.97973e-06	up
2	216708775	T	exonic	GRMZM2G474468_T01	TT	0|1	6.81475	CC	0|4	80	263.003	439.108	86.898	0.197897	-2.33718	8.8096e-05	down
2	217283779	G	exonic	GRMZM2G312434_T01	GA	0|1	13.3811	AA	0|6	142	47.7551	7.19231	88.3178	12.2795	3.61818	5.80495e-05	up
2	217299402	A	exonic	GRMZM2G357683_T01	GG	0|4	107	AG	0|1	9.6729	27.8995	2.78634	53.0126	19.0259	4.24989	0.0019144	up
2	217299425	C	exonic	GRMZM2G357683_T01	TT	0|6	145	CT	0|1	11.4963	27.8995	2.78634	53.0126	19.0259	4.24989	0.0019144	up
2	217299535	A	exonic	GRMZM2G357683_T01	GG	0|3	68	AG	0|1	13.3811	27.8995	2.78634	53.0126	19.0259	4.24989	0.0019144	up
2	217300257	A	exonic	GRMZM2G357683_T01	AT	0|1	5.58414	TT	0|5	123	27.8995	2.78634	53.0126	19.0259	4.24989	0.0019144	up
2	217300641	T	exonic	GRMZM2G357683_T01	TC	0|1	13.3811	CC	0|7	166	27.8995	2.78634	53.0126	19.0259	4.24989	0.0019144	up
2	217302512	A	exonic	GRMZM2G357683_T01	AA	0|1	3.43761	GG	0|4	107	27.8995	2.78634	53.0126	19.0259	4.24989	0.0019144	up
2	217946739	C	exonic	GRMZM2G005103_T01	CA	0|1	9.6729	AA	0|6	108	385.216	25.8316	744.601	28.8252	4.84926	2.4351e-15	up
2	218012577	G	exonic	GRMZM2G003409_T04	GA	0|1	13.3811	AA	0|5	116	109.967	0	219.933	Inf	Inf	7.47982e-20	up
2	218013609	G	exonic	GRMZM2G003409_T04	GA	0|1	13.3811	AA	0|4	121	109.967	0	219.933	Inf	Inf	7.47982e-20	up
2	218018108	G	exonic	GRMZM2G003558_T01	GA	0|1	5.58414	AA	0|5	110	83.8629	25.1284	142.597	5.67474	2.50455	0.000480941	up
2	218018693	G	exonic	GRMZM2G003558_T01	GG	0|1	2.45981	AA	0|4	83	83.8629	25.1284	142.597	5.67474	2.50455	0.000480941	up
2	218018694	A	exonic	GRMZM2G003558_T01	AA	0|1	2.45981	GG	0|5	109	83.8629	25.1284	142.597	5.67474	2.50455	0.000480941	up
2	218019246	A	exonic	GRMZM2G003558_T01	AG	0|1	13.3811	GG	0|7	184	83.8629	25.1284	142.597	5.67474	2.50455	0.000480941	up
2	218019405	C	exonic	GRMZM2G003558_T01	CT	0|1	9.6729	TT	0|8	200	83.8629	25.1284	142.597	5.67474	2.50455	0.000480941	up
2	218019464	T	exonic	GRMZM2G003558_T01	TG	0|1	9.6729	GG	0|5	147	83.8629	25.1284	142.597	5.67474	2.50455	0.000480941	up
2	218019570	G	exonic	GRMZM2G003558_T01	GA	0|1	4.23583	AA	0|5	129	83.8629	25.1284	142.597	5.67474	2.50455	0.000480941	up
2	218019636	T	exonic	GRMZM2G003558_T01	TG	0|1	4.23583	GG	0|5	118	83.8629	25.1284	142.597	5.67474	2.50455	0.000480941	up
2	218019637	T	exonic	GRMZM2G003558_T01	TC	0|1	4.23583	CC	0|5	118	83.8629	25.1284	142.597	5.67474	2.50455	0.000480941	up
2	219132843	A	exonic	GRMZM2G129238_T01	CC	0|9	228	AC	0|1	5.58414	1412.38	2169.24	655.513	0.302185	-1.7265	0.00148034	down
2	219793297	A	exonic	GRMZM2G127134_T01	AG	0|1	13.3811	GG	0|7	191	125.385	229.22	21.5488	0.0940089	-3.41106	7.64863e-06	down
2	220058803	G	exonic	GRMZM2G149428_T01	GG	2|0	105	GC	9|2	5.97581	22997.2	41241.5	4752.84	0.115244	-3.11723	0.000316034	down
2	220059025	T	exonic	GRMZM2G149428_T01	TT	0|1	2.45981	GG	0|3	52	22997.2	41241.5	4752.84	0.115244	-3.11723	0.000316034	down
2	222944046	T	exonic	GRMZM2G009188_T01	TC	0|1	9.6729	CC	0|4	95	717.853	1161.94	273.768	0.235613	-2.08551	0.000150697	down
2	222972334	A	exonic	GRMZM2G009097_T01	AA	2|0	105	AG	4|2	25.019	52.3597	102.943	1.77668	0.017259	-5.85651	0.00828934	down
2	223400474	A	exonic	GRMZM2G094978_T01	GG	0|3	24.8076	AA	0|1	14.7925	242.014	404.854	79.1733	0.19556	-2.35432	0.000114177	down
2	223632226	T	exonic	GRMZM2G052507_T01	TC	0|1	4.88476	CC	0|9	221	105.788	11.4099	200.166	17.5432	4.13284	1.08109e-08	up
2	223632640	A	exonic	GRMZM2G052507_T01	AC	0|1	10.5754	CC	0|4	118	105.788	11.4099	200.166	17.5432	4.13284	1.08109e-08	up
2	223842284	G	exonic	GRMZM2G056329_T01	GA	0|1	5.58414	AA	0|4	104	319.672	556.676	82.6686	0.148504	-2.75143	6.57027e-05	down
2	224789783	C	exonic	GRMZM2G166718_T02	CT	3|7	14.4889	TT	0|16	109	98.1052	166.442	29.7683	0.178851	-2.48317	0.000446645	down
2	225576460	C	exonic	GRMZM2G107945_T01	CA	0|1	13.3811	AA	0|4	96	376.366	107.367	645.365	6.01085	2.58757	8.265e-06	up
2	225577063	A	exonic	GRMZM2G107945_T01	GG	0|6	175	AG	0|1	13.3811	376.366	107.367	645.365	6.01085	2.58757	8.265e-06	up
2	226373928	G	exonic	GRMZM2G001405_T01	GG	0|1	7.61981	AA	0|3	18.7267	105.04	0	210.08	Inf	Inf	3.44521e-05	up
2	226373934	C	exonic	GRMZM2G001405_T01	CC	0|1	7.24983	GG	0|4	54	105.04	0	210.08	Inf	Inf	3.44521e-05	up
2	226373952	G	exonic	GRMZM2G001405_T01	GG	0|1	7.24983	TT	0|5	88	105.04	0	210.08	Inf	Inf	3.44521e-05	up
2	227045866	G	exonic	GRMZM2G106604_T01	AA	0|3	90	GA	0|1	13.3811	1437.44	52.7768	2822.09	53.4722	5.74072	0.00255318	up
2	227122393	A	exonic	GRMZM2G083599_T01	AG	0|1	13.3811	GG	0|4	118	8.87571	17.7514	0	0	#NAME?	0.00605835	down
2	229471447	C	exonic	GRMZM2G078548_T01	TT	0|4	35.6172	CT	0|1	13.3811	168.976	2.63863	335.313	127.078	6.98957	9.6405e-11	up
2	229860427	G	exonic	GRMZM2G045106_T01	GA	5|6	92	AA	1|6	148	242.641	0.267549	485.014	1812.8	10.824	4.64491e-06	up
2	229957579	G	exonic	GRMZM2G333448_T01	AA	0|3	56	GG	0|0	0	193.188	346.943	39.4319	0.113655	-3.13727	5.30816e-07	down
2	231822180	T	exonic	GRMZM2G156127_T01	CC	0|3	86	TC	0|1	11.4963	29.7648	53.7899	5.73975	0.106707	-3.22827	0.00258842	down
2	231823081	C	exonic	GRMZM2G156127_T01	CT	0|1	13.3811	TT	0|3	89	29.7648	53.7899	5.73975	0.106707	-3.22827	0.00258842	down
2	231883370	C	exonic	AC148152.3_FGT008	CG	0|1	11.4963	GG	0|7	183	292.271	503.301	81.2421	0.161419	-2.63112	7.83552e-06	down
2	232674164	T	exonic	GRMZM2G092327_T02	TC	3|4	44.4006	TT	3|1	7.74251	631.174	1017.97	244.375	0.24006	-2.05853	0.000244579	down
2	232674345	A	exonic	GRMZM2G092327_T02	AG	6|3	10.3856	AA	2|1	4.88388	631.174	1017.97	244.375	0.24006	-2.05853	0.000244579	down
2	233657505	G	exonic	GRMZM2G082809_T02	GG	0|2	7.49315	AA	0|5	65	294.494	89.7127	499.275	5.56527	2.47645	0.0072947	up
2	233660199	T	exonic	GRMZM2G082809_T02	GG	0|9	211	TG	0|1	13.3811	294.494	89.7127	499.275	5.56527	2.47645	0.0072947	up
2	234098903	C	exonic	GRMZM2G018607_T01	CC	0|1	14.7925	TT	0|10	215	610.895	277.245	944.545	3.40689	1.76846	0.00193462	up
2	234098925	C	exonic	GRMZM2G018607_T01	CC	0|1	14.7925	GG	0|9	190	610.895	277.245	944.545	3.40689	1.76846	0.00193462	up
2	234098939	A	exonic	GRMZM2G018607_T01	AA	0|1	14.7925	GG	0|10	195	610.895	277.245	944.545	3.40689	1.76846	0.00193462	up
2	234220855	C	exonic	GRMZM2G355752_T01	CC	0|1	11.6052	AA	0|5	125	8030.26	14019	2041.54	0.145627	-2.77965	1.95233e-07	down
2	234221163	A	exonic	GRMZM2G355752_T01	AG	0|1	13.3811	GG	0|5	137	8030.26	14019	2041.54	0.145627	-2.77965	1.95233e-07	down
2	234268535	G	exonic	GRMZM2G176394_T01	GC	0|1	4.23583	CC	0|3	61	2831.71	88.4546	5574.96	63.0262	5.97788	1.42145e-23	up
2	234297898	C	exonic	GRMZM2G176375_T01	CC	0|1	8.45615	TT	0|5	110	523.105	223.841	822.37	3.67391	1.87731	0.0010676	up
2	234405130	G	exonic	GRMZM2G037923_T01	GG	2|1	29.7774	GA	6|4	9.72951	37.3705	0	74.741	Inf	Inf	0.00137144	up
2	234405455	C	exonic	GRMZM2G037923_T01	CT	2|3	8.01353	CC	5|0	157	37.3705	0	74.741	Inf	Inf	0.00137144	up
2	234406148	T	exonic	GRMZM2G037923_T01	GG	0|3	18.7267	TT	5|1	14.2862	37.3705	0	74.741	Inf	Inf	0.00137144	up
2	234406158	C	exonic	GRMZM2G037923_T01	CG	1|3	19.31	CC	6|1	17.6439	37.3705	0	74.741	Inf	Inf	0.00137144	up
2	234406297	C	exonic	GRMZM2G037923_T01	CT	1|3	28.1367	CC	7|1	26.6991	37.3705	0	74.741	Inf	Inf	0.00137144	up
2	234581695	C	exonic	GRMZM5G822237_T02	CC	0|1	15.7191	TT	0|4	63	1558.35	717.306	2399.38	3.34499	1.742	0.000884365	up
2	234581700	A	exonic	GRMZM5G822237_T02	AA	0|1	15.7191	CC	0|5	78	1558.35	717.306	2399.38	3.34499	1.742	0.000884365	up
2	234685733	G	exonic	GRMZM5G864266_T01	GA	0|1	9.6729	AA	0|7	163	912.262	392.357	1432.17	3.65016	1.86796	0.000696953	up
2	234775130	T	exonic	GRMZM2G012546_T01	TC	0|1	11.4963	CC	0|2	51	207.81	338.762	76.8572	0.226877	-2.14002	0.000581281	down
2	237621594	G	exonic	GRMZM2G016677_T01	GG	0|1	6.81475	TT	0|5	156	10509.2	18986.6	2031.82	0.107014	-3.22413	7.0267e-05	down
2	237639272	G	exonic	GRMZM2G016236_T01	GG	0|1	6.81475	AA	0|4	76	862.699	1535.79	189.606	0.123458	-3.0179	4.7799e-08	down
2	237639280	C	exonic	GRMZM2G016236_T01	CC	0|1	3.43761	GG	0|3	51	862.699	1535.79	189.606	0.123458	-3.0179	4.7799e-08	down
3	1464974	C	exonic	GRMZM2G087804_T03	CT	0|1	11.4963	TT	0|3	66	868.334	1438.2	298.467	0.207528	-2.26862	3.20478e-05	down
3	1597639	C	exonic	GRMZM2G449160_T01	CC	0|2	5.93025	TT	0|2	17.8425	1704.99	3069.07	340.921	0.111083	-3.17029	5.04211e-09	down
3	1597676	G	exonic	GRMZM2G449160_T01	GG	0|2	5.93025	AA	0|5	98	1704.99	3069.07	340.921	0.111083	-3.17029	5.04211e-09	down
3	1597702	C	exonic	GRMZM2G449160_T01	CC	0|2	5.93025	GG	0|4	67	1704.99	3069.07	340.921	0.111083	-3.17029	5.04211e-09	down
3	1597705	C	exonic	GRMZM2G449160_T01	CC	0|2	5.93025	TT	0|2	24.785	1704.99	3069.07	340.921	0.111083	-3.17029	5.04211e-09	down
3	1686609	A	exonic	GRMZM2G010460_T08	GG	0|8	182	AA	0|1	14.3849	351.228	624.692	77.7631	0.124482	-3.00599	2.17961e-07	down
3	1687528	C	exonic	GRMZM2G010460_T08	CC	1|2	5.15326	CT	1|3	12.4577	351.228	624.692	77.7631	0.124482	-3.00599	2.17961e-07	down
3	1687801	C	exonic	GRMZM2G010460_T08	CC	3|1	19.5498	CA	6|3	7.83597	351.228	624.692	77.7631	0.124482	-3.00599	2.17961e-07	down
3	1690844	G	exonic	GRMZM2G308619_T01	GC	0|1	11.4963	CC	0|7	162	259.445	4.49118	514.4	114.535	6.83965	0.000708653	up
3	2123890	A	exonic	GRMZM2G170047_T01	AA	0|1	2.45981	GG	0|6	106	88.908	149.632	28.1836	0.188352	-2.40849	0.000883374	down
3	2123924	A	exonic	GRMZM2G170047_T01	AA	0|1	2.45981	GG	0|6	106	88.908	149.632	28.1836	0.188352	-2.40849	0.000883374	down
3	2124090	C	exonic	GRMZM2G170047_T01	CT	0|1	6.32957	TT	0|6	167	88.908	149.632	28.1836	0.188352	-2.40849	0.000883374	down
3	2782933	C	exonic	AC194022.3_FGT013	CG	5|3	11.0851	CC	9|2	24.7818	5558.4	9234.63	1882.16	0.203815	-2.29467	0.00104678	down
3	2812845	G	exonic	GRMZM2G412085_T01	AA	0|2	55	GA	0|1	9.6729	65.0658	119.39	10.7412	0.0899674	-3.47445	0.00173258	down
3	3558580	G	exonic	GRMZM2G085550_T02	GC	1|2	7.14596	GG	0|1	17.1704	452.95	16.8921	889.008	52.6286	5.71777	0.000311965	up
3	5439015	T	exonic	GRMZM2G133314_T01	TC	0|1	13.3811	CC	0|5	88	989.307	1704.69	273.927	0.160691	-2.63764	3.15722e-05	down
3	5439419	T	exonic	GRMZM2G133314_T01	TC	0|1	11.4963	CC	0|4	93	989.307	1704.69	273.927	0.160691	-2.63764	3.15722e-05	down
3	5596788	G	exonic	GRMZM2G143165_T01	GG	4|0	999	GA	5|2	7.53931	538.313	240.646	835.98	3.47389	1.79655	0.00176594	up
3	5596914	G	exonic	GRMZM2G143165_T01	GG	4|0	999	GA	3|3	8.6628	538.313	240.646	835.98	3.47389	1.79655	0.00176594	up
3	5596987	T	exonic	GRMZM2G143165_T01	TT	8|0	999	TC	4|4	24.0093	538.313	240.646	835.98	3.47389	1.79655	0.00176594	up
3	5597758	G	exonic	GRMZM2G143165_T01	GA	2|3	37.3976	GG	10|2	30.0412	538.313	240.646	835.98	3.47389	1.79655	0.00176594	up
3	5597799	C	exonic	GRMZM2G143165_T01	CT	2|2	10.7728	CC	10|3	24.3839	538.313	240.646	835.98	3.47389	1.79655	0.00176594	up
3	5597848	C	exonic	GRMZM2G143165_T01	CA	3|4	27.3974	CC	7|3	21.1096	538.313	240.646	835.98	3.47389	1.79655	0.00176594	up
3	5597930	G	exonic	GRMZM2G143165_T01	GG	4|1	8.40156	GA	8|7	147	538.313	240.646	835.98	3.47389	1.79655	0.00176594	up
3	5675917	G	exonic	GRMZM2G050845_T01	GG	0|1	14.7925	AA	0|5	64	428.198	699.762	156.634	0.223838	-2.15947	0.000203242	down
3	5676095	A	exonic	GRMZM2G050845_T01	CC	0|4	43.6162	AA	0|1	12.5256	428.198	699.762	156.634	0.223838	-2.15947	0.000203242	down
3	5676465	A	exonic	GRMZM2G050845_T01	AG	0|1	13.3811	GG	0|4	115	428.198	699.762	156.634	0.223838	-2.15947	0.000203242	down
3	5824807	C	exonic	GRMZM2G168704_T01	TT	0|4	117	CC	0|2	2.27957	188.709	26.4972	350.921	13.2437	3.72724	0.000181069	up
3	5852255	A	exonic	GRMZM2G470914_T01	AA	0|1	13.8641	GG	0|5	63	129.189	14.8285	243.549	16.4244	4.03777	7.35587e-09	up
3	5852913	C	exonic	GRMZM2G470914_T01	TT	0|4	79	CC	0|1	3.43761	129.189	14.8285	243.549	16.4244	4.03777	7.35587e-09	up
3	5852936	A	exonic	GRMZM2G470914_T01	CC	0|4	79	AA	0|1	3.43761	129.189	14.8285	243.549	16.4244	4.03777	7.35587e-09	up
3	5853832	C	exonic	GRMZM2G470914_T01	TT	0|5	143	CT	0|1	13.3811	129.189	14.8285	243.549	16.4244	4.03777	7.35587e-09	up
3	5986526	T	exonic	GRMZM2G077197_T01	CC	0|8	199	TC	0|1	13.3811	72.5757	27.782	117.369	4.22465	2.07883	0.00672297	up
3	6295544	G	exonic	GRMZM2G078058_T02	GG	0|1	3.43761	AA	0|6	156	991.19	3.99599	1978.38	495.092	8.95155	0.000310566	up
3	6941288	G	exonic	GRMZM2G166721_T02	AA	0|2	7.80435	GG	0|1	11.1152	177.055	321.351	32.7592	0.101942	-3.29418	2.45421e-07	down
3	6973539	C	exonic	GRMZM2G371176_T01	CT	0|1	5.58414	TT	0|4	62	41.0965	70.3769	11.8162	0.167899	-2.57434	0.00623175	down
3	6974509	C	exonic	GRMZM2G371176_T01	CA	0|1	9.6729	AA	0|7	170	41.0965	70.3769	11.8162	0.167899	-2.57434	0.00623175	down
3	9583128	A	exonic	GRMZM2G363554_T01	AG	0|1	9.6729	GG	0|6	152	6861.87	2314.94	11408.8	4.92833	2.3011	1.44031e-05	up
3	10096759	G	exonic	GRMZM2G028637_T01	AA	0|4	110	GA	0|1	13.3811	273.665	32.3069	515.023	15.9416	3.99472	0.00262497	up
3	10096975	G	exonic	GRMZM2G028637_T01	AA	0|4	106	GA	0|1	11.4963	273.665	32.3069	515.023	15.9416	3.99472	0.00262497	up
3	10096978	C	exonic	GRMZM2G028637_T01	TT	0|4	104	CT	0|1	11.4963	273.665	32.3069	515.023	15.9416	3.99472	0.00262497	up
3	10276707	C	exonic	GRMZM2G118243_T02	AA	0|5	148	CA	0|1	13.3811	2174.33	259.335	4089.33	15.7685	3.97897	2.72143e-07	up
3	10284381	A	exonic	GRMZM2G118243_T02	AA	0|0	0	GG	0|4	100	2174.33	259.335	4089.33	15.7685	3.97897	2.72143e-07	up
3	10284423	T	exonic	GRMZM2G118243_T02	TT	1|1	3.88511	TA	4|2	17.6358	2174.33	259.335	4089.33	15.7685	3.97897	2.72143e-07	up
3	10284713	T	exonic	GRMZM2G118243_T02	CC	1|2	27.204	TC	0|1	11.4963	2174.33	259.335	4089.33	15.7685	3.97897	2.72143e-07	up
3	10941639	G	exonic	GRMZM2G051753_T01	GC	0|1	4.23583	CC	0|7	173	980.692	322.392	1638.99	5.08384	2.34592	1.9856e-05	up
3	11220301	C	exonic	GRMZM2G138750_T01	CT	0|1	11.4963	TT	0|5	126	1216.73	125.238	2308.22	18.4307	4.20404	5.08447e-14	up
3	11220319	A	exonic	GRMZM2G138750_T01	AG	0|1	11.4963	GG	0|5	106	1216.73	125.238	2308.22	18.4307	4.20404	5.08447e-14	up
3	11541395	G	exonic	GRMZM2G061798_T01	GG	0|3	2.77416	AA	0|4	83	319.874	568.362	71.3852	0.125598	-2.99311	4.17977e-07	down
3	11541417	A	exonic	GRMZM2G061798_T01	AA	0|3	2.77416	GG	0|3	48.6684	319.874	568.362	71.3852	0.125598	-2.99311	4.17977e-07	down
3	12139504	G	exonic	GRMZM2G054410_T01	GG	0|0	0	AA	0|3	55	132.491	241.264	23.7189	0.0983108	-3.34651	2.02154e-05	down
3	13510721	C	exonic	GRMZM5G831408_T03	CG	0|1	11.4963	GG	0|3	71	94.5631	13.4508	175.675	13.0606	3.70715	4.84453e-07	up
3	13510730	C	exonic	GRMZM5G831408_T03	CA	0|1	11.4963	AA	0|3	65	94.5631	13.4508	175.675	13.0606	3.70715	4.84453e-07	up
3	13512208	A	exonic	GRMZM5G831408_T03	AC	0|1	4.23583	CC	0|5	107	94.5631	13.4508	175.675	13.0606	3.70715	4.84453e-07	up
3	13512213	C	exonic	GRMZM5G831408_T03	CG	0|1	4.23583	GG	0|5	107	94.5631	13.4508	175.675	13.0606	3.70715	4.84453e-07	up
3	14001364	C	exonic	GRMZM2G026783_T01	CG	0|1	13.3811	GG	0|4	115	259.412	447.409	71.4149	0.159619	-2.6473	8.19997e-05	down
3	15181425	G	exonic	GRMZM2G133718_T03	AA	0|4	68	GA	0|1	4.23583	8.1864	0	16.3728	Inf	Inf	0.00624166	up
3	15245071	T	exonic	GRMZM2G334740_T01	GG	0|2	14.913	TT	0|2	5.21042	55.6574	15.4752	95.8396	6.19312	2.63067	0.00185893	up
3	17028611	C	exonic	AC215260.3_FGT003	GG	0|5	109	CC	0|1	7.61981	259.851	469.797	49.9054	0.106227	-3.23477	9.62738e-08	down
3	17028792	T	exonic	AC215260.3_FGT003	GG	0|8	181	TG	0|1	13.3811	259.851	469.797	49.9054	0.106227	-3.23477	9.62738e-08	down
3	17029084	G	exonic	AC215260.3_FGT003	GT	3|4	49.2754	TT	0|4	91	259.851	469.797	49.9054	0.106227	-3.23477	9.62738e-08	down
3	17190886	T	exonic	AC219043.3_FGT003	TC	0|1	11.4963	CC	0|5	135	12.6571	0.890838	24.4233	27.4162	4.77695	0.00613008	up
3	17933429	G	exonic	GRMZM2G100898_T01	GC	0|1	13.3811	CC	0|2	45.7709	112.689	42.3166	183.062	4.32601	2.11304	0.00181272	up
3	18639936	A	exonic	GRMZM2G701362_T01	AG	0|1	13.3811	GG	0|7	159	247.396	406.994	87.7972	0.215721	-2.21276	0.000250313	down
3	19771557	C	exonic	GRMZM2G022897_T01	CC	0|1	2.45981	GG	0|5	132	119.098	25.4991	212.697	8.34133	3.06028	8.83217e-05	up
3	19772535	C	exonic	GRMZM2G022897_T01	CC	0|2	5.21042	GG	0|5	77	119.098	25.4991	212.697	8.34133	3.06028	8.83217e-05	up
3	19783695	C	exonic	GRMZM2G022897_T01	CC	0|1	14.7925	TT	0|7	83	119.098	25.4991	212.697	8.34133	3.06028	8.83217e-05	up
3	20733446	G	exonic	GRMZM2G351095_T01	GG	3|1	22.3852	GA	2|3	27.0626	10.5445	0	21.089	Inf	Inf	0.0037126	up
3	20733463	C	exonic	GRMZM2G351095_T01	CC	2|3	21.0562	CA	2|3	31.9778	10.5445	0	21.089	Inf	Inf	0.0037126	up
3	21268797	T	exonic	GRMZM2G031004_T01	CC	0|6	96	TC	0|1	4.88476	379.715	723.194	36.2368	0.0501067	-4.31885	4.17405e-05	down
3	21269253	G	exonic	GRMZM2G031004_T01	GC	0|1	13.3811	CC	0|6	142	379.715	723.194	36.2368	0.0501067	-4.31885	4.17405e-05	down
3	23178982	G	exonic	GRMZM2G058398_T01	CC	0|4	86	GC	0|1	4.23583	81.8541	7.17201	156.536	21.826	4.44797	1.0571e-08	up
3	23844626	T	exonic	GRMZM2G378452_T01	TG	0|1	13.3811	GG	0|5	140	50.4029	11.394	89.4117	7.84724	2.97218	0.000786852	up
3	24355070	T	exonic	GRMZM2G054050_T01	TG	0|1	7.11616	GG	0|5	151	547.369	883.431	211.307	0.239189	-2.06378	0.000177147	down
3	24355628	C	exonic	GRMZM2G054050_T01	CT	0|1	9.6729	TT	0|5	138	547.369	883.431	211.307	0.239189	-2.06378	0.000177147	down
3	24476396	G	exonic	GRMZM2G086727_T01	GA	0|1	11.4963	AA	0|3	87	28.1904	0	56.3807	Inf	Inf	0.00148894	up
3	26102030	A	exonic	GRMZM2G476699_T01	TT	0|4	41.6163	AT	0|1	13.3811	1901.56	382.538	3420.58	8.9418	3.16057	5.71379e-09	up
3	26103417	G	exonic	GRMZM2G476699_T01	GC	0|1	13.3811	CC	0|6	124	1901.56	382.538	3420.58	8.9418	3.16057	5.71379e-09	up
3	27395150	A	exonic	GRMZM2G089365_T01	AG	0|1	13.3811	GG	0|7	172	977.661	224.899	1730.42	7.69421	2.94377	1.02235e-07	up
3	28339379	C	exonic	GRMZM2G375249_T01	CG	0|1	9.6729	GG	0|4	95	15.2699	1.83294	28.7069	15.6616	3.96916	0.00779256	up
3	28339507	G	exonic	GRMZM2G375249_T01	AA	0|3	74	GG	0|2	4.91178	15.2699	1.83294	28.7069	15.6616	3.96916	0.00779256	up
3	29056577	A	exonic	GRMZM2G082780_T02	AC	0|1	11.4963	CC	0|3	83	32.6253	0	65.2506	Inf	Inf	0.000471454	up
3	29064178	A	exonic	GRMZM2G082780_T02	AG	0|1	13.3811	GG	0|2	52	32.6253	0	65.2506	Inf	Inf	0.000471454	up
3	30011004	C	exonic	GRMZM2G079807_T01	CG	0|1	13.3811	GG	0|5	145	22.9286	43.6883	2.1688	0.0496427	-4.33228	0.000626445	down
3	30998043	T	exonic	AC226235.2_FGT001	AA	0|4	83	TT	0|1	2.26833	316.491	44.307	588.674	13.2862	3.73186	0.00120152	up
3	30998195	C	exonic	AC226235.2_FGT001	TT	0|4	119	CC	0|1	6.46028	316.491	44.307	588.674	13.2862	3.73186	0.00120152	up
3	32125823	C	exonic	GRMZM2G083176_T02	CT	0|1	9.6729	TT	0|4	96	608.617	310.678	906.557	2.918	1.54498	0.00667482	up
3	32248419	T	exonic	GRMZM2G070264_T01	TC	0|1	13.3811	CC	0|4	113	547.804	811.453	284.155	0.35018	-1.51383	0.00867381	down
3	33503789	C	exonic	GRMZM2G031364_T01	CC	0|1	7.61981	AA	0|3	60	72.222	121.058	23.3863	0.193183	-2.37196	0.00170989	down
3	33503848	C	exonic	GRMZM2G031364_T01	CC	0|0	0	TT	0|4	96	72.222	121.058	23.3863	0.193183	-2.37196	0.00170989	down
3	33503888	C	exonic	GRMZM2G031364_T01	CT	0|1	9.6729	TT	0|4	88	72.222	121.058	23.3863	0.193183	-2.37196	0.00170989	down
3	33503947	G	exonic	GRMZM2G031364_T01	GG	0|1	5.31976	AA	0|4	52	72.222	121.058	23.3863	0.193183	-2.37196	0.00170989	down
3	33776361	G	exonic	GRMZM2G134192_T03	AA	0|5	65	GA	1|4	34.7525	147.944	1.65656	294.231	177.616	7.47262	0.000632461	up
3	33972678	A	exonic	GRMZM2G430394_T01	AA	0|1	2.45981	GG	0|6	152	128.298	203.544	53.0518	0.260641	-1.93987	0.00408925	down
3	33972713	G	exonic	GRMZM2G430394_T01	GG	0|1	2.45981	AA	0|5	123	128.298	203.544	53.0518	0.260641	-1.93987	0.00408925	down
3	34951423	T	exonic	GRMZM5G835235_T01	AA	0|8	222	TA	0|1	9.6729	33.2537	58.7097	7.79766	0.132817	-2.91249	0.0037665	down
3	41281888	G	exonic	GRMZM2G552160_T01	GT	2|3	54	TT	0|7	193	141.447	7.40866	275.485	37.1842	5.21662	1.48056e-05	up
3	41737547	G	exonic	GRMZM2G443690_T01	GA	0|1	13.3811	AA	0|5	106	1001.01	1.12146	2000.91	1784.2	10.8011	1.58824e-06	up
3	42518321	A	exonic	GRMZM2G701454_T01	AT	8|4	5.69735	AA	8|2	14.8731	17.2341	0.267549	34.2006	127.829	6.99807	0.00665065	up
3	43224333	G	exonic	GRMZM2G029219_T01	TT	0|4	96	GT	0|1	13.3811	3428.8	5531.21	1326.39	0.2398	-2.06009	0.000100809	down
3	47137706	C	exonic	GRMZM2G334917_T01	CC	5|1	25.121	CT	3|5	73	43.6937	0.293181	87.0942	297.066	8.21464	0.000437216	up
3	47451951	G	exonic	GRMZM2G011101_T01	GG	0|1	14.7925	AA	0|6	86	781.295	337.458	1225.13	3.63047	1.86016	0.00089834	up
3	47451954	T	exonic	GRMZM2G011101_T01	TT	0|1	14.7925	CC	0|6	93	781.295	337.458	1225.13	3.63047	1.86016	0.00089834	up
3	47464456	G	exonic	GRMZM2G011101_T01	GG	0|0	0	AA	0|7	183	781.295	337.458	1225.13	3.63047	1.86016	0.00089834	up
3	47464626	T	exonic	GRMZM2G011101_T01	TG	0|1	13.3811	GG	0|10	226	781.295	337.458	1225.13	3.63047	1.86016	0.00089834	up
3	48302383	C	exonic	GRMZM2G001451_T01	CC	0|1	2.45981	GG	0|5	112	28.961	5.93978	51.9823	8.75155	3.12954	0.00240872	up
3	48302404	A	exonic	GRMZM2G001451_T01	AA	0|1	2.45981	GG	0|5	89	28.961	5.93978	51.9823	8.75155	3.12954	0.00240872	up
3	48304455	G	exonic	GRMZM2G001451_T01	AA	0|3	47.7936	GG	0|2	5.7304	28.961	5.93978	51.9823	8.75155	3.12954	0.00240872	up
3	50611105	C	exonic	GRMZM2G170120_T01	CC	0|1	3.43761	GG	0|3	86	39.1045	71.5188	6.69028	0.0935458	-3.41818	0.000462815	down
3	52628213	G	exonic	GRMZM2G142836_T01	GC	4|2	10.6558	GG	7|0	999	447.354	36.1529	858.555	23.7479	4.56973	4.81735e-14	up
3	53884229	T	exonic	GRMZM2G087741_T01	TT	0|1	2.45981	CC	0|4	82	197.975	315.897	80.0537	0.253417	-1.98041	0.00141389	down
3	53884259	T	exonic	GRMZM2G087741_T01	TT	0|1	2.45981	CC	0|4	68	197.975	315.897	80.0537	0.253417	-1.98041	0.00141389	down
3	53884262	A	exonic	GRMZM2G087741_T01	AA	0|1	2.45981	CC	0|3	63	197.975	315.897	80.0537	0.253417	-1.98041	0.00141389	down
3	53892552	C	exonic	GRMZM2G087741_T01	CT	0|1	5.58414	TT	0|6	169	197.975	315.897	80.0537	0.253417	-1.98041	0.00141389	down
3	55030949	C	exonic	GRMZM2G047616_T01	CG	0|1	11.4963	GG	0|5	122	38.7745	74.235	3.31405	0.0446427	-4.48543	5.3956e-05	down
3	55031388	A	exonic	GRMZM2G047616_T01	GG	0|4	49.6162	AA	0|1	14.3849	38.7745	74.235	3.31405	0.0446427	-4.48543	5.3956e-05	down
3	57101369	G	exonic	GRMZM2G381473_T02	GC	0|1	11.4963	CC	0|5	160	1606.03	810.589	2401.48	2.96263	1.56688	0.00508897	up
3	57101441	A	exonic	GRMZM2G381473_T02	AG	0|1	11.4963	GG	0|5	128	1606.03	810.589	2401.48	2.96263	1.56688	0.00508897	up
3	58907032	A	exonic	AC199526.5_FGT002	CC	0|4	113	AC	0|1	13.3811	8151.02	392.795	15909.2	40.5027	5.33995	2.31922e-20	up
3	63697944	A	exonic	GRMZM2G437490_T01	AA	0|2	3.75878	TT	0|3	46.6684	16.837	0.828279	32.8457	39.6553	5.30944	0.000715893	up
3	63698199	T	exonic	GRMZM2G437490_T01	TA	0|1	5.58414	AA	0|5	119	16.837	0.828279	32.8457	39.6553	5.30944	0.000715893	up
3	63698204	A	exonic	GRMZM2G437490_T01	AA	0|1	3.43761	GG	0|4	99	16.837	0.828279	32.8457	39.6553	5.30944	0.000715893	up
3	64462740	G	exonic	GRMZM2G128171_T02	GA	0|1	13.3811	AA	0|5	145	2674.16	1385.34	3962.97	2.86065	1.51634	0.00580075	up
3	64463690	C	exonic	GRMZM2G128171_T02	CC	1|1	9.23803	CT	3|2	16.2735	2674.16	1385.34	3962.97	2.86065	1.51634	0.00580075	up
3	64617352	G	exonic	GRMZM2G137037_T01	GC	0|1	13.3811	CC	0|6	166	9483.78	13.46	18954.1	1408.18	10.4596	5.41342e-09	up
3	86787634	T	exonic	GRMZM2G086835_T01	TC	0|1	5.58414	CC	0|4	96	157.294	286.497	28.0903	0.0980474	-3.35038	2.97824e-07	down
3	87791722	G	exonic	AC197150.3_FGT003	GA	0|1	13.3811	AA	0|8	226	315.062	14.0289	616.095	43.916	5.45668	0.00293544	up
3	94152958	T	exonic	GRMZM2G457523_T01	TT	0|1	6.81475	CC	0|3	69	380	0	760.001	Inf	Inf	5.63382e-05	up
3	97796884	A	exonic	GRMZM2G097533_T01	GG	0|7	176	AG	0|1	11.4963	1531.75	2.82631	3060.68	1082.92	10.0807	5.62299e-06	up
3	111571722	A	exonic	GRMZM2G411536_T01	AG	0|1	13.3811	GG	0|7	198	567.089	284.425	849.752	2.98761	1.57899	0.008914	up
3	113914000	G	exonic	AC230011.2_FGT002	GG	1|1	9.23803	GA	6|2	7.74665	863.553	1468.57	258.532	0.176043	-2.506	4.65086e-06	down
3	113914002	G	exonic	AC230011.2_FGT002	GG	1|1	9.39261	GC	6|2	7.74665	863.553	1468.57	258.532	0.176043	-2.506	4.65086e-06	down
3	113916673	A	exonic	AC230011.2_FGT002	AA	4|2	15.7428	AT	5|3	31.8334	863.553	1468.57	258.532	0.176043	-2.506	4.65086e-06	down
3	113916681	T	exonic	AC230011.2_FGT002	TT	3|2	12.1364	TC	5|4	38.9801	863.553	1468.57	258.532	0.176043	-2.506	4.65086e-06	down
3	113916724	T	exonic	AC230011.2_FGT002	TT	3|1	29.9012	TG	4|3	24.1759	863.553	1468.57	258.532	0.176043	-2.506	4.65086e-06	down
3	113916743	T	exonic	AC230011.2_FGT002	TT	3|0	146	TC	2|2	13.5753	863.553	1468.57	258.532	0.176043	-2.506	4.65086e-06	down
3	113916744	C	exonic	AC230011.2_FGT002	CC	3|0	146	CT	3|2	11.6436	863.553	1468.57	258.532	0.176043	-2.506	4.65086e-06	down
3	113916872	G	exonic	AC230011.2_FGT002	GT	2|3	6.40178	GG	4|1	27.5197	863.553	1468.57	258.532	0.176043	-2.506	4.65086e-06	down
3	113917066	C	exonic	AC230011.2_FGT002	CC	1|0	71	CA	5|4	40.1223	863.553	1468.57	258.532	0.176043	-2.506	4.65086e-06	down
3	113917068	T	exonic	AC230011.2_FGT002	TT	1|0	71	TA	5|3	20.9036	863.553	1468.57	258.532	0.176043	-2.506	4.65086e-06	down
3	113917093	A	exonic	AC230011.2_FGT002	AA	1|0	71	AC	4|4	47.347	863.553	1468.57	258.532	0.176043	-2.506	4.65086e-06	down
3	113917276	G	exonic	AC230011.2_FGT002	GG	3|0	141	GA	7|8	25.7131	863.553	1468.57	258.532	0.176043	-2.506	4.65086e-06	down
3	113917303	C	exonic	AC230011.2_FGT002	CC	3|0	141	CT	7|8	32.7775	863.553	1468.57	258.532	0.176043	-2.506	4.65086e-06	down
3	113917333	C	exonic	AC230011.2_FGT002	CC	2|0	112	CG	4|4	14.9391	863.553	1468.57	258.532	0.176043	-2.506	4.65086e-06	down
3	113917336	G	exonic	AC230011.2_FGT002	GG	2|0	112	GA	4|4	3.29614	863.553	1468.57	258.532	0.176043	-2.506	4.65086e-06	down
3	113917760	A	exonic	AC230011.2_FGT002	GG	1|10	186	AG	5|9	158	863.553	1468.57	258.532	0.176043	-2.506	4.65086e-06	down
3	113918281	C	exonic	AC230011.2_FGT002	CC	16|2	29.0048	CT	10|3	29.7169	863.553	1468.57	258.532	0.176043	-2.506	4.65086e-06	down
3	117787773	G	exonic	GRMZM2G138268_T01	GC	0|1	13.3811	CC	0|5	151	1838.41	327.717	3349.11	10.2195	3.35325	7.00937e-10	up
3	117789377	A	exonic	GRMZM2G138268_T01	AA	0|1	2.45981	CC	0|6	88	1838.41	327.717	3349.11	10.2195	3.35325	7.00937e-10	up
3	117789405	G	exonic	GRMZM2G138268_T01	GG	0|1	2.45981	AA	0|4	49.7496	1838.41	327.717	3349.11	10.2195	3.35325	7.00937e-10	up
3	117789416	A	exonic	GRMZM2G138268_T01	AA	0|1	2.45981	CC	0|5	68	1838.41	327.717	3349.11	10.2195	3.35325	7.00937e-10	up
3	119655751	T	exonic	GRMZM2G390374_T01	TC	0|1	11.4963	CC	0|3	89	469.271	19.2173	919.325	47.8385	5.5801	0.000425598	up
3	119658064	G	exonic	GRMZM2G390374_T01	CC	0|4	25.7608	GG	0|1	12.5256	469.271	19.2173	919.325	47.8385	5.5801	0.000425598	up
3	121686184	T	exonic	GRMZM2G162945_T02	TT	0|0	0	CC	0|2	45.8801	72.1699	10.9314	133.408	12.2041	3.6093	0.000728452	up
3	123882410	T	exonic	GRMZM2G073750_T02	TT	0|2	7.49315	CC	0|4	75	23.5451	47.0901	0	0	#NAME?	0.00504068	down
3	123882417	A	exonic	GRMZM2G073750_T02	AA	0|2	7.49315	GG	0|3	36.6692	23.5451	47.0901	0	0	#NAME?	0.00504068	down
3	124749705	C	exonic	GRMZM2G018372_T01	CT	0|1	9.6729	TT	0|4	83	1662.29	3.74271	3320.83	887.281	9.79325	2.90829e-07	up
3	124749783	T	exonic	GRMZM2G018372_T01	TC	0|1	5.58414	CC	0|4	104	1662.29	3.74271	3320.83	887.281	9.79325	2.90829e-07	up
3	124750953	C	exonic	GRMZM2G018372_T01	CG	0|1	9.6729	GG	0|7	142	1662.29	3.74271	3320.83	887.281	9.79325	2.90829e-07	up
3	125498680	T	exonic	GRMZM2G010628_T01	TT	0|1	14.7925	AA	0|3	82	92.8919	159.14	26.6435	0.167422	-2.57844	0.000366129	down
3	128660447	A	exonic	GRMZM2G033767_T01	AC	0|1	11.4963	CC	0|5	100	94.6176	1.88421	187.351	99.4324	6.63564	3.85379e-14	up
3	132004886	C	exonic	GRMZM2G701746_T01	CT	9|5	22.9215	CC	11|2	28.2903	172.22	275.994	68.4456	0.247996	-2.01161	0.00173328	down
3	132004890	T	exonic	GRMZM2G701746_T01	TC	9|6	38.3863	TT	11|2	28.2241	172.22	275.994	68.4456	0.247996	-2.01161	0.00173328	down
3	132004897	A	exonic	GRMZM2G701746_T01	GG	0|16	228	AG	5|9	152	172.22	275.994	68.4456	0.247996	-2.01161	0.00173328	down
3	132004998	A	exonic	GRMZM2G701746_T01	GG	0|16	228	AG	5|8	143	172.22	275.994	68.4456	0.247996	-2.01161	0.00173328	down
3	132005194	C	exonic	GRMZM2G701746_T01	CC	6|0	999	CA	8|3	27.1262	172.22	275.994	68.4456	0.247996	-2.01161	0.00173328	down
3	132005333	A	exonic	GRMZM2G701746_T01	AA	3|1	7.68176	AG	4|6	130	172.22	275.994	68.4456	0.247996	-2.01161	0.00173328	down
3	134819512	G	exonic	GRMZM2G005419_T01	AA	0|4	101	GA	0|1	7.93884	128.205	222.072	34.3384	0.154628	-2.69313	5.90836e-05	down
3	137742115	C	exonic	GRMZM2G338160_T01	CT	0|1	13.3811	TT	0|3	73	427.511	834.174	20.847	0.0249912	-5.32244	2.45569e-08	down
3	138461426	A	exonic	GRMZM2G080107_T01	CC	0|5	152	AC	0|1	13.3811	24026.2	43016.5	5035.86	0.117068	-3.09458	4.87522e-05	down
3	139703199	C	exonic	GRMZM2G046609_T01	CG	0|1	13.3811	GG	0|4	102	901.71	1.65656	1801.76	1087.65	10.087	7.83625e-05	up
3	139837366	A	exonic	GRMZM2G027632_T01	GG	0|4	66	AG	0|1	11.4963	38.5241	0.71148	76.3367	107.293	6.74541	9.63408e-07	up
3	139837376	C	exonic	GRMZM2G027632_T01	TT	0|4	66	CT	0|1	11.4963	38.5241	0.71148	76.3367	107.293	6.74541	9.63408e-07	up
3	142038450	T	exonic	GRMZM2G330361_T01	TG	0|1	13.3811	GG	0|4	119	369.341	0	738.682	Inf	Inf	3.57616e-05	up
3	142291013	A	exonic	GRMZM2G039618_T02	AG	0|1	13.3811	GG	0|5	142	390.802	8.49549	773.109	91.0024	6.50783	0.00388919	up
3	142291691	C	exonic	GRMZM2G039618_T02	CA	0|1	9.6729	AA	0|7	177	390.802	8.49549	773.109	91.0024	6.50783	0.00388919	up
3	142455112	T	exonic	GRMZM2G360698_T02	TC	0|1	13.3811	CC	0|4	102	27.8567	4.94938	50.764	10.2566	3.35848	0.00190983	up
3	143888892	T	exonic	GRMZM2G062587_T01	TC	0|1	13.3811	CC	0|6	170	121.509	0.293181	242.725	827.9	9.69331	1.69002e-05	up
3	145210032	G	exonic	GRMZM2G122431_T01	GG	0|1	14.7925	TT	0|2	23.7887	6315.34	488.732	12142	24.8438	4.63481	9.82499e-13	up
3	145210036	G	exonic	GRMZM2G122431_T01	GG	0|1	14.7925	AA	0|3	31.6711	6315.34	488.732	12142	24.8438	4.63481	9.82499e-13	up
3	145210041	C	exonic	GRMZM2G122431_T01	CC	0|1	14.7925	GG	0|3	38.6688	6315.34	488.732	12142	24.8438	4.63481	9.82499e-13	up
3	145210145	G	exonic	GRMZM2G122431_T01	GC	0|1	13.3811	CC	0|5	101	6315.34	488.732	12142	24.8438	4.63481	9.82499e-13	up
3	145211844	A	exonic	GRMZM2G122431_T01	AG	0|1	13.3811	GG	0|4	69	6315.34	488.732	12142	24.8438	4.63481	9.82499e-13	up
3	145211848	C	exonic	GRMZM2G122431_T01	CC	0|1	6.81475	TT	0|3	61	6315.34	488.732	12142	24.8438	4.63481	9.82499e-13	up
3	145212494	A	exonic	GRMZM2G122431_T01	AC	0|1	4.23583	CC	0|6	145	6315.34	488.732	12142	24.8438	4.63481	9.82499e-13	up
3	146687677	T	exonic	GRMZM2G302913_T01	CC	0|5	102	TC	0|1	13.3811	145.21	59.2812	231.139	3.89903	1.96312	0.00415939	up
3	148837081	C	exonic	GRMZM2G065088_T01	CG	0|1	11.4963	GG	0|4	108	58.9735	2.07188	115.875	55.9275	5.80549	0.00173702	up
3	151396374	A	exonic	GRMZM2G116554_T02	AA	0|2	3.75878	GG	0|7	89	67.5721	7.60831	127.536	16.7627	4.06718	1.07495e-05	up
3	152935134	G	exonic	GRMZM2G476000_T01	GG	0|1	7.61981	AA	0|7	186	440.337	0.623289	880.05	1411.95	10.4635	1.18591e-05	up
3	152935725	T	exonic	GRMZM2G476000_T01	TC	0|1	4.23583	CC	0|4	110	440.337	0.623289	880.05	1411.95	10.4635	1.18591e-05	up
3	154114521	C	exonic	GRMZM2G025870_T01	CA	0|1	9.6729	AA	0|5	102	173.328	321.685	24.971	0.0776255	-3.68733	7.19543e-07	down
3	154114924	T	exonic	GRMZM2G025870_T01	TC	0|1	13.3811	CC	0|4	67	173.328	321.685	24.971	0.0776255	-3.68733	7.19543e-07	down
3	154115572	C	exonic	GRMZM2G025870_T01	TT	0|5	75	CC	0|2	8.32568	173.328	321.685	24.971	0.0776255	-3.68733	7.19543e-07	down
3	154115585	C	exonic	GRMZM2G025870_T01	TT	0|4	45.7496	CC	0|2	8.09732	173.328	321.685	24.971	0.0776255	-3.68733	7.19543e-07	down
3	154115794	A	exonic	GRMZM2G025870_T01	GG	0|6	164	AA	0|1	3.43761	173.328	321.685	24.971	0.0776255	-3.68733	7.19543e-07	down
3	154115832	C	exonic	GRMZM2G025870_T01	TT	0|5	129	CC	0|1	2.26833	173.328	321.685	24.971	0.0776255	-3.68733	7.19543e-07	down
3	154668770	G	exonic	GRMZM2G428987_T01	GC	0|1	13.3811	CC	0|8	208	143.628	247.39	39.8646	0.16114	-2.63361	5.06304e-05	down
3	157094883	G	exonic	GRMZM2G056702_T02	GG	0|0	0	AA	0|7	86	313.05	126.861	499.239	3.93533	1.97649	0.00598962	up
3	157095982	T	exonic	GRMZM2G056702_T02	TC	0|1	13.3811	CC	0|5	138	313.05	126.861	499.239	3.93533	1.97649	0.00598962	up
3	160118155	C	exonic	GRMZM2G126468_T01	CT	0|1	13.3811	TT	0|4	88	117.361	43.746	190.976	4.36556	2.12617	0.00225748	up
3	160118158	T	exonic	GRMZM2G126468_T01	TT	0|1	3.43761	GG	0|4	90	117.361	43.746	190.976	4.36556	2.12617	0.00225748	up
3	160796247	A	exonic	GRMZM2G025742_T01	AA	0|1	7.61981	GG	0|4	89	41.8792	77.3087	6.44961	0.0834267	-3.58335	0.000130201	down
3	160797800	C	exonic	GRMZM2G025742_T01	CC	0|0	0	AA	0|4	94	41.8792	77.3087	6.44961	0.0834267	-3.58335	0.000130201	down
3	161608841	C	exonic	GRMZM2G145374_T01	CC	0|0	0	GG	0|7	150	543.74	39.4859	1047.99	26.5409	4.73015	0.000574566	up
3	161743624	C	exonic	GRMZM2G149837_T01	GG	0|3	15.7843	CC	0|1	14.7925	271.147	11.6436	530.65	45.5745	5.51015	6.81154e-17	up
3	161743724	C	exonic	GRMZM2G149837_T01	CT	3|2	12.5546	TT	0|2	11.643	271.147	11.6436	530.65	45.5745	5.51015	6.81154e-17	up
3	161743739	G	exonic	GRMZM2G149837_T01	GT	4|2	9.49366	TT	0|2	11.643	271.147	11.6436	530.65	45.5745	5.51015	6.81154e-17	up
3	161743977	C	exonic	GRMZM2G149837_T01	CT	5|2	13.4659	CC	4|1	29.7503	271.147	11.6436	530.65	45.5745	5.51015	6.81154e-17	up
3	161744151	G	exonic	GRMZM2G149837_T01	GG	6|0	999	GA	4|3	23.0403	271.147	11.6436	530.65	45.5745	5.51015	6.81154e-17	up
3	161744205	G	exonic	GRMZM2G149837_T01	GG	7|0	999	GA	4|4	33.1636	271.147	11.6436	530.65	45.5745	5.51015	6.81154e-17	up
3	161744207	G	exonic	GRMZM2G149837_T01	GG	9|0	999	GA	4|4	33.1636	271.147	11.6436	530.65	45.5745	5.51015	6.81154e-17	up
3	161744301	G	exonic	GRMZM2G149837_T01	GT	7|3	15.1052	GG	6|1	25.7716	271.147	11.6436	530.65	45.5745	5.51015	6.81154e-17	up
3	161744311	C	exonic	GRMZM2G149837_T01	CA	6|3	18.2734	CC	7|1	27.7302	271.147	11.6436	530.65	45.5745	5.51015	6.81154e-17	up
3	161744605	C	exonic	GRMZM2G149837_T01	CT	2|3	42.5302	CC	6|0	999	271.147	11.6436	530.65	45.5745	5.51015	6.81154e-17	up
3	161744609	G	exonic	GRMZM2G149837_T01	GT	1|3	17.2065	GG	5|1	25.7318	271.147	11.6436	530.65	45.5745	5.51015	6.81154e-17	up
3	161744819	C	exonic	GRMZM2G149837_T01	CT	2|3	35.4015	CC	8|3	3.92924	271.147	11.6436	530.65	45.5745	5.51015	6.81154e-17	up
3	161744870	A	exonic	GRMZM2G149837_T01	AG	3|4	51	AA	7|2	8.65393	271.147	11.6436	530.65	45.5745	5.51015	6.81154e-17	up
3	161744902	C	exonic	GRMZM2G149837_T01	CT	2|3	36.3997	CC	5|1	24.3136	271.147	11.6436	530.65	45.5745	5.51015	6.81154e-17	up
3	161774949	T	exonic	GRMZM2G103812_T01	TC	0|1	13.3811	CC	0|5	139	1832.56	2976.94	688.193	0.231175	-2.11294	0.000116681	down
3	161774981	T	exonic	GRMZM2G103812_T01	TT	0|1	6.81475	CC	0|4	61	1832.56	2976.94	688.193	0.231175	-2.11294	0.000116681	down
3	162222741	A	exonic	GRMZM2G068688_T02	AC	0|1	4.23583	CC	0|4	94	372.069	0	744.137	Inf	Inf	4.57619e-05	up
3	162222945	T	exonic	GRMZM2G068688_T02	TG	0|1	11.4963	GG	0|9	228	372.069	0	744.137	Inf	Inf	4.57619e-05	up
3	164037194	G	exonic	AC234165.1_FGT002	CC	0|4	100	GC	0|1	4.23583	2478.63	4447.74	509.533	0.11456	-3.12582	2.4092e-07	down
3	164037407	C	exonic	AC234165.1_FGT002	GG	0|4	59	CC	0|1	15.7191	2478.63	4447.74	509.533	0.11456	-3.12582	2.4092e-07	down
3	165657264	T	exonic	GRMZM2G095724_T01	TT	0|1	2.45981	GG	0|5	98	62.2294	21.8587	102.6	4.6938	2.23076	0.00671609	up
3	166194556	A	exonic	GRMZM2G013016_T01	GG	0|5	143	AA	0|0	0	76.6402	18.8471	134.433	7.13283	2.83447	0.000177847	up
3	166195420	G	exonic	GRMZM2G013016_T01	GC	0|1	13.3811	CC	0|3	90	76.6402	18.8471	134.433	7.13283	2.83447	0.000177847	up
3	167094792	A	exonic	GRMZM2G137120_T02	AC	0|1	13.3811	CC	0|5	147	334.722	544.994	124.45	0.228352	-2.13067	0.000278767	down
3	167488117	A	exonic	GRMZM2G044092_T01	AA	0|1	14.7925	GG	0|4	70	321.546	116.213	526.879	4.53373	2.1807	0.000176372	up
3	168341420	G	exonic	GRMZM2G096391_T01	GA	4|3	12.2241	GG	6|2	7.55527	4395.22	7649.3	1141.13	0.149181	-2.74486	2.4764e-07	down
3	168525951	G	exonic	GRMZM2G109526_T02	GA	0|1	9.6729	AA	0|5	98	371.806	669.292	74.3206	0.111044	-3.1708	5.21366e-05	down
3	169003590	A	exonic	GRMZM5G882078_T02	AG	0|1	13.3811	GG	0|4	118	660.077	1.60529	1318.55	821.376	9.6819	1.92441e-05	up
3	170502795	C	exonic	GRMZM2G155532_T06	CT	0|1	11.4963	TT	0|3	84	47.0542	9.36421	84.7442	9.04979	3.17788	0.00068017	up
3	170503625	G	exonic	GRMZM2G155532_T06	CC	0|9	228	GC	0|1	5.58414	47.0542	9.36421	84.7442	9.04979	3.17788	0.00068017	up
3	170583612	G	exonic	AC196637.2_FGT002	GG	0|0	0	AA	0|2	47.7709	23.2973	4.29215	42.3024	9.85578	3.30097	0.00655485	up
3	172376833	G	exonic	GRMZM2G078500_T01	GG	0|0	0	AA	0|3	44.6685	814.241	279.84	1348.64	4.81934	2.26883	4.00505e-05	up
3	172376952	A	exonic	GRMZM2G078500_T01	AG	0|1	11.4963	GG	0|8	193	814.241	279.84	1348.64	4.81934	2.26883	4.00505e-05	up
3	172376989	C	exonic	GRMZM2G078500_T01	CT	0|1	11.4963	TT	0|6	157	814.241	279.84	1348.64	4.81934	2.26883	4.00505e-05	up
3	172418349	G	exonic	GRMZM2G167253_T01	GT	2|3	23.4229	GG	6|0	999	54.0437	90.7925	17.2949	0.190489	-2.39222	0.00395849	down
3	172418402	T	exonic	GRMZM2G167253_T01	AC	0|5	42.3304	AA	0|7	109	54.0437	90.7925	17.2949	0.190489	-2.39222	0.00395849	down
3	172418448	G	exonic	GRMZM2G167253_T01	GA	2|2	21.4295	GG	2|2	15.4732	54.0437	90.7925	17.2949	0.190489	-2.39222	0.00395849	down
3	172418492	C	exonic	GRMZM2G167253_T01	CT	0|1	4.23583	TT	0|3	7.38955	54.0437	90.7925	17.2949	0.190489	-2.39222	0.00395849	down
3	172419348	C	exonic	GRMZM2G167253_T01	CC	4|4	9.21204	CT	4|4	32.2266	54.0437	90.7925	17.2949	0.190489	-2.39222	0.00395849	down
3	172419406	C	exonic	GRMZM2G167253_T01	CA	6|5	20.6552	CC	7|3	3.85909	54.0437	90.7925	17.2949	0.190489	-2.39222	0.00395849	down
3	172419448	G	exonic	GRMZM2G167253_T01	GA	4|3	5.02894	GG	7|1	28.9631	54.0437	90.7925	17.2949	0.190489	-2.39222	0.00395849	down
3	172719628	G	exonic	GRMZM2G111441_T01	AA	0|4	101	GA	0|1	9.6729	15.9897	1.42296	30.5565	21.4739	4.42451	0.00208997	up
3	173049891	G	exonic	GRMZM2G049373_T01	GA	0|1	13.3811	AA	0|5	114	580.706	178.999	982.412	5.48836	2.45637	1.0909e-05	up
3	173050002	C	exonic	GRMZM2G049373_T01	CG	0|1	13.3811	GG	0|5	130	580.706	178.999	982.412	5.48836	2.45637	1.0909e-05	up
3	173415320	G	exonic	GRMZM2G150859_T01	GT	0|1	13.3811	TT	0|5	140	719.073	90.2692	1347.88	14.9317	3.90031	7.86844e-12	up
3	173629180	C	exonic	GRMZM2G091845_T02	CC	0|0	0	GG	0|4	84	125.729	240.988	10.4708	0.0434496	-4.52451	0.00106824	down
3	173629231	C	exonic	GRMZM2G091845_T02	CT	0|1	4.23583	TT	0|4	74	125.729	240.988	10.4708	0.0434496	-4.52451	0.00106824	down
3	173845098	C	exonic	GRMZM2G339699_T01	CC	2|1	4.83367	CT	4|6	121	242.237	368.721	115.754	0.313933	-1.67147	0.00571328	down
3	173845183	G	exonic	GRMZM2G339699_T01	GG	2|1	4.99965	GC	3|5	98	242.237	368.721	115.754	0.313933	-1.67147	0.00571328	down
3	173845312	C	exonic	GRMZM2G339699_T01	CC	2|1	4.83366	CT	6|5	103	242.237	368.721	115.754	0.313933	-1.67147	0.00571328	down
3	173845553	G	exonic	GRMZM2G339699_T01	AA	0|5	80	GA	3|3	16.4063	242.237	368.721	115.754	0.313933	-1.67147	0.00571328	down
3	173845587	A	exonic	GRMZM2G339699_T01	GG	0|3	42.6685	AG	2|4	41.1617	242.237	368.721	115.754	0.313933	-1.67147	0.00571328	down
3	173845647	C	exonic	GRMZM2G339699_T01	TT	0|3	35.6694	CC	4|2	8.28015	242.237	368.721	115.754	0.313933	-1.67147	0.00571328	down
3	173846001	G	exonic	GRMZM2G339699_T01	GG	4|0	150	GC	8|5	90	242.237	368.721	115.754	0.313933	-1.67147	0.00571328	down
3	173846136	C	exonic	GRMZM2G339699_T01	CT	6|4	83	CC	14|1	29.9709	242.237	368.721	115.754	0.313933	-1.67147	0.00571328	down
3	174378858	C	exonic	GRMZM2G004653_T01	CA	0|1	9.6729	AA	0|9	221	1004.98	261.528	1748.44	6.68549	2.74103	0.000152535	up
3	174870414	C	exonic	GRMZM2G077333_T01	CC	0|1	3.43761	TT	0|5	144	20858.3	36916.9	4799.78	0.130016	-2.94324	2.42737e-08	down
3	175753452	A	exonic	GRMZM5G836250_T03	AG	0|1	11.4963	GG	0|4	77	4091.86	7424.03	759.69	0.102328	-3.28872	4.81768e-06	down
3	176045238	A	exonic	GRMZM2G135722_T01	AA	0|1	12.9373	GG	0|6	160	295.331	11.9201	578.741	48.5519	5.60145	4.55789e-17	up
3	176338072	A	exonic	GRMZM2G074262_T01	AA	0|2	5.93025	GG	0|7	92	243.843	66.5421	421.145	6.329	2.66198	1.03493e-05	up
3	176338809	A	exonic	GRMZM2G074262_T01	AG	0|1	13.3811	GG	0|5	132	243.843	66.5421	421.145	6.329	2.66198	1.03493e-05	up
3	176339296	T	exonic	GRMZM2G074262_T01	TA	0|1	4.23583	AA	0|4	75	243.843	66.5421	421.145	6.329	2.66198	1.03493e-05	up
3	176339309	A	exonic	GRMZM2G074262_T01	AC	0|1	4.23583	CC	0|4	75	243.843	66.5421	421.145	6.329	2.66198	1.03493e-05	up
3	176339686	G	exonic	GRMZM2G074262_T01	CC	0|4	43.7496	GG	0|2	4.53828	243.843	66.5421	421.145	6.329	2.66198	1.03493e-05	up
3	180829508	A	exonic	GRMZM2G082260_T01	AG	4|7	29.2448	AA	5|2	14.0515	238.199	363.549	112.849	0.31041	-1.68775	0.00675547	down
3	180829511	G	exonic	GRMZM2G082260_T01	GA	4|7	29.2448	GG	5|2	14.0515	238.199	363.549	112.849	0.31041	-1.68775	0.00675547	down
3	180829517	G	exonic	GRMZM2G082260_T01	GA	4|7	29.2448	GG	5|2	14.1035	238.199	363.549	112.849	0.31041	-1.68775	0.00675547	down
3	180829580	T	exonic	GRMZM2G082260_T01	TA	4|5	43.3148	TT	7|4	18.2503	238.199	363.549	112.849	0.31041	-1.68775	0.00675547	down
3	180829589	T	exonic	GRMZM2G082260_T01	TA	4|5	37.3203	TT	8|4	5.45568	238.199	363.549	112.849	0.31041	-1.68775	0.00675547	down
3	181812635	G	exonic	GRMZM2G123977_T01	GG	0|1	6.81475	TT	0|4	112	617.743	262.519	972.967	3.70627	1.88997	0.000827159	up
3	181812647	T	exonic	GRMZM2G123977_T01	TC	0|1	13.3811	CC	0|6	160	617.743	262.519	972.967	3.70627	1.88997	0.000827159	up
3	181872848	C	exonic	GRMZM2G049877_T01	CG	0|1	13.3811	GG	0|6	168	853.869	35.3781	1672.36	47.271	5.56288	8.31714e-17	up
3	182138785	C	exonic	GRMZM2G096470_T02	CC	4|0	999	CT	3|4	26.2732	33.1127	7.1148	59.1107	8.30813	3.05452	0.00125507	up
3	182138807	T	exonic	GRMZM2G096470_T02	TT	2|0	121	TC	2|4	28.4052	33.1127	7.1148	59.1107	8.30813	3.05452	0.00125507	up
3	184214295	C	exonic	GRMZM2G014945_T01	CT	0|1	12.4325	TT	0|4	109	167.466	24.8472	310.084	12.4797	3.64151	2.53019e-08	up
3	184270706	T	exonic	GRMZM2G702036_T01	GG	0|4	98	TG	0|1	13.3811	79.3108	11.373	147.249	12.9472	3.69457	1.097e-06	up
3	185988761	T	exonic	GRMZM2G344630_T01	TG	0|1	11.4963	GG	0|4	111	107.922	187.999	27.8442	0.148108	-2.75528	7.51912e-05	down
3	186029577	C	exonic	GRMZM2G021881_T01	CC	0|1	6.81475	TT	0|4	75	162.138	30.7531	293.522	9.5445	3.25467	0.00116893	up
3	186029591	C	exonic	GRMZM2G021881_T01	CG	0|1	9.6729	GG	0|3	40.6686	162.138	30.7531	293.522	9.5445	3.25467	0.00116893	up
3	186032437	G	exonic	GRMZM2G021881_T01	AA	0|2	36.7716	GG	0|2	5.02297	162.138	30.7531	293.522	9.5445	3.25467	0.00116893	up
3	186242576	C	exonic	GRMZM2G009849_T02	CT	4|3	6.68471	CC	6|1	25.9174	450.187	156.702	743.673	4.74578	2.24665	8.75777e-05	up
3	186271607	T	exonic	GRMZM2G312244_T01	CC	0|6	125	TC	0|1	7.11616	113.633	176.844	50.4219	0.285121	-1.81035	0.00925384	down
3	186271704	G	exonic	GRMZM2G312244_T01	AA	0|5	126	GA	0|1	5.58414	113.633	176.844	50.4219	0.285121	-1.81035	0.00925384	down
3	186900198	G	exonic	GRMZM2G024992_T01	GA	1|3	20.8742	AA	2|5	76	598.39	304.076	892.704	2.9358	1.55375	0.00889888	up
3	186902090	C	exonic	GRMZM2G024992_T01	CC	6|1	14.6168	CA	5|5	77	598.39	304.076	892.704	2.9358	1.55375	0.00889888	up
3	186902164	G	exonic	GRMZM2G024992_T01	AA	0|4	76	GA	5|5	78	598.39	304.076	892.704	2.9358	1.55375	0.00889888	up
3	186902201	G	exonic	GRMZM2G024992_T01	GG	5|0	999	GA	7|5	57	598.39	304.076	892.704	2.9358	1.55375	0.00889888	up
3	186902369	G	exonic	GRMZM2G024992_T01	GA	3|4	40.3983	GG	4|2	25.2809	598.39	304.076	892.704	2.9358	1.55375	0.00889888	up
3	186902421	C	exonic	GRMZM2G024992_T01	CG	3|4	40.3729	CC	5|0	999	598.39	304.076	892.704	2.9358	1.55375	0.00889888	up
3	186902467	G	exonic	GRMZM2G024992_T01	GA	3|2	28.4071	AA	0|3	62	598.39	304.076	892.704	2.9358	1.55375	0.00889888	up
3	186902474	G	exonic	GRMZM2G024992_T01	GA	3|3	19.2456	GG	6|0	999	598.39	304.076	892.704	2.9358	1.55375	0.00889888	up
3	186902594	C	exonic	GRMZM2G024992_T01	CT	2|3	54	TT	0|7	180	598.39	304.076	892.704	2.9358	1.55375	0.00889888	up
3	186902631	A	exonic	GRMZM2G024992_T01	AC	5|5	36.1836	AA	4|0	999	598.39	304.076	892.704	2.9358	1.55375	0.00889888	up
3	186902800	G	exonic	GRMZM2G024992_T01	GG	6|2	18.0448	GA	5|4	45.1993	598.39	304.076	892.704	2.9358	1.55375	0.00889888	up
3	186902882	C	exonic	GRMZM2G024992_T01	CT	5|3	11.6901	CC	7|3	18.2117	598.39	304.076	892.704	2.9358	1.55375	0.00889888	up
3	186902885	G	exonic	GRMZM2G024992_T01	GT	4|3	14.9046	GG	8|3	16.6489	598.39	304.076	892.704	2.9358	1.55375	0.00889888	up
3	186903144	C	exonic	GRMZM2G024992_T01	CC	8|2	7.88487	CT	4|9	104	598.39	304.076	892.704	2.9358	1.55375	0.00889888	up
3	186903279	T	exonic	GRMZM2G024992_T01	TT	5|1	23.0054	TA	2|7	52	598.39	304.076	892.704	2.9358	1.55375	0.00889888	up
3	187233016	G	exonic	GRMZM2G035820_T01	GG	6|1	15.0421	AA	0|5	100	497.539	819.126	175.953	0.214805	-2.2189	9.35614e-05	down
3	187234142	C	exonic	GRMZM2G035820_T01	CT	0|1	5.58414	TT	0|4	104	497.539	819.126	175.953	0.214805	-2.2189	9.35614e-05	down
3	187502053	T	exonic	GRMZM2G071790_T01	TT	0|1	12.0157	CC	0|7	102	761.281	102.155	1420.41	13.9044	3.79747	6.60872e-12	up
3	187502088	T	exonic	GRMZM2G071790_T01	TT	0|2	4.53828	CC	0|6	79	761.281	102.155	1420.41	13.9044	3.79747	6.60872e-12	up
3	187502094	G	exonic	GRMZM2G071790_T01	GG	0|2	4.36446	AA	0|6	101	761.281	102.155	1420.41	13.9044	3.79747	6.60872e-12	up
3	187802519	G	exonic	GRMZM2G130558_T01	GC	0|1	11.4963	CC	0|4	98	2097.15	766.422	3427.88	4.47257	2.1611	6.62366e-05	up
3	187802534	C	exonic	GRMZM2G130558_T01	CT	0|1	11.4963	TT	0|4	101	2097.15	766.422	3427.88	4.47257	2.1611	6.62366e-05	up
3	188597946	A	exonic	GRMZM2G302293_T01	TT	0|4	67	AA	0|1	4.0116	346.476	30.3767	662.576	21.812	4.44705	4.6206e-13	up
3	188597949	T	exonic	GRMZM2G302293_T01	CC	0|4	71	TT	0|1	4.0116	346.476	30.3767	662.576	21.812	4.44705	4.6206e-13	up
3	189514462	G	exonic	AC233851.1_FGT008	AA	0|5	122	GG	0|1	12.3337	45.9064	14.4215	77.3913	5.36637	2.42395	0.00662068	up
3	189530988	C	exonic	GRMZM5G801031_T02	CC	0|1	14.7925	GG	0|4	90	638.021	308.909	967.133	3.1308	1.64653	0.00427092	up
3	189531027	A	exonic	GRMZM5G801031_T02	AA	0|1	14.7925	GG	0|2	21.7993	638.021	308.909	967.133	3.1308	1.64653	0.00427092	up
3	190501058	A	exonic	GRMZM2G322723_T02	AG	0|1	13.3811	GG	0|4	106	140.883	49.0446	232.722	4.7451	2.24644	0.00133581	up
3	191900054	T	exonic	GRMZM5G817173_T03	TT	0|1	14.7925	CC	0|5	108	358.671	49.2841	668.058	13.5552	3.76078	3.31872e-10	up
3	191901828	G	exonic	GRMZM5G817173_T03	GG	0|1	3.1943	AA	0|4	113	358.671	49.2841	668.058	13.5552	3.76078	3.31872e-10	up
3	193652348	C	exonic	GRMZM2G042412_T01	CC	0|1	14.7925	TT	0|9	155	48.8497	16.2003	81.4991	5.03071	2.33076	0.00650261	up
3	194488960	A	exonic	GRMZM2G033359_T01	GG	0|3	80	AG	0|1	13.3811	8806.75	98.4515	17515.1	177.905	7.47497	1.03976e-33	up
3	194950746	A	exonic	GRMZM2G166946_T03	AA	0|1	7.61981	GG	0|5	101	32.0737	61.5351	2.61231	0.0424523	-4.55801	2.87068e-05	down
3	196006607	G	exonic	GRMZM2G105827_T01	GG	3|3	8.84941	GT	6|4	21.9577	46.0489	78.0885	14.0093	0.179403	-2.47872	0.00549685	down
3	196006622	C	exonic	GRMZM2G105827_T01	CC	3|3	8.77732	CT	5|4	24.1472	46.0489	78.0885	14.0093	0.179403	-2.47872	0.00549685	down
3	196158932	C	exonic	GRMZM2G324705_T01	CT	0|1	11.4963	TT	0|5	117	61.8351	22.3992	101.271	4.52118	2.1767	0.00627019	up
3	198456479	C	exonic	GRMZM2G055898_T01	CT	0|1	11.4963	TT	0|6	167	94.4137	165.311	23.5161	0.142253	-2.81347	9.32424e-05	down
3	198668341	A	exonic	GRMZM2G474326_T01	AG	0|1	11.4963	GG	0|4	104	209.956	95.4507	324.461	3.39926	1.76522	0.00459284	up
3	198984355	C	exonic	GRMZM2G156016_T01	CT	4|4	20.3827	CC	8|1	19.7494	169.478	78.6281	260.329	3.31089	1.72722	0.00596725	up
3	198984416	C	exonic	GRMZM2G156016_T01	CT	6|4	8.20856	CC	5|2	29.1376	169.478	78.6281	260.329	3.31089	1.72722	0.00596725	up
3	198984474	C	exonic	GRMZM2G156016_T01	CT	5|4	19.1712	CC	8|1	29.9506	169.478	78.6281	260.329	3.31089	1.72722	0.00596725	up
3	198984540	T	exonic	GRMZM2G156016_T01	TC	4|2	17.3986	CC	0|9	124	169.478	78.6281	260.329	3.31089	1.72722	0.00596725	up
3	198984674	C	exonic	GRMZM2G156016_T01	CC	5|1	30.0003	CT	6|3	4.19476	169.478	78.6281	260.329	3.31089	1.72722	0.00596725	up
3	198984874	G	exonic	GRMZM2G156016_T01	GG	7|1	29.9353	GT	5|4	6.47846	169.478	78.6281	260.329	3.31089	1.72722	0.00596725	up
3	198984878	G	exonic	GRMZM2G156016_T01	GG	8|1	29.9263	GA	6|5	23.705	169.478	78.6281	260.329	3.31089	1.72722	0.00596725	up
3	198984901	C	exonic	GRMZM2G156016_T01	CC	10|1	29.8612	CT	8|6	51	169.478	78.6281	260.329	3.31089	1.72722	0.00596725	up
3	198984982	T	exonic	GRMZM2G156016_T01	TT	7|2	10.6473	TC	4|8	132	169.478	78.6281	260.329	3.31089	1.72722	0.00596725	up
3	199176745	G	exonic	GRMZM2G039246_T01	GC	0|1	11.4963	CC	0|5	142	183.411	332.906	33.9166	0.10188	-3.29505	2.61804e-07	down
3	199722495	C	exonic	GRMZM2G051151_T01	TT	0|5	85	CC	0|0	0	827.502	1343.82	311.188	0.23157	-2.11048	0.000128147	down
3	199722587	T	exonic	GRMZM2G051151_T01	CC	0|6	121	TC	0|1	5.58414	827.502	1343.82	311.188	0.23157	-2.11048	0.000128147	down
3	199722620	C	exonic	GRMZM2G051151_T01	AA	0|4	65	CC	0|1	10.6957	827.502	1343.82	311.188	0.23157	-2.11048	0.000128147	down
3	200949001	G	exonic	GRMZM5G886177_T01	GG	0|2	5.21042	AA	0|3	47.6684	241.281	382.697	99.8636	0.260946	-1.93817	0.00154692	down
3	200949061	G	exonic	GRMZM5G886177_T01	GG	0|1	15.127	AA	0|4	93	241.281	382.697	99.8636	0.260946	-1.93817	0.00154692	down
3	201302944	A	exonic	GRMZM2G014499_T01	AG	0|1	11.4963	GG	0|6	169	172.101	69.1205	275.081	3.97973	1.99267	0.00171569	up
3	201302989	A	exonic	GRMZM2G014499_T01	AG	0|1	11.4963	GG	0|5	140	172.101	69.1205	275.081	3.97973	1.99267	0.00171569	up
3	201303322	G	exonic	GRMZM2G014499_T01	GG	0|1	6.46028	CC	0|4	62	172.101	69.1205	275.081	3.97973	1.99267	0.00171569	up
3	201303899	T	exonic	GRMZM2G014499_T01	TC	0|1	4.23583	CC	0|4	68	172.101	69.1205	275.081	3.97973	1.99267	0.00171569	up
3	201303901	C	exonic	GRMZM2G014499_T01	CT	0|1	4.23583	TT	0|3	35.6694	172.101	69.1205	275.081	3.97973	1.99267	0.00171569	up
3	201303929	G	exonic	GRMZM2G014499_T01	GC	0|1	4.23583	CC	0|4	75	172.101	69.1205	275.081	3.97973	1.99267	0.00171569	up
3	201328062	T	exonic	GRMZM2G014770_T01	TC	0|1	11.4963	CC	0|4	116	75.3566	26.298	124.415	4.73098	2.24214	0.00270462	up
3	201328430	T	exonic	GRMZM2G014770_T01	TT	0|1	2.92015	CC	0|6	162	75.3566	26.298	124.415	4.73098	2.24214	0.00270462	up
3	201382256	A	exonic	GRMZM2G079883_T01	AT	0|1	13.3811	TT	0|4	116	14.3562	0.35574	28.3567	79.7119	6.31672	0.00273406	up
3	201395889	G	exonic	GRMZM2G079904_T01	GA	1|4	92	AA	0|4	108	1337.83	2157.72	517.931	0.240036	-2.05868	0.000142734	down
3	202254754	C	exonic	GRMZM2G015908_T01	CC	0|1	14.3849	AA	0|2	53	117.311	203.492	31.1299	0.152978	-2.7086	0.00261927	down
3	202917521	C	exonic	AC207628.4_FGT011	GG	0|5	117	CG	0|1	13.3811	215.664	58.4597	372.869	6.37821	2.67315	9.43304e-06	up
3	202918807	T	exonic	AC207628.4_FGT011	TA	0|1	11.4963	AA	0|7	164	215.664	58.4597	372.869	6.37821	2.67315	9.43304e-06	up
3	203941008	G	exonic	GRMZM2G331720_T01	GA	0|1	13.3811	AA	0|7	191	424.798	726.829	122.767	0.168908	-2.56569	7.7708e-06	down
3	203941167	C	exonic	GRMZM2G331720_T01	CT	0|1	9.6729	TT	0|7	183	424.798	726.829	122.767	0.168908	-2.56569	7.7708e-06	down
3	203941990	G	exonic	GRMZM2G331720_T01	GA	0|1	11.4963	AA	0|5	125	424.798	726.829	122.767	0.168908	-2.56569	7.7708e-06	down
3	203941996	G	exonic	GRMZM2G331720_T01	GA	0|1	11.4963	AA	0|4	92	424.798	726.829	122.767	0.168908	-2.56569	7.7708e-06	down
3	203965522	G	exonic	GRMZM2G035994_T01	GG	0|1	12.0157	CC	0|3	79	10.8022	0.35574	21.2486	59.7306	5.9004	0.0039052	up
3	203965543	A	exonic	GRMZM2G035994_T01	AA	0|1	12.0157	GG	0|4	86	10.8022	0.35574	21.2486	59.7306	5.9004	0.0039052	up
3	204200544	A	exonic	GRMZM2G037379_T01	AA	0|1	14.7925	GG	0|5	68	230.629	26.5845	434.674	16.3507	4.03128	2.09389e-05	up
3	204224204	C	exonic	GRMZM2G088783_T01	CT	0|1	4.23583	TT	0|5	118	22.456	0	44.912	Inf	Inf	1.07292e-06	up
3	204535409	C	exonic	GRMZM2G111666_T02	CT	0|1	9.6729	TT	0|4	94	632.055	20.328	1243.78	61.1857	5.93512	6.69071e-21	up
3	204535448	T	exonic	GRMZM2G111666_T02	TC	0|1	11.4963	CC	0|3	54	632.055	20.328	1243.78	61.1857	5.93512	6.69071e-21	up
3	204535517	T	exonic	GRMZM2G111666_T02	TC	0|1	11.4963	CC	0|4	55	632.055	20.328	1243.78	61.1857	5.93512	6.69071e-21	up
3	205069710	A	exonic	GRMZM2G333833_T01	CC	0|4	108	AC	0|1	11.4963	146.896	235.213	58.5792	0.249047	-2.00551	0.00229452	down
3	205069711	G	exonic	GRMZM2G333833_T01	AA	0|4	104	GA	0|1	11.4963	146.896	235.213	58.5792	0.249047	-2.00551	0.00229452	down
3	205179658	A	exonic	GRMZM2G003838_T01	GG	0|4	98	AG	0|1	13.3811	875.373	0.979029	1749.77	1787.25	10.8035	2.37459e-07	up
3	205212347	C	exonic	GRMZM2G162145_T01	CT	4|3	13.8699	CC	3|2	6.57361	798.384	275.375	1321.39	4.79851	2.26259	4.10423e-05	up
3	205770829	T	exonic	GRMZM2G051683_T01	TT	0|1	6.81475	CC	0|5	117	113.89	4.43992	223.34	50.3028	5.65257	3.49511e-12	up
3	205770869	T	exonic	GRMZM2G051683_T01	TT	0|1	6.81475	CC	0|3	65	113.89	4.43992	223.34	50.3028	5.65257	3.49511e-12	up
3	205770897	C	exonic	GRMZM2G051683_T01	CC	0|1	6.81475	TT	0|4	67	113.89	4.43992	223.34	50.3028	5.65257	3.49511e-12	up
3	205916832	G	exonic	AC233882.1_FGT003	GA	5|4	54	GG	3|1	7.52838	672.957	1135.59	210.325	0.185212	-2.43275	1.15848e-05	down
3	205917951	C	exonic	AC233882.1_FGT003	CT	2|8	178	TT	1|7	175	672.957	1135.59	210.325	0.185212	-2.43275	1.15848e-05	down
3	206558909	C	exonic	GRMZM2G050697_T01	CT	0|1	13.3811	TT	0|6	172	349.194	608.795	89.5928	0.147164	-2.7645	2.13858e-06	down
3	206559662	G	exonic	GRMZM2G050697_T01	CC	0|4	106	GC	0|1	11.4963	349.194	608.795	89.5928	0.147164	-2.7645	2.13858e-06	down
3	206559674	T	exonic	GRMZM2G050697_T01	GG	0|4	106	TG	0|1	11.4963	349.194	608.795	89.5928	0.147164	-2.7645	2.13858e-06	down
3	206678673	A	exonic	GRMZM2G169654_T01	AC	0|1	13.3811	CC	0|4	107	96.0694	153.933	38.2055	0.248195	-2.01045	0.00449842	down
3	206679453	G	exonic	GRMZM2G169654_T01	GA	0|1	13.3811	AA	0|6	145	96.0694	153.933	38.2055	0.248195	-2.01045	0.00449842	down
3	206950367	G	exonic	GRMZM2G447632_T01	GC	0|1	13.3811	CC	1|7	170	5601.48	2774.87	8428.09	3.03729	1.60279	0.00186822	up
3	207627323	T	exonic	GRMZM2G404126_T01	TC	0|1	11.4963	CC	0|4	111	238.554	101.256	375.851	3.71189	1.89215	0.00201659	up
3	207627370	A	exonic	GRMZM2G404126_T01	AG	0|1	11.4963	GG	0|3	76	238.554	101.256	375.851	3.71189	1.89215	0.00201659	up
3	208137002	G	exonic	GRMZM2G054663_T01	GA	0|1	9.6729	AA	0|6	153	96.5418	29.1446	163.939	5.62503	2.49186	0.000437035	up
3	208137116	G	exonic	GRMZM2G054663_T01	GC	0|1	9.6729	CC	0|6	160	96.5418	29.1446	163.939	5.62503	2.49186	0.000437035	up
3	208489184	C	exonic	GRMZM2G452807_T01	CC	0|1	14.7925	TT	0|4	108	218.726	359.195	78.258	0.21787	-2.19846	0.000381185	down
3	208616367	A	exonic	GRMZM2G077375_T01	AG	0|1	13.3811	GG	0|4	115	437.884	658.33	217.438	0.330288	-1.5982	0.005621	down
3	208617157	C	exonic	GRMZM2G077375_T01	CC	0|1	2.45981	GG	0|3	65	437.884	658.33	217.438	0.330288	-1.5982	0.005621	down
3	208617166	G	exonic	GRMZM2G077375_T01	GG	0|1	2.45981	CC	0|3	65	437.884	658.33	217.438	0.330288	-1.5982	0.005621	down
3	208617400	A	exonic	GRMZM2G077375_T01	CC	0|3	51	AA	0|1	14.7925	437.884	658.33	217.438	0.330288	-1.5982	0.005621	down
3	208622358	G	exonic	GRMZM2G077401_T01	GG	0|1	3.43761	AA	0|3	74	1152.64	197.606	2107.68	10.6661	3.41495	6.05629e-10	up
3	209159874	C	exonic	GRMZM2G122584_T01	CT	0|1	13.3811	TT	0|5	108	699.778	1265.4	134.156	0.106019	-3.23761	9.67886e-06	down
3	209419451	C	exonic	GRMZM2G000122_T01	TT	0|4	89	CC	0|2	2.71568	1867.47	3.39833	3731.53	1098.05	10.1007	9.98972e-06	up
3	209572638	G	exonic	GRMZM2G059052_T01	GA	0|1	13.3811	AA	0|5	142	3169.63	12.97	6326.29	487.765	8.93004	2.03332e-05	up
3	209573847	A	exonic	GRMZM2G059052_T01	AA	0|1	13.4533	CC	0|3	12.897	3169.63	12.97	6326.29	487.765	8.93004	2.03332e-05	up
3	209674600	G	exonic	GRMZM2G087101_T01	AA	0|3	28.674	GG	0|1	22.6038	552.99	971.371	134.609	0.138576	-2.85125	9.81002e-07	down
3	209674672	T	exonic	GRMZM2G087101_T01	CC	0|5	84	TT	0|1	22.6038	552.99	971.371	134.609	0.138576	-2.85125	9.81002e-07	down
3	209674787	G	exonic	GRMZM2G087101_T01	AA	0|5	76	GG	0|2	20.1299	552.99	971.371	134.609	0.138576	-2.85125	9.81002e-07	down
3	209674848	G	exonic	GRMZM2G087101_T01	CC	0|4	66	GG	0|1	22.6038	552.99	971.371	134.609	0.138576	-2.85125	9.81002e-07	down
3	209723529	G	exonic	GRMZM2G062154_T01	GG	7|1	27.5917	GT	7|3	4.44103	579.822	251.791	907.854	3.60559	1.85023	0.0010041	up
3	209723567	C	exonic	GRMZM2G062154_T01	CG	7|2	6.0509	CC	7|2	23.0543	579.822	251.791	907.854	3.60559	1.85023	0.0010041	up
3	210665041	G	exonic	GRMZM2G031882_T02	GC	0|1	13.3811	CC	0|5	116	11.71	0.267549	23.1524	86.5351	6.43521	0.00229976	up
3	211800316	G	exonic	GRMZM2G060156_T01	GG	0|1	7.61981	AA	0|2	10.2061	677.96	1206.88	149.038	0.12349	-3.01754	4.7389e-06	down
3	211800361	C	exonic	GRMZM2G060156_T01	CC	0|1	7.61981	GG	0|5	65	677.96	1206.88	149.038	0.12349	-3.01754	4.7389e-06	down
3	211800885	G	exonic	GRMZM2G060156_T01	GT	0|1	13.3811	TT	0|4	95	677.96	1206.88	149.038	0.12349	-3.01754	4.7389e-06	down
3	211809339	T	exonic	GRMZM2G360021_T01	TC	0|1	9.6729	CC	0|5	140	1987.49	3459.14	515.831	0.149121	-2.74544	0.00169099	down
3	211809603	G	exonic	GRMZM2G360021_T01	GA	0|1	11.4963	AA	0|5	124	1987.49	3459.14	515.831	0.149121	-2.74544	0.00169099	down
3	211809615	C	exonic	GRMZM2G360021_T01	CA	0|1	11.4963	AA	0|6	170	1987.49	3459.14	515.831	0.149121	-2.74544	0.00169099	down
3	211809771	G	exonic	GRMZM2G360021_T01	GC	0|1	9.6729	CC	0|5	123	1987.49	3459.14	515.831	0.149121	-2.74544	0.00169099	down
3	211809774	G	exonic	GRMZM2G360021_T01	GA	0|1	11.4963	AA	0|4	91	1987.49	3459.14	515.831	0.149121	-2.74544	0.00169099	down
3	211904639	T	exonic	GRMZM5G855338_T01	CC	0|8	187	TC	1|6	85	18.5004	0	37.0007	Inf	Inf	3.06277e-05	up
[truncated: 1,885 more rows]
