# Supplementary material for: Comparative transcriptome analysis reveals that tricarboxylic acid cycle-related genes are associated with maize CMS-C fertility restoration
Source: BMC Plant Biol. 2018 Sep 12;18:190. doi: 10.1186/s12870-018-1409-z (PMC6136215; doi:10.1186/s12870-018-1409-z)
Supplement: Supplementary file 9 — Two hundred forty-two significantly enriched GO terms obtained by Fisher’s test (Q ≤ 0.05). (XLSX 20 kb) [file 12870_2018_1409_MOESM9_ESM.xlsx]

## Sheet: Additional file 9
242 significant enriched GO terms.
GO term	Ontology	Description	P-value	FDR
GO:0015979	P	photosynthesis	1.7e-26	1.6e-22
GO:0050896	P	response to stimulus	2.1e-25	1e-21
GO:0009628	P	response to abiotic stimulus	8.3e-22	2.6e-18
GO:0042221	P	response to chemical stimulus	1.2e-16	2.8e-13
GO:0044281	P	small molecule metabolic process	1.5e-16	2.9e-13
GO:0019684	P	photosynthesis, light reaction	6.5e-16	1e-12
GO:0051704	P	multi-organism process	6.5e-14	8.7e-11
GO:0009607	P	response to biotic stimulus	5.5e-13	6.5e-10
GO:0009416	P	response to light stimulus	1.6e-12	1.6e-09
GO:0005975	P	carbohydrate metabolic process	1.7e-12	1.7e-09
GO:0051707	P	response to other organism	3.8e-12	3.3e-09
GO:0009314	P	response to radiation	6.5e-12	5.2e-09
GO:0006950	P	response to stress	1.4e-11	1e-08
GO:0006091	P	generation of precursor metabolites and energy	1.8e-11	1.2e-08
GO:0055114	P	oxidation reduction	3e-10	1.9e-07
GO:0046686	P	response to cadmium ion	7.4e-10	4.2e-07
GO:0009657	P	plastid organization	7.6e-10	4.2e-07
GO:0010038	P	response to metal ion	1.3e-09	6.7e-07
GO:0006066	P	alcohol metabolic process	2.7e-09	1.3e-06
GO:0044262	P	cellular carbohydrate metabolic process	3.5e-09	1.7e-06
GO:0010035	P	response to inorganic substance	3.7e-09	1.7e-06
GO:0019748	P	secondary metabolic process	1.1e-08	4.6e-06
GO:0032502	P	developmental process	1.7e-08	7.1e-06
GO:0009266	P	response to temperature stimulus	2.8e-08	1.1e-05
GO:0009765	P	photosynthesis, light harvesting	3.5e-08	1.3e-05
GO:0048856	P	anatomical structure development	9.5e-08	3.5e-05
GO:0009767	P	photosynthetic electron transport chain	1.2e-07	4e-05
GO:0065008	P	regulation of biological quality	1.1e-07	4e-05
GO:0007275	P	multicellular organismal development	1.3e-07	4.3e-05
GO:0010033	P	response to organic substance	1.4e-07	4.3e-05
GO:0009409	P	response to cold	2.6e-07	7.7e-05
GO:0032501	P	multicellular organismal process	2.6e-07	7.7e-05
GO:0048869	P	cellular developmental process	4.1e-07	0.00012
GO:0006952	P	defense response	4.8e-07	0.00013
GO:0008152	P	metabolic process	5.7e-07	0.00015
GO:0044283	P	small molecule biosynthetic process	9.9e-07	0.00025
GO:0042180	P	cellular ketone metabolic process	9.8e-07	0.00025
GO:0009617	P	response to bacterium	9.7e-07	0.00025
GO:0005996	P	monosaccharide metabolic process	1.1e-06	0.00028
GO:0006970	P	response to osmotic stress	1.5e-06	0.00035
GO:0030154	P	cell differentiation	1.5e-06	0.00035
GO:0009719	P	response to endogenous stimulus	1.6e-06	0.00035
GO:0009056	P	catabolic process	1.6e-06	0.00035
GO:0042742	P	defense response to bacterium	1.6e-06	0.00035
GO:0009653	P	anatomical structure morphogenesis	1.7e-06	0.00035
GO:0009932	P	cell tip growth	1.7e-06	0.00035
GO:0008361	P	regulation of cell size	2e-06	0.0004
GO:0016049	P	cell growth	2.1e-06	0.00041
GO:0043436	P	oxoacid metabolic process	3.9e-06	0.00075
GO:0019752	P	carboxylic acid metabolic process	3.9e-06	0.00075
GO:0032535	P	regulation of cellular component size	4.5e-06	0.0008
GO:0090066	P	regulation of anatomical structure size	4.5e-06	0.0008
GO:0006082	P	organic acid metabolic process	4.5e-06	0.0008
GO:0009651	P	response to salt stress	4.8e-06	0.00083
GO:0034641	P	cellular nitrogen compound metabolic process	4.8e-06	0.00083
GO:0000003	P	reproduction	5.4e-06	0.00091
GO:0009826	P	unidimensional cell growth	5.8e-06	0.00093
GO:0060560	P	developmental growth involved in morphogenesis	5.8e-06	0.00093
GO:0048589	P	developmental growth	5.7e-06	0.00093
GO:0006575	P	cellular amino acid derivative metabolic process	6e-06	0.00095
GO:0044248	P	cellular catabolic process	6.2e-06	0.00095
GO:0009658	P	chloroplast organization	6.8e-06	0.001
GO:0006629	P	lipid metabolic process	7.6e-06	0.0011
GO:0032989	P	cellular component morphogenesis	8.9e-06	0.0013
GO:0048468	P	cell development	1e-05	0.0015
GO:0042440	P	pigment metabolic process	1.1e-05	0.0016
GO:0046148	P	pigment biosynthetic process	1.1e-05	0.0016
GO:0006519	P	cellular amino acid and derivative metabolic process	1.2e-05	0.0017
GO:0016043	P	cellular component organization	1.3e-05	0.0018
GO:0048588	P	developmental cell growth	1.5e-05	0.002
GO:0044282	P	small molecule catabolic process	1.7e-05	0.0022
GO:0009725	P	response to hormone stimulus	1.8e-05	0.0024
GO:0010114	P	response to red light	1.9e-05	0.0024
GO:0005976	P	polysaccharide metabolic process	2.3e-05	0.0029
GO:0051186	P	cofactor metabolic process	2.4e-05	0.003
GO:0009637	P	response to blue light	2.6e-05	0.0032
GO:0035295	P	tube development	2.6e-05	0.0032
GO:0048868	P	pollen tube development	2.6e-05	0.0032
GO:0006955	P	immune response	2.7e-05	0.0032
GO:0002376	P	immune system process	2.7e-05	0.0032
GO:0046483	P	heterocycle metabolic process	2.9e-05	0.0033
GO:0019318	P	hexose metabolic process	3.3e-05	0.0038
GO:0051234	P	establishment of localization	3.5e-05	0.004
GO:0016051	P	carbohydrate biosynthetic process	3.5e-05	0.004
GO:0000902	P	cell morphogenesis	3.8e-05	0.0042
GO:0040007	P	growth	3.8e-05	0.0042
GO:0051179	P	localization	4.1e-05	0.0045
GO:0009860	P	pollen tube growth	5.1e-05	0.0055
GO:0006810	P	transport	5.9e-05	0.0063
GO:0009699	P	phenylpropanoid biosynthetic process	6.2e-05	0.0065
GO:0009987	P	cellular process	6.4e-05	0.0066
GO:0044255	P	cellular lipid metabolic process	7.8e-05	0.008
GO:0044264	P	cellular polysaccharide metabolic process	8.3e-05	0.0084
GO:0009698	P	phenylpropanoid metabolic process	8.4e-05	0.0084
GO:0055085	P	transmembrane transport	9.3e-05	0.0093
GO:0009605	P	response to external stimulus	0.0001	0.01
GO:0046700	P	heterocycle catabolic process	0.00011	0.01
GO:0032787	P	monocarboxylic acid metabolic process	0.00011	0.011
GO:0010218	P	response to far red light	0.00012	0.011
GO:0010109	P	regulation of photosynthesis	0.00012	0.011
GO:0009743	P	response to carbohydrate stimulus	0.00013	0.012
GO:0019438	P	aromatic compound biosynthetic process	0.00013	0.012
GO:0034284	P	response to monosaccharide stimulus	0.00014	0.013
GO:0009746	P	response to hexose stimulus	0.00014	0.013
GO:0022622	P	root system development	0.00015	0.013
GO:0048364	P	root development	0.00015	0.013
GO:0022414	P	reproductive process	0.00015	0.013
GO:0042398	P	cellular amino acid derivative biosynthetic process	0.00015	0.013
GO:0044042	P	glucan metabolic process	0.00016	0.014
GO:0009166	P	nucleotide catabolic process	0.00019	0.015
GO:0009261	P	ribonucleotide catabolic process	0.00019	0.015
GO:0006195	P	purine nucleotide catabolic process	0.00019	0.015
GO:0016052	P	carbohydrate catabolic process	0.00018	0.015
GO:0009143	P	nucleoside triphosphate catabolic process	0.00019	0.015
GO:0009146	P	purine nucleoside triphosphate catabolic process	0.00019	0.015
GO:0006811	P	ion transport	0.00018	0.015
GO:0009207	P	purine ribonucleoside triphosphate catabolic process	0.00019	0.015
GO:0009203	P	ribonucleoside triphosphate catabolic process	0.00019	0.015
GO:0009154	P	purine ribonucleotide catabolic process	0.00019	0.015
GO:0034637	P	cellular carbohydrate biosynthetic process	0.00017	0.015
GO:0070887	P	cellular response to chemical stimulus	0.0002	0.016
GO:0009753	P	response to jasmonic acid stimulus	0.00021	0.016
GO:0048610	P	reproductive cellular process	0.00021	0.016
GO:0065007	P	biological regulation	0.00021	0.016
GO:0007165	P	signal transduction	0.00021	0.016
GO:0006721	P	terpenoid metabolic process	0.00023	0.017
GO:0008610	P	lipid biosynthetic process	0.00023	0.017
GO:0000904	P	cell morphogenesis involved in differentiation	0.00023	0.017
GO:0009639	P	response to red or far red light	0.00025	0.018
GO:0033692	P	cellular polysaccharide biosynthetic process	0.00025	0.018
GO:0000271	P	polysaccharide biosynthetic process	0.00025	0.018
GO:0003006	P	reproductive developmental process	0.0003	0.021
GO:0006084	P	acetyl-CoA metabolic process	0.00032	0.023
GO:0009791	P	post-embryonic development	0.00035	0.024
GO:0045087	P	innate immune response	0.0004	0.028
GO:0009856	P	pollination	0.00042	0.029
GO:0044106	P	cellular amine metabolic process	0.00046	0.032
GO:0071669	P	plant-type cell wall organization or biogenesis	0.00046	0.032
GO:0009308	P	amine metabolic process	0.0005	0.034
GO:0048731	P	system development	0.00051	0.034
GO:0048513	P	organ development	0.00051	0.034
GO:0048878	P	chemical homeostasis	0.00052	0.034
GO:0023060	P	signal transmission	0.00054	0.036
GO:0009310	P	amine catabolic process	0.00055	0.036
GO:0006073	P	cellular glucan metabolic process	0.00056	0.036
GO:0009144	P	purine nucleoside triphosphate metabolic process	0.00056	0.036
GO:0009205	P	purine ribonucleoside triphosphate metabolic process	0.00056	0.036
GO:0023046	P	signaling process	0.00057	0.037
GO:0019953	P	sexual reproduction	0.00059	0.038
GO:0046164	P	alcohol catabolic process	0.00065	0.041
GO:0009615	P	response to virus	0.00066	0.041
GO:0009199	P	ribonucleoside triphosphate metabolic process	0.00067	0.041
GO:0048229	P	gametophyte development	0.00067	0.042
GO:0006006	P	glucose metabolic process	0.00071	0.044
GO:0044275	P	cellular carbohydrate catabolic process	0.00077	0.046
GO:0009555	P	pollen development	0.00077	0.046
GO:0009250	P	glucan biosynthetic process	0.0008	0.048
GO:0043467	P	regulation of generation of precursor metabolites and energy	0.0008	0.048
GO:0034285	P	response to disaccharide stimulus	0.00082	0.049
GO:0033013	P	tetrapyrrole metabolic process	0.00083	0.049
GO:0009624	P	response to nematode	0.00083	0.049
GO:0009117	P	nucleotide metabolic process	0.00085	0.049
GO:0009141	P	nucleoside triphosphate metabolic process	0.00085	0.05
GO:0033014	P	tetrapyrrole biosynthetic process	0.00086	0.05
GO:0055086	P	nucleobase, nucleoside and nucleotide metabolic process	0.00087	0.05
GO:0006725	P	cellular aromatic compound metabolic process	0.00087	0.05
GO:0003824	F	catalytic activity	5.5e-12	1.6e-08
GO:0016491	F	oxidoreductase activity	4.9e-09	7.3e-06
GO:0004497	F	monooxygenase activity	2.6e-06	0.0026
GO:0048037	F	cofactor binding	2.5e-05	0.015
GO:0004553	F	hydrolase activity, hydrolyzing O-glycosyl compounds	2.3e-05	0.015
GO:0016798	F	hydrolase activity, acting on glycosyl bonds	8.6e-05	0.032
GO:0005215	F	transporter activity	9.7e-05	0.032
GO:0050662	F	coenzyme binding	8.8e-05	0.032
GO:0016705	F	oxidoreductase activity, acting on paired donors, with incorporation or reduction of molecular oxygen	9.1e-05	0.032
GO:0016829	F	lyase activity	0.00011	0.034
GO:0009507	C	chloroplast	1.4e-73	1.7e-70
GO:0009536	C	plastid	3.3e-72	2e-69
GO:0044435	C	plastid part	2.5e-68	1e-65
GO:0044434	C	chloroplast part	2.7e-66	8.2e-64
GO:0009579	C	thylakoid	3.5e-52	8.6e-50
GO:0031984	C	organelle subcompartment	1.1e-49	2.3e-47
GO:0031976	C	plastid thylakoid	2.2e-49	3.9e-47
GO:0009534	C	chloroplast thylakoid	3.9e-49	6e-47
GO:0044436	C	thylakoid part	6e-45	8.2e-43
GO:0034357	C	photosynthetic membrane	9.7e-42	1.2e-39
GO:0042651	C	thylakoid membrane	3.2e-40	3.5e-38
GO:0055035	C	plastid thylakoid membrane	3.5e-40	3.5e-38
GO:0009535	C	chloroplast thylakoid membrane	1.1e-39	1e-37
GO:0005737	C	cytoplasm	7.9e-37	6.9e-35
GO:0005623	C	cell	1.7e-36	1.2e-34
GO:0009532	C	plastid stroma	1.6e-36	1.2e-34
GO:0044464	C	cell part	1.7e-36	1.2e-34
GO:0009570	C	chloroplast stroma	2.2e-34	1.5e-32
GO:0016020	C	membrane	2e-33	1.3e-31
GO:0044444	C	cytoplasmic part	3.5e-33	2.1e-31
GO:0009941	C	chloroplast envelope	8.6e-30	5e-28
GO:0009526	C	plastid envelope	1.2e-29	6.9e-28
GO:0043231	C	intracellular membrane-bounded organelle	3.8e-25	2e-23
GO:0043227	C	membrane-bounded organelle	4.7e-25	2.4e-23
GO:0044422	C	organelle part	7.2e-21	3.5e-19
GO:0044446	C	intracellular organelle part	1.1e-20	5.1e-19
GO:0044424	C	intracellular part	1e-19	4.6e-18
GO:0043229	C	intracellular organelle	2.8e-19	1.2e-17
GO:0043226	C	organelle	3.1e-19	1.3e-17
GO:0005622	C	intracellular	1.5e-17	6.1e-16
GO:0031090	C	organelle membrane	5.5e-17	2.2e-15
GO:0031975	C	envelope	1.6e-16	6e-15
GO:0031967	C	organelle envelope	1.6e-16	6e-15
GO:0005576	C	extracellular region	2.9e-16	1.1e-14
GO:0005886	C	plasma membrane	8e-14	2.8e-12
GO:0010287	C	plastoglobule	3.2e-11	1.1e-09
GO:0031977	C	thylakoid lumen	4.7e-11	1.5e-09
GO:0044425	C	membrane part	3.6e-10	1.1e-08
GO:0048046	C	apoplast	1.2e-09	3.7e-08
GO:0009521	C	photosystem	4.8e-09	1.5e-07
GO:0005618	C	cell wall	1.5e-08	4.5e-07
GO:0030312	C	external encapsulating structure	1.7e-08	5e-07
GO:0009295	C	nucleoid	5.5e-07	1.6e-05
GO:0009523	C	photosystem II	6.2e-07	1.7e-05
GO:0044459	C	plasma membrane part	1.1e-06	3e-05
GO:0009505	C	plant-type cell wall	1.5e-06	3.9e-05
GO:0031224	C	intrinsic to membrane	2.8e-06	7.3e-05
GO:0009543	C	chloroplast thylakoid lumen	3e-06	7.4e-05
GO:0031978	C	plastid thylakoid lumen	3e-06	7.4e-05
GO:0016021	C	integral to membrane	7.9e-06	0.00019
GO:0005773	C	vacuole	8e-06	0.00019
GO:0010319	C	stromule	8.6e-06	0.0002
GO:0009654	C	oxygen evolving complex	1.2e-05	0.00027
GO:0042646	C	plastid nucleoid	1.8e-05	0.0004
GO:0000229	C	cytoplasmic chromosome	3.1e-05	0.00068
GO:0009508	C	plastid chromosome	3.1e-05	0.00068
GO:0005911	C	cell-cell junction	0.00029	0.0058
GO:0009506	C	plasmodesma	0.00029	0.0058
GO:0055044	C	symplast	0.00029	0.0058
GO:0030054	C	cell junction	0.00029	0.0058
GO:0009522	C	photosystem I	0.0003	0.006
GO:0005794	C	Golgi apparatus	0.00032	0.0062
GO:0019898	C	extrinsic to membrane	0.00054	0.01
GO:0009538	C	photosystem I reaction center	0.0013	0.024
GO:0031226	C	intrinsic to plasma membrane	0.0013	0.025
GO:0045177	C	apical part of cell	0.0021	0.038
