# Supplementary material for: Comparative transcriptome analysis reveals that tricarboxylic acid cycle-related genes are associated with maize CMS-C fertility restoration
Source: BMC Plant Biol. 2018 Sep 12;18:190. doi: 10.1186/s12870-018-1409-z (PMC6136215; doi:10.1186/s12870-018-1409-z)
Supplement: Supplementary file 10 — DEGs homologous to Arabidopsis male sterility (MS)/reproduction (MR) genes. (XLSX 35 kb) [file 12870_2018_1409_MOESM10_ESM.xlsx]

## Sheet: Additional file 10
Differentially expressed genes homologous to Arabidopsis male-sterility (MS)/reproduction (MR) genes.
Query gene ID	Subject ID	E_value	Score	Description
GRMZM2G018241	AT5G05170	0	812	ATCESA3, ATH-B, CESA3, CEV1, IXR1MS gene (cloned)"CONSTITUTIVE EXPRESSION OF VSP 1 (CEV1); FUNCTIONS IN: cellulose synthase activity, transferase activity, transferring glycosyl groups; INVOLVED IN: primary cell wall biogenesis, cellulose biosynthetic process, defense response; LOCATED IN: Golgi apparatus, plasma membrane; EXPRESSED IN: 27 plant structures; EXPRESSED DURING: 14 growth stages; CON…
GRMZM2G072850	AT3G28860	0	906	ABCB19, ATABCB19, ATMDR1, ATMDR11, ATPGP19, MDR1, MR gene (GO evidence)"ATP binding cassette subfamily B19 (ABCB19); FUNCTIONS IN: ATPase activity, coupled to transmembrane movement of substances, auxin efflux transmembrane transporter activity; INVOLVED IN: in 14 processes; LOCATED IN: plasma membrane; EXPRESSED IN: 28 plant structures; EXPRESSED DURING: 13 growth stages; CONTAINS InterPro DOMAI…
GRMZM2G100288	AT3G51550	0	800	FERMS gene (cloned)"FERONIA (FER); FUNCTIONS IN: protein kinase activity, kinase activity; INVOLVED IN: pollen tube reception, post-embryonic development, protein amino acid autophosphorylation; LOCATED IN: filiform apparatus, plasma membrane, membrane; EXPRESSED IN: 28 plant structures; EXPRESSED DURING: 13 growth stages; CONTAINS InterPro DOMAIN/s: Protein kinase, ATP binding site (InterPro:IPR…
GRMZM2G111642	AT5G05170	0	704	ATCESA3, ATH-B, CESA3, CEV1, IXR1MS gene (cloned)"CONSTITUTIVE EXPRESSION OF VSP 1 (CEV1); FUNCTIONS IN: cellulose synthase activity, transferase activity, transferring glycosyl groups; INVOLVED IN: primary cell wall biogenesis, cellulose biosynthetic process, defense response; LOCATED IN: Golgi apparatus, plasma membrane; EXPRESSED IN: 27 plant structures; EXPRESSED DURING: 14 growth stages; CON…
GRMZM2G125424	AT3G28860	0	740	ABCB19, ATABCB19, ATMDR1, ATMDR11, ATPGP19, MDR1, MR gene (GO evidence)"ATP binding cassette subfamily B19 (ABCB19); FUNCTIONS IN: ATPase activity, coupled to transmembrane movement of substances, auxin efflux transmembrane transporter activity; INVOLVED IN: in 14 processes; LOCATED IN: plasma membrane; EXPRESSED IN: 28 plant structures; EXPRESSED DURING: 13 growth stages; CONTAINS InterPro DOMAI…
GRMZM2G424832	AT5G05170	0	800	ATCESA3, ATH-B, CESA3, CEV1, IXR1MS gene (cloned)"CONSTITUTIVE EXPRESSION OF VSP 1 (CEV1); FUNCTIONS IN: cellulose synthase activity, transferase activity, transferring glycosyl groups; INVOLVED IN: primary cell wall biogenesis, cellulose biosynthetic process, defense response; LOCATED IN: Golgi apparatus, plasma membrane; EXPRESSED IN: 27 plant structures; EXPRESSED DURING: 14 growth stages; CON…
GRMZM2G703490	AT3G09840	0	695	AtCDC48A, ATCDC48, CDC48, CDC48AMS gene (cloned)"cell division cycle 48 (CDC48); FUNCTIONS IN: ATPase activity, identical protein binding; INVOLVED IN: response to cadmium ion, pollen germination, pollen tube growth, cell division, phosphorylation; LOCATED IN: in 9 components; EXPRESSED IN: 33 plant structures; EXPRESSED DURING: 16 growth stages; CONTAINS InterPro DOMAIN/s: ATPase, AAA+ type, cor…
GRMZM2G150404	AT4G32410	4.32e-177	618	AtCESA1, CESA1, RSW1MS gene (cloned)"cellulose synthase 1 (CESA1); FUNCTIONS IN: cellulose synthase activity, transferase activity, transferring glycosyl groups; INVOLVED IN: primary cell wall biogenesis, cellulose biosynthetic process, plant-type cell wall biogenesis, hyperosmotic salinity response; LOCATED IN: Golgi apparatus, plasma membrane; EXPRESSED IN: 26 plant structures; EXPRESSED DURING…
GRMZM2G118345	AT2G37040	1.59e-176	616	ATPAL1, PAL1MR gene (GO evidence)"PHE ammonia lyase 1 (PAL1); FUNCTIONS IN: phenylalanine ammonia-lyase activity; INVOLVED IN: in 10 processes; LOCATED IN: cytoplasm; EXPRESSED IN: 22 plant structures; EXPRESSED DURING: 13 growth stages; CONTAINS InterPro DOMAIN/s: Phenylalanine/histidine ammonia-lyase (InterPro:IPR001106), Phenylalanine/histidine ammonia-lyases, active site (InterPro:IPR022313),…
GRMZM2G081582	AT2G37040	8.54e-170	594	ATPAL1, PAL1MR gene (GO evidence)"PHE ammonia lyase 1 (PAL1); FUNCTIONS IN: phenylalanine ammonia-lyase activity; INVOLVED IN: in 10 processes; LOCATED IN: cytoplasm; EXPRESSED IN: 22 plant structures; EXPRESSED DURING: 13 growth stages; CONTAINS InterPro DOMAIN/s: Phenylalanine/histidine ammonia-lyase (InterPro:IPR001106), Phenylalanine/histidine ammonia-lyases, active site (InterPro:IPR022313),…
GRMZM5G870176	AT4G38190	1.08e-168	590	ATCSLD4, CSLD4MS gene (cloned)cellulose synthase like D4 (CSLD4); CONTAINS InterPro DOMAIN/s: Cellulose synthase (InterPro:IPR005150); BEST Arabidopsis thaliana protein match is: cellulose synthase-like D3 (TAIR:AT3G03050.1); Has 3503 Blast hits to 2866 proteins in 674 species: Archae - 22; Bacteria - 1611; Metazoa - 5; Fungi - 10; Plants - 1761; Viruses - 2; Other Eukaryotes - 92 (source: NCBI B…
GRMZM2G027723	AT5G05170	5.28e-161	565	ATCESA3, ATH-B, CESA3, CEV1, IXR1MS gene (cloned)"CONSTITUTIVE EXPRESSION OF VSP 1 (CEV1); FUNCTIONS IN: cellulose synthase activity, transferase activity, transferring glycosyl groups; INVOLVED IN: primary cell wall biogenesis, cellulose biosynthetic process, defense response; LOCATED IN: Golgi apparatus, plasma membrane; EXPRESSED IN: 27 plant structures; EXPRESSED DURING: 14 growth stages; CON…
GRMZM2G087326	AT3G02230	1.66e-156	549	RGP1, ATRGP1MS gene (cloned)"reversibly glycosylated polypeptide 1 (RGP1); FUNCTIONS IN: cellulose synthase (UDP-forming) activity; INVOLVED IN: response to salt stress, plant-type cell wall biogenesis; LOCATED IN: cytosolic ribosome, Golgi stack, cell wall, plasma membrane, Golgi trans cisterna; EXPRESSED IN: 7 plant structures; EXPRESSED DURING: L mature pollen stage, M germinated pollen stage,…
GRMZM2G112336	AT5G05170	6.95e-153	538	ATCESA3, ATH-B, CESA3, CEV1, IXR1MS gene (cloned)"CONSTITUTIVE EXPRESSION OF VSP 1 (CEV1); FUNCTIONS IN: cellulose synthase activity, transferase activity, transferring glycosyl groups; INVOLVED IN: primary cell wall biogenesis, cellulose biosynthetic process, defense response; LOCATED IN: Golgi apparatus, plasma membrane; EXPRESSED IN: 27 plant structures; EXPRESSED DURING: 14 growth stages; CON…
GRMZM2G334660	AT2G37040	1.93e-149	526	ATPAL1, PAL1MR gene (GO evidence)"PHE ammonia lyase 1 (PAL1); FUNCTIONS IN: phenylalanine ammonia-lyase activity; INVOLVED IN: in 10 processes; LOCATED IN: cytoplasm; EXPRESSED IN: 22 plant structures; EXPRESSED DURING: 13 growth stages; CONTAINS InterPro DOMAIN/s: Phenylalanine/histidine ammonia-lyase (InterPro:IPR001106), Phenylalanine/histidine ammonia-lyases, active site (InterPro:IPR022313),…
GRMZM2G044269	AT4G38190	3.96e-147	518	ATCSLD4, CSLD4MS gene (cloned)cellulose synthase like D4 (CSLD4); CONTAINS InterPro DOMAIN/s: Cellulose synthase (InterPro:IPR005150); BEST Arabidopsis thaliana protein match is: cellulose synthase-like D3 (TAIR:AT3G03050.1); Has 3503 Blast hits to 2866 proteins in 674 species: Archae - 22; Bacteria - 1611; Metazoa - 5; Fungi - 10; Plants - 1761; Viruses - 2; Other Eukaryotes - 92 (source: NCBI B…
GRMZM2G063917	AT2G37040	1.64e-144	509	ATPAL1, PAL1MR gene (GO evidence)"PHE ammonia lyase 1 (PAL1); FUNCTIONS IN: phenylalanine ammonia-lyase activity; INVOLVED IN: in 10 processes; LOCATED IN: cytoplasm; EXPRESSED IN: 22 plant structures; EXPRESSED DURING: 13 growth stages; CONTAINS InterPro DOMAIN/s: Phenylalanine/histidine ammonia-lyase (InterPro:IPR001106), Phenylalanine/histidine ammonia-lyases, active site (InterPro:IPR022313),…
GRMZM2G353905	AT2G13680	1.87e-138	489	CalS5, ATGSL02, GLS2MS gene (cloned)"callose synthase 5 (CALS5); FUNCTIONS IN: 1,3-beta-glucan synthase activity; INVOLVED IN: in 6 processes; LOCATED IN: 1,3-beta-glucan synthase complex, membrane; EXPRESSED IN: 11 plant structures; EXPRESSED DURING: 4 anthesis, petal differentiation and expansion stage; CONTAINS InterPro DOMAIN/s: Glycosyl transferase, family 48 (InterPro:IPR003440), Protein of…
GRMZM2G147377	AT3G27960	3.14e-136	482	MR gene (GO evidence)"Tetratricopeptide repeat (TPR)-like superfamily protein; FUNCTIONS IN: binding; INVOLVED IN: pollen tube growth; LOCATED IN: plasma membrane; EXPRESSED IN: 24 plant structures; EXPRESSED DURING: 14 growth stages; CONTAINS InterPro DOMAIN/s: Tetratricopeptide TPR-1 (InterPro:IPR001440), Tetratricopeptide-like helical (InterPro:IPR011990), Tetratricopeptide repeat-containing (…
GRMZM2G048294	AT4G39400	1.09e-135	480	ATBRI1, BIN1, BRI1, CBB2, DWF2MS gene (cloned)"BRASSINOSTEROID INSENSITIVE 1 (BRI1); FUNCTIONS IN: in 6 functions; INVOLVED IN: in 9 processes; LOCATED IN: endosome, plasma membrane, protein complex; EXPRESSED IN: 24 plant structures; EXPRESSED DURING: 13 growth stages; CONTAINS InterPro DOMAIN/s: Protein kinase, ATP binding site (InterPro:IPR017441), Protein kinase, catalytic domain (InterPro:IP…
GRMZM2G060947	AT3G27960	3.71e-135	479	MR gene (GO evidence)"Tetratricopeptide repeat (TPR)-like superfamily protein; FUNCTIONS IN: binding; INVOLVED IN: pollen tube growth; LOCATED IN: plasma membrane; EXPRESSED IN: 24 plant structures; EXPRESSED DURING: 14 growth stages; CONTAINS InterPro DOMAIN/s: Tetratricopeptide TPR-1 (InterPro:IPR001440), Tetratricopeptide-like helical (InterPro:IPR011990), Tetratricopeptide repeat-containing (…
GRMZM2G113137	AT5G05170	5.4e-135	479	ATCESA3, ATH-B, CESA3, CEV1, IXR1MS gene (cloned)"CONSTITUTIVE EXPRESSION OF VSP 1 (CEV1); FUNCTIONS IN: cellulose synthase activity, transferase activity, transferring glycosyl groups; INVOLVED IN: primary cell wall biogenesis, cellulose biosynthetic process, defense response; LOCATED IN: Golgi apparatus, plasma membrane; EXPRESSED IN: 27 plant structures; EXPRESSED DURING: 14 growth stages; CON…
GRMZM2G401874	AT1G30450	5.87e-131	466	ATCCC1, CCC1, HAP5MR gene (mutant evidence)"cation-chloride co-transporter 1 (CCC1); FUNCTIONS IN: sodium:potassium:chloride symporter activity, cation:chloride symporter activity; INVOLVED IN: transport, chloride transport, cation transport, sodium ion transport, transmembrane transport; LOCATED IN: plasma membrane; EXPRESSED IN: root vascular system, root tip, cultured cell; CONTAINS InterPro D…
GRMZM2G088565	AT2G34590	8.04e-125	444	MR gene (GO evidence)"Transketolase family protein; FUNCTIONS IN: pyruvate dehydrogenase (acetyl-transferring) activity, zinc ion binding, transketolase activity; INVOLVED IN: pollen tube development; LOCATED IN: chloroplast, chloroplast envelope; EXPRESSED IN: 22 plant structures; EXPRESSED DURING: 14 growth stages; CONTAINS InterPro DOMAIN/s: Transketolase, C-terminal (InterPro:IPR005476), Tran…
GRMZM2G060824	AT5G23630	4.21e-123	441	MIA, PDR2MS gene (cloned)"phosphate deficiency response 2 (PDR2); FUNCTIONS IN: cation-transporting ATPase activity; INVOLVED IN: in 6 processes; LOCATED IN: endoplasmic reticulum, plasma membrane; EXPRESSED IN: 26 plant structures; EXPRESSED DURING: 15 growth stages; CONTAINS InterPro DOMAIN/s: Haloacid dehalogenase-like hydrolase (InterPro:IPR005834), ATPase, P-type, unknown pump specificity (t…
GRMZM2G028353	AT5G05170	4.79e-123	439	ATCESA3, ATH-B, CESA3, CEV1, IXR1MS gene (cloned)"CONSTITUTIVE EXPRESSION OF VSP 1 (CEV1); FUNCTIONS IN: cellulose synthase activity, transferase activity, transferring glycosyl groups; INVOLVED IN: primary cell wall biogenesis, cellulose biosynthetic process, defense response; LOCATED IN: Golgi apparatus, plasma membrane; EXPRESSED IN: 27 plant structures; EXPRESSED DURING: 14 growth stages; CON…
GRMZM2G127546	AT2G34590	8.07e-123	437	MR gene (GO evidence)"Transketolase family protein; FUNCTIONS IN: pyruvate dehydrogenase (acetyl-transferring) activity, zinc ion binding, transketolase activity; INVOLVED IN: pollen tube development; LOCATED IN: chloroplast, chloroplast envelope; EXPRESSED IN: 22 plant structures; EXPRESSED DURING: 14 growth stages; CONTAINS InterPro DOMAIN/s: Transketolase, C-terminal (InterPro:IPR005476), Tran…
GRMZM2G025231	AT4G32410	5.76e-122	435	AtCESA1, CESA1, RSW1MS gene (cloned)"cellulose synthase 1 (CESA1); FUNCTIONS IN: cellulose synthase activity, transferase activity, transferring glycosyl groups; INVOLVED IN: primary cell wall biogenesis, cellulose biosynthetic process, plant-type cell wall biogenesis, hyperosmotic salinity response; LOCATED IN: Golgi apparatus, plasma membrane; EXPRESSED IN: 26 plant structures; EXPRESSED DURING…
GRMZM2G167276	AT5G19360	9.13e-115	410	CPK34MR gene (GO evidence)"calcium-dependent protein kinase 34 (CPK34); FUNCTIONS IN: in 6 functions; INVOLVED IN: regulation of pollen tube growth, protein amino acid phosphorylation, N-terminal protein myristoylation; LOCATED IN: plasma membrane, cytoplasm; EXPRESSED IN: 6 plant structures; EXPRESSED DURING: L mature pollen stage, M germinated pollen stage, 4 anthesis, petal differentiation and…
GRMZM2G074604	AT2G37040	1.48e-114	410	ATPAL1, PAL1MR gene (GO evidence)"PHE ammonia lyase 1 (PAL1); FUNCTIONS IN: phenylalanine ammonia-lyase activity; INVOLVED IN: in 10 processes; LOCATED IN: cytoplasm; EXPRESSED IN: 22 plant structures; EXPRESSED DURING: 13 growth stages; CONTAINS InterPro DOMAIN/s: Phenylalanine/histidine ammonia-lyase (InterPro:IPR001106), Phenylalanine/histidine ammonia-lyases, active site (InterPro:IPR022313),…
GRMZM2G441347	AT2G37040	4.35e-114	408	ATPAL1, PAL1MR gene (GO evidence)"PHE ammonia lyase 1 (PAL1); FUNCTIONS IN: phenylalanine ammonia-lyase activity; INVOLVED IN: in 10 processes; LOCATED IN: cytoplasm; EXPRESSED IN: 22 plant structures; EXPRESSED DURING: 13 growth stages; CONTAINS InterPro DOMAIN/s: Phenylalanine/histidine ammonia-lyase (InterPro:IPR001106), Phenylalanine/histidine ammonia-lyases, active site (InterPro:IPR022313),…
GRMZM2G308619	AT3G12690	1.47e-113	407	AGC1.5MS gene (cloned)"AGC kinase 1.5 (AGC1.5); FUNCTIONS IN: kinase activity; INVOLVED IN: pollen tube growth, unidimensional cell growth; LOCATED IN: chloroplast; EXPRESSED IN: 21 plant structures; EXPRESSED DURING: 11 growth stages; CONTAINS InterPro DOMAIN/s: Protein kinase, catalytic domain (InterPro:IPR000719), Serine/threonine-protein kinase domain (InterPro:IPR002290), Serine/threonine-pr…
GRMZM2G136170	AT3G51550	1.49e-113	407	FERMS gene (cloned)"FERONIA (FER); FUNCTIONS IN: protein kinase activity, kinase activity; INVOLVED IN: pollen tube reception, post-embryonic development, protein amino acid autophosphorylation; LOCATED IN: filiform apparatus, plasma membrane, membrane; EXPRESSED IN: 28 plant structures; EXPRESSED DURING: 13 growth stages; CONTAINS InterPro DOMAIN/s: Protein kinase, ATP binding site (InterPro:IPR…
GRMZM2G061764	AT4G38190	5.48e-113	405	ATCSLD4, CSLD4MS gene (cloned)cellulose synthase like D4 (CSLD4); CONTAINS InterPro DOMAIN/s: Cellulose synthase (InterPro:IPR005150); BEST Arabidopsis thaliana protein match is: cellulose synthase-like D3 (TAIR:AT3G03050.1); Has 3503 Blast hits to 2866 proteins in 674 species: Archae - 22; Bacteria - 1611; Metazoa - 5; Fungi - 10; Plants - 1761; Viruses - 2; Other Eukaryotes - 92 (source: NCBI B…
GRMZM2G177631	AT4G32410	1.03e-112	405	AtCESA1, CESA1, RSW1MS gene (cloned)"cellulose synthase 1 (CESA1); FUNCTIONS IN: cellulose synthase activity, transferase activity, transferring glycosyl groups; INVOLVED IN: primary cell wall biogenesis, cellulose biosynthetic process, plant-type cell wall biogenesis, hyperosmotic salinity response; LOCATED IN: Golgi apparatus, plasma membrane; EXPRESSED IN: 26 plant structures; EXPRESSED DURING…
GRMZM2G118919	AT2G22950	4.22e-108	390	ACA7MS gene (cloned)"Cation transporter/ E1-E2 ATPase family protein; FUNCTIONS IN: calcium-transporting ATPase activity, calmodulin binding; INVOLVED IN: calcium ion transport, cation transport, metabolic process, ATP biosynthetic process; LOCATED IN: membrane; EXPRESSED IN: petal, leaf whorl, male gametophyte, flower, pollen tube; EXPRESSED DURING: L mature pollen stage, 4 anthesis, petal diffe…
GRMZM2G365815	AT5G19360	1.1e-107	387	CPK34MR gene (GO evidence)"calcium-dependent protein kinase 34 (CPK34); FUNCTIONS IN: in 6 functions; INVOLVED IN: regulation of pollen tube growth, protein amino acid phosphorylation, N-terminal protein myristoylation; LOCATED IN: plasma membrane, cytoplasm; EXPRESSED IN: 6 plant structures; EXPRESSED DURING: L mature pollen stage, M germinated pollen stage, 4 anthesis, petal differentiation and…
GRMZM2G078143	AT4G13890	2.33e-106	383	EDA36, EDA37, SHM5MR gene (GO evidence)"EMBRYO SAC DEVELOPMENT ARREST 37 (EDA36); FUNCTIONS IN: pyridoxal phosphate binding, glycine hydroxymethyltransferase activity, catalytic activity; INVOLVED IN: glycine metabolic process, polar nucleus fusion, L-serine metabolic process, pollen development; LOCATED IN: cellular_component unknown; EXPRESSED IN: male gametophyte, pollen tube; EXPRESSED DURING…
GRMZM2G044963	AT2G41110	9.16e-105	378	ATCAL5, CAM2MS gene (cloned)"calmodulin 2 (CAM2); FUNCTIONS IN: protein binding, calcium ion binding; INVOLVED IN: pollen germination, protein catabolic process; EXPRESSED IN: 28 plant structures; EXPRESSED DURING: 15 growth stages; CONTAINS InterPro DOMAIN/s: EF-Hand 1, calcium-binding site (InterPro:IPR018247), EF-HAND 2 (InterPro:IPR018249), EF-hand-like domain (InterPro:IPR011992), Calcium-bi…
GRMZM2G160541	AT2G37040	3.44e-104	376	ATPAL1, PAL1MR gene (GO evidence)"PHE ammonia lyase 1 (PAL1); FUNCTIONS IN: phenylalanine ammonia-lyase activity; INVOLVED IN: in 10 processes; LOCATED IN: cytoplasm; EXPRESSED IN: 22 plant structures; EXPRESSED DURING: 13 growth stages; CONTAINS InterPro DOMAIN/s: Phenylalanine/histidine ammonia-lyase (InterPro:IPR001106), Phenylalanine/histidine ammonia-lyases, active site (InterPro:IPR022313),…
GRMZM2G009030	AT1G74030	6.25e-104	376	ENO1MS gene (cloned)"enolase 1 (ENO1); FUNCTIONS IN: phosphopyruvate hydratase activity; INVOLVED IN: trichome morphogenesis; LOCATED IN: chloroplast; EXPRESSED IN: 26 plant structures; EXPRESSED DURING: 13 growth stages; CONTAINS InterPro DOMAIN/s: Enolase (InterPro:IPR000941), Enolase, C-terminal (InterPro:IPR020810), Enolase, conserved site (InterPro:IPR020809), Enolase, N-terminal (InterPro:I…
GRMZM2G317270	AT2G22950	9.93e-104	374	ACA7MS gene (cloned)"Cation transporter/ E1-E2 ATPase family protein; FUNCTIONS IN: calcium-transporting ATPase activity, calmodulin binding; INVOLVED IN: calcium ion transport, cation transport, metabolic process, ATP biosynthetic process; LOCATED IN: membrane; EXPRESSED IN: petal, leaf whorl, male gametophyte, flower, pollen tube; EXPRESSED DURING: L mature pollen stage, 4 anthesis, petal diffe…
GRMZM2G159307	AT1G64110	2.8e-102	370	MR gene (GO evidence)"P-loop containing nucleoside triphosphate hydrolases superfamily protein; FUNCTIONS IN: nucleoside-triphosphatase activity, ATPase activity, nucleotide binding, ATP binding; LOCATED IN: endomembrane system; EXPRESSED IN: 8 plant structures; EXPRESSED DURING: L mature pollen stage, M germinated pollen stage, LP.04 four leaves visible, 4 anthesis, petal differentiation and exp…
GRMZM2G137788	AT2G01820	4.98e-102	369	MR gene (GO evidence)"Leucine-rich repeat protein kinase family protein; FUNCTIONS IN: protein serine/threonine kinase activity, protein kinase activity, ATP binding; INVOLVED IN: pollen development; LOCATED IN: plasma membrane, plant-type cell wall; EXPRESSED IN: 23 plant structures; EXPRESSED DURING: 13 growth stages; CONTAINS InterPro DOMAIN/s: Protein kinase, ATP binding site (InterPro:IPR017…
GRMZM2G395244	AT2G41110	1.14e-101	367	ATCAL5, CAM2MS gene (cloned)"calmodulin 2 (CAM2); FUNCTIONS IN: protein binding, calcium ion binding; INVOLVED IN: pollen germination, protein catabolic process; EXPRESSED IN: 28 plant structures; EXPRESSED DURING: 15 growth stages; CONTAINS InterPro DOMAIN/s: EF-Hand 1, calcium-binding site (InterPro:IPR018247), EF-HAND 2 (InterPro:IPR018249), EF-hand-like domain (InterPro:IPR011992), Calcium-bi…
GRMZM2G180071	AT3G51550	1.35e-100	363	FERMS gene (cloned)"FERONIA (FER); FUNCTIONS IN: protein kinase activity, kinase activity; INVOLVED IN: pollen tube reception, post-embryonic development, protein amino acid autophosphorylation; LOCATED IN: filiform apparatus, plasma membrane, membrane; EXPRESSED IN: 28 plant structures; EXPRESSED DURING: 13 growth stages; CONTAINS InterPro DOMAIN/s: Protein kinase, ATP binding site (InterPro:IPR…
GRMZM2G155260	AT3G51550	4.92e-100	361	FERMS gene (cloned)"FERONIA (FER); FUNCTIONS IN: protein kinase activity, kinase activity; INVOLVED IN: pollen tube reception, post-embryonic development, protein amino acid autophosphorylation; LOCATED IN: filiform apparatus, plasma membrane, membrane; EXPRESSED IN: 28 plant structures; EXPRESSED DURING: 13 growth stages; CONTAINS InterPro DOMAIN/s: Protein kinase, ATP binding site (InterPro:IPR…
GRMZM2G145201	AT3G49500	1.98e-99	360	RDR6, SDE1, SGS2MS gene (cloned)"RNA-dependent RNA polymerase 6 (RDR6); CONTAINS InterPro DOMAIN/s: RNA-dependent RNA polymerase, eukaryotic-type (InterPro:IPR007855); BEST Arabidopsis thaliana protein match is: RNA-dependent RNA polymerase 1 (TAIR:AT1G14790.1); Has 633 Blast hits to 609 proteins in 113 species: Archae - 0; Bacteria - 0; Metazoa - 73; Fungi - 284; Plants - 204; Viruses - 2; Other…
GRMZM2G158359	AT2G01820	2.54e-99	360	MR gene (GO evidence)"Leucine-rich repeat protein kinase family protein; FUNCTIONS IN: protein serine/threonine kinase activity, protein kinase activity, ATP binding; INVOLVED IN: pollen development; LOCATED IN: plasma membrane, plant-type cell wall; EXPRESSED IN: 23 plant structures; EXPRESSED DURING: 13 growth stages; CONTAINS InterPro DOMAIN/s: Protein kinase, ATP binding site (InterPro:IPR017…
GRMZM2G013115	AT1G64110	3.87e-92	336	MR gene (GO evidence)"P-loop containing nucleoside triphosphate hydrolases superfamily protein; FUNCTIONS IN: nucleoside-triphosphatase activity, ATPase activity, nucleotide binding, ATP binding; LOCATED IN: endomembrane system; EXPRESSED IN: 8 plant structures; EXPRESSED DURING: L mature pollen stage, M germinated pollen stage, LP.04 four leaves visible, 4 anthesis, petal differentiation and exp…
GRMZM2G128748	AT1G64110	3.87e-92	336	MR gene (GO evidence)"P-loop containing nucleoside triphosphate hydrolases superfamily protein; FUNCTIONS IN: nucleoside-triphosphatase activity, ATPase activity, nucleotide binding, ATP binding; LOCATED IN: endomembrane system; EXPRESSED IN: 8 plant structures; EXPRESSED DURING: L mature pollen stage, M germinated pollen stage, LP.04 four leaves visible, 4 anthesis, petal differentiation and exp…
GRMZM2G060886	AT3G18000	4.41e-91	333	PEAMT, NMT1, XPL1MS gene (cloned)XIPOTL 1 (XPL1); CONTAINS InterPro DOMAIN/s: Methyltransferase type 11 (InterPro:IPR013216); BEST Arabidopsis thaliana protein match is: S-adenosyl-L-methionine-dependent methyltransferases superfamily protein (TAIR:AT1G48600.2); Has 22524 Blast hits to 22132 proteins in 2666 species: Archae - 571; Bacteria - 16701; Metazoa - 242; Fungi - 923; Plants - 574; Viruse…
GRMZM2G170400	AT3G18000	6.22e-89	325	PEAMT, NMT1, XPL1MS gene (cloned)XIPOTL 1 (XPL1); CONTAINS InterPro DOMAIN/s: Methyltransferase type 11 (InterPro:IPR013216); BEST Arabidopsis thaliana protein match is: S-adenosyl-L-methionine-dependent methyltransferases superfamily protein (TAIR:AT1G48600.2); Has 22524 Blast hits to 22132 proteins in 2666 species: Archae - 571; Bacteria - 16701; Metazoa - 242; Fungi - 923; Plants - 574; Viruse…
GRMZM2G150024	AT1G34210	2.9e-88	324	ATSERK2, SERK2MR gene (GO evidence)"somatic embryogenesis receptor-like kinase 2 (SERK2); FUNCTIONS IN: kinase activity; INVOLVED IN: pollen maturation, microsporogenesis; LOCATED IN: plasma membrane; EXPRESSED IN: 23 plant structures; EXPRESSED DURING: 14 growth stages; CONTAINS InterPro DOMAIN/s: Protein kinase, ATP binding site (InterPro:IPR017441), Protein kinase, catalytic domain (InterPro:I…
GRMZM2G341621	AT3G06430	1.54e-87	320	EMB2750MR gene (GO evidence)"embryo defective 2750 (EMB2750); INVOLVED IN: pollen tube development, embryo development ending in seed dormancy; LOCATED IN: chloroplast; CONTAINS InterPro DOMAIN/s: Pentatricopeptide repeat (InterPro:IPR002885); BEST Arabidopsis thaliana protein match is: Tetratricopeptide repeat (TPR)-like superfamily protein (TAIR:AT3G53170.1); Has 31867 Blast hits to 12007 prote…
GRMZM2G002100	AT2G43790	2.95e-87	320	MPK6, ATMAPK6, ATMPK6, MAPK6MS gene (cloned)"MAP kinase 6 (MPK6); FUNCTIONS IN: MAP kinase activity, kinase activity; INVOLVED IN: in 20 processes; LOCATED IN: trans-Golgi network, preprophase band, phragmoplast; EXPRESSED IN: 27 plant structures; EXPRESSED DURING: 15 growth stages; CONTAINS InterPro DOMAIN/s: Protein kinase, ATP binding site (InterPro:IPR017441), JNK MAP kinase (InterPro:IPR0083…
GRMZM2G036186	AT2G22310	5.6e-87	320	UBP4, ATUBP4MS gene (cloned)"ubiquitin-specific protease 4 (UBP4); CONTAINS InterPro DOMAIN/s: Peptidase C19, ubiquitin carboxyl-terminal hydrolase 2, conserved site (InterPro:IPR018200), Peptidase C19, ubiquitin carboxyl-terminal hydrolase 2 (InterPro:IPR001394); BEST Arabidopsis thaliana protein match is: ubiquitin-specific protease 3 (TAIR:AT4G39910.1); Has 8879 Blast hits to 7429 proteins in …
GRMZM2G048883	AT2G43040	1.15e-86	318	NPG1MS gene (cloned)"no pollen germination 1 (NPG1); CONTAINS InterPro DOMAIN/s: Tetratricopeptide-like helical (InterPro:IPR011990), Tetratricopeptide repeat-containing (InterPro:IPR013026), Tetratricopeptide repeat (InterPro:IPR019734); BEST Arabidopsis thaliana protein match is: no pollen germination related 2 (TAIR:AT4G28600.1); Has 573 Blast hits to 561 proteins in 155 species: Archae - 29; …
GRMZM2G472770	AT3G01780	2.76e-85	313	TPLATEMS gene (cloned)"TPLATE; FUNCTIONS IN: binding; INVOLVED IN: pollen development, cytokinesis; LOCATED IN: nucleus, plasma membrane, cell plate, cytoplasm, phragmoplast; EXPRESSED IN: 26 plant structures; EXPRESSED DURING: 14 growth stages; CONTAINS InterPro DOMAIN/s: Armadillo-type fold (InterPro:IPR016024); Has 18574 Blast hits to 8761 proteins in 652 species: Archae - 63; Bacteria - 685; …
GRMZM2G082580	AT5G05170	3.32e-85	313	ATCESA3, ATH-B, CESA3, CEV1, IXR1MS gene (cloned)"CONSTITUTIVE EXPRESSION OF VSP 1 (CEV1); FUNCTIONS IN: cellulose synthase activity, transferase activity, transferring glycosyl groups; INVOLVED IN: primary cell wall biogenesis, cellulose biosynthetic process, defense response; LOCATED IN: Golgi apparatus, plasma membrane; EXPRESSED IN: 27 plant structures; EXPRESSED DURING: 14 growth stages; CON…
GRMZM2G122296	AT3G18000	1.23e-83	307	PEAMT, NMT1, XPL1MS gene (cloned)XIPOTL 1 (XPL1); CONTAINS InterPro DOMAIN/s: Methyltransferase type 11 (InterPro:IPR013216); BEST Arabidopsis thaliana protein match is: S-adenosyl-L-methionine-dependent methyltransferases superfamily protein (TAIR:AT1G48600.2); Has 22524 Blast hits to 22132 proteins in 2666 species: Archae - 571; Bacteria - 16701; Metazoa - 242; Fungi - 923; Plants - 574; Viruse…
GRMZM2G059212	AT2G13680	5.26e-83	306	CalS5, ATGSL02, GLS2MS gene (cloned)"callose synthase 5 (CALS5); FUNCTIONS IN: 1,3-beta-glucan synthase activity; INVOLVED IN: in 6 processes; LOCATED IN: 1,3-beta-glucan synthase complex, membrane; EXPRESSED IN: 11 plant structures; EXPRESSED DURING: 4 anthesis, petal differentiation and expansion stage; CONTAINS InterPro DOMAIN/s: Glycosyl transferase, family 48 (InterPro:IPR003440), Protein of…
GRMZM2G060727	AT3G01780	6.75e-81	302	TPLATEMS gene (cloned)"TPLATE; FUNCTIONS IN: binding; INVOLVED IN: pollen development, cytokinesis; LOCATED IN: nucleus, plasma membrane, cell plate, cytoplasm, phragmoplast; EXPRESSED IN: 26 plant structures; EXPRESSED DURING: 14 growth stages; CONTAINS InterPro DOMAIN/s: Armadillo-type fold (InterPro:IPR016024); Has 18574 Blast hits to 8761 proteins in 652 species: Archae - 63; Bacteria - 685; …
GRMZM2G027282	AT3G05530	7.74e-81	298	RPT5a, ATS6A.2MS gene (cloned)"regulatory particle triple-A ATPase 5A (RPT5A); CONTAINS InterPro DOMAIN/s: ATPase, AAA+ type, core (InterPro:IPR003593), ATPase, AAA-type, core (InterPro:IPR003959), ATPase, AAA-type, conserved site (InterPro:IPR003960), 26S proteasome subunit P45 (InterPro:IPR005937); BEST Arabidopsis thaliana protein match is: 26S proteasome AAA-ATPase subunit RPT5B (TAIR:AT1G091…
GRMZM5G848945	AT3G26810	9.6e-80	295	AFB2MR gene (GO evidence)"auxin signaling F-box 2 (AFB2); FUNCTIONS IN: ubiquitin-protein ligase activity, auxin binding; INVOLVED IN: stamen development, pollen maturation, response to molecule of bacterial origin; LOCATED IN: plasma membrane; EXPRESSED IN: 26 plant structures; EXPRESSED DURING: 14 growth stages; CONTAINS InterPro DOMAIN/s: F-box domain, cyclin-like (InterPro:IPR001810); BEST Ar…
GRMZM2G472311	AT5G19360	5.87e-79	291	CPK34MR gene (GO evidence)"calcium-dependent protein kinase 34 (CPK34); FUNCTIONS IN: in 6 functions; INVOLVED IN: regulation of pollen tube growth, protein amino acid phosphorylation, N-terminal protein myristoylation; LOCATED IN: plasma membrane, cytoplasm; EXPRESSED IN: 6 plant structures; EXPRESSED DURING: L mature pollen stage, M germinated pollen stage, 4 anthesis, petal differentiation and…
GRMZM2G359314	AT3G56640	2.35e-78	289	SEC15AMR gene (GO evidence)exocyst complex component sec15A (SEC15A); CONTAINS InterPro DOMAIN/s: Exocyst complex subunit Sec15-like (InterPro:IPR007225); BEST Arabidopsis thaliana protein match is: exocyst complex component sec15B (TAIR:AT4G02350.1); Has 442 Blast hits to 436 proteins in 182 species: Archae - 3; Bacteria - 0; Metazoa - 174; Fungi - 134; Plants - 89; Viruses - 0; Other Eukaryotes…
GRMZM2G432722	AT3G51550	6.53e-75	279	FERMS gene (cloned)"FERONIA (FER); FUNCTIONS IN: protein kinase activity, kinase activity; INVOLVED IN: pollen tube reception, post-embryonic development, protein amino acid autophosphorylation; LOCATED IN: filiform apparatus, plasma membrane, membrane; EXPRESSED IN: 28 plant structures; EXPRESSED DURING: 13 growth stages; CONTAINS InterPro DOMAIN/s: Protein kinase, ATP binding site (InterPro:IPR…
GRMZM2G375807	AT4G39850	1.32e-74	279	CTS, ACN2, AtABCD1, PED3, PXA1MS gene (cloned)"peroxisomal ABC transporter 1 (PXA1); CONTAINS InterPro DOMAIN/s: ATPase, AAA+ type, core (InterPro:IPR003593), ABC transporter, N-terminal (InterPro:IPR010509), ABC transporter-like (InterPro:IPR003439), ABC transporter, transmembrane domain, type 1 (InterPro:IPR011527), ABC transporter integral membrane type 1 (InterPro:IPR017940), ABC transporter,…
GRMZM2G005791	AT5G14870	3.83e-74	277	CNGC18MS gene (cloned)"cyclic nucleotide-gated channel 18 (CNGC18); CONTAINS InterPro DOMAIN/s: Cyclic nucleotide-binding (InterPro:IPR000595), Cyclic nucleotide-binding-like (InterPro:IPR018490), RmlC-like jelly roll fold (InterPro:IPR014710); BEST Arabidopsis thaliana protein match is: cyclic nucleotide-gated channel 16 (TAIR:AT3G48010.1); Has 3357 Blast hits to 3225 proteins in 243 species: Ar…
GRMZM2G056103	AT5G13390	2.35e-73	275	NEF1, Nef1, NEF1MS gene (cloned)NO EXINE FORMATION 1 (NEF1); LOCATED IN: chloroplast; EXPRESSED IN: 22 plant structures; EXPRESSED DURING: 13 growth stages; Has 1807 Blast hits to 1807 proteins in 277 species: Archae - 0; Bacteria - 0; Metazoa - 736; Fungi - 347; Plants - 385; Viruses - 0; Other Eukaryotes - 339 (source: NCBI BLink).
GRMZM2G036113	AT3G56960	5.08e-71	266	PIP5K4MS gene (cloned)"phosphatidyl inositol monophosphate 5 kinase 4 (PIP5K4); CONTAINS InterPro DOMAIN/s: Phosphatidylinositol-4-phosphate 5-kinase, core, subgroup (InterPro:IPR016034), Phosphatidylinositol-4-phosphate 5-kinase, plant (InterPro:IPR017163), MORN motif (InterPro:IPR003409), Phosphatidylinositol-4-phosphate 5-kinase, core (InterPro:IPR002498); BEST Arabidopsis thaliana protein mat…
GRMZM2G124739	AT3G12690	5.9e-71	264	AGC1.5MS gene (cloned)"AGC kinase 1.5 (AGC1.5); FUNCTIONS IN: kinase activity; INVOLVED IN: pollen tube growth, unidimensional cell growth; LOCATED IN: chloroplast; EXPRESSED IN: 21 plant structures; EXPRESSED DURING: 11 growth stages; CONTAINS InterPro DOMAIN/s: Protein kinase, catalytic domain (InterPro:IPR000719), Serine/threonine-protein kinase domain (InterPro:IPR002290), Serine/threonine-pr…
GRMZM2G340224	AT5G19360	1.11e-70	264	CPK34MR gene (GO evidence)"calcium-dependent protein kinase 34 (CPK34); FUNCTIONS IN: in 6 functions; INVOLVED IN: regulation of pollen tube growth, protein amino acid phosphorylation, N-terminal protein myristoylation; LOCATED IN: plasma membrane, cytoplasm; EXPRESSED IN: 6 plant structures; EXPRESSED DURING: L mature pollen stage, M germinated pollen stage, 4 anthesis, petal differentiation and…
GRMZM2G139874	AT2G30490	5.24e-69	259	C4H, ATC4H, CYP73A5, REF3MS gene (cloned)"cinnamate-4-hydroxylase (C4H); FUNCTIONS IN: trans-cinnamate 4-monooxygenase activity; INVOLVED IN: in 9 processes; LOCATED IN: endoplasmic reticulum, plasma membrane, membrane, plant-type cell wall; EXPRESSED IN: 25 plant structures; EXPRESSED DURING: 14 growth stages; CONTAINS InterPro DOMAIN/s: Cytochrome P450 (InterPro:IPR001128), Cytochrome P450, E-c…
GRMZM2G113821	AT4G39910	6.99e-69	259	UBP3, ATUBP3MS gene (cloned)"ubiquitin-specific protease 3 (UBP3); CONTAINS InterPro DOMAIN/s: Peptidase C19, ubiquitin carboxyl-terminal hydrolase 2, conserved site (InterPro:IPR018200), Peptidase C19, ubiquitin carboxyl-terminal hydrolase 2 (InterPro:IPR001394); BEST Arabidopsis thaliana protein match is: ubiquitin-specific protease 4 (TAIR:AT2G22310.1); Has 30201 Blast hits to 17322 proteins i…
GRMZM5G804976	AT4G04970	4.09e-68	255	ATGSL01, ATGSL1, GSL01, GSL1MR gene (GO evidence)"glucan synthase-like 1 (GSL1); FUNCTIONS IN: transferase activity, transferring glycosyl groups, 1,3-beta-glucan synthase activity; INVOLVED IN: reproduction, 1,3-beta-glucan biosynthetic process, pollen development; LOCATED IN: 1,3-beta-glucan synthase complex, plasma membrane; EXPRESSED IN: 22 plant structures; EXPRESSED DURING: 13 growth stages…
GRMZM2G053839	AT5G57320	7.18e-66	250	VLN5MR gene (GO evidence)"villin, putative; FUNCTIONS IN: actin binding; INVOLVED IN: cytoskeleton organization; LOCATED IN: cellular_component unknown; EXPRESSED IN: petal, leaf whorl, male gametophyte, flower, pollen tube; EXPRESSED DURING: L mature pollen stage, M germinated pollen stage, 4 anthesis, petal differentiation and expansion stage; CONTAINS InterPro DOMAIN/s: Gelsolin (InterPro:IPR0…
GRMZM2G034945	AT3G02230	5.02e-64	242	RGP1, ATRGP1MS gene (cloned)"reversibly glycosylated polypeptide 1 (RGP1); FUNCTIONS IN: cellulose synthase (UDP-forming) activity; INVOLVED IN: response to salt stress, plant-type cell wall biogenesis; LOCATED IN: cytosolic ribosome, Golgi stack, cell wall, plasma membrane, Golgi trans cisterna; EXPRESSED IN: 7 plant structures; EXPRESSED DURING: L mature pollen stage, M germinated pollen stage,…
GRMZM2G390641	AT2G28350	2.01e-61	233	ARF10MS gene (cloned)"auxin response factor 10 (ARF10); FUNCTIONS IN: sequence-specific DNA binding transcription factor activity, miRNA binding; INVOLVED IN: in 13 processes; LOCATED IN: nucleus; EXPRESSED IN: 25 plant structures; EXPRESSED DURING: 15 growth stages; CONTAINS InterPro DOMAIN/s: Aux/IAA-ARF-dimerisation (InterPro:IPR011525), Transcriptional factor B3 (InterPro:IPR003340), AUX/IAA …
GRMZM2G124715	AT4G38620	3.51e-61	232	AtMYB4, MYB4MS gene (cloned)"myb domain protein 4 (MYB4); CONTAINS InterPro DOMAIN/s: SANT, DNA-binding (InterPro:IPR001005), Homeodomain-like (InterPro:IPR009057), Myb, DNA-binding (InterPro:IPR014778), HTH transcriptional regulator, Myb-type, DNA-binding (InterPro:IPR017930), Homeodomain-related (InterPro:IPR012287), Myb transcription factor (InterPro:IPR015495); BEST Arabidopsis thaliana prote…
GRMZM2G036099	AT2G41110	4.87e-61	233	ATCAL5, CAM2MS gene (cloned)"calmodulin 2 (CAM2); FUNCTIONS IN: protein binding, calcium ion binding; INVOLVED IN: pollen germination, protein catabolic process; EXPRESSED IN: 28 plant structures; EXPRESSED DURING: 15 growth stages; CONTAINS InterPro DOMAIN/s: EF-Hand 1, calcium-binding site (InterPro:IPR018247), EF-HAND 2 (InterPro:IPR018249), EF-hand-like domain (InterPro:IPR011992), Calcium-bi…
GRMZM2G147245	AT2G30490	5.87e-61	232	C4H, ATC4H, CYP73A5, REF3MS gene (cloned)"cinnamate-4-hydroxylase (C4H); FUNCTIONS IN: trans-cinnamate 4-monooxygenase activity; INVOLVED IN: in 9 processes; LOCATED IN: endoplasmic reticulum, plasma membrane, membrane, plant-type cell wall; EXPRESSED IN: 25 plant structures; EXPRESSED DURING: 14 growth stages; CONTAINS InterPro DOMAIN/s: Cytochrome P450 (InterPro:IPR001128), Cytochrome P450, E-c…
GRMZM5G864319	AT4G16760	1.38e-60	232	ACX1, ATACX1MS gene (cloned)"acyl-CoA oxidase 1 (ACX1); FUNCTIONS IN: acyl-CoA oxidase activity; INVOLVED IN: in 8 processes; LOCATED IN: peroxisome; EXPRESSED IN: 25 plant structures; EXPRESSED DURING: 15 growth stages; CONTAINS InterPro DOMAIN/s: Acyl-CoA oxidase/dehydrogenase, type1/2, C-terminal (InterPro:IPR013764), Acyl-CoA dehydrogenase/oxidase (InterPro:IPR009100), Acyl-CoA oxidase (Inter…
GRMZM2G173759	AT3G07330	2.44e-60	230	ATCSLC06, ATCSLC6, CSLC06, CSLC6MR gene (GO evidence)"Cellulose-synthase-like C6 (CSLC6); FUNCTIONS IN: cellulose synthase activity, transferase activity, transferring glycosyl groups; INVOLVED IN: pollen tube development; LOCATED IN: Golgi apparatus; EXPRESSED IN: 24 plant structures; EXPRESSED DURING: 15 growth stages; CONTAINS InterPro DOMAIN/s: Glycosyl transferase, family 2 (InterPro:IPR0011…
GRMZM2G162286	AT3G01780	7.18e-59	228	TPLATEMS gene (cloned)"TPLATE; FUNCTIONS IN: binding; INVOLVED IN: pollen development, cytokinesis; LOCATED IN: nucleus, plasma membrane, cell plate, cytoplasm, phragmoplast; EXPRESSED IN: 26 plant structures; EXPRESSED DURING: 14 growth stages; CONTAINS InterPro DOMAIN/s: Armadillo-type fold (InterPro:IPR016024); Has 18574 Blast hits to 8761 proteins in 652 species: Archae - 63; Bacteria - 685; …
GRMZM2G027794	AT3G07330	1.47e-58	224	ATCSLC06, ATCSLC6, CSLC06, CSLC6MR gene (GO evidence)"Cellulose-synthase-like C6 (CSLC6); FUNCTIONS IN: cellulose synthase activity, transferase activity, transferring glycosyl groups; INVOLVED IN: pollen tube development; LOCATED IN: Golgi apparatus; EXPRESSED IN: 24 plant structures; EXPRESSED DURING: 15 growth stages; CONTAINS InterPro DOMAIN/s: Glycosyl transferase, family 2 (InterPro:IPR0011…
GRMZM2G074792	AT3G07330	4.52e-58	223	ATCSLC06, ATCSLC6, CSLC06, CSLC6MR gene (GO evidence)"Cellulose-synthase-like C6 (CSLC6); FUNCTIONS IN: cellulose synthase activity, transferase activity, transferring glycosyl groups; INVOLVED IN: pollen tube development; LOCATED IN: Golgi apparatus; EXPRESSED IN: 24 plant structures; EXPRESSED DURING: 15 growth stages; CONTAINS InterPro DOMAIN/s: Glycosyl transferase, family 2 (InterPro:IPR0011…
GRMZM2G084583	AT4G38620	5.04e-58	221	AtMYB4, MYB4MS gene (cloned)"myb domain protein 4 (MYB4); CONTAINS InterPro DOMAIN/s: SANT, DNA-binding (InterPro:IPR001005), Homeodomain-like (InterPro:IPR009057), Myb, DNA-binding (InterPro:IPR014778), HTH transcriptional regulator, Myb-type, DNA-binding (InterPro:IPR017930), Homeodomain-related (InterPro:IPR012287), Myb transcription factor (InterPro:IPR015495); BEST Arabidopsis thaliana prote…
GRMZM5G856738	AT5G19360	5.79e-58	223	CPK34MR gene (GO evidence)"calcium-dependent protein kinase 34 (CPK34); FUNCTIONS IN: in 6 functions; INVOLVED IN: regulation of pollen tube growth, protein amino acid phosphorylation, N-terminal protein myristoylation; LOCATED IN: plasma membrane, cytoplasm; EXPRESSED IN: 6 plant structures; EXPRESSED DURING: L mature pollen stage, M germinated pollen stage, 4 anthesis, petal differentiation and…
GRMZM2G159399	AT2G28350	6.6e-57	219	ARF10MS gene (cloned)"auxin response factor 10 (ARF10); FUNCTIONS IN: sequence-specific DNA binding transcription factor activity, miRNA binding; INVOLVED IN: in 13 processes; LOCATED IN: nucleus; EXPRESSED IN: 25 plant structures; EXPRESSED DURING: 15 growth stages; CONTAINS InterPro DOMAIN/s: Aux/IAA-ARF-dimerisation (InterPro:IPR011525), Transcriptional factor B3 (InterPro:IPR003340), AUX/IAA …
GRMZM2G419239	AT4G38620	6.92e-57	217	AtMYB4, MYB4MS gene (cloned)"myb domain protein 4 (MYB4); CONTAINS InterPro DOMAIN/s: SANT, DNA-binding (InterPro:IPR001005), Homeodomain-like (InterPro:IPR009057), Myb, DNA-binding (InterPro:IPR014778), HTH transcriptional regulator, Myb-type, DNA-binding (InterPro:IPR017930), Homeodomain-related (InterPro:IPR012287), Myb transcription factor (InterPro:IPR015495); BEST Arabidopsis thaliana prote…
GRMZM5G848733	AT3G12690	7.95e-57	217	AGC1.5MS gene (cloned)"AGC kinase 1.5 (AGC1.5); FUNCTIONS IN: kinase activity; INVOLVED IN: pollen tube growth, unidimensional cell growth; LOCATED IN: chloroplast; EXPRESSED IN: 21 plant structures; EXPRESSED DURING: 11 growth stages; CONTAINS InterPro DOMAIN/s: Protein kinase, catalytic domain (InterPro:IPR000719), Serine/threonine-protein kinase domain (InterPro:IPR002290), Serine/threonine-pr…
GRMZM2G153233	AT2G28350	2.14e-56	217	ARF10MS gene (cloned)"auxin response factor 10 (ARF10); FUNCTIONS IN: sequence-specific DNA binding transcription factor activity, miRNA binding; INVOLVED IN: in 13 processes; LOCATED IN: nucleus; EXPRESSED IN: 25 plant structures; EXPRESSED DURING: 15 growth stages; CONTAINS InterPro DOMAIN/s: Aux/IAA-ARF-dimerisation (InterPro:IPR011525), Transcriptional factor B3 (InterPro:IPR003340), AUX/IAA …
GRMZM2G144739	AT4G02350	2.3e-56	217	SEC15BMR gene (GO evidence)"exocyst complex component sec15B (SEC15B); FUNCTIONS IN: molecular_function unknown; INVOLVED IN: pollen germination, pollen tube growth; LOCATED IN: cytosol, plasma membrane, membrane, exocyst; EXPRESSED IN: 25 plant structures; EXPRESSED DURING: 13 growth stages; CONTAINS InterPro DOMAIN/s: Exocyst complex subunit Sec15-like (InterPro:IPR007225); BEST Arabidopsis tha…
GRMZM2G340251	AT1G09080	2.49e-56	217	BIP3MR gene (GO evidence)"BIP3; FUNCTIONS IN: ATP binding; INVOLVED IN: protein folding, response to heat, pollen tube growth; LOCATED IN: endoplasmic reticulum lumen; EXPRESSED IN: 10 plant structures; EXPRESSED DURING: 10 growth stages; CONTAINS InterPro DOMAIN/s: Heat shock protein 70, conserved site (InterPro:IPR018181), Heat shock protein Hsp70 (InterPro:IPR001023), Heat shock protein 70 (In…
GRMZM2G335052	AT3G51550	5.51e-56	215	FERMS gene (cloned)"FERONIA (FER); FUNCTIONS IN: protein kinase activity, kinase activity; INVOLVED IN: pollen tube reception, post-embryonic development, protein amino acid autophosphorylation; LOCATED IN: filiform apparatus, plasma membrane, membrane; EXPRESSED IN: 28 plant structures; EXPRESSED DURING: 13 growth stages; CONTAINS InterPro DOMAIN/s: Protein kinase, ATP binding site (InterPro:IPR…
GRMZM2G157803	AT3G12690	4.69e-54	208	AGC1.5MS gene (cloned)"AGC kinase 1.5 (AGC1.5); FUNCTIONS IN: kinase activity; INVOLVED IN: pollen tube growth, unidimensional cell growth; LOCATED IN: chloroplast; EXPRESSED IN: 21 plant structures; EXPRESSED DURING: 11 growth stages; CONTAINS InterPro DOMAIN/s: Protein kinase, catalytic domain (InterPro:IPR000719), Serine/threonine-protein kinase domain (InterPro:IPR002290), Serine/threonine-pr…
GRMZM2G071327	AT4G25590	1.09e-53	206	ADF7MR gene (GO evidence)"actin depolymerizing factor 7 (ADF7); FUNCTIONS IN: actin binding; INVOLVED IN: biological_process unknown; LOCATED IN: intracellular; EXPRESSED IN: 8 plant structures; EXPRESSED DURING: L mature pollen stage, M germinated pollen stage, 4 anthesis, C globular stage, petal differentiation and expansion stage; CONTAINS InterPro DOMAIN/s: Actin-binding, cofilin/tropomyosin …
GRMZM2G162145	AT1G60780	1.22e-53	208	HAP13MS gene (cloned)"HAPLESS 13 (HAP13); INVOLVED IN: intracellular protein transport, transport, vesicle-mediated transport; LOCATED IN: clathrin vesicle coat, clathrin adaptor complex; EXPRESSED IN: 23 plant structures; EXPRESSED DURING: 15 growth stages; CONTAINS InterPro DOMAIN/s: Clathrin adaptor, mu subunit, conserved site (InterPro:IPR018240), Clathrin adaptor, mu subunit, C-terminal (Int…
GRMZM2G163826	AT3G56960	4.03e-53	206	PIP5K4MS gene (cloned)"phosphatidyl inositol monophosphate 5 kinase 4 (PIP5K4); CONTAINS InterPro DOMAIN/s: Phosphatidylinositol-4-phosphate 5-kinase, core, subgroup (InterPro:IPR016034), Phosphatidylinositol-4-phosphate 5-kinase, plant (InterPro:IPR017163), MORN motif (InterPro:IPR003409), Phosphatidylinositol-4-phosphate 5-kinase, core (InterPro:IPR002498); BEST Arabidopsis thaliana protein mat…
GRMZM2G052389	AT2G35690	1.72e-52	205	ACX5MS gene (cloned)"acyl-CoA oxidase 5 (ACX5); FUNCTIONS IN: acyl-CoA dehydrogenase activity, oxidoreductase activity, acting on the CH-CH group of donors, oxidoreductase activity, FAD binding, acyl-CoA oxidase activity; INVOLVED IN: fatty acid beta-oxidation, defense response to insect, jasmonic acid biosynthetic process, pollen development; LOCATED IN: peroxisome; EXPRESSED IN: 21 plant struct…
GRMZM5G889999	AT4G21390	1.78e-52	205	B120MR gene (GO evidence)"B120; FUNCTIONS IN: protein serine/threonine kinase activity, sugar binding, protein kinase activity, ATP binding; INVOLVED IN: protein amino acid phosphorylation, recognition of pollen; LOCATED IN: plasma membrane; EXPRESSED IN: 13 plant structures; EXPRESSED DURING: 8 growth stages; CONTAINS InterPro DOMAIN/s: Curculin-like (mannose-binding) lectin (InterPro:IPR001480)…
GRMZM2G426732	AT3G51550	3.45e-52	203	FERMS gene (cloned)"FERONIA (FER); FUNCTIONS IN: protein kinase activity, kinase activity; INVOLVED IN: pollen tube reception, post-embryonic development, protein amino acid autophosphorylation; LOCATED IN: filiform apparatus, plasma membrane, membrane; EXPRESSED IN: 28 plant structures; EXPRESSED DURING: 13 growth stages; CONTAINS InterPro DOMAIN/s: Protein kinase, ATP binding site (InterPro:IPR…
GRMZM5G836827	AT5G57320	6.07e-52	203	VLN5MR gene (GO evidence)"villin, putative; FUNCTIONS IN: actin binding; INVOLVED IN: cytoskeleton organization; LOCATED IN: cellular_component unknown; EXPRESSED IN: petal, leaf whorl, male gametophyte, flower, pollen tube; EXPRESSED DURING: L mature pollen stage, M germinated pollen stage, 4 anthesis, petal differentiation and expansion stage; CONTAINS InterPro DOMAIN/s: Gelsolin (InterPro:IPR0…
GRMZM2G436835	AT1G60780	2.15e-51	201	HAP13MS gene (cloned)"HAPLESS 13 (HAP13); INVOLVED IN: intracellular protein transport, transport, vesicle-mediated transport; LOCATED IN: clathrin vesicle coat, clathrin adaptor complex; EXPRESSED IN: 23 plant structures; EXPRESSED DURING: 15 growth stages; CONTAINS InterPro DOMAIN/s: Clathrin adaptor, mu subunit, conserved site (InterPro:IPR018240), Clathrin adaptor, mu subunit, C-terminal (Int…
GRMZM2G020484	AT5G01180	2.7e-51	201	ATPTR5, PTR5MS gene (cloned)"peptide transporter 5 (PTR5); CONTAINS InterPro DOMAIN/s: PTR2 family proton/oligopeptide symporter, conserved site (InterPro:IPR018456), Oligopeptide transporter (InterPro:IPR000109), Major facilitator superfamily, general substrate transporter (InterPro:IPR016196); BEST Arabidopsis thaliana protein match is: peptide transporter 1 (TAIR:AT3G54140.1); Has 1807 Blast h…
GRMZM2G416142	AT4G17170	5.66e-51	199	AT-RAB2, ATRAB2A, ATRAB-B1B, ATRABB1C, RAB2A, RAB-MR gene (GO evidence)"RAB GTPase homolog B1C (RABB1C); FUNCTIONS IN: GTP binding, GTPase activity; INVOLVED IN: ER to Golgi vesicle-mediated transport, pollen sperm cell differentiation, cell growth; LOCATED IN: plasma membrane, vacuole, membrane; EXPRESSED IN: 26 plant structures; EXPRESSED DURING: 16 growth stages; CONTAINS InterPro DOMAIN/s: Ra…
GRMZM2G009223	AT5G54800	1.11e-50	197	ATGPT1, GPT1MR gene (GO evidence)"glucose 6-phosphate/phosphate translocator 1 (GPT1); FUNCTIONS IN: antiporter activity, glucose-6-phosphate transmembrane transporter activity; INVOLVED IN: vacuole organization, pollen maturation, embryo sac development, response to nematode, lipid particle organization; LOCATED IN: integral to membrane, chloroplast; EXPRESSED IN: 22 plant structures; EXPRESSED …
GRMZM2G039922	AT3G51550	5.65e-50	196	FERMS gene (cloned)"FERONIA (FER); FUNCTIONS IN: protein kinase activity, kinase activity; INVOLVED IN: pollen tube reception, post-embryonic development, protein amino acid autophosphorylation; LOCATED IN: filiform apparatus, plasma membrane, membrane; EXPRESSED IN: 28 plant structures; EXPRESSED DURING: 13 growth stages; CONTAINS InterPro DOMAIN/s: Protein kinase, ATP binding site (InterPro:IPR…
GRMZM2G084014	AT3G57670	8.51e-50	196	NTT, WIP2MS gene (cloned)"NO TRANSMITTING TRACT (NTT); CONTAINS InterPro DOMAIN/s: Zinc finger, C2H2-like (InterPro:IPR015880), Zinc finger, C2H2-type (InterPro:IPR007087); BEST Arabidopsis thaliana protein match is: WIP domain protein 4 (TAIR:AT3G20880.1); Has 16303 Blast hits to 11155 proteins in 263 species: Archae - 2; Bacteria - 36; Metazoa - 14565; Fungi - 231; Plants - 853; Viruses - 60; O…
GRMZM2G326643	AT2G36850	9.8e-50	199	GSL8, ATGSL08, ATGSL8, CHOR, GSL08MS gene (cloned)"glucan synthase-like 8 (GSL8); FUNCTIONS IN: transferase activity, transferring glycosyl groups, 1,3-beta-glucan synthase activity; INVOLVED IN: microsporogenesis, 1,3-beta-glucan biosynthetic process, pollen development, developmental growth; LOCATED IN: 1,3-beta-glucan synthase complex, plasma membrane; EXPRESSED IN: 26 plant structures; EXPRES…
GRMZM2G180720	AT5G54800	2.33e-49	194	ATGPT1, GPT1MR gene (GO evidence)"glucose 6-phosphate/phosphate translocator 1 (GPT1); FUNCTIONS IN: antiporter activity, glucose-6-phosphate transmembrane transporter activity; INVOLVED IN: vacuole organization, pollen maturation, embryo sac development, response to nematode, lipid particle organization; LOCATED IN: integral to membrane, chloroplast; EXPRESSED IN: 22 plant structures; EXPRESSED …
GRMZM2G068755	AT2G35630	4.37e-49	196	GEM1, MOR1MS gene (cloned)"MICROTUBULE ORGANIZATION 1 (MOR1); CONTAINS InterPro DOMAIN/s: HEAT, type 2 (InterPro:IPR021133), Armadillo-type fold (InterPro:IPR016024); BEST Arabidopsis thaliana protein match is: unknown protein (TAIR:AT3G28155.1); Has 1070 Blast hits to 718 proteins in 196 species: Archae - 0; Bacteria - 4; Metazoa - 490; Fungi - 304; Plants - 106; Viruses - 0; Other Eukaryotes - …
GRMZM2G032505	AT3G05530	6.45e-49	196	RPT5a, ATS6A.2MS gene (cloned)"regulatory particle triple-A ATPase 5A (RPT5A); CONTAINS InterPro DOMAIN/s: ATPase, AAA+ type, core (InterPro:IPR003593), ATPase, AAA-type, core (InterPro:IPR003959), ATPase, AAA-type, conserved site (InterPro:IPR003960), 26S proteasome subunit P45 (InterPro:IPR005937); BEST Arabidopsis thaliana protein match is: 26S proteasome AAA-ATPase subunit RPT5B (TAIR:AT1G091…
GRMZM2G301513	AT2G07020	2.84e-48	188	MR gene (GO evidence)"Protein kinase protein with adenine nucleotide alpha hydrolases-like domain; FUNCTIONS IN: protein serine/threonine kinase activity, protein kinase activity, kinase activity, ATP binding; INVOLVED IN: pollen tube growth; EXPRESSED IN: pollen tube; EXPRESSED DURING: M germinated pollen stage; CONTAINS InterPro DOMAIN/s: UspA (InterPro:IPR006016), Protein kinase, ATP binding s…
GRMZM2G070126	AT2G35630	4.27e-48	192	GEM1, MOR1MS gene (cloned)"MICROTUBULE ORGANIZATION 1 (MOR1); CONTAINS InterPro DOMAIN/s: HEAT, type 2 (InterPro:IPR021133), Armadillo-type fold (InterPro:IPR016024); BEST Arabidopsis thaliana protein match is: unknown protein (TAIR:AT3G28155.1); Has 1070 Blast hits to 718 proteins in 196 species: Archae - 0; Bacteria - 4; Metazoa - 490; Fungi - 304; Plants - 106; Viruses - 0; Other Eukaryotes - …
GRMZM2G145827	AT1G14830	5.41e-48	190	ADL1C, ADL5, DL1C, DRP1CMR gene (GO evidence)"DYNAMIN-like 1C (DL1C); FUNCTIONS IN: GTP binding, GTPase activity; INVOLVED IN: mitochondrial fission, pollen maturation, mitochondrion organization; LOCATED IN: cell cortex, plasma membrane, membrane, cell plate; EXPRESSED IN: 29 plant structures; EXPRESSED DURING: 16 growth stages; CONTAINS InterPro DOMAIN/s: Dynamin GTPase effector (InterPro:IPR00…
GRMZM2G126019	AT1G14830	9.2e-48	190	ADL1C, ADL5, DL1C, DRP1CMR gene (GO evidence)"DYNAMIN-like 1C (DL1C); FUNCTIONS IN: GTP binding, GTPase activity; INVOLVED IN: mitochondrial fission, pollen maturation, mitochondrion organization; LOCATED IN: cell cortex, plasma membrane, membrane, cell plate; EXPRESSED IN: 29 plant structures; EXPRESSED DURING: 16 growth stages; CONTAINS InterPro DOMAIN/s: Dynamin GTPase effector (InterPro:IPR00…
GRMZM2G556845	AT5G35700	1.12e-47	188	FIM5, FIM2MS gene (cloned)"fimbrin-like protein 2 (FIM2); FUNCTIONS IN: actin binding; INVOLVED IN: biological_process unknown; LOCATED IN: cellular_component unknown; EXPRESSED IN: 24 plant structures; EXPRESSED DURING: 15 growth stages; CONTAINS InterPro DOMAIN/s: Actinin-type, actin-binding, conserved site (InterPro:IPR001589), Calponin-homology (InterPro:IPR016146), Calponin-like actin-bindin…
GRMZM2G023798	AT2G07050	6.99e-47	187	CAS1MR gene (GO evidence)"cycloartenol synthase 1 (CAS1); FUNCTIONS IN: cycloartenol synthase activity; INVOLVED IN: pentacyclic triterpenoid biosynthetic process, thylakoid membrane organization, pollen development; LOCATED IN: vacuole; EXPRESSED IN: 24 plant structures; EXPRESSED DURING: 13 growth stages; CONTAINS InterPro DOMAIN/s: Terpene synthase, conserved site (InterPro:IPR002365), Terpeno…
GRMZM2G028286	AT3G07330	1.11e-46	185	ATCSLC06, ATCSLC6, CSLC06, CSLC6MR gene (GO evidence)"Cellulose-synthase-like C6 (CSLC6); FUNCTIONS IN: cellulose synthase activity, transferase activity, transferring glycosyl groups; INVOLVED IN: pollen tube development; LOCATED IN: Golgi apparatus; EXPRESSED IN: 24 plant structures; EXPRESSED DURING: 15 growth stages; CONTAINS InterPro DOMAIN/s: Glycosyl transferase, family 2 (InterPro:IPR0011…
GRMZM2G464985	AT3G12690	1.12e-46	185	AGC1.5MS gene (cloned)"AGC kinase 1.5 (AGC1.5); FUNCTIONS IN: kinase activity; INVOLVED IN: pollen tube growth, unidimensional cell growth; LOCATED IN: chloroplast; EXPRESSED IN: 21 plant structures; EXPRESSED DURING: 11 growth stages; CONTAINS InterPro DOMAIN/s: Protein kinase, catalytic domain (InterPro:IPR000719), Serine/threonine-protein kinase domain (InterPro:IPR002290), Serine/threonine-pr…
GRMZM2G016939	AT3G12690	3.69e-46	183	AGC1.5MS gene (cloned)"AGC kinase 1.5 (AGC1.5); FUNCTIONS IN: kinase activity; INVOLVED IN: pollen tube growth, unidimensional cell growth; LOCATED IN: chloroplast; EXPRESSED IN: 21 plant structures; EXPRESSED DURING: 11 growth stages; CONTAINS InterPro DOMAIN/s: Protein kinase, catalytic domain (InterPro:IPR000719), Serine/threonine-protein kinase domain (InterPro:IPR002290), Serine/threonine-pr…
GRMZM2G418654	AT4G03550	2.16e-45	179	ATGSL05, ATGSL5, GSL05, GSL5, PMR4MR gene (GO evidence)"glucan synthase-like 5 (GSL05); FUNCTIONS IN: transferase activity, transferring glycosyl groups, 1,3-beta-glucan synthase activity; INVOLVED IN: in 12 processes; LOCATED IN: 1,3-beta-glucan synthase complex, plasma membrane; EXPRESSED IN: 26 plant structures; EXPRESSED DURING: 15 growth stages; CONTAINS InterPro DOMAIN/s: Glycosyl transfera…
GRMZM2G132373	AT3G14270	3.22e-45	181	FAB1BMS gene (cloned)"FORMS APLOID AND BINUCLEATE CELLS 1B (FAB1B); CONTAINS InterPro DOMAIN/s: Chaperonin Cpn60/TCP-1 (InterPro:IPR002423), Zinc finger, FYVE-type (InterPro:IPR000306), Zinc finger, FYVE-related (InterPro:IPR017455), Zinc finger, FYVE/PHD-type (InterPro:IPR011011), Phosphatidylinositol-4-phosphate 5-kinase, core (InterPro:IPR002498); BEST Arabidopsis thaliana protein match is: 1-…
GRMZM2G022398	AT3G03650	4.1e-45	179	EDA5MR gene (GO evidence)"embryo sac development arrest 5 (EDA5); FUNCTIONS IN: catalytic activity; INVOLVED IN: megagametogenesis, pollen tube development; LOCATED IN: membrane; CONTAINS InterPro DOMAIN/s: Exostosin-like (InterPro:IPR004263); BEST Arabidopsis thaliana protein match is: exostosin family protein (TAIR:AT3G45400.1); Has 1124 Blast hits to 1120 proteins in 61 species: Archae - 0; Ba…
GRMZM2G128877	AT1G78900	1.5e-44	179	VHA-AMR gene (GO evidence)"vacuolar ATP synthase subunit A (VHA-A); FUNCTIONS IN: hydrogen ion transporting ATP synthase activity, rotational mechanism, hydrolase activity, acting on acid anhydrides, catalyzing transmembrane movement of substances, proton-transporting ATPase activity, rotational mechanism, ATP binding; INVOLVED IN: response to salt stress, proton transport, Golgi organization, po…
GRMZM2G150251	AT2G03120	2.31e-44	178	AtSPP, SPPMS gene (cloned)"signal peptide peptidase (SPP); FUNCTIONS IN: aspartic-type endopeptidase activity; INVOLVED IN: pollen germination, pollen development; LOCATED IN: endoplasmic reticulum, endoplasmic reticulum membrane; EXPRESSED IN: 28 plant structures; EXPRESSED DURING: 16 growth stages; CONTAINS InterPro DOMAIN/s: Peptidase A22, presenilin signal peptide (InterPro:IPR006639), Peptid…
GRMZM2G028812	AT2G22950	5.78e-44	176	ACA7MS gene (cloned)"Cation transporter/ E1-E2 ATPase family protein; FUNCTIONS IN: calcium-transporting ATPase activity, calmodulin binding; INVOLVED IN: calcium ion transport, cation transport, metabolic process, ATP biosynthetic process; LOCATED IN: membrane; EXPRESSED IN: petal, leaf whorl, male gametophyte, flower, pollen tube; EXPRESSED DURING: L mature pollen stage, 4 anthesis, petal diffe…
GRMZM2G059052	AT1G79860	4.55e-43	172	ATROPGEF12, MEE64, ROPGEF12MR gene (GO evidence)"RHO guanyl-nucleotide exchange factor 12 (ROPGEF12); CONTAINS InterPro DOMAIN/s: Rop nucleotide exchanger, PRONE (InterPro:IPR005512); BEST Arabidopsis thaliana protein match is: RHO guanyl-nucleotide exchange factor 11 (TAIR:AT1G52240.1); Has 305 Blast hits to 303 proteins in 16 species: Archae - 0; Bacteria - 0; Metazoa - 0; Fungi - 0; Plants - 3…
GRMZM2G143213	AT3G48750	6.15e-43	172	CDKA;1, CDC2, CDC2A, CDC2AAT, CDK2, CDKA1MS gene (cloned)"cell division control 2 (CDC2); FUNCTIONS IN: protein binding, protein kinase activity, cyclin-dependent protein kinase activity, kinase activity; INVOLVED IN: in 8 processes; LOCATED IN: in 6 components; EXPRESSED IN: 23 plant structures; EXPRESSED DURING: 13 growth stages; CONTAINS InterPro DOMAIN/s: Protein kinase, ATP binding site (Int…
GRMZM2G022558	AT1G68530	1.5e-42	170	POP1, CER6, CUT1, G2, KCS6MS gene (cloned)"3-ketoacyl-CoA synthase 6 (KCS6); FUNCTIONS IN: transferase activity, transferring acyl groups other than amino-acyl groups, catalytic activity; INVOLVED IN: in 7 processes; LOCATED IN: endoplasmic reticulum; EXPRESSED IN: 29 plant structures; EXPRESSED DURING: 13 growth stages; CONTAINS InterPro DOMAIN/s: Thiolase-like (InterPro:IPR016039), Very-long-ch…
GRMZM2G470694	AT4G21390	1.93e-42	170	B120MR gene (GO evidence)"B120; FUNCTIONS IN: protein serine/threonine kinase activity, sugar binding, protein kinase activity, ATP binding; INVOLVED IN: protein amino acid phosphorylation, recognition of pollen; LOCATED IN: plasma membrane; EXPRESSED IN: 13 plant structures; EXPRESSED DURING: 8 growth stages; CONTAINS InterPro DOMAIN/s: Curculin-like (mannose-binding) lectin (InterPro:IPR001480)…
GRMZM5G837869	AT1G31800	2.84e-42	170	CYP97A3, LUT5MR gene (mutant evidence)"cytochrome P450, family 97, subfamily A, polypeptide 3 (CYP97A3); FUNCTIONS IN: carotene beta-ring hydroxylase activity, oxygen binding; INVOLVED IN: carotenoid biosynthetic process, xanthophyll biosynthetic process; LOCATED IN: chloroplast; EXPRESSED IN: 22 plant structures; EXPRESSED DURING: 13 growth stages; CONTAINS InterPro DOMAIN/s: Cytochrome P450 (In…
GRMZM2G174596	AT3G48750	3.07e-42	170	CDKA;1, CDC2, CDC2A, CDC2AAT, CDK2, CDKA1MS gene (cloned)"cell division control 2 (CDC2); FUNCTIONS IN: protein binding, protein kinase activity, cyclin-dependent protein kinase activity, kinase activity; INVOLVED IN: in 8 processes; LOCATED IN: in 6 components; EXPRESSED IN: 23 plant structures; EXPRESSED DURING: 13 growth stages; CONTAINS InterPro DOMAIN/s: Protein kinase, ATP binding site (Int…
GRMZM2G463471	AT4G25590	1.56e-41	167	ADF7MR gene (GO evidence)"actin depolymerizing factor 7 (ADF7); FUNCTIONS IN: actin binding; INVOLVED IN: biological_process unknown; LOCATED IN: intracellular; EXPRESSED IN: 8 plant structures; EXPRESSED DURING: L mature pollen stage, M germinated pollen stage, 4 anthesis, C globular stage, petal differentiation and expansion stage; CONTAINS InterPro DOMAIN/s: Actin-binding, cofilin/tropomyosin …
GRMZM2G127948	AT4G34050	1.67e-41	167	CCoAOMT1MR gene (GO evidence)"caffeoyl coenzyme A O-methyltransferase 1 (CCoAOMT1); FUNCTIONS IN: caffeoyl-CoA O-methyltransferase activity; INVOLVED IN: coumarin biosynthetic process, response to cadmium ion; LOCATED IN: cytosol; EXPRESSED IN: 24 plant structures; EXPRESSED DURING: 14 growth stages; CONTAINS InterPro DOMAIN/s: O-methyltransferase, family 3 (InterPro:IPR002935); BEST Arabidopsis …
GRMZM2G015127	AT4G25590	2.26e-41	167	ADF7MR gene (GO evidence)"actin depolymerizing factor 7 (ADF7); FUNCTIONS IN: actin binding; INVOLVED IN: biological_process unknown; LOCATED IN: intracellular; EXPRESSED IN: 8 plant structures; EXPRESSED DURING: L mature pollen stage, M germinated pollen stage, 4 anthesis, C globular stage, petal differentiation and expansion stage; CONTAINS InterPro DOMAIN/s: Actin-binding, cofilin/tropomyosin …
GRMZM2G108589	AT2G34880	2.56e-41	167	MEE27, PKDM7CMS gene (cloned)"maternal effect embryo arrest 27 (MEE27); FUNCTIONS IN: sequence-specific DNA binding transcription factor activity; INVOLVED IN: embryo development ending in seed dormancy, regulation of transcription, pollen development; LOCATED IN: nucleus; EXPRESSED IN: sperm cell; CONTAINS InterPro DOMAIN/s: Transcription factor jumonji/aspartyl beta-hydroxylase (InterPro:IPR003…
GRMZM2G312827	AT2G43040	3.86e-41	168	NPG1MS gene (cloned)"no pollen germination 1 (NPG1); CONTAINS InterPro DOMAIN/s: Tetratricopeptide-like helical (InterPro:IPR011990), Tetratricopeptide repeat-containing (InterPro:IPR013026), Tetratricopeptide repeat (InterPro:IPR019734); BEST Arabidopsis thaliana protein match is: no pollen germination related 2 (TAIR:AT4G28600.1); Has 573 Blast hits to 561 proteins in 155 species: Archae - 29; …
GRMZM2G044348	AT2G03120	4.27e-41	167	AtSPP, SPPMS gene (cloned)"signal peptide peptidase (SPP); FUNCTIONS IN: aspartic-type endopeptidase activity; INVOLVED IN: pollen germination, pollen development; LOCATED IN: endoplasmic reticulum, endoplasmic reticulum membrane; EXPRESSED IN: 28 plant structures; EXPRESSED DURING: 16 growth stages; CONTAINS InterPro DOMAIN/s: Peptidase A22, presenilin signal peptide (InterPro:IPR006639), Peptid…
GRMZM2G022915	AT2G25600	1.63e-40	165	SPIK, AKT6MS gene (cloned)"Shaker pollen inward K+ channel (SPIK); FUNCTIONS IN: inward rectifier potassium channel activity, cyclic nucleotide binding, potassium channel activity; INVOLVED IN: pollen tube growth; LOCATED IN: membrane; EXPRESSED IN: 6 plant structures; EXPRESSED DURING: L mature pollen stage, M germinated pollen stage, 4 anthesis, petal differentiation and expansion stage; CONTAI…
GRMZM2G136838	AT1G18370	1.77e-40	165	HIK, ATNACK1, NACK1MS gene (cloned)"HINKEL (HIK); FUNCTIONS IN: microtubule motor activity, ATP binding; INVOLVED IN: response to cyclopentenone, cellularization of the embryo sac, gametophyte development, pollen development, cytokinesis; LOCATED IN: chloroplast; EXPRESSED IN: 22 plant structures; EXPRESSED DURING: 13 growth stages; CONTAINS InterPro DOMAIN/s: Protein of unknown function DUF3490 …
GRMZM2G476000	AT2G22950	1.93e-40	165	ACA7MS gene (cloned)"Cation transporter/ E1-E2 ATPase family protein; FUNCTIONS IN: calcium-transporting ATPase activity, calmodulin binding; INVOLVED IN: calcium ion transport, cation transport, metabolic process, ATP biosynthetic process; LOCATED IN: membrane; EXPRESSED IN: petal, leaf whorl, male gametophyte, flower, pollen tube; EXPRESSED DURING: L mature pollen stage, 4 anthesis, petal diffe…
GRMZM2G359952	AT4G18960	2.43e-40	165	AGMS gene (cloned)"AGAMOUS (AG); FUNCTIONS IN: DNA binding, sequence-specific DNA binding transcription factor activity; INVOLVED IN: stamen development, maintenance of floral organ identity, leaf development, carpel development; LOCATED IN: nucleus; EXPRESSED IN: 13 plant structures; EXPRESSED DURING: 6 growth stages; CONTAINS InterPro DOMAIN/s: Transcription factor, MADS-box (InterPro:IPR002100…
GRMZM2G092595	AT3G14270	4.81e-40	163	FAB1BMS gene (cloned)"FORMS APLOID AND BINUCLEATE CELLS 1B (FAB1B); CONTAINS InterPro DOMAIN/s: Chaperonin Cpn60/TCP-1 (InterPro:IPR002423), Zinc finger, FYVE-type (InterPro:IPR000306), Zinc finger, FYVE-related (InterPro:IPR017455), Zinc finger, FYVE/PHD-type (InterPro:IPR011011), Phosphatidylinositol-4-phosphate 5-kinase, core (InterPro:IPR002498); BEST Arabidopsis thaliana protein match is: 1-…
GRMZM2G435824	AT3G61910	6.36e-40	161	ANAC066, NAC066, NST2MR gene (GO evidence)"NAC domain protein 66 (NAC066); FUNCTIONS IN: transcription activator activity, sequence-specific DNA binding transcription factor activity; INVOLVED IN: multicellular organismal development, anther dehiscence, secondary cell wall biogenesis; LOCATED IN: membrane; EXPRESSED IN: 7 plant structures; EXPRESSED DURING: 4 anthesis, petal differentiation and e…
GRMZM2G104632	AT1G79530	1.63e-39	161	GAPCP-1MR gene (GO evidence)"glyceraldehyde-3-phosphate dehydrogenase of plastid 1 (GAPCP-1); FUNCTIONS IN: glyceraldehyde-3-phosphate dehydrogenase (phosphorylating) activity, copper ion binding, glyceraldehyde-3-phosphate dehydrogenase activity, zinc ion binding; INVOLVED IN: in 6 processes; LOCATED IN: plastid, membrane; EXPRESSED IN: guard cell, leaf; CONTAINS InterPro DOMAIN/s: Glyceraldehyd…
GRMZM2G009849	AT2G35630	1.86e-39	163	GEM1, MOR1MS gene (cloned)"MICROTUBULE ORGANIZATION 1 (MOR1); CONTAINS InterPro DOMAIN/s: HEAT, type 2 (InterPro:IPR021133), Armadillo-type fold (InterPro:IPR016024); BEST Arabidopsis thaliana protein match is: unknown protein (TAIR:AT3G28155.1); Has 1070 Blast hits to 718 proteins in 196 species: Archae - 0; Bacteria - 4; Metazoa - 490; Fungi - 304; Plants - 106; Viruses - 0; Other Eukaryotes - …
GRMZM2G119894	AT3G28860	2.13e-39	161	ABCB19, ATABCB19, ATMDR1, ATMDR11, ATPGP19, MDR1, MR gene (GO evidence)"ATP binding cassette subfamily B19 (ABCB19); FUNCTIONS IN: ATPase activity, coupled to transmembrane movement of substances, auxin efflux transmembrane transporter activity; INVOLVED IN: in 14 processes; LOCATED IN: plasma membrane; EXPRESSED IN: 28 plant structures; EXPRESSED DURING: 13 growth stages; CONTAINS InterPro DOMAI…
GRMZM2G127756	AT1G50500	3.1e-39	161	ATVPS53, HIT1, VPS53MS gene (cloned)"HEAT-INTOLERANT 1 (HIT1); CONTAINS InterPro DOMAIN/s: Vps53-like, N-terminal (InterPro:IPR007234); BEST Arabidopsis thaliana protein match is: Membrane trafficking VPS53 family protein (TAIR:AT1G50970.1); Has 898 Blast hits to 860 proteins in 251 species: Archae - 12; Bacteria - 82; Metazoa - 379; Fungi - 169; Plants - 68; Viruses - 0; Other Eukaryotes - 188 (…
GRMZM2G301647	AT2G07020	3.76e-39	159	MR gene (GO evidence)"Protein kinase protein with adenine nucleotide alpha hydrolases-like domain; FUNCTIONS IN: protein serine/threonine kinase activity, protein kinase activity, kinase activity, ATP binding; INVOLVED IN: pollen tube growth; EXPRESSED IN: pollen tube; EXPRESSED DURING: M germinated pollen stage; CONTAINS InterPro DOMAIN/s: UspA (InterPro:IPR006016), Protein kinase, ATP binding s…
GRMZM2G033273	AT3G56960	4.12e-39	159	PIP5K4MS gene (cloned)"phosphatidyl inositol monophosphate 5 kinase 4 (PIP5K4); CONTAINS InterPro DOMAIN/s: Phosphatidylinositol-4-phosphate 5-kinase, core, subgroup (InterPro:IPR016034), Phosphatidylinositol-4-phosphate 5-kinase, plant (InterPro:IPR017163), MORN motif (InterPro:IPR003409), Phosphatidylinositol-4-phosphate 5-kinase, core (InterPro:IPR002498); BEST Arabidopsis thaliana protein mat…
GRMZM5G864498	AT4G15200	5.75e-39	159	AFH3, FH3MR gene (GO evidence)"formin 3 (FH3); CONTAINS InterPro DOMAIN/s: Actin-binding FH2/DRF autoregulatory (InterPro:IPR003104), Actin-binding FH2 (InterPro:IPR015425); BEST Arabidopsis thaliana protein match is: formin homology5 (TAIR:AT5G54650.2); Has 4532 Blast hits to 3854 proteins in 397 species: Archae - 0; Bacteria - 318; Metazoa - 1880; Fungi - 396; Plants - 835; Viruses - 88; Other …
GRMZM2G069047	AT2G46770	9.77e-39	158	ANAC043, EMB2301, NST1MR gene (GO evidence)EMBRYO DEFECTIVE 2301 (EMB2301); CONTAINS InterPro DOMAIN/s: No apical meristem (NAM) protein (InterPro:IPR003441); BEST Arabidopsis thaliana protein match is: NAC domain protein 66 (TAIR:AT3G61910.1); Has 2975 Blast hits to 2968 proteins in 76 species: Archae - 0; Bacteria - 0; Metazoa - 2; Fungi - 0; Plants - 2973; Viruses - 0; Other Eukaryotes - 0 (so…
GRMZM2G164527	AT3G12160	9.82e-39	158	ATRABA4D, RABA4DMR gene (GO evidence)"RAB GTPase homolog A4D (RABA4D); FUNCTIONS IN: GTP binding; INVOLVED IN: regulation of pollen tube growth, pollen tube growth, pollen tube development; LOCATED IN: exocytic vesicle, apical part of cell; EXPRESSED IN: 8 plant structures; EXPRESSED DURING: L mature pollen stage, M germinated pollen stage, 4 anthesis, petal differentiation and expansion stage; C…
GRMZM2G134045	AT2G35210	1.24e-38	159	AGD10, MEE28, RPAMR gene (GO evidence)"root and pollen arfgap (RPA); FUNCTIONS IN: ARF GTPase activator activity, DNA binding, zinc ion binding; INVOLVED IN: embryo development ending in seed dormancy, pollen development; LOCATED IN: nucleus; EXPRESSED IN: 9 plant structures; EXPRESSED DURING: L mature pollen stage, M germinated pollen stage, 4 anthesis, petal differentiation and expansion stage;…
GRMZM2G165433	AT2G07020	1.24e-38	158	MR gene (GO evidence)"Protein kinase protein with adenine nucleotide alpha hydrolases-like domain; FUNCTIONS IN: protein serine/threonine kinase activity, protein kinase activity, kinase activity, ATP binding; INVOLVED IN: pollen tube growth; EXPRESSED IN: pollen tube; EXPRESSED DURING: M germinated pollen stage; CONTAINS InterPro DOMAIN/s: UspA (InterPro:IPR006016), Protein kinase, ATP binding s…
GRMZM2G062154	AT1G53320	6.62e-38	156	AtTLP7, TLP7MR gene (mutant evidence)"tubby like protein 7 (TLP7); CONTAINS InterPro DOMAIN/s: Tubby, C-terminal, conserved site (InterPro:IPR018066), Tubby, C-terminal (InterPro:IPR000007); BEST Arabidopsis thaliana protein match is: tubby like protein 3 (TAIR:AT2G47900.2); Has 954 Blast hits to 946 proteins in 118 species: Archae - 0; Bacteria - 0; Metazoa - 352; Fungi - 19; Plants - 468; Virus…
GRMZM2G349665	AT1G71830	1.69e-37	154	ATSERK1, SERK1MR gene (GO evidence)"somatic embryogenesis receptor-like kinase 1 (SERK1); FUNCTIONS IN: transmembrane receptor protein serine/threonine kinase activity, kinase activity; INVOLVED IN: in 8 processes; LOCATED IN: plasma membrane, protein complex; EXPRESSED IN: 26 plant structures; EXPRESSED DURING: 15 growth stages; CONTAINS InterPro DOMAIN/s: Protein kinase, ATP binding site (Inter…
GRMZM2G001934	AT2G01820	1.76e-37	154	MR gene (GO evidence)"Leucine-rich repeat protein kinase family protein; FUNCTIONS IN: protein serine/threonine kinase activity, protein kinase activity, ATP binding; INVOLVED IN: pollen development; LOCATED IN: plasma membrane, plant-type cell wall; EXPRESSED IN: 23 plant structures; EXPRESSED DURING: 13 growth stages; CONTAINS InterPro DOMAIN/s: Protein kinase, ATP binding site (InterPro:IPR017…
GRMZM2G098370	AT3G03250	2.17e-37	154	AtUGP1, UGP, UGP1MR gene (GO evidence)"UDP-GLUCOSE PYROPHOSPHORYLASE 1 (UGP1); FUNCTIONS IN: UTP:glucose-1-phosphate uridylyltransferase activity, nucleotidyltransferase activity; INVOLVED IN: in 6 processes; LOCATED IN: plasma membrane; EXPRESSED IN: 30 plant structures; EXPRESSED DURING: 17 growth stages; CONTAINS InterPro DOMAIN/s: UTP--glucose-1-phosphate uridylyltransferase, subgroup (InterP…
GRMZM2G001296	AT2G34090	3.76e-37	154	MEE18MR gene (GO evidence)maternal effect embryo arrest 18 (MEE18); CONTAINS InterPro DOMAIN/s: LPPG:FO 2-phospho-L-lactate transferase CofD/UPF0052 (InterPro:IPR002882); Has 2113 Blast hits to 1989 proteins in 935 species: Archae - 0; Bacteria - 1707; Metazoa - 0; Fungi - 155; Plants - 41; Viruses - 1; Other Eukaryotes - 209 (source: NCBI BLink).
GRMZM2G085111	AT3G28860	1.11e-36	152	ABCB19, ATABCB19, ATMDR1, ATMDR11, ATPGP19, MDR1, MR gene (GO evidence)"ATP binding cassette subfamily B19 (ABCB19); FUNCTIONS IN: ATPase activity, coupled to transmembrane movement of substances, auxin efflux transmembrane transporter activity; INVOLVED IN: in 14 processes; LOCATED IN: plasma membrane; EXPRESSED IN: 28 plant structures; EXPRESSED DURING: 13 growth stages; CONTAINS InterPro DOMAI…
GRMZM2G052890	AT4G18960	1.4e-36	152	AGMS gene (cloned)"AGAMOUS (AG); FUNCTIONS IN: DNA binding, sequence-specific DNA binding transcription factor activity; INVOLVED IN: stamen development, maintenance of floral organ identity, leaf development, carpel development; LOCATED IN: nucleus; EXPRESSED IN: 13 plant structures; EXPRESSED DURING: 6 growth stages; CONTAINS InterPro DOMAIN/s: Transcription factor, MADS-box (InterPro:IPR002100…
GRMZM2G145460	AT2G34850	2.24e-36	150	MEE25MR gene (GO evidence)"maternal effect embryo arrest 25 (MEE25); FUNCTIONS IN: coenzyme binding, UDP-glucose 4-epimerase activity, catalytic activity; INVOLVED IN: nucleotide-sugar metabolic process, pollen tube development, embryo development ending in seed dormancy; LOCATED IN: cellular_component unknown; EXPRESSED IN: embryo, leaf whorl, flower, seed; EXPRESSED DURING: F mature embryo stag…
GRMZM2G139688	AT2G32460	2.38e-36	150	ATM1, ATMYB101, MYB101MS gene (cloned)"myb domain protein 101 (MYB101); CONTAINS InterPro DOMAIN/s: SANT, DNA-binding (InterPro:IPR001005), Homeodomain-like (InterPro:IPR009057), Myb, DNA-binding (InterPro:IPR014778), HTH transcriptional regulator, Myb-type, DNA-binding (InterPro:IPR017930), Homeodomain-related (InterPro:IPR012287), Myb transcription factor (InterPro:IPR015495); BEST Arabidopsis …
GRMZM2G442148	AT1G79860	5.63e-36	149	ATROPGEF12, MEE64, ROPGEF12MR gene (GO evidence)"RHO guanyl-nucleotide exchange factor 12 (ROPGEF12); CONTAINS InterPro DOMAIN/s: Rop nucleotide exchanger, PRONE (InterPro:IPR005512); BEST Arabidopsis thaliana protein match is: RHO guanyl-nucleotide exchange factor 11 (TAIR:AT1G52240.1); Has 305 Blast hits to 303 proteins in 16 species: Archae - 0; Bacteria - 0; Metazoa - 0; Fungi - 0; Plants - 3…
GRMZM2G135651	AT5G14870	9.38e-36	149	CNGC18MS gene (cloned)"cyclic nucleotide-gated channel 18 (CNGC18); CONTAINS InterPro DOMAIN/s: Cyclic nucleotide-binding (InterPro:IPR000595), Cyclic nucleotide-binding-like (InterPro:IPR018490), RmlC-like jelly roll fold (InterPro:IPR014710); BEST Arabidopsis thaliana protein match is: cyclic nucleotide-gated channel 16 (TAIR:AT3G48010.1); Has 3357 Blast hits to 3225 proteins in 243 species: Ar…
GRMZM2G139355	AT3G03650	1.18e-35	147	EDA5MR gene (GO evidence)"embryo sac development arrest 5 (EDA5); FUNCTIONS IN: catalytic activity; INVOLVED IN: megagametogenesis, pollen tube development; LOCATED IN: membrane; CONTAINS InterPro DOMAIN/s: Exostosin-like (InterPro:IPR004263); BEST Arabidopsis thaliana protein match is: exostosin family protein (TAIR:AT3G45400.1); Has 1124 Blast hits to 1120 proteins in 61 species: Archae - 0; Ba…
GRMZM2G029859	AT1G59610	3.04e-35	150	DRP2B, ADL3, CF1, DL3MS gene (cloned)"dynamin-like 3 (DL3); FUNCTIONS IN: protein binding, clathrin binding, GTPase activity; INVOLVED IN: synaptic vesicle endocytosis; LOCATED IN: clathrin-coated endocytic vesicle, plasma membrane, vacuole; EXPRESSED IN: 27 plant structures; EXPRESSED DURING: 15 growth stages; CONTAINS InterPro DOMAIN/s: Dynamin GTPase effector (InterPro:IPR003130), Pleckstrin h…
GRMZM2G384528	AT2G13570	3.52e-35	145	NF-YB7MR gene (mutant evidence)"nuclear factor Y, subunit B7 (NF-YB7); FUNCTIONS IN: sequence-specific DNA binding transcription factor activity; INVOLVED IN: regulation of transcription, DNA-dependent; LOCATED IN: nucleus, intracellular; EXPRESSED IN: 8 plant structures; EXPRESSED DURING: L mature pollen stage, M germinated pollen stage, 4 anthesis, petal differentiation and expansion stage; CON…
GRMZM2G023794	AT2G37040	4.52e-35	147	ATPAL1, PAL1MR gene (GO evidence)"PHE ammonia lyase 1 (PAL1); FUNCTIONS IN: phenylalanine ammonia-lyase activity; INVOLVED IN: in 10 processes; LOCATED IN: cytoplasm; EXPRESSED IN: 22 plant structures; EXPRESSED DURING: 13 growth stages; CONTAINS InterPro DOMAIN/s: Phenylalanine/histidine ammonia-lyase (InterPro:IPR001106), Phenylalanine/histidine ammonia-lyases, active site (InterPro:IPR022313),…
GRMZM2G027019	AT3G05530	5.08e-35	145	RPT5a, ATS6A.2MS gene (cloned)"regulatory particle triple-A ATPase 5A (RPT5A); CONTAINS InterPro DOMAIN/s: ATPase, AAA+ type, core (InterPro:IPR003593), ATPase, AAA-type, core (InterPro:IPR003959), ATPase, AAA-type, conserved site (InterPro:IPR003960), 26S proteasome subunit P45 (InterPro:IPR005937); BEST Arabidopsis thaliana protein match is: 26S proteasome AAA-ATPase subunit RPT5B (TAIR:AT1G091…
GRMZM5G840538	AT1G79860	5.46e-35	145	ATROPGEF12, MEE64, ROPGEF12MR gene (GO evidence)"RHO guanyl-nucleotide exchange factor 12 (ROPGEF12); CONTAINS InterPro DOMAIN/s: Rop nucleotide exchanger, PRONE (InterPro:IPR005512); BEST Arabidopsis thaliana protein match is: RHO guanyl-nucleotide exchange factor 11 (TAIR:AT1G52240.1); Has 305 Blast hits to 303 proteins in 16 species: Archae - 0; Bacteria - 0; Metazoa - 0; Fungi - 0; Plants - 3…
GRMZM2G163325	AT1G59610	6.26e-35	145	DRP2B, ADL3, CF1, DL3MS gene (cloned)"dynamin-like 3 (DL3); FUNCTIONS IN: protein binding, clathrin binding, GTPase activity; INVOLVED IN: synaptic vesicle endocytosis; LOCATED IN: clathrin-coated endocytic vesicle, plasma membrane, vacuole; EXPRESSED IN: 27 plant structures; EXPRESSED DURING: 15 growth stages; CONTAINS InterPro DOMAIN/s: Dynamin GTPase effector (InterPro:IPR003130), Pleckstrin h…
GRMZM2G082174	AT3G01150	6.47e-35	147	AtPTB1, PTB, PTB1MS gene (cloned)"polypyrimidine tract-binding protein 1 (PTB1); FUNCTIONS IN: RNA binding, nucleotide binding, nucleic acid binding; INVOLVED IN: pollen germination, regulation of RNA splicing, regulation of translation; LOCATED IN: nucleus, cytoplasmic mRNA processing body, cytoplasm; EXPRESSED IN: 28 plant structures; EXPRESSED DURING: 14 growth stages; CONTAINS InterPro DOMAIN…
GRMZM2G116010	AT3G56960	8.18e-35	145	PIP5K4MS gene (cloned)"phosphatidyl inositol monophosphate 5 kinase 4 (PIP5K4); CONTAINS InterPro DOMAIN/s: Phosphatidylinositol-4-phosphate 5-kinase, core, subgroup (InterPro:IPR016034), Phosphatidylinositol-4-phosphate 5-kinase, plant (InterPro:IPR017163), MORN motif (InterPro:IPR003409), Phosphatidylinositol-4-phosphate 5-kinase, core (InterPro:IPR002498); BEST Arabidopsis thaliana protein mat…
GRMZM2G150172	AT5G56170	2.06e-34	145	LLG1MS gene (cloned)LORELEI-LIKE-GPI-ANCHORED PROTEIN 1 (LLG1); BEST Arabidopsis thaliana protein match is: lorelei (TAIR:AT4G26466.1); Has 1807 Blast hits to 1807 proteins in 277 species: Archae - 0; Bacteria - 0; Metazoa - 736; Fungi - 347; Plants - 385; Viruses - 0; Other Eukaryotes - 339 (source: NCBI BLink).
GRMZM2G132712	AT3G21180	3.22e-34	145	ACA9, ATACA9MR gene (GO evidence)"autoinhibited Ca(2+)-ATPase 9 (ACA9); FUNCTIONS IN: calcium-transporting ATPase activity, calmodulin binding; INVOLVED IN: single fertilization, pollen development; LOCATED IN: plasma membrane; EXPRESSED IN: 11 plant structures; EXPRESSED DURING: L mature pollen stage, M germinated pollen stage, 4 anthesis, C globular stage, petal differentiation and expansion st…
GRMZM2G485898	AT1G10290	4.28e-34	145	DRP2A, ADL6MS gene (cloned)"dynamin-like protein 6 (ADL6); FUNCTIONS IN: GTPase activity; INVOLVED IN: Golgi to vacuole transport; LOCATED IN: Golgi apparatus, plasma membrane, membrane; EXPRESSED IN: 25 plant structures; EXPRESSED DURING: 14 growth stages; CONTAINS InterPro DOMAIN/s: Dynamin GTPase effector (InterPro:IPR003130), Pleckstrin homology-type (InterPro:IPR011993), Dynamin, GTPase regi…
GRMZM2G061280	AT3G12160	2.61e-33	140	ATRABA4D, RABA4DMR gene (GO evidence)"RAB GTPase homolog A4D (RABA4D); FUNCTIONS IN: GTP binding; INVOLVED IN: regulation of pollen tube growth, pollen tube growth, pollen tube development; LOCATED IN: exocytic vesicle, apical part of cell; EXPRESSED IN: 8 plant structures; EXPRESSED DURING: L mature pollen stage, M germinated pollen stage, 4 anthesis, petal differentiation and expansion stage; C…
GRMZM2G010929	AT2G17950	5.87e-33	140	PGA6, WUS, WUS1MR gene (GO evidence)"WUSCHEL (WUS); CONTAINS InterPro DOMAIN/s: Homeobox (InterPro:IPR001356), Homeodomain-like (InterPro:IPR009057); BEST Arabidopsis thaliana protein match is: WUSCHEL related homeobox 1 (TAIR:AT3G18010.1); Has 617 Blast hits to 617 proteins in 63 species: Archae - 0; Bacteria - 0; Metazoa - 29; Fungi - 2; Plants - 575; Viruses - 0; Other Eukaryotes - 11 (source:…
GRMZM2G017616	AT1G72520	7.38e-33	140	MR gene (GO evidence)"PLAT/LH2 domain-containing lipoxygenase family protein; FUNCTIONS IN: oxidoreductase activity, acting on single donors with incorporation of molecular oxygen, incorporation of two atoms of oxygen, lipoxygenase activity, iron ion binding, metal ion binding; INVOLVED IN: growth, jasmonic acid biosynthetic process, response to wounding, defense response; LOCATED IN: chloroplast…
GRMZM2G099363	AT4G34050	8.82e-33	138	CCoAOMT1MR gene (GO evidence)"caffeoyl coenzyme A O-methyltransferase 1 (CCoAOMT1); FUNCTIONS IN: caffeoyl-CoA O-methyltransferase activity; INVOLVED IN: coumarin biosynthetic process, response to cadmium ion; LOCATED IN: cytosol; EXPRESSED IN: 24 plant structures; EXPRESSED DURING: 14 growth stages; CONTAINS InterPro DOMAIN/s: O-methyltransferase, family 3 (InterPro:IPR002935); BEST Arabidopsis …
GRMZM2G095724	AT1G50500	1.49e-32	136	ATVPS53, HIT1, VPS53MS gene (cloned)"HEAT-INTOLERANT 1 (HIT1); CONTAINS InterPro DOMAIN/s: Vps53-like, N-terminal (InterPro:IPR007234); BEST Arabidopsis thaliana protein match is: Membrane trafficking VPS53 family protein (TAIR:AT1G50970.1); Has 898 Blast hits to 860 proteins in 251 species: Archae - 12; Bacteria - 82; Metazoa - 379; Fungi - 169; Plants - 68; Viruses - 0; Other Eukaryotes - 188 (…
GRMZM2G019317	AT1G71830	1.63e-32	138	ATSERK1, SERK1MR gene (GO evidence)"somatic embryogenesis receptor-like kinase 1 (SERK1); FUNCTIONS IN: transmembrane receptor protein serine/threonine kinase activity, kinase activity; INVOLVED IN: in 8 processes; LOCATED IN: plasma membrane, protein complex; EXPRESSED IN: 26 plant structures; EXPRESSED DURING: 15 growth stages; CONTAINS InterPro DOMAIN/s: Protein kinase, ATP binding site (Inter…
GRMZM2G067675	AT1G34210	1.93e-32	138	ATSERK2, SERK2MR gene (GO evidence)"somatic embryogenesis receptor-like kinase 2 (SERK2); FUNCTIONS IN: kinase activity; INVOLVED IN: pollen maturation, microsporogenesis; LOCATED IN: plasma membrane; EXPRESSED IN: 23 plant structures; EXPRESSED DURING: 14 growth stages; CONTAINS InterPro DOMAIN/s: Protein kinase, ATP binding site (InterPro:IPR017441), Protein kinase, catalytic domain (InterPro:I…
GRMZM2G145720	AT1G71830	2.15e-32	138	ATSERK1, SERK1MR gene (GO evidence)"somatic embryogenesis receptor-like kinase 1 (SERK1); FUNCTIONS IN: transmembrane receptor protein serine/threonine kinase activity, kinase activity; INVOLVED IN: in 8 processes; LOCATED IN: plasma membrane, protein complex; EXPRESSED IN: 26 plant structures; EXPRESSED DURING: 15 growth stages; CONTAINS InterPro DOMAIN/s: Protein kinase, ATP binding site (Inter…
GRMZM5G812228	AT4G23850	2.51e-32	138	LACS4MS gene (cloned)"long-chain acyl-CoA synthetase 4 (LACS4); FUNCTIONS IN: catalytic activity; INVOLVED IN: fatty acid biosynthetic process; LOCATED IN: plasma membrane; EXPRESSED IN: 26 plant structures; EXPRESSED DURING: 13 growth stages; CONTAINS InterPro DOMAIN/s: AMP-binding, conserved site (InterPro:IPR020845), AMP-dependent synthetase/ligase (InterPro:IPR000873); BEST Arabidopsis thalia…
GRMZM2G393897	AT1G68530	3.03e-32	136	POP1, CER6, CUT1, G2, KCS6MS gene (cloned)"3-ketoacyl-CoA synthase 6 (KCS6); FUNCTIONS IN: transferase activity, transferring acyl groups other than amino-acyl groups, catalytic activity; INVOLVED IN: in 7 processes; LOCATED IN: endoplasmic reticulum; EXPRESSED IN: 29 plant structures; EXPRESSED DURING: 13 growth stages; CONTAINS InterPro DOMAIN/s: Thiolase-like (InterPro:IPR016039), Very-long-ch…
GRMZM2G416733	AT1G61290	1.6e-31	132	SYP124, ATSYP124MR gene (GO evidence)"syntaxin of plants 124 (SYP124); CONTAINS InterPro DOMAIN/s: Target SNARE coiled-coil domain (InterPro:IPR000727), t-SNARE (InterPro:IPR010989), Syntaxin/epimorphin, conserved site (InterPro:IPR006012), Syntaxin, N-terminal (InterPro:IPR006011); BEST Arabidopsis thaliana protein match is: syntaxin of plants 125 (TAIR:AT1G11250.1); Has 2975 Blast hits to 2948 …
GRMZM2G128171	AT2G47470	1.79e-31	134	ATPDI11, ATPDIL2-1, MEE30, PDI11, UNE5MR gene (mutant evidence)"UNFERTILIZED EMBRYO SAC 5 (UNE5); FUNCTIONS IN: protein disulfide isomerase activity; INVOLVED IN: in 6 processes; LOCATED IN: endoplasmic reticulum, plasma membrane, plant-type cell wall; EXPRESSED IN: 26 plant structures; EXPRESSED DURING: 15 growth stages; CONTAINS InterPro DOMAIN/s: Thioredoxin fold (InterPro:IPR012335), Disulphi…
GRMZM2G085042	AT4G01220	2.27e-31	134	MGP4MS gene (cloned)"Nucleotide-diphospho-sugar transferase family protein; FUNCTIONS IN: molecular_function unknown; INVOLVED IN: biological_process unknown; LOCATED IN: endoplasmic reticulum; EXPRESSED IN: 22 plant structures; EXPRESSED DURING: 13 growth stages; CONTAINS InterPro DOMAIN/s: Reticulon (InterPro:IPR003388), Nucleotide-diphospho-sugar transferase, predicted (InterPro:IPR005069); BE…
GRMZM2G322723	AT4G21390	3.69e-31	134	B120MR gene (GO evidence)"B120; FUNCTIONS IN: protein serine/threonine kinase activity, sugar binding, protein kinase activity, ATP binding; INVOLVED IN: protein amino acid phosphorylation, recognition of pollen; LOCATED IN: plasma membrane; EXPRESSED IN: 13 plant structures; EXPRESSED DURING: 8 growth stages; CONTAINS InterPro DOMAIN/s: Curculin-like (mannose-binding) lectin (InterPro:IPR001480)…
GRMZM2G040397	AT2G34850	6.77e-31	132	MEE25MR gene (GO evidence)"maternal effect embryo arrest 25 (MEE25); FUNCTIONS IN: coenzyme binding, UDP-glucose 4-epimerase activity, catalytic activity; INVOLVED IN: nucleotide-sugar metabolic process, pollen tube development, embryo development ending in seed dormancy; LOCATED IN: cellular_component unknown; EXPRESSED IN: embryo, leaf whorl, flower, seed; EXPRESSED DURING: F mature embryo stag…
GRMZM2G014994	AT5G56170	9.28e-31	134	LLG1MS gene (cloned)LORELEI-LIKE-GPI-ANCHORED PROTEIN 1 (LLG1); BEST Arabidopsis thaliana protein match is: lorelei (TAIR:AT4G26466.1); Has 1807 Blast hits to 1807 proteins in 277 species: Archae - 0; Bacteria - 0; Metazoa - 736; Fungi - 347; Plants - 385; Viruses - 0; Other Eukaryotes - 339 (source: NCBI BLink).
