# Supplementary material for: Comparative transcriptome analysis reveals that tricarboxylic acid cycle-related genes are associated with maize CMS-C fertility restoration
Source: BMC Plant Biol. 2018 Sep 12;18:190. doi: 10.1186/s12870-018-1409-z (PMC6136215; doi:10.1186/s12870-018-1409-z)
Supplement: Supplementary file 12 — Identification of PPR genes among DEGs. “Direction” means relative to the expression level in NIL_Rf4. (XLSX 13 kb) [file 12870_2018_1409_MOESM12_ESM.xlsx]

## Sheet: Additional file 12
Identification of PPR genes among DEGs. “Direction” means one gene relative expression level in NIL_Rf4.
Gene	Name	log2Fold Change	Direction	Group	Chromosome	Locus	TargetP
GRMZM2G167568	ZmPPR003	3.35101	up	P	1	4210621..4212965	Mitochondrion
GRMZM2G176523	ZmPPR004	-2.15781	down	PLS	1	8098367..8101975	Chloroplast
GRMZM2G107805	ZmPPR016	-1.8905	down	P	1	25397357..25400229	Chloroplast
GRMZM2G128665	ZmPPR017	-2.96443	down	P	1	26825189..26827533	Chloroplast
GRMZM2G353195	ZmPPR027	-1.97826	down	P	1	56158436..56160570	Chloroplast
GRMZM2G056122	ZmPPR048	3.75399	up	PLS	1	189091152..189093163	Mitochondrion
GRMZM5G821637	ZmPPR078	-2.82802	down	PLS	1	298689577..298692356	Mitochondrion
GRMZM2G438524	ZmPPR081	-2.66785	down	P	1	299405007..299407573	Chloroplast
GRMZM5G884466	ZmPPR084	-2.17704	down	P	1	301264981..301284057	Chloroplast
GRMZM2G076950	ZmPPR095	-2.63929	down	P	2	21392398..21394764	Chloroplast
GRMZM2G168968	ZmPPR104	3.24948	up	P	2	40960285..40962211	Mitochondrion
GRMZM2G019901	ZmPPR123	-3.76414	down	P	2	182857392..182874279	Chloroplast
GRMZM2G108981	ZmPPR125	3.45591	up	P	2	196524334..196526285	Any other location
GRMZM2G312434	ZmPPR139	3.61818	up	P	2	216612562..216615209	Any other location
GRMZM2G458122	ZmPPR146	5.72154	up	PLS	2	227586065..227587703	Any other location
GRMZM2G144843	ZmPPR154	-1.65155	down	PLS	2	232481410..232483638	Chloroplast
GRMZM2G162988	ZmPPR175	2.75219	up	PLS	3	121621985..121624346	Chloroplast
GRMZM2G006763	ZmPPR187	2.75071	up	PLS	3	181505431..181508377	Any other location
GRMZM2G105827	ZmPPR196	-2.47872	down	P	3	195940555..195943584	Mitochondrion
GRMZM2G050697	ZmPPR202	-2.7645	down	P	3	206480182..206482690	Mitochondrion
GRMZM2G064708	ZmPPR210	1.97797	up	P	3	224916892..224919873	Mitochondrion
GRMZM2G131332	ZmPPR223	-2.39312	down	PLS	4	19327860..19330765	Chloroplast
GRMZM2G426888	ZmPPR231	-2.13972	down	PLS	4	67096336..67098434	Any other location
GRMZM2G168378	ZmPPR239	-2.2958	down	PLS	4	167184671..167186826	Chloroplast
GRMZM2G029859	ZmPPR241	2.6634	up	PLS	4	167430304..167481588	Mitochondrion
GRMZM2G110952	ZmPPR267	6.02872	up	P	5	2576103..2593650	Mitochondrion
GRMZM2G177894	ZmPPR281	4.60313	up	PLS	5	53072618..53074745	Mitochondrion
GRMZM2G164202	ZmPPR290	-4.017	down	PLS	5	70773220..70775053	Chloroplast
GRMZM2G007372	ZmPPR300	-2.3587	down	P	5	84840183..84843411	Mitochondrion
GRMZM2G418206	ZmPPR303	-2.60719	down	P	5	135180236..135194984	Mitochondrion
GRMZM2G328961	ZmPPR305	3.03319	up	PLS	5	159944748..159947089	Any other location
GRMZM2G004715	ZmPPR306	-3.00944	down	PLS	5	168664994..168667571	Chloroplast
GRMZM2G421231	ZmPPR310	-2.64064	down	P	5	174590466..174593568	Chloroplast
GRMZM2G045154	ZmPPR319	-1.82074	down	PLS	5	199388784..199391155	Mitochondrion
GRMZM2G325019	ZmPPR320	-1.7302	down	P	5	200434762..200438299	Chloroplast
GRMZM2G481604	ZmPPR321	/	up	P	5	202083010..202085058	Any other location
GRMZM2G056116	ZmPPR340	-3.15011	down	P	6	87590410..87592556	Chloroplast
GRMZM2G177169	ZmPPR341	-2.42427	down	P	6	95318523..95321425	Chloroplast
GRMZM2G129783	ZmPPR346	-3.22365	down	PLS	6	106466750..106469829	Chloroplast
GRMZM2G071162	ZmPPR355	-2.13234	down	P	6	122582429..122585001	Chloroplast
GRMZM2G068323	ZmPPR358	2.23909	up	P	6	139929093..139931412	Any other location
GRMZM2G440349	ZmPPR371	-3.30411	down	PLS	6	168066381..168069793	Chloroplast
GRMZM2G341621	ZmPPR372	-2.27323	down	P	7	2581533..2584327	Chloroplast
GRMZM2G003869	ZmPPR393	-3.00953	down	P	7	128136582..128140577	Any other location
GRMZM2G000361	ZmPPR403	-2.23654	down	P	7	155592998..155594779	Mitochondrion
GRMZM2G083950	ZmPPR404	-2.10412	down	P	7	155833422..155837398	Chloroplast
GRMZM2G092739	ZmPPR407	-2.88414	down	P	7	162314785..162317357	Chloroplast
GRMZM2G122116	ZmPPR419	-4.79346	down	P	7	175277814..175287244	Chloroplast
GRMZM5G851564	ZmPPR432	2.3947	up	PLS	8	74249979..74253233	Any other location
GRMZM2G050485	ZmPPR443	-4.25273	down	PLS	8	142225800..142228222	Chloroplast
GRMZM2G017244	ZmPPR460	2.26868	up	PLS	9	7265989..7267702	Mitochondrion
GRMZM2G376918	ZmPPR468	1.80663	up	PLS	9	21677164..21681839	Mitochondrion
GRMZM2G093291	ZmPPR472	-5.81634	down	P	9	26474444..26478346	Chloroplast
GRMZM2G092123	ZmPPR482	-2.82364	down	P	9	138499316..138506020	Any other location
GRMZM2G005938	ZmPPR496	-1.69705	down	P	10	60226986..60232074	Chloroplast
GRMZM2G103250	ZmPPR498	-3.02516	down	P	10	70277239..70279051	Any other location
